# Supplementary material for: High-density genetic linkage map construction and cane cold hardiness QTL mapping for Vitis based on restriction site-associated DNA sequencing
Source: BMC Genomics. 2020 Jun 22;21:419. doi: 10.1186/s12864-020-06836-z (PMC7310074; doi:10.1186/s12864-020-06836-z)
Supplement: Supplementary file 1 — Additional file 1: Data S1. The phenotypic data used in this study. [file 12864_2020_6836_MOESM1_ESM.xlsx]

## Sheet: Sheet1
Assession number	PH16	XY16	PH17	XY17	PH18	XY18
1	-30.3622	-35.8321	-27.2433	-35.4533	-25.2667	-35.9367
2	-18.2847	-31.3654	-26.4933	-33.57	-20.7567	-32.4267
3	-22.0415	-33.5607	-26.94	-33.81	-23.9633	-33.9767
4	-19.0357	-33.4727	-25.8633	-32.9267	-22.97	-34.4667
5	-23.6065	-36.9438	-27.1233	-36.2467	-24.1667	-36.48
6	-21.2471	-35.1701	-26.61	-34.46	-24.56	-35.6233
7	-25.1895	-36.5701	-26.59	-35.82	-25.0833	-36.43
8	-24.3877	-33.16	-27.62	-33.9033	-27.52	-33.6567
9	-21.6571	-37.8995	-24.89	-35.7533	-21.4367	-33.3933
10	-21.5481	-36.5534	-28.7	-36.4767	-26.0067	-35.75
11	-22.6744	-33.1968	-25.9267	-32.8	-22.8367	-33.5133
12	-24.3459	-35.7918	-25.0433	-35.64	-22.82	-37.0067
13	-23.3919	-36.1964	-27.4667	-34.92	-21.5167	-34.177
14	-22.1177	-34.8458	-27.31	-36.0933	-22.4067	-32.3133
15	-24.418	-34.9248	-23.74	-33.6567	-21.25	-32.9433
16	-20.6975	-33.2157	-24.4067	-32.2067	-20.9833	-34.3633
17	-23.3652	-37.9032	-28.2933	-37.4267	-23.7467	-34.0567
18	-23.1704	-34.8913	-28.9433	-35.11	-20.6967	-34.2667
19	-23.8601	-37.1636	-27.818	-37.33	-25.0733	-34.99
20	-23.7496	-35.2912	-23.4933	-34.6933	-21.72	-34.2333
21	-21.5274	-34.9153	-23.65	-35.0467	-25.33	-35.8433
22	-20.1972	-33.5536	-26.3667	-34.81	-20.9633	-34.8233
23	-24.5631	-37.6068	-29.07	-34.9767	-22.16	-32.83
24	-23.2318	-37.4713	-27.0067	-36.2833	-21.68	-36.06
25	-22.071	-36.9868	-28.03	-36.2967	-21.03	-36.01
26	-22.0317	-35.5067	-25.97	-33.28	-24.33	-35.6867
27	-24.3054	-36.8044	-25.0033	-33.4867	-24.8733	-37.96
28	-22.3325	-35.7462	-23.17	-35.16	-26.1033	-36.63
29	-24.5108	-34.8708	-24.8567	-31.3133	-22.8633	-36.6
30	-21.8333	-34.6214	-24.6767	-33.8333	-23.41	-34.4267
31	-24.4822	-36.0638	-26.6333	-34.31	-25.5367	-34.7067
32	-22.7721	-36.6626	-24.9167	-35.86	-26.72	-36.5633
33	-20.2817	-34.9094	-24.7833	-34.1433	-26.01	-34.31
34	-23.2233	-36.4883	-24.1333	-33.79	-23.8167	-35.4333
35	-23.906	-36.774	-27.4633	-35.0067	-26.43	-36.7433
36	-22.1471	-37.7351	-27.4033	-35.3567	-24.8767	-36.6133
37	-25.492	-37.7317	-27.2767	-34.1867	-22.0233	-33.0333
38	-20.5458	-35.1718	-26.16	-35.3733	-23.46	-34.3667
39	-23.7285	-37.0917	-23.4967	-33.62	-23.55	-35.18
40	-25.3309	-36.4805	-24.77	-34.7833	-23.88	-33.3967
41	-22.1459	-33.1989	-28.2833	-34.32	-20.0333	-34.9967
42	-22.2998	-36.0074	-25.4933	-32.9167	-24.6367	-36.4767
43	-24.4316	-35.6447	-24.8067	-33.4	-24.62	-35.8433
44	-26.6641	-37.806	-26.8167	-32.4633	-26.2	-36.9067
45	-17.951	-31.3742	-26.45	-30.82	-19.6167	-32.3833
46	-22.4505	-34.0586	-25.8733	-35.65	-23.5933	-36.1867
47	-24.255	-36.056	-26.6067	-35.2033	-22.3167	-35.9133
48	-17.7525	-31.0931	-24.89	-33.8633	-25.7467	-36.03
49	-18.6336	-35.9115	-25.51	-35.5167	-19.3567	-33.6667
50	-23.7067	-33.1106	-26.5253	-36.2267	-22.8733	-33.0367
51	-22.7432	-35.1813	-26.94	-33.91	-25.19	-36.5633
52	-25.5807	-36.8552	-26.3467	-34.5367	-23.5867	-36.49
53	-22.236	-36.3648	-28.1167	-36.1567	-26.1967	-36.4
54	-22.7673	-37.4999	-27.1433	-36.28	-22.3533	-31.7467
55	-22.2751	-35.2653	-28.02	-34.9167	-23.3767	-35.5233
56	-22.5082	-32.154	-25.51	-33.3233	-24.6967	-36.3533
57	-24.2072	-31.545	-26.27	-32.8467	-24.0267	-33.1967
58	-24.1991	-34.3843	-26.8367	-33.2133	-25.5	-32.82
59	-24.1769	-36.3336	-27.8567	-35.1	-24.0867	-23.42
60	-25.2949	-38.6457	-26.73	-32.3333	-26.3267	-36.44
61	-24.3797	-38.4162	-27.0333	-35.7433	-24.76	-37.11
62	-23.6595	-36.1591	-26.3867	-34.6067	-22.7133	-35.97
63	-23.8947	-35.728	-24.9633	-31.9333	-20.05	-35.18
64	-21.4715	-33.5735	-27.5067	-34.8067	-25.34	-34.65
65	-25.2802	-37.5914	-27	-34.6667	-22.5333	-36.12
66	-23.0841	-34.6823	-26.25	-33.6033	-24.4467	-34.8567
67	-22.34	-36.2743	-26.2967	-33.6533	-24.7433	-35.8733
68	-22.3035	-37.2534	-26.28	-35.4533	-20.64	-33.5467
69	-22.7327	-37.0123	-26.0333	-35.7033	-25.69	-36.1667
70	-24.134	-36.6025	-28	-36.6633	-24.71	-36.3767
71	-18.134	-30.8558	-26.4133	-35.8767	-28.0467	-35.3733
72	-24.8206	-36.445	-24.78	-36.4	-25.03	-35.2267
73	-22.6228	-36.4824	-23.52	-35.5833	-23.22	-32.4733
74	-22.8823	-35.0535	-24.0967	-34.8767	-23.75	-33.4833
75	-23.2749	-30.7291	-25.3333	-34.56	-21.5267	-35.6933
76	-23.9214	-36.4318	-23.9967	-33.5367	-24.3767	-35.71
77	-23.9546	-37.2022	-26.43	-35.3433	-20.55	-35.49
78	-22.8597	-35.6382	-26.4367	-35.997	-27.5233	-35.3867
79	-21.6039	-36.64	-25.1667	-34.6967	-23.25	-37.7267
80	-22.8188	-36.8553	-25.8267	-36.2667	-19.2667	-35.9133
81	-22.2345	-36.1908	-27.2333	-36.4567	-22.85	-35.31
82	-20.3866	-34.754	-25.6633	-32.4467	-19.9667	-34.6867
83	-20.8366	-35.3021	-26.9733	-34.4267	-24.9233	-36.3633
84	-24.5817	-30.2172	-26.19	-33.1867	-23.89	-35.5
85	-17.831	-28.9631	-25.03	-34.7967	-22.64	-34.8967
86	-22.2195	-33.5177	-26.03	-33.3167	-19.51	-35.5233
87	-22.7597	-34.8972	-26.1733	-36.3467	-20.26	-32.3067
88	-26.2244	-38.4183	-28.8467	-37.2467	-20.4567	-36.8567
89	-23.517	-31.699	-26.0067	-32.4667	-24.7467	-34.8933
90	-22.0772	-35.7378	-26.0667	-35.6967	-25.1267	-37.0867
91	-19.2158	-33.0129	-24.39	-34.68	-24.7433	-34.08
92	-24.7633	-37.2435	-24.17	-37.0033	-22.72	-33.4533
93	-22.7127	-34.1937	-26.0267	-33.91	-23.23	-33.3867
94	-25.1172	-36.7246	-25.27	-36.33	-21.5433	-33.4533
95	-22.3685	-36.8847	-26.7067	-35.2667	-23.92	-36.28
96	-20.9098	-34.1063	-27.6367	-34.2933	-22.97	-33.1067
97	-24.3103	-38.2394	-25.19	-36.9033	-24.74	-36.9933
98	-20.9034	-35.307	-23.5767	-33.5467	-25.6833	-37.6533
99	-22.4941	-34.695	-24.3067	-34.3733	-21.2167	-34.7133
100	-23.9657	-32.3353	-27.0967	-35.4767	-21.1	-35.6633
101	-24.8287	-33.1249	-26.8567	-35.2833	-24.7867	-36.8533
102	-24.413	-35.4432	-25.49	-35.1667	-24.99	-37.3233
103	-20.1398	-35.0209	-26.1237	-34.9967	-24.0067	-35.5267
104	-21.9915	-33.531	-25.5	-33.6667	-21.3433	-33.7
105	-24.9681	-36.5401	-26.2167	-36.22	-23.45	-36.0833
106	-23.9109	-37.4686	-24.97	-36.37	-27.97	-36.3033
107	-20.569	-35.0958	-25.6233	-34.6967	-19.9067	-35.41
108	-21.2156	-32.2433	-25.4433	-33.5967	-19.07	-34.63
109	-20.8478	-34.6105	-24.6933	-34.2867	-22.2367	-35.33
110	-24.9609	-36.5072	-27.14	-30.8867	-23.4933	-33.5833
111	-24.3899	-36.1525	-25.4	-32.9267	-25.27	-35.7267
112	-22.1989	-35.8642	-24.3	-35.1733	-24.8567	-34.31
113	-22.8762	-31.0926	-25.9433	-32.67	-19.45	-33.4167
114	-20.9418	-34.9907	-26.7167	-34.65	-21.2167	-34.86
115	-23.5328	-36.4526	-26.7233	-35.4367	-20.21	-36.74
116	-23.8461	-36.985	-24.5433	-35.99	-22.2367	-34.17
117	-22.2323	-33.4732	-27.81	-34.6567	-20.6133	-32.43
118	-21.4201	-32.4977	-27.1333	-32.8633	-24.2	-36.78
119	-21.6208	-36.8726	-24.41	-33.5333	-23.78	-35.1933
120	-22.1907	-36.3158	-26.3833	-34	-28.4033	-36.23
121	-22.1894	-35.1279	-27.5233	-34.5633	-23.92	-25.2267
122	-23.9096	-36.1367	-26.4667	-32.4633	-23.74	-33.4167
123	-21.2226	-33.7792	-26.4533	-34.0567	-19.9567	-34.15
124	-21.8632	-35.7584	-27.5467	-34.3033	-26.0233	-36.19
125	-22.5387	-34.7542	-27.5133	-33.61	-21.4267	-35.9167
126	-21.0159	-34.3839	-25.85	-33.82	-23.8033	-34.0433
127	-23.7444	-36.5192	-27.4	-35.0833	-22.4633	-36.46
128	-23.7417	-36.9408	-25.6067	-32.23	-23.86	-35.9633
129	-25.2947	-37.0509	-26.1367	-36.8933	-25.4433	-36.3633
130	-22.1321	-36.077	-27.0567	-36.61	-19.7367	-35.59
131	-22.609	-34.0436	-27.6533	-32.34	-22.63	-35.34
132	-24.9236	-36.1467	-27.08	-35.1767	-24.3233	-35.39
133	-23.3644	-33.9104	-27.1533	-34.3167	-23.19	-34.9467
134	-24.8409	-36.0767	-25.8467	-36.2633	-24.5433	-32.8433
135	-23.2661	-34.5768	-27.39	-33.6333	-22.32	-35.53
136	-21.7423	-35.1636	-24.6867	-35.1233	-24.2133	-35.89
137	-25.3995	-36.0603	-26.7333	-36.0867	-24.9967	-36.3333
138	-22.635	-35.3596	-26.2167	-35.41	-24.0267	-34.5733
139	-16.109	-31.1826	-16.84	-30.9667	-24.02	-35.2867
140	-23.0548	-35.4012	-26.7733	-34.7167	-19.9167	-34.68
141	-21.9533	-31.0105	-27.71	-30.3333	-24.53	-35.9267
142	-23.2774	-34.8916	-23.5067	-32.4767	-21.51	-36.4967
143	-23.1001	-36.209	-26.7333	-34.85	-22.9367	-36.5933
144	-21.6398	-34.8048	-25.0033	-31.0433	-24.8347	-35.4633
145	-25.3064	-35.2032	-25.14	-33.3167	-26.0933	-34.9067
146	-22.6041	-36.5958	-24.9633	-35.89	-19.1533	-36.1467
147	-23.5724	-33.1594	-24.1	-33.85	-19.7033	-34.37
148	-22.1457	-34.9166	-25.9133	-33.65	-21.0967	-30.8067
149	-22.2326	-35.713	-17.4833	-33.4267	-24.72	-34.1233
150	-22.7673	-35.487	-25.76	-34.7367	-20.8667	-35.64
151	-23.3324	-36.4044	-26.4333	-34.8333	-21.9467	-34.0167
152	-21.8908	-34.7529	-24.87	-32.25	-23.2167	-34.4867
153	-21.6223	-36.8424	-26.6367	-35.83	-22.2367	-34.92
154	-24.3437	-35.0921	-26.7433	-35.6833	-22.5767	-34.7667
155	-21.659	-37.0286	-26.77	-37.1133	-23.4567	-37.2433
156	-22.34	-35.3122	-21.02	-31.16	-21.0667	-34.7033
157	-24.6208	-36.2833	-24.0867	-36.1833	-21.4733	-30.77
158	-23.2496	-35.5836	-24.59	-31.1567	-23.3967	-35.8433
159	-22.1007	-35.0088	-24.8133	-31.52	-20.39	-32.1233
160	-22.0953	-35.5641	-25.7113	-31.6867	-20.79	-36.3933
161	-22.3115	-33.4258	-27.33	-33.73	-21.0433	-36.5333
162	-20.2831	-35.9008	-24.6867	-35.3133	-21.3	-34.6033
163	-23.3266	-36.4686	-28.1467	-35.4233	-20.2467	-36.7133
164	-22.6566	-34.5271	-23.4667	-33.5767	-23.0867	-33.32
165	-18.6522	-33.1112	-26.2133	-34.3367	-25.84	-35.6167
166	-23.8507	-35.7127	-24.95	-35.35	-22.0733	-36.08
167	-19.1613	-33.9827	-26.1267	-32.2533	-19.54	-34.2667
168	-19.9622	-30.481	-21.455	-30.4867	-22.6567	-35.7153
169	-23.3804	-36.1503	-25.9267	-33.4733	-21.6167	-35.0767
170	-23.392	-34.9196	-27.39	-34.5333	-23.8667	-36.1767
171	-21.5021	-36.0281	-25.6167	-36.3533	-23.3467	-36.27
172	-22.9153	-35.3342	-27.9067	-36.3933	-21.4833	-34.97
173	-23.2257	-31.974	-25.61	-31.86	-21.44	-35.98
174	-23.0293	-35.703	-26.36	-34.1	-21.1433	-36.3533
175	-24.3599	-38.0977	-27.3267	-37.5667	-23.7667	-35.6033
176	-22.3534	-36.0102	-26.4	-35.7933	-19.0533	-36.0567
177	-23.3348	-35.3478	-26.45	-34.37	-22.96	-31.9367
178	-25.3986	-37.149	-27.6133	-37.4067	-25.4533	-35.41
179	-23.9486	-35.196	-24.0533	-32.3133	-22.7367	-35.1867
180	-23.845	-34.4586	-27.6733	-36.9167	-24.4667	-35.3733
181	-24.1197	-36.0074	-25.4133	-36.0633	-22.42	-34.6167
Zuoyouhong	-25.2242	-39.2807	-30.79	-37.0067	-30.8833	-38.1667
Cabernet sauvignon	-22.724	-36.835	-24.93	-34.5933	-21.5267	-30.6
