# Supplementary material for: High-density genetic linkage map construction and cane cold hardiness QTL mapping for Vitis based on restriction site-associated DNA sequencing
Source: BMC Genomics. 2020 Jun 22;21:419. doi: 10.1186/s12864-020-06836-z (PMC7310074; doi:10.1186/s12864-020-06836-z)
Supplement: Supplementary file 3 — Additional file 3: Data S2. Markers used for genetic linkage map construction. [file 12864_2020_6836_MOESM3_ESM.zip]

Archive with 1 entries (1 files):
- Data S2.xlsx
