# Supplementary material for: High-density genetic linkage map construction and cane cold hardiness QTL mapping for Vitis based on restriction site-associated DNA sequencing
Source: BMC Genomics. 2020 Jun 22;21:419. doi: 10.1186/s12864-020-06836-z (PMC7310074; doi:10.1186/s12864-020-06836-z)
Supplement: Supplementary file 3 — Additional file 3: Data S2. Markers used for genetic linkage map construction. [file 12864_2020_6836_MOESM3_ESM.zip › Data S2.xlsx]

## Sheet: Sheet1
nloc = 25917
nind = 181
popt = CP
name = Total
chr1_21264690	<lmxll>	{0-}	ll	lm	ll	ll	lm	lm	ll	lm	lm	lm	ll	lm	ll	ll	ll	ll	lm	lm	lm	ll	ll	lm	lm	lm	ll	ll	ll	lm	lm	ll	lm	lm	lm	ll	lm	ll	ll	lm	ll	lm	ll	ll	ll	ll	lm	lm	lm
chr1_5882433	<lmxll>	{0-}	ll	lm	ll	ll	lm	lm	ll	lm	lm	lm	ll	lm	ll	ll	ll	ll	lm	lm	lm	ll	ll	lm	lm	lm	ll	ll	ll	lm	lm	ll	lm	lm	lm	ll	lm	ll	ll	lm	ll	lm	ll	ll	ll	ll	lm	lm	lm
chr1_17236664	<lmxll>	{1-}	lm	ll	lm	lm	ll	ll	lm	ll	ll	ll	lm	ll	lm	lm	lm	lm	ll	ll	ll	lm	lm	ll	ll	ll	lm	lm	lm	ll	ll	lm	ll	ll	ll	lm	ll	lm	lm	ll	lm	ll	lm	lm	lm	lm	ll	ll	ll
chr1_17236657	<lmxll>	{1-}	lm	ll	lm	lm	ll	ll	lm	ll	ll	ll	lm	ll	lm	lm	lm	lm	ll	ll	ll	lm	lm	ll	ll	ll	lm	lm	lm	ll	ll	lm	ll	ll	ll	lm	ll	lm	lm	ll	lm	ll	lm	lm	lm	lm	ll	ll	ll
chr1_18182160	<lmxll>	{1-}	lm	ll	lm	lm	ll	ll	lm	ll	ll	ll	lm	ll	lm	lm	lm	lm	ll	ll	ll	lm	lm	ll	ll	ll	lm	lm	lm	ll	ll	lm	ll	ll	ll	lm	ll	lm	lm	ll	lm	ll	lm	lm	lm	lm	ll	ll	ll
chr1_18182098	<lmxll>	{1-}	lm	ll	lm	lm	ll	ll	lm	ll	ll	ll	lm	ll	lm	lm	lm	lm	ll	ll	ll	lm	lm	ll	ll	ll	lm	lm	lm	ll	ll	lm	ll	ll	ll	lm	ll	lm	lm	ll	lm	ll	lm	lm	lm	lm	ll	ll	ll
chr1_17038710	<nnxnp>	{-1}	nn	nn	np	nn	np	np	np	nn	np	np	nn	np	nn	nn	nn	nn	nn	np	np	nn	nn	np	nn	np	np	np	np	np	np	nn	nn	np	np	np	nn	np	np	np	nn	nn	nn	np	np	np	np	nn	nn
chr1_11990839	<lmxll>	{1-}	lm	ll	lm	lm	ll	ll	lm	ll	ll	ll	lm	ll	lm	lm	lm	lm	ll	ll	ll	lm	lm	ll	ll	ll	lm	lm	lm	ll	ll	lm	ll	ll	ll	lm	ll	lm	lm	ll	lm	ll	lm	lm	lm	lm	ll	ll	ll
chr1_11990796	<lmxll>	{1-}	lm	ll	lm	lm	ll	ll	lm	ll	ll	ll	lm	ll	lm	lm	lm	lm	ll	ll	ll	lm	lm	ll	ll	ll	lm	lm	lm	ll	ll	lm	ll	ll	ll	lm	ll	lm	lm	ll	lm	ll	lm	lm	lm	lm	ll	ll	ll
chr1_7422354	<nnxnp>	{-0}	np	np	nn	np	nn	nn	nn	np	nn	nn	np	nn	np	np	np	np	np	nn	nn	np	np	nn	np	nn	nn	nn	nn	nn	nn	np	np	nn	nn	nn	np	nn	nn	nn	np	np	np	nn	nn	nn	nn	np	np
chr1_7422355	<nnxnp>	{-0}	np	np	nn	np	nn	nn	nn	np	nn	nn	np	nn	np	np	np	np	np	nn	nn	np	np	nn	np	nn	nn	nn	nn	nn	nn	np	np	nn	nn	nn	np	nn	nn	nn	np	np	np	nn	nn	nn	nn	np	np
chr1_4507473	<lmxll>	{1-}	lm	ll	lm	lm	ll	ll	lm	ll	ll	ll	lm	ll	lm	lm	lm	lm	ll	ll	ll	lm	lm	ll	ll	ll	lm	lm	lm	ll	ll	lm	ll	ll	ll	lm	ll	lm	lm	ll	lm	ll	lm	lm	lm	lm	ll	ll	ll
chr1_1768721	<lmxll>	{0-}	ll	lm	ll	ll	lm	lm	ll	lm	lm	lm	ll	lm	ll	ll	ll	ll	lm	lm	lm	ll	ll	lm	lm	lm	ll	ll	ll	lm	lm	ll	lm	lm	lm	ll	lm	ll	ll	lm	ll	lm	ll	ll	ll	ll	lm	lm	lm
chr1_307484	<lmxll>	{0-}	ll	lm	ll	ll	lm	lm	ll	lm	lm	lm	ll	lm	ll	ll	ll	ll	lm	lm	lm	ll	ll	lm	lm	lm	ll	ll	ll	lm	lm	ll	lm	lm	lm	ll	lm	ll	ll	lm	ll	lm	ll	ll	ll	ll	lm	lm	lm
chr1_313487	<hkxhk>	{10}	kk	hk	hk	kk	hh	hh	hk	hk	hh	hh	kk	hh	kk	kk	kk	kk	hk	hh	hh	kk	kk	hh	hk	hh	hk	hk	hk	hh	hh	kk	hk	hh	hh	hk	hk	hk	hk	hh	kk	hk	kk	hk	hk	hk	hh	hk	hk
chr1_985065	<hkxhk>	{01}	hh	hk	hk	hh	kk	kk	hk	hk	kk	kk	hh	kk	hh	hh	hh	hh	hk	kk	kk	hh	hh	kk	hk	kk	hk	hk	hk	kk	kk	hh	hk	kk	kk	hk	hk	hk	hk	kk	hh	hk	hh	hk	hk	hk	kk	hk	hk
chr1_973123	<nnxnp>	{-0}	np	np	nn	np	nn	nn	nn	np	nn	nn	np	nn	np	np	np	np	np	nn	nn	np	np	nn	np	nn	nn	nn	nn	nn	nn	np	np	nn	nn	nn	np	nn	nn	nn	np	np	np	nn	nn	nn	nn	np	np
chr1_1108958	<nnxnp>	{-0}	np	np	nn	np	nn	nn	nn	np	nn	nn	np	nn	np	np	np	np	np	nn	nn	np	np	nn	np	nn	nn	nn	nn	nn	nn	np	np	nn	nn	nn	np	nn	nn	nn	np	np	np	nn	nn	nn	nn	np	np
chr1_2057168	<lmxll>	{1-}	lm	ll	lm	lm	ll	ll	lm	ll	ll	ll	lm	ll	lm	lm	lm	lm	ll	ll	ll	lm	lm	ll	ll	ll	lm	lm	lm	ll	ll	lm	ll	ll	ll	lm	ll	lm	lm	ll	lm	ll	lm	lm	lm	lm	ll	ll	ll
chr1_1485957	<nnxnp>	{-0}	np	np	nn	np	nn	nn	nn	np	nn	nn	np	nn	np	np	np	np	np	nn	nn	np	np	nn	np	nn	nn	nn	nn	nn	nn	np	np	nn	nn	nn	np	nn	nn	nn	np	np	np	nn	nn	nn	nn	np	np
chr1_2996278	<lmxll>	{1-}	lm	ll	lm	lm	ll	ll	lm	ll	ll	ll	lm	ll	lm	lm	lm	lm	ll	ll	ll	lm	lm	ll	ll	ll	lm	lm	lm	ll	ll	lm	ll	ll	ll	lm	ll	lm	lm	ll	lm	ll	lm	lm	lm	lm	ll	ll	ll
chr1_2664368	<lmxll>	{1-}	lm	ll	lm	lm	ll	ll	lm	ll	ll	ll	lm	ll	lm	lm	lm	lm	ll	ll	ll	lm	lm	ll	ll	ll	lm	lm	lm	ll	ll	lm	ll	ll	ll	lm	ll	lm	lm	ll	lm	ll	lm	lm	lm	lm	ll	ll	ll
chr1_2664351	<lmxll>	{1-}	lm	ll	lm	lm	ll	ll	lm	ll	ll	ll	lm	ll	lm	lm	lm	lm	ll	ll	ll	lm	lm	ll	ll	ll	lm	lm	lm	ll	ll	lm	ll	ll	ll	lm	ll	lm	lm	ll	lm	ll	lm	lm	lm	lm	ll	ll	ll
chr1_1614195	<lmxll>	{1-}	lm	ll	lm	lm	ll	ll	lm	ll	ll	ll	lm	ll	lm	lm	lm	lm	ll	ll	ll	lm	lm	ll	ll	ll	lm	lm	lm	ll	ll	lm	ll	ll	ll	lm	ll	lm	lm	ll	lm	ll	lm	lm	lm	lm	ll	ll	ll
chr1_1573107	<hkxhk>	{10}	kk	hk	hk	kk	hh	hh	hk	hk	hh	hh	kk	hh	kk	kk	kk	kk	hk	hh	hh	kk	kk	hh	hk	hh	hk	hk	hk	hh	hh	kk	hk	hh	hh	hk	hk	hk	hk	hh	kk	hk	kk	hk	hk	hk	hh	hk	hk
chr1_1214264	<nnxnp>	{-1}	nn	nn	np	nn	np	np	np	nn	np	np	nn	np	nn	nn	nn	nn	nn	np	np	nn	nn	np	nn	np	np	np	np	np	np	nn	nn	np	np	np	nn	np	np	np	nn	nn	nn	np	np	np	np	nn	nn
chr1_926531	<lmxll>	{1-}	lm	ll	lm	lm	ll	ll	lm	ll	ll	ll	lm	ll	lm	lm	lm	lm	ll	ll	ll	lm	lm	ll	ll	ll	lm	lm	lm	ll	ll	lm	ll	ll	ll	lm	ll	lm	lm	ll	lm	ll	lm	lm	lm	lm	ll	ll	ll
chr1_985091	<lmxll>	{1-}	lm	ll	lm	lm	ll	ll	lm	ll	ll	ll	lm	ll	lm	lm	lm	lm	ll	ll	ll	lm	lm	ll	ll	ll	lm	lm	lm	ll	ll	lm	ll	ll	ll	lm	ll	lm	lm	ll	lm	ll	lm	lm	lm	lm	ll	ll	ll
chr1_1082899	<lmxll>	{1-}	lm	ll	lm	lm	ll	ll	lm	ll	ll	ll	lm	ll	lm	lm	lm	lm	ll	ll	ll	lm	lm	ll	ll	ll	lm	lm	lm	ll	ll	lm	ll	ll	ll	lm	ll	lm	lm	ll	lm	ll	lm	lm	lm	lm	ll	ll	ll
chr1_1628318	<nnxnp>	{-1}	nn	nn	np	nn	np	np	np	nn	np	np	nn	np	nn	nn	nn	nn	nn	np	np	nn	nn	np	nn	np	np	np	np	np	np	nn	nn	np	np	np	nn	np	np	np	nn	nn	nn	np	np	np	np	nn	nn
chr1_1414018	<nnxnp>	{-1}	nn	nn	np	nn	np	np	np	nn	np	np	nn	np	nn	nn	nn	nn	nn	np	np	nn	nn	np	nn	np	np	np	np	np	np	nn	nn	np	np	np	nn	np	np	np	nn	nn	nn	np	np	np	np	nn	nn
chr1_1558556	<lmxll>	{1-}	lm	ll	lm	lm	ll	ll	lm	ll	ll	ll	lm	ll	lm	lm	lm	lm	ll	ll	ll	lm	lm	ll	ll	ll	lm	lm	lm	ll	ll	lm	ll	ll	ll	lm	ll	lm	lm	ll	lm	ll	lm	lm	lm	lm	ll	ll	ll
chr1_1693878	<hkxhk>	{10}	kk	hk	hk	kk	hh	hh	hk	hk	hh	hh	kk	hh	kk	kk	kk	kk	hk	hh	hh	kk	kk	hh	hk	hh	hk	hk	hk	hh	hh	kk	hk	hh	hh	hk	hk	hk	hk	hh	kk	hk	kk	hk	hk	hk	hh	hk	hk
chr1_1583879	<hkxhk>	{10}	kk	hk	hk	kk	hh	hh	hk	hk	hh	hh	kk	hh	kk	kk	kk	kk	hk	hh	hh	kk	kk	hh	hk	hh	hk	hk	hk	hh	hh	kk	hk	hh	hh	hk	hk	hk	hk	hh	kk	hk	kk	hk	hk	hk	hh	hk	hk
chr1_1273955	<lmxll>	{0-}	ll	lm	ll	ll	lm	lm	ll	lm	lm	lm	ll	lm	ll	ll	ll	ll	lm	lm	lm	ll	ll	lm	lm	lm	ll	ll	ll	lm	lm	ll	lm	lm	lm	ll	lm	ll	ll	lm	ll	lm	ll	ll	ll	ll	lm	lm	lm
chr1_1583844	<hkxhk>	{10}	kk	hk	hk	kk	hh	hh	hk	hk	hh	hh	kk	hh	kk	kk	kk	kk	hk	hh	hh	kk	kk	hh	hk	hh	hk	hk	hk	hh	hh	kk	hk	hh	hh	hk	hk	hk	hk	hh	kk	hk	kk	hk	hk	hk	hh	hk	hk
chr1_1285027	<lmxll>	{0-}	ll	lm	ll	ll	lm	lm	ll	lm	lm	lm	ll	lm	ll	ll	ll	ll	lm	lm	lm	ll	ll	lm	lm	lm	ll	ll	ll	lm	lm	ll	lm	lm	lm	ll	lm	ll	ll	lm	ll	lm	ll	ll	ll	ll	lm	lm	lm
chr1_1926785	<hkxhk>	{10}	kk	hk	hk	kk	hh	hh	hk	hk	hh	hh	kk	hh	kk	kk	kk	kk	hk	hh	hh	kk	kk	hh	hk	hh	hk	hk	hk	hh	hh	kk	hk	hh	hh	hk	hk	hk	hk	hh	kk	hk	kk	hk	hk	hk	hh	hk	hk
chr1_1593434	<lmxll>	{0-}	ll	lm	ll	ll	lm	lm	ll	lm	lm	lm	ll	lm	ll	ll	ll	ll	lm	lm	lm	ll	ll	lm	lm	lm	ll	ll	ll	lm	lm	ll	lm	lm	lm	ll	lm	ll	ll	lm	ll	lm	ll	ll	ll	ll	lm	lm	lm
chr1_2568986	<hkxhk>	{01}	hh	hk	hk	hh	kk	kk	hk	hk	kk	kk	hh	kk	hh	hh	hh	hh	hk	kk	kk	hh	hh	kk	hk	kk	hk	hk	hk	kk	kk	hh	hk	kk	kk	hk	hk	hk	hk	kk	hh	hk	hh	hk	hk	hk	kk	hk	hk
chr1_2652976	<lmxll>	{0-}	ll	lm	ll	ll	lm	lm	ll	lm	lm	lm	ll	lm	ll	ll	ll	ll	lm	lm	lm	ll	ll	lm	lm	lm	ll	ll	ll	lm	lm	ll	lm	lm	lm	ll	lm	ll	ll	lm	ll	lm	ll	ll	ll	ll	lm	lm	lm
chr1_1768789	<lmxll>	{0-}	ll	lm	ll	ll	lm	lm	ll	lm	lm	lm	ll	lm	ll	ll	ll	ll	lm	lm	lm	ll	ll	lm	lm	lm	ll	ll	ll	lm	lm	ll	lm	lm	lm	ll	lm	ll	ll	lm	ll	lm	ll	ll	ll	ll	lm	lm	lm
chr1_1858210	<lmxll>	{0-}	ll	lm	ll	ll	lm	lm	ll	lm	lm	lm	ll	lm	ll	ll	ll	ll	lm	lm	lm	ll	ll	lm	lm	lm	ll	ll	ll	lm	lm	ll	lm	lm	lm	ll	lm	ll	ll	lm	ll	lm	ll	ll	ll	ll	lm	lm	lm
chr1_985034	<hkxhk>	{01}	hh	hk	hk	hh	kk	kk	hk	hk	kk	kk	hh	kk	hh	hh	hh	hh	hk	kk	kk	hh	hh	kk	hk	kk	hk	hk	hk	kk	kk	hh	hk	kk	kk	hk	hk	hk	hk	kk	hh	hk	hh	hk	hk	hk	kk	hk	hk
chr1_926585	<lmxll>	{0-}	ll	lm	ll	ll	lm	lm	ll	lm	lm	lm	ll	lm	ll	ll	ll	ll	lm	lm	lm	ll	ll	lm	lm	lm	ll	ll	ll	lm	lm	ll	lm	lm	lm	ll	lm	ll	ll	lm	ll	lm	ll	ll	ll	ll	lm	lm	lm
chr1_2291771	<lmxll>	{0-}	ll	lm	ll	ll	lm	lm	ll	lm	lm	lm	ll	lm	ll	ll	ll	ll	lm	lm	lm	ll	ll	lm	lm	lm	ll	ll	ll	lm	lm	ll	lm	lm	lm	ll	lm	ll	ll	lm	ll	lm	ll	ll	ll	ll	lm	lm	lm
chr1_2291744	<lmxll>	{0-}	ll	lm	ll	ll	lm	lm	ll	lm	lm	lm	ll	lm	ll	ll	ll	ll	lm	lm	lm	ll	ll	lm	lm	lm	ll	ll	ll	lm	lm	ll	lm	lm	lm	ll	lm	ll	ll	lm	ll	lm	ll	ll	ll	ll	lm	lm	lm
chr1_994564	<nnxnp>	{-0}	np	np	nn	np	nn	nn	nn	np	nn	nn	np	nn	np	np	np	np	np	nn	nn	np	np	nn	np	nn	nn	nn	nn	nn	nn	np	np	nn	nn	nn	np	nn	nn	nn	np	np	np	nn	nn	nn	nn	np	np
chr1_1904942	<lmxll>	{0-}	ll	lm	ll	ll	lm	lm	ll	lm	lm	lm	ll	lm	ll	ll	ll	ll	lm	lm	lm	ll	ll	lm	lm	lm	ll	ll	ll	lm	lm	ll	lm	lm	lm	ll	lm	ll	ll	lm	ll	lm	ll	ll	ll	ll	lm	lm	lm
chr1_1806188	<lmxll>	{0-}	ll	lm	ll	ll	lm	lm	ll	lm	lm	lm	ll	lm	ll	ll	ll	ll	lm	lm	lm	ll	ll	lm	lm	lm	ll	ll	ll	lm	lm	ll	lm	lm	lm	ll	lm	ll	ll	lm	ll	lm	ll	ll	ll	ll	lm	lm	lm
chr1_1243331	<hkxhk>	{10}	kk	hk	hk	kk	hh	hh	hk	hk	hh	hh	kk	hh	kk	kk	kk	kk	hk	hh	hh	kk	kk	hh	hk	hh	hk	hk	hk	hh	hh	kk	hk	hh	hh	hk	hk	hk	hk	hh	kk	hk	kk	hk	hk	hk	hh	hk	hk
chr1_1572918	<lmxll>	{0-}	ll	lm	ll	ll	lm	lm	ll	lm	lm	lm	ll	lm	ll	ll	ll	ll	lm	lm	lm	ll	ll	lm	lm	lm	ll	ll	ll	lm	lm	ll	lm	lm	lm	ll	lm	ll	ll	lm	ll	lm	ll	ll	ll	ll	lm	lm	lm
chr1_1835357	<lmxll>	{0-}	ll	lm	ll	ll	lm	lm	ll	lm	lm	lm	ll	lm	ll	ll	ll	ll	lm	lm	lm	ll	ll	lm	lm	lm	ll	ll	ll	lm	lm	ll	lm	lm	lm	ll	lm	ll	ll	lm	ll	lm	ll	ll	ll	ll	lm	lm	lm
chr1_1835330	<lmxll>	{0-}	ll	lm	ll	ll	lm	lm	ll	lm	lm	lm	ll	lm	ll	ll	ll	ll	lm	lm	lm	ll	ll	lm	lm	lm	ll	ll	ll	lm	lm	ll	lm	lm	lm	ll	lm	ll	ll	lm	ll	lm	ll	ll	ll	ll	lm	lm	lm
chr1_1835356	<lmxll>	{0-}	ll	lm	ll	ll	lm	lm	ll	lm	lm	lm	ll	lm	ll	ll	ll	ll	lm	lm	lm	ll	ll	lm	lm	lm	ll	ll	ll	lm	lm	ll	lm	lm	lm	ll	lm	ll	ll	lm	ll	lm	ll	ll	ll	ll	lm	lm	lm
chr1_1835353	<lmxll>	{0-}	ll	lm	ll	ll	lm	lm	ll	lm	lm	lm	ll	lm	ll	ll	ll	ll	lm	lm	lm	ll	ll	lm	lm	lm	ll	ll	ll	lm	lm	ll	lm	lm	lm	ll	lm	ll	ll	lm	ll	lm	ll	ll	ll	ll	lm	lm	lm
chr1_1835349	<lmxll>	{0-}	ll	lm	ll	ll	lm	lm	ll	lm	lm	lm	ll	lm	ll	ll	ll	ll	lm	lm	lm	ll	ll	lm	lm	lm	ll	ll	ll	lm	lm	ll	lm	lm	lm	ll	lm	ll	ll	lm	ll	lm	ll	ll	ll	ll	lm	lm	lm
chr1_1573146	<lmxll>	{0-}	ll	lm	ll	ll	lm	lm	ll	lm	lm	lm	ll	lm	ll	ll	ll	ll	lm	lm	lm	ll	ll	lm	lm	lm	ll	ll	ll	lm	lm	ll	lm	lm	lm	ll	lm	ll	ll	lm	ll	lm	ll	ll	ll	ll	lm	lm	lm
chr1_1883003	<lmxll>	{0-}	ll	lm	ll	ll	lm	lm	ll	lm	lm	lm	ll	lm	ll	ll	ll	ll	lm	lm	lm	ll	ll	lm	lm	lm	ll	ll	ll	lm	lm	ll	lm	lm	lm	ll	lm	ll	ll	lm	ll	lm	ll	ll	ll	ll	lm	lm	lm
chr1_1564674	<lmxll>	{0-}	ll	lm	ll	ll	lm	lm	ll	lm	lm	lm	ll	lm	ll	ll	ll	ll	lm	lm	lm	ll	ll	lm	lm	lm	ll	ll	ll	lm	lm	ll	lm	lm	lm	ll	lm	ll	ll	lm	ll	lm	ll	ll	ll	ll	lm	lm	lm
chr1_1564706	<lmxll>	{0-}	ll	lm	ll	ll	lm	lm	ll	lm	lm	lm	ll	lm	ll	ll	ll	ll	lm	lm	lm	ll	ll	lm	lm	lm	ll	ll	ll	lm	lm	ll	lm	lm	lm	ll	lm	ll	ll	lm	ll	lm	ll	ll	ll	ll	lm	lm	lm
chr1_1613936	<lmxll>	{0-}	ll	lm	ll	ll	lm	lm	ll	lm	lm	lm	ll	lm	ll	ll	ll	ll	lm	lm	lm	ll	ll	lm	lm	lm	ll	ll	ll	lm	lm	ll	lm	lm	lm	ll	lm	ll	ll	lm	ll	lm	ll	ll	ll	ll	lm	lm	lm
chr1_1994219	<lmxll>	{0-}	ll	lm	ll	ll	lm	lm	ll	lm	lm	lm	ll	lm	ll	ll	ll	ll	lm	lm	lm	ll	ll	lm	lm	lm	ll	ll	ll	lm	lm	ll	lm	lm	lm	ll	lm	ll	ll	lm	ll	lm	ll	ll	ll	ll	lm	lm	lm
chr1_1572516	<lmxll>	{0-}	ll	lm	ll	ll	lm	lm	ll	lm	lm	lm	ll	lm	ll	ll	ll	ll	lm	lm	lm	ll	ll	lm	lm	lm	ll	ll	ll	lm	lm	ll	lm	lm	lm	ll	lm	ll	ll	lm	ll	lm	ll	ll	ll	ll	lm	lm	lm
chr1_947931	<lmxll>	{0-}	ll	lm	ll	ll	lm	lm	ll	lm	lm	lm	ll	lm	ll	ll	ll	ll	lm	lm	lm	ll	ll	lm	lm	lm	ll	ll	ll	lm	lm	ll	lm	lm	lm	ll	lm	ll	ll	lm	ll	lm	ll	ll	ll	ll	lm	lm	lm
chr1_588068	<lmxll>	{0-}	ll	lm	ll	ll	lm	lm	ll	lm	lm	lm	ll	lm	ll	ll	ll	ll	lm	lm	lm	ll	ll	lm	lm	lm	ll	ll	ll	lm	lm	ll	lm	lm	lm	ll	lm	ll	ll	lm	ll	lm	ll	ll	ll	ll	lm	lm	lm
chr1_588096	<lmxll>	{0-}	ll	lm	ll	ll	lm	lm	ll	lm	lm	lm	ll	lm	ll	ll	ll	ll	lm	lm	lm	ll	ll	lm	lm	lm	ll	ll	ll	lm	lm	ll	lm	lm	lm	ll	lm	ll	ll	lm	ll	lm	ll	ll	ll	ll	lm	lm	lm
chr1_1433817	<lmxll>	{0-}	ll	lm	ll	ll	lm	lm	ll	lm	lm	lm	ll	lm	ll	ll	ll	ll	lm	lm	lm	ll	ll	lm	lm	lm	ll	ll	ll	lm	lm	ll	lm	lm	lm	ll	lm	ll	ll	lm	ll	lm	ll	ll	ll	ll	lm	lm	lm
chr1_1961379	<lmxll>	{0-}	ll	lm	ll	ll	lm	lm	ll	lm	lm	lm	ll	lm	ll	ll	ll	ll	lm	lm	lm	ll	ll	lm	lm	lm	ll	ll	ll	lm	lm	ll	lm	lm	lm	ll	lm	ll	ll	lm	ll	lm	ll	ll	ll	ll	lm	lm	lm
chr1_1583831	<lmxll>	{0-}	ll	lm	ll	ll	lm	lm	ll	lm	lm	lm	ll	lm	ll	ll	ll	ll	lm	lm	lm	ll	ll	lm	lm	lm	ll	ll	ll	lm	lm	ll	lm	lm	lm	ll	lm	ll	ll	lm	ll	lm	ll	ll	ll	ll	lm	lm	lm
chr1_1572547	<lmxll>	{0-}	ll	lm	ll	ll	lm	lm	ll	lm	lm	lm	ll	lm	ll	ll	ll	ll	lm	lm	lm	ll	ll	lm	lm	lm	ll	ll	ll	lm	lm	ll	lm	lm	lm	ll	lm	ll	ll	lm	ll	lm	ll	ll	ll	ll	lm	lm	lm
chr1_3007777	<lmxll>	{0-}	ll	lm	ll	ll	lm	lm	ll	lm	lm	lm	ll	lm	ll	ll	ll	ll	lm	lm	lm	ll	ll	lm	lm	lm	ll	ll	ll	lm	lm	ll	lm	lm	lm	ll	lm	ll	ll	lm	ll	lm	ll	ll	ll	ll	lm	lm	lm
chr1_3083724	<lmxll>	{0-}	ll	lm	ll	ll	lm	lm	ll	lm	lm	lm	ll	lm	ll	ll	ll	ll	lm	lm	lm	ll	ll	lm	lm	lm	ll	ll	ll	lm	lm	ll	lm	lm	lm	ll	lm	ll	ll	lm	ll	lm	ll	ll	ll	ll	lm	lm	lm
chr1_2667542	<lmxll>	{0-}	ll	lm	ll	ll	lm	lm	ll	lm	lm	lm	ll	lm	ll	ll	ll	ll	lm	lm	lm	ll	ll	lm	lm	lm	ll	ll	ll	lm	lm	ll	lm	lm	lm	ll	lm	ll	ll	lm	ll	lm	ll	ll	ll	ll	lm	lm	lm
chr1_3061868	<lmxll>	{0-}	ll	lm	ll	ll	lm	lm	ll	lm	lm	lm	ll	lm	ll	ll	ll	ll	lm	lm	lm	ll	ll	lm	lm	lm	ll	ll	ll	lm	lm	ll	lm	lm	lm	ll	lm	ll	ll	lm	ll	lm	ll	ll	ll	ll	lm	lm	lm
chr1_1407381	<nnxnp>	{-0}	np	np	nn	np	nn	nn	nn	np	nn	nn	np	nn	np	np	np	nn	nn	nn	nn	np	np	nn	np	nn	nn	nn	nn	nn	nn	np	np	nn	nn	nn	np	nn	nn	nn	np	np	np	nn	nn	nn	nn	np	np
chr1_1407487	<nnxnp>	{-0}	np	np	nn	np	nn	nn	nn	np	nn	nn	np	nn	np	np	np	nn	nn	nn	nn	np	np	nn	np	nn	nn	nn	nn	nn	nn	np	np	nn	nn	nn	np	nn	nn	nn	np	np	np	nn	nn	nn	nn	np	np
chr1_2744451	<lmxll>	{0-}	ll	lm	ll	ll	lm	lm	ll	lm	lm	lm	ll	lm	ll	ll	ll	ll	lm	lm	lm	ll	ll	lm	lm	lm	ll	ll	ll	lm	lm	ll	lm	lm	lm	ll	lm	ll	ll	lm	ll	lm	ll	ll	ll	ll	lm	lm	lm
chr1_1434063	<nnxnp>	{-0}	np	np	nn	np	nn	nn	nn	np	nn	nn	np	nn	np	np	np	nn	nn	nn	nn	np	np	nn	np	nn	nn	nn	nn	nn	nn	np	np	nn	nn	nn	np	nn	nn	nn	np	np	np	nn	nn	nn	nn	np	np
chr1_2753840	<lmxll>	{0-}	ll	lm	ll	ll	lm	lm	ll	lm	lm	lm	ll	lm	ll	ll	ll	ll	lm	lm	lm	ll	ll	lm	lm	lm	ll	ll	ll	lm	lm	ll	lm	lm	lm	ll	lm	ll	ll	lm	ll	lm	ll	ll	ll	ll	lm	lm	lm
chr1_3051343	<lmxll>	{0-}	ll	lm	ll	ll	lm	lm	ll	lm	lm	lm	ll	lm	ll	ll	ll	ll	lm	lm	lm	ll	ll	lm	lm	lm	ll	ll	ll	lm	lm	ll	lm	lm	lm	ll	lm	ll	ll	lm	ll	lm	ll	ll	ll	ll	lm	lm	lm
chr1_3242583	<lmxll>	{0-}	ll	lm	ll	ll	lm	lm	ll	lm	lm	lm	ll	lm	ll	ll	ll	ll	lm	lm	lm	ll	ll	lm	lm	lm	ll	ll	ll	lm	lm	ll	lm	lm	lm	ll	lm	ll	ll	lm	ll	lm	ll	ll	ll	ll	lm	lm	lm
chr1_1256382	<nnxnp>	{-0}	np	np	nn	np	nn	nn	nn	np	nn	nn	np	nn	np	np	np	nn	nn	nn	nn	np	np	nn	np	nn	nn	nn	nn	nn	nn	np	np	nn	nn	nn	np	nn	nn	nn	np	np	np	nn	nn	nn	nn	np	np
chr1_3176633	<lmxll>	{0-}	ll	lm	ll	ll	lm	lm	ll	lm	lm	lm	ll	lm	ll	ll	ll	ll	lm	lm	lm	ll	ll	lm	lm	lm	ll	ll	ll	lm	lm	ll	lm	lm	lm	ll	lm	ll	ll	lm	ll	lm	ll	ll	ll	ll	lm	lm	lm
chr1_2480924	<lmxll>	{0-}	ll	lm	ll	ll	lm	lm	ll	lm	lm	lm	ll	lm	ll	ll	ll	ll	lm	lm	lm	ll	ll	lm	lm	lm	ll	ll	ll	lm	lm	ll	lm	lm	lm	ll	lm	ll	ll	lm	ll	lm	ll	ll	ll	ll	lm	lm	lm
chr1_1256427	<lmxll>	{0-}	ll	lm	ll	ll	lm	lm	ll	lm	lm	lm	ll	lm	ll	ll	ll	ll	lm	lm	lm	ll	ll	lm	lm	lm	ll	ll	ll	lm	lm	ll	lm	lm	lm	ll	lm	ll	ll	lm	ll	lm	ll	ll	ll	ll	lm	lm	lm
chr1_1256437	<lmxll>	{0-}	ll	lm	ll	ll	lm	lm	ll	lm	lm	lm	ll	lm	ll	ll	ll	ll	lm	lm	lm	ll	ll	lm	lm	lm	ll	ll	ll	lm	lm	ll	lm	lm	lm	ll	lm	ll	ll	lm	ll	lm	ll	ll	ll	ll	lm	lm	lm
chr1_2248435	<lmxll>	{0-}	ll	lm	ll	ll	lm	lm	ll	lm	lm	lm	ll	lm	ll	ll	ll	ll	lm	lm	lm	ll	ll	lm	lm	lm	ll	ll	ll	lm	lm	ll	lm	lm	lm	ll	lm	ll	ll	lm	ll	lm	ll	ll	ll	ll	lm	lm	lm
chr1_1256619	<lmxll>	{0-}	ll	lm	ll	ll	lm	lm	ll	lm	lm	lm	ll	lm	ll	ll	ll	ll	lm	lm	lm	ll	ll	lm	lm	lm	ll	ll	ll	lm	lm	ll	lm	lm	lm	ll	lm	ll	ll	lm	ll	lm	ll	ll	ll	ll	lm	lm	lm
chr1_1256668	<lmxll>	{0-}	ll	lm	ll	ll	lm	lm	ll	lm	lm	lm	ll	lm	ll	ll	ll	ll	lm	lm	lm	ll	ll	lm	lm	lm	ll	ll	ll	lm	lm	ll	lm	lm	lm	ll	lm	ll	ll	lm	ll	lm	ll	ll	ll	ll	lm	lm	lm
chr1_1614179	<lmxll>	{0-}	ll	lm	ll	ll	lm	lm	ll	lm	lm	lm	ll	lm	ll	ll	ll	ll	lm	lm	lm	ll	ll	lm	lm	lm	ll	ll	ll	lm	lm	ll	lm	lm	lm	ll	lm	ll	ll	lm	ll	lm	ll	ll	ll	ll	lm	lm	lm
chr1_1904983	<lmxll>	{0-}	ll	lm	ll	ll	lm	lm	ll	lm	lm	lm	ll	lm	ll	ll	ll	ll	lm	lm	lm	ll	ll	lm	lm	lm	ll	ll	ll	lm	lm	ll	lm	lm	lm	ll	lm	ll	ll	lm	ll	lm	ll	ll	ll	ll	lm	lm	lm
chr1_1994254	<lmxll>	{0-}	ll	lm	ll	ll	lm	lm	ll	lm	lm	lm	ll	lm	ll	ll	ll	ll	lm	lm	lm	ll	ll	lm	lm	lm	ll	ll	ll	lm	lm	ll	lm	lm	lm	ll	lm	ll	ll	lm	ll	lm	ll	ll	ll	ll	lm	lm	lm
chr1_1994283	<lmxll>	{0-}	ll	lm	ll	ll	lm	lm	ll	lm	lm	lm	ll	lm	ll	ll	ll	ll	lm	lm	lm	ll	ll	lm	lm	lm	ll	ll	ll	lm	lm	ll	lm	lm	lm	ll	lm	ll	ll	lm	ll	lm	ll	ll	ll	ll	lm	lm	lm
chr1_1857915	<lmxll>	{0-}	ll	lm	ll	ll	lm	lm	ll	lm	lm	lm	ll	lm	ll	ll	ll	ll	lm	lm	lm	ll	ll	lm	lm	lm	ll	ll	ll	lm	lm	ll	lm	lm	lm	ll	lm	ll	ll	lm	ll	lm	ll	ll	ll	ll	lm	lm	lm
chr1_2284136	<lmxll>	{0-}	ll	lm	ll	ll	lm	lm	ll	lm	lm	lm	ll	lm	ll	ll	ll	ll	lm	lm	lm	ll	ll	lm	lm	lm	ll	ll	ll	lm	lm	ll	lm	lm	lm	ll	lm	ll	ll	lm	ll	lm	ll	ll	ll	ll	lm	lm	lm
chr1_1485653	<nnxnp>	{-0}	np	np	nn	np	nn	nn	nn	np	nn	nn	np	nn	np	np	np	nn	nn	nn	nn	np	np	nn	np	nn	nn	nn	nn	nn	nn	np	np	nn	nn	nn	np	nn	nn	nn	np	np	np	nn	nn	nn	nn	np	np
chr1_3286106	<lmxll>	{0-}	ll	lm	ll	ll	lm	lm	ll	lm	lm	lm	ll	lm	ll	ll	ll	ll	lm	lm	lm	ll	ll	lm	lm	lm	ll	ll	ll	lm	lm	ll	lm	lm	lm	ll	lm	ll	ll	lm	ll	lm	ll	ll	ll	ll	lm	lm	lm
chr1_2996314	<lmxll>	{0-}	ll	lm	ll	ll	lm	lm	ll	lm	lm	lm	ll	lm	ll	ll	ll	ll	lm	lm	lm	ll	ll	lm	lm	lm	ll	ll	ll	lm	lm	ll	lm	lm	lm	ll	lm	ll	ll	lm	ll	lm	ll	ll	ll	ll	lm	lm	lm
chr1_3286087	<lmxll>	{0-}	ll	lm	ll	ll	lm	lm	ll	lm	lm	lm	ll	lm	ll	ll	ll	ll	lm	lm	lm	ll	ll	lm	lm	lm	ll	ll	ll	lm	lm	ll	lm	lm	lm	ll	lm	ll	ll	lm	ll	lm	ll	ll	ll	ll	lm	lm	lm
chr1_3286035	<lmxll>	{0-}	ll	lm	ll	ll	lm	lm	ll	lm	lm	lm	ll	lm	ll	ll	ll	ll	lm	lm	lm	ll	ll	lm	lm	lm	ll	ll	ll	lm	lm	ll	lm	lm	lm	ll	lm	ll	ll	lm	ll	lm	ll	ll	ll	ll	lm	lm	lm
chr1_3286071	<lmxll>	{0-}	ll	lm	ll	ll	lm	lm	ll	lm	lm	lm	ll	lm	ll	ll	ll	ll	lm	lm	lm	ll	ll	lm	lm	lm	ll	ll	ll	lm	lm	ll	lm	lm	lm	ll	lm	ll	ll	lm	ll	lm	ll	ll	ll	ll	lm	lm	lm
chr1_3176909	<lmxll>	{0-}	ll	lm	ll	ll	lm	lm	ll	lm	lm	lm	ll	lm	ll	ll	ll	ll	lm	lm	lm	ll	ll	lm	lm	lm	ll	ll	ll	lm	lm	ll	lm	lm	lm	ll	lm	ll	ll	lm	ll	lm	ll	ll	ll	ll	lm	lm	lm
chr1_2835441	<lmxll>	{0-}	ll	lm	ll	ll	lm	lm	ll	lm	lm	lm	ll	lm	ll	ll	ll	ll	lm	lm	lm	ll	ll	lm	lm	lm	ll	ll	ll	lm	lm	ll	lm	lm	lm	ll	lm	ll	ll	lm	ll	lm	ll	ll	ll	ll	lm	lm	lm
chr1_2814966	<lmxll>	{0-}	ll	lm	ll	ll	lm	lm	ll	lm	lm	lm	ll	lm	ll	ll	ll	ll	lm	lm	lm	ll	ll	lm	lm	lm	ll	ll	ll	lm	lm	ll	lm	lm	lm	ll	lm	ll	ll	lm	ll	lm	ll	ll	ll	ll	lm	lm	lm
chr1_2551542	<lmxll>	{0-}	ll	lm	ll	ll	lm	lm	ll	lm	lm	lm	ll	lm	ll	ll	ll	ll	lm	lm	lm	ll	ll	lm	lm	lm	ll	ll	ll	lm	lm	ll	lm	lm	lm	ll	lm	ll	ll	lm	ll	lm	ll	ll	ll	ll	lm	lm	lm
chr1_1769008	<lmxll>	{0-}	ll	lm	ll	ll	lm	lm	ll	lm	lm	lm	ll	lm	ll	ll	ll	ll	lm	lm	lm	ll	ll	lm	lm	lm	ll	ll	ll	lm	lm	ll	lm	lm	lm	ll	lm	ll	ll	lm	ll	lm	ll	ll	ll	ll	lm	lm	lm
chr1_1806060	<lmxll>	{0-}	ll	lm	ll	ll	lm	lm	ll	lm	lm	lm	ll	lm	ll	ll	ll	ll	lm	lm	lm	ll	ll	lm	lm	lm	ll	ll	ll	lm	lm	ll	lm	lm	lm	ll	lm	ll	ll	lm	ll	lm	ll	ll	ll	ll	lm	lm	lm
chr1_1769001	<lmxll>	{0-}	ll	lm	ll	ll	lm	lm	ll	lm	lm	lm	ll	lm	ll	ll	ll	ll	lm	lm	lm	ll	ll	lm	lm	lm	ll	ll	ll	lm	lm	ll	lm	lm	lm	ll	lm	ll	ll	lm	ll	lm	ll	ll	ll	ll	lm	lm	lm
chr1_1584123	<lmxll>	{0-}	ll	lm	ll	ll	lm	lm	ll	lm	lm	lm	ll	lm	ll	ll	ll	ll	lm	lm	lm	ll	ll	lm	lm	lm	ll	ll	ll	lm	lm	ll	lm	lm	lm	ll	lm	ll	ll	lm	ll	lm	ll	ll	ll	ll	lm	lm	lm
chr1_1584130	<lmxll>	{0-}	ll	lm	ll	ll	lm	lm	ll	lm	lm	lm	ll	lm	ll	ll	ll	ll	lm	lm	lm	ll	ll	lm	lm	lm	ll	ll	ll	lm	lm	ll	lm	lm	lm	ll	lm	ll	ll	lm	ll	lm	ll	ll	ll	ll	lm	lm	lm
chr1_1403837	<lmxll>	{0-}	ll	lm	ll	ll	lm	lm	ll	lm	lm	lm	ll	lm	ll	ll	ll	ll	lm	lm	lm	ll	ll	lm	lm	lm	ll	ll	ll	lm	lm	ll	lm	lm	lm	ll	lm	ll	ll	lm	ll	lm	ll	ll	ll	ll	lm	lm	lm
chr1_1403832	<lmxll>	{0-}	ll	lm	ll	ll	lm	lm	ll	lm	lm	lm	ll	lm	ll	ll	ll	ll	lm	lm	lm	ll	ll	lm	lm	lm	ll	ll	ll	lm	lm	ll	lm	lm	lm	ll	lm	ll	ll	lm	ll	lm	ll	ll	ll	ll	lm	lm	lm
chr1_1092159	<lmxll>	{0-}	ll	lm	ll	ll	lm	lm	ll	lm	lm	lm	ll	lm	ll	ll	ll	ll	lm	lm	lm	ll	ll	lm	lm	lm	ll	ll	ll	lm	lm	ll	lm	lm	lm	ll	lm	ll	ll	lm	ll	lm	ll	ll	ll	ll	lm	lm	lm
chr1_495119	<lmxll>	{0-}	ll	lm	ll	ll	lm	lm	ll	lm	lm	lm	ll	lm	ll	ll	ll	ll	lm	lm	lm	ll	ll	lm	lm	lm	ll	ll	ll	lm	lm	ll	lm	lm	lm	ll	lm	ll	ll	lm	ll	lm	ll	ll	ll	ll	lm	lm	lm
chr1_250766	<lmxll>	{0-}	ll	lm	ll	ll	lm	lm	ll	lm	lm	lm	ll	lm	ll	ll	ll	ll	lm	lm	lm	ll	ll	lm	lm	lm	ll	ll	ll	lm	lm	ll	lm	lm	lm	ll	lm	ll	ll	lm	ll	lm	ll	ll	ll	ll	lm	lm	lm
chr1_313286	<lmxll>	{0-}	ll	lm	ll	ll	lm	lm	ll	lm	lm	lm	ll	lm	ll	ll	ll	ll	lm	lm	lm	ll	ll	lm	lm	lm	ll	ll	ll	lm	lm	ll	lm	lm	lm	ll	lm	ll	ll	lm	ll	lm	ll	ll	ll	ll	lm	lm	lm
chr1_462780	<lmxll>	{0-}	ll	lm	ll	ll	lm	lm	ll	lm	lm	lm	ll	lm	ll	ll	ll	ll	lm	lm	lm	ll	ll	lm	lm	lm	ll	ll	ll	lm	lm	ll	lm	lm	lm	ll	lm	ll	ll	lm	ll	lm	ll	ll	ll	ll	lm	lm	lm
chr1_427022	<lmxll>	{0-}	ll	lm	ll	ll	lm	lm	ll	lm	lm	lm	ll	lm	ll	ll	ll	ll	lm	lm	lm	ll	ll	lm	lm	lm	ll	ll	ll	lm	lm	ll	lm	lm	lm	ll	lm	ll	ll	lm	ll	lm	ll	ll	ll	ll	lm	lm	lm
chr1_479622	<lmxll>	{0-}	ll	lm	ll	ll	lm	lm	ll	lm	lm	lm	ll	lm	ll	ll	ll	ll	lm	lm	lm	ll	ll	lm	lm	lm	ll	ll	ll	lm	lm	ll	lm	lm	lm	ll	lm	ll	ll	lm	ll	lm	ll	ll	ll	ll	lm	lm	lm
chr1_523979	<lmxll>	{0-}	ll	lm	ll	ll	lm	lm	ll	lm	lm	lm	ll	lm	ll	ll	ll	ll	lm	lm	lm	ll	ll	lm	lm	lm	ll	ll	ll	lm	lm	ll	lm	lm	lm	ll	lm	ll	ll	lm	ll	lm	ll	ll	ll	ll	lm	lm	lm
chr1_1547625	<nnxnp>	{-0}	np	np	nn	np	nn	nn	nn	np	nn	nn	np	nn	np	np	np	nn	nn	nn	nn	np	np	nn	np	nn	nn	nn	nn	nn	nn	np	np	nn	nn	nn	np	nn	nn	nn	np	np	np	nn	nn	nn	nn	np	np
chr1_416919	<lmxll>	{0-}	ll	lm	ll	ll	lm	lm	ll	lm	lm	lm	ll	lm	ll	ll	ll	ll	lm	lm	lm	ll	ll	lm	lm	lm	ll	ll	ll	lm	lm	ll	lm	lm	lm	ll	lm	ll	ll	lm	ll	lm	ll	ll	ll	ll	lm	lm	lm
chr1_416875	<lmxll>	{0-}	ll	lm	ll	ll	lm	lm	ll	lm	lm	lm	ll	lm	ll	ll	ll	ll	lm	lm	lm	ll	ll	lm	lm	lm	ll	ll	ll	lm	lm	ll	lm	lm	lm	ll	lm	ll	ll	lm	ll	lm	ll	ll	ll	ll	lm	lm	lm
chr1_479804	<lmxll>	{0-}	ll	lm	ll	ll	lm	lm	ll	lm	lm	lm	ll	lm	ll	ll	ll	ll	lm	lm	lm	ll	ll	lm	lm	lm	ll	ll	ll	lm	lm	ll	lm	lm	lm	ll	lm	ll	ll	lm	ll	lm	ll	ll	ll	ll	lm	lm	lm
chr1_313291	<lmxll>	{0-}	ll	lm	ll	ll	lm	lm	ll	lm	lm	lm	ll	lm	ll	ll	ll	ll	lm	lm	lm	ll	ll	lm	lm	lm	ll	ll	ll	lm	lm	ll	lm	lm	lm	ll	lm	ll	ll	lm	ll	lm	ll	ll	ll	ll	lm	lm	lm
chr1_482788	<lmxll>	{0-}	ll	lm	ll	ll	lm	lm	ll	lm	lm	lm	ll	lm	ll	ll	ll	ll	lm	lm	lm	ll	ll	lm	lm	lm	ll	ll	ll	lm	lm	ll	lm	lm	lm	ll	lm	ll	ll	lm	ll	lm	ll	ll	ll	ll	lm	lm	lm
chr1_482756	<lmxll>	{0-}	ll	lm	ll	ll	lm	lm	ll	lm	lm	lm	ll	lm	ll	ll	ll	ll	lm	lm	lm	ll	ll	lm	lm	lm	ll	ll	ll	lm	lm	ll	lm	lm	lm	ll	lm	ll	ll	lm	ll	lm	ll	ll	ll	ll	lm	lm	lm
chr1_269084	<lmxll>	{0-}	ll	lm	ll	ll	lm	lm	ll	lm	lm	lm	ll	lm	ll	ll	ll	ll	lm	lm	lm	ll	ll	lm	lm	lm	ll	ll	ll	lm	lm	ll	lm	lm	lm	ll	lm	ll	ll	lm	ll	lm	ll	ll	ll	ll	lm	lm	lm
chr1_269171	<lmxll>	{0-}	ll	lm	ll	ll	lm	lm	ll	lm	lm	lm	ll	lm	ll	ll	ll	ll	lm	lm	lm	ll	ll	lm	lm	lm	ll	ll	ll	lm	lm	ll	lm	lm	lm	ll	lm	ll	ll	lm	ll	lm	ll	ll	ll	ll	lm	lm	lm
chr1_588030	<lmxll>	{0-}	ll	lm	ll	ll	lm	lm	ll	lm	lm	lm	ll	lm	ll	ll	ll	ll	lm	lm	lm	ll	ll	lm	lm	lm	ll	ll	ll	lm	lm	ll	lm	lm	lm	ll	lm	ll	ll	lm	ll	lm	ll	ll	ll	ll	lm	lm	lm
chr1_709680	<lmxll>	{0-}	ll	lm	ll	ll	lm	lm	ll	lm	lm	lm	ll	lm	ll	ll	ll	ll	lm	lm	lm	ll	ll	lm	lm	lm	ll	ll	ll	lm	lm	ll	lm	lm	lm	ll	lm	ll	ll	lm	ll	lm	ll	ll	ll	ll	lm	lm	lm
chr1_871911	<lmxll>	{0-}	ll	lm	ll	ll	lm	lm	ll	lm	lm	lm	ll	lm	ll	ll	ll	ll	lm	lm	lm	ll	ll	lm	lm	lm	ll	ll	ll	lm	lm	ll	lm	lm	lm	ll	lm	ll	ll	lm	ll	lm	ll	ll	ll	ll	lm	lm	lm
chr1_1994246	<lmxll>	{0-}	ll	lm	ll	ll	lm	lm	ll	lm	lm	lm	ll	lm	ll	ll	ll	ll	lm	lm	lm	ll	ll	lm	lm	lm	ll	ll	ll	lm	lm	ll	lm	lm	lm	ll	lm	ll	ll	lm	ll	lm	ll	ll	ll	ll	lm	lm	lm
chr1_1994265	<lmxll>	{0-}	ll	lm	ll	ll	lm	lm	ll	lm	lm	lm	ll	lm	ll	ll	ll	ll	lm	lm	lm	ll	ll	lm	lm	lm	ll	ll	ll	lm	lm	ll	lm	lm	lm	ll	lm	ll	ll	lm	ll	lm	ll	ll	ll	ll	lm	lm	lm
chr1_1494614	<nnxnp>	{-0}	np	np	nn	np	nn	nn	nn	np	nn	nn	np	nn	np	np	np	nn	nn	nn	nn	np	np	nn	np	nn	nn	nn	nn	nn	nn	np	np	nn	nn	nn	np	nn	nn	nn	np	np	np	nn	nn	nn	nn	np	np
chr1_1256631	<lmxll>	{0-}	ll	lm	ll	ll	lm	lm	ll	lm	lm	lm	ll	lm	ll	ll	ll	ll	lm	lm	lm	ll	ll	lm	lm	lm	ll	ll	ll	lm	lm	ll	lm	lm	lm	ll	lm	ll	ll	lm	ll	lm	ll	ll	ll	ll	lm	lm	lm
chr1_1317494	<lmxll>	{0-}	ll	lm	ll	ll	lm	lm	ll	lm	lm	lm	ll	lm	ll	ll	ll	ll	lm	lm	lm	ll	ll	lm	lm	lm	ll	ll	ll	lm	lm	ll	lm	lm	lm	ll	lm	ll	ll	lm	ll	lm	ll	ll	ll	ll	lm	lm	lm
chr1_3286090	<lmxll>	{0-}	ll	lm	ll	ll	lm	lm	ll	lm	lm	lm	ll	lm	ll	ll	ll	ll	lm	lm	lm	ll	ll	lm	lm	lm	ll	ll	ll	lm	lm	ll	lm	lm	lm	ll	lm	ll	ll	lm	ll	lm	ll	ll	ll	ll	lm	lm	lm
chr1_2514110	<lmxll>	{0-}	ll	lm	ll	ll	lm	lm	ll	lm	lm	lm	ll	lm	ll	ll	ll	ll	lm	lm	lm	ll	ll	lm	lm	lm	ll	ll	ll	lm	lm	ll	lm	lm	lm	ll	lm	ll	ll	lm	ll	lm	ll	ll	ll	ll	lm	lm	lm
chr1_3023060	<lmxll>	{0-}	ll	lm	ll	ll	lm	lm	ll	lm	lm	lm	ll	lm	ll	ll	ll	ll	lm	lm	lm	ll	ll	lm	lm	lm	ll	ll	ll	lm	lm	ll	lm	lm	lm	ll	lm	ll	ll	lm	ll	lm	ll	ll	ll	ll	lm	lm	lm
chr1_3176879	<lmxll>	{0-}	ll	lm	ll	ll	lm	lm	ll	lm	lm	lm	ll	lm	ll	ll	ll	ll	lm	lm	lm	ll	ll	lm	lm	lm	ll	ll	ll	lm	lm	ll	lm	lm	lm	ll	lm	ll	ll	lm	ll	lm	ll	ll	ll	ll	lm	lm	lm
chr1_3375771	<lmxll>	{0-}	ll	lm	ll	ll	lm	lm	ll	lm	lm	lm	ll	lm	ll	ll	ll	ll	lm	lm	lm	ll	ll	lm	lm	lm	ll	ll	ll	lm	lm	ll	lm	lm	lm	ll	lm	ll	ll	lm	ll	lm	ll	ll	ll	ll	lm	lm	lm
chr1_3375783	<lmxll>	{0-}	ll	lm	ll	ll	lm	lm	ll	lm	lm	lm	ll	lm	ll	ll	ll	ll	lm	lm	lm	ll	ll	lm	lm	lm	ll	ll	ll	lm	lm	ll	lm	lm	lm	ll	lm	ll	ll	lm	ll	lm	ll	ll	ll	ll	lm	lm	lm
chr1_3808377	<lmxll>	{0-}	ll	lm	ll	ll	lm	lm	ll	lm	lm	lm	ll	lm	ll	ll	ll	ll	lm	lm	lm	ll	ll	lm	lm	lm	ll	ll	ll	lm	lm	ll	lm	lm	lm	ll	lm	ll	ll	lm	ll	lm	ll	ll	ll	ll	lm	lm	lm
chr1_1584126	<nnxnp>	{-0}	np	np	nn	np	nn	nn	nn	np	nn	nn	np	nn	np	np	np	nn	nn	nn	nn	np	np	nn	np	nn	nn	nn	nn	nn	nn	np	np	nn	nn	nn	np	nn	nn	nn	np	np	np	nn	nn	nn	nn	np	np
chr1_1593435	<nnxnp>	{-0}	np	np	nn	np	nn	nn	nn	np	nn	nn	np	nn	np	np	np	nn	nn	nn	nn	np	np	nn	np	nn	nn	nn	nn	nn	nn	np	np	nn	nn	nn	np	nn	nn	nn	np	np	np	nn	nn	nn	nn	np	np
chr1_1558542	<nnxnp>	{-0}	np	np	nn	np	nn	nn	nn	np	nn	nn	np	nn	np	np	np	nn	nn	nn	nn	np	np	nn	np	nn	nn	nn	nn	nn	nn	np	np	nn	nn	nn	np	nn	nn	nn	np	np	np	nn	nn	nn	nn	np	np
chr1_2131187	<nnxnp>	{-0}	np	np	nn	np	nn	nn	nn	np	nn	nn	np	nn	np	np	np	nn	nn	nn	nn	np	np	nn	np	nn	nn	nn	nn	nn	nn	np	np	nn	nn	nn	np	nn	nn	nn	np	np	np	nn	nn	nn	nn	np	np
chr1_21656231	<lmxll>	{0-}	ll	lm	ll	ll	lm	lm	ll	lm	lm	lm	ll	lm	ll	ll	ll	ll	lm	lm	lm	ll	ll	lm	lm	lm	ll	ll	ll	lm	lm	ll	lm	lm	lm	ll	lm	ll	ll	lm	ll	lm	ll	ll	ll	ll	lm	lm	lm
chr1_4706218	<nnxnp>	{-0}	np	np	nn	np	nn	nn	nn	np	nn	nn	np	nn	np	np	np	nn	nn	nn	nn	np	np	nn	np	nn	nn	nn	nn	nn	nn	np	np	nn	nn	nn	np	nn	nn	nn	np	np	np	nn	nn	nn	nn	np	np
chr1_3188939	<nnxnp>	{-0}	np	np	nn	np	nn	nn	nn	np	nn	nn	np	nn	np	np	np	nn	nn	nn	nn	np	np	nn	np	nn	nn	nn	nn	nn	nn	np	np	nn	nn	nn	np	nn	nn	nn	np	np	np	nn	nn	nn	nn	np	np
chr1_3212175	<nnxnp>	{-0}	np	np	nn	np	nn	nn	nn	np	nn	nn	np	nn	np	np	np	nn	nn	nn	nn	np	np	nn	np	nn	nn	nn	nn	nn	nn	np	np	nn	nn	nn	np	nn	nn	nn	np	np	np	nn	nn	nn	nn	np	np
chr1_2542611	<lmxll>	{0-}	ll	lm	ll	ll	lm	lm	ll	lm	lm	lm	ll	lm	ll	ll	ll	ll	lm	lm	lm	ll	ll	lm	lm	lm	ll	ll	ll	lm	lm	ll	lm	lm	lm	ll	lm	ll	ll	lm	ll	lm	ll	ll	ll	ll	lm	lm	lm
chr1_2898323	<nnxnp>	{-1}	nn	nn	np	nn	np	np	np	nn	np	np	nn	np	nn	nn	nn	np	np	np	np	nn	nn	np	nn	np	np	np	np	np	np	nn	nn	np	np	np	nn	np	np	np	nn	nn	nn	np	np	np	np	nn	nn
chr1_2898552	<nnxnp>	{-1}	nn	nn	np	nn	np	np	np	nn	np	np	nn	np	nn	nn	nn	np	np	np	np	nn	nn	np	nn	np	np	np	np	np	np	nn	nn	np	np	np	nn	np	np	np	nn	nn	nn	np	np	np	np	nn	nn
chr1_17236699	<lmxll>	{1-}	lm	ll	lm	lm	ll	ll	lm	ll	ll	ll	lm	ll	lm	lm	lm	lm	ll	ll	ll	lm	lm	ll	ll	ll	lm	lm	lm	ll	ll	lm	ll	ll	ll	lm	ll	lm	lm	ll	lm	ll	lm	lm	lm	lm	ll	ll	ll
chr1_3130230	<nnxnp>	{-1}	nn	nn	np	nn	np	np	np	nn	np	np	nn	np	nn	nn	nn	np	np	np	np	nn	nn	np	nn	np	np	np	np	np	np	nn	nn	np	np	np	nn	np	np	np	nn	nn	nn	np	np	np	np	nn	nn
chr1_3168019	<nnxnp>	{-1}	nn	nn	np	nn	np	np	np	nn	np	np	nn	np	nn	nn	nn	np	np	np	np	nn	nn	np	nn	np	np	np	np	np	np	nn	nn	np	np	np	nn	np	np	np	nn	nn	nn	np	np	np	np	nn	nn
chr1_3023042	<nnxnp>	{-1}	nn	nn	np	nn	np	np	np	nn	np	np	nn	np	nn	nn	nn	np	np	np	np	nn	nn	np	nn	np	np	np	np	np	np	nn	nn	np	np	np	nn	np	np	np	nn	nn	nn	np	np	np	np	nn	nn
chr1_2753625	<nnxnp>	{-1}	nn	nn	np	nn	np	np	np	nn	np	np	nn	np	nn	nn	nn	np	np	np	np	nn	nn	np	nn	np	np	np	np	np	np	nn	nn	np	np	np	nn	np	np	np	nn	nn	nn	np	np	np	np	nn	nn
chr1_2753622	<nnxnp>	{-1}	nn	nn	np	nn	np	np	np	nn	np	np	nn	np	nn	nn	nn	np	np	np	np	nn	nn	np	nn	np	np	np	np	np	np	nn	nn	np	np	np	nn	np	np	np	nn	nn	nn	np	np	np	np	nn	nn
chr1_2753649	<nnxnp>	{-1}	nn	nn	np	nn	np	np	np	nn	np	np	nn	np	nn	nn	nn	np	np	np	np	nn	nn	np	nn	np	np	np	np	np	np	nn	nn	np	np	np	nn	np	np	np	nn	nn	nn	np	np	np	np	nn	nn
chr1_2753638	<nnxnp>	{-1}	nn	nn	np	nn	np	np	np	nn	np	np	nn	np	nn	nn	nn	np	np	np	np	nn	nn	np	nn	np	np	np	np	np	np	nn	nn	np	np	np	nn	np	np	np	nn	nn	nn	np	np	np	np	nn	nn
chr1_2268899	<nnxnp>	{-1}	nn	nn	np	nn	np	np	np	nn	np	np	nn	np	nn	nn	nn	np	np	np	np	nn	nn	np	nn	np	np	np	np	np	np	nn	nn	np	np	np	nn	np	np	np	nn	nn	nn	np	np	np	np	nn	nn
chr1_2268948	<nnxnp>	{-1}	nn	nn	np	nn	np	np	np	nn	np	np	nn	np	nn	nn	nn	np	np	np	np	nn	nn	np	nn	np	np	np	np	np	np	nn	nn	np	np	np	nn	np	np	np	nn	nn	nn	np	np	np	np	nn	nn
chr1_1751714	<nnxnp>	{-1}	nn	nn	np	nn	np	np	np	nn	np	np	nn	np	nn	nn	nn	np	np	np	np	nn	nn	np	nn	np	np	np	np	np	np	nn	nn	np	np	np	nn	np	np	np	nn	nn	nn	np	np	np	np	nn	nn
chr1_2316251	<lmxll>	{0-}	ll	lm	ll	ll	lm	lm	ll	lm	lm	lm	ll	lm	ll	ll	ll	ll	lm	lm	lm	ll	ll	lm	lm	lm	ll	ll	ll	lm	lm	ll	lm	lm	lm	ll	lm	ll	ll	lm	ll	lm	ll	ll	ll	ll	lm	lm	lm
chr1_1693873	<nnxnp>	{-1}	nn	nn	np	nn	np	np	np	nn	np	np	nn	np	nn	nn	nn	np	np	np	np	nn	nn	np	nn	np	np	np	np	np	np	nn	nn	np	np	np	nn	np	np	np	nn	nn	nn	np	np	np	np	nn	nn
chr1_1407489	<nnxnp>	{-1}	nn	nn	np	nn	np	np	np	nn	np	np	nn	np	nn	nn	nn	np	np	np	np	nn	nn	np	nn	np	np	np	np	np	np	nn	nn	np	np	np	nn	np	np	np	nn	nn	nn	np	np	np	np	nn	nn
chr1_1256428	<nnxnp>	{-1}	nn	nn	np	nn	np	np	np	nn	np	np	nn	np	nn	nn	nn	np	np	np	np	nn	nn	np	nn	np	np	np	np	np	np	nn	nn	np	np	np	nn	np	np	np	nn	nn	nn	np	np	np	np	nn	nn
chr1_1494597	<nnxnp>	{-1}	nn	nn	np	nn	np	np	np	nn	np	np	nn	np	nn	nn	nn	np	np	np	np	nn	nn	np	nn	np	np	np	np	np	np	nn	nn	np	np	np	nn	np	np	np	nn	nn	nn	np	np	np	np	nn	nn
chr1_1564685	<nnxnp>	{-1}	nn	nn	np	nn	np	np	np	nn	np	np	nn	np	nn	nn	nn	np	np	np	np	nn	nn	np	nn	np	np	np	np	np	np	nn	nn	np	np	np	nn	np	np	np	nn	nn	nn	np	np	np	np	nn	nn
chr1_1243320	<nnxnp>	{-1}	nn	nn	np	nn	np	np	np	nn	np	np	nn	np	nn	nn	nn	np	np	np	np	nn	nn	np	nn	np	np	np	np	np	np	nn	nn	np	np	np	nn	np	np	np	nn	nn	nn	np	np	np	np	nn	nn
chr1_1243236	<nnxnp>	{-1}	nn	nn	np	nn	np	np	np	nn	np	np	nn	np	nn	nn	nn	np	np	np	np	nn	nn	np	nn	np	np	np	np	np	np	nn	nn	np	np	np	nn	np	np	np	nn	nn	nn	np	np	np	np	nn	nn
chr1_1243307	<nnxnp>	{-1}	nn	nn	np	nn	np	np	np	nn	np	np	nn	np	nn	nn	nn	np	np	np	np	nn	nn	np	nn	np	np	np	np	np	np	nn	nn	np	np	np	nn	np	np	np	nn	nn	nn	np	np	np	np	nn	nn
chr1_1547585	<nnxnp>	{-0}	np	np	nn	np	nn	nn	nn	np	nn	nn	np	nn	np	np	np	nn	nn	nn	nn	np	np	nn	np	nn	nn	nn	nn	nn	nn	np	np	nn	nn	nn	np	nn	nn	nn	np	np	np	nn	nn	nn	nn	np	np
chr1_12228421	<lmxll>	{1-}	lm	ll	lm	lm	ll	ll	lm	ll	ll	ll	lm	ll	lm	lm	lm	lm	ll	ll	ll	lm	lm	ll	ll	ll	lm	lm	lm	ll	ll	lm	ll	ll	ll	lm	ll	lm	lm	ll	lm	ll	lm	lm	lm	lm	ll	ll	ll
chr1_12228409	<lmxll>	{1-}	lm	ll	lm	lm	ll	ll	lm	ll	ll	ll	lm	ll	lm	lm	lm	lm	ll	ll	ll	lm	lm	ll	ll	ll	lm	lm	lm	ll	ll	lm	ll	ll	ll	lm	ll	lm	lm	ll	lm	ll	lm	lm	lm	lm	ll	ll	ll
chr1_1547552	<nnxnp>	{-0}	np	np	nn	np	nn	nn	nn	np	nn	nn	np	nn	np	np	np	nn	nn	nn	nn	np	np	nn	np	nn	nn	nn	nn	nn	nn	np	np	nn	nn	nn	np	nn	nn	nn	np	np	np	nn	nn	nn	nn	np	np
chr1_5882458	<lmxll>	{0-}	ll	lm	ll	ll	lm	lm	ll	lm	lm	lm	ll	lm	ll	ll	ll	ll	lm	lm	lm	ll	ll	lm	lm	lm	ll	ll	ll	lm	lm	ll	lm	lm	lm	ll	lm	ll	ll	lm	ll	lm	ll	ll	ll	ll	lm	lm	lm
chr1_5882460	<lmxll>	{0-}	ll	lm	ll	ll	lm	lm	ll	lm	lm	lm	ll	lm	ll	ll	ll	ll	lm	lm	lm	ll	ll	lm	lm	lm	ll	ll	ll	lm	lm	ll	lm	lm	lm	ll	lm	ll	ll	lm	ll	lm	ll	ll	ll	ll	lm	lm	lm
chr1_5882463	<lmxll>	{0-}	ll	lm	ll	ll	lm	lm	ll	lm	lm	lm	ll	lm	ll	ll	ll	ll	lm	lm	lm	ll	ll	lm	lm	lm	ll	ll	ll	lm	lm	ll	lm	lm	lm	ll	lm	ll	ll	lm	ll	lm	ll	ll	ll	ll	lm	lm	lm
chr1_1547626	<nnxnp>	{-0}	np	np	nn	np	nn	nn	nn	np	nn	nn	np	nn	np	np	np	nn	nn	nn	nn	np	np	nn	np	nn	nn	nn	nn	nn	nn	np	np	nn	nn	nn	np	nn	nn	nn	np	np	np	nn	nn	nn	nn	np	np
chr1_1547624	<nnxnp>	{-0}	np	np	nn	np	nn	nn	nn	np	nn	nn	np	nn	np	np	np	nn	nn	nn	nn	np	np	nn	np	nn	nn	nn	nn	nn	nn	np	np	nn	nn	nn	np	nn	nn	nn	np	np	np	nn	nn	nn	nn	np	np
chr1_1653437	<nnxnp>	{-1}	nn	nn	np	nn	np	np	np	nn	np	np	nn	np	nn	nn	nn	np	np	np	np	nn	nn	np	nn	np	np	np	np	np	np	nn	nn	np	np	np	nn	np	np	np	nn	nn	nn	np	np	np	np	nn	nn
chr1_1916807	<nnxnp>	{-1}	nn	nn	np	nn	np	np	np	nn	np	np	nn	np	nn	nn	nn	np	np	np	np	nn	nn	np	nn	np	np	np	np	np	np	nn	nn	np	np	np	nn	np	np	np	nn	nn	nn	np	np	np	np	nn	nn
chr1_1584125	<nnxnp>	{-1}	nn	nn	np	nn	np	np	np	nn	np	np	nn	np	nn	nn	nn	np	np	np	np	nn	nn	np	nn	np	np	np	np	np	np	nn	nn	np	np	np	nn	np	np	np	nn	nn	nn	np	np	np	np	nn	nn
chr1_4069196	<lmxll>	{0-}	ll	lm	ll	ll	lm	lm	ll	lm	lm	lm	ll	lm	ll	ll	ll	ll	lm	lm	lm	ll	ll	lm	lm	lm	ll	ll	ll	lm	lm	ll	lm	lm	lm	ll	lm	ll	ll	lm	ll	lm	ll	ll	ll	ll	lm	lm	lm
chr1_4108715	<lmxll>	{0-}	ll	lm	ll	ll	lm	lm	ll	lm	lm	lm	ll	lm	ll	ll	ll	ll	lm	lm	lm	ll	ll	lm	lm	lm	ll	ll	ll	lm	lm	ll	lm	lm	lm	ll	lm	ll	ll	lm	ll	lm	ll	ll	ll	ll	lm	lm	lm
chr1_1243258	<nnxnp>	{-1}	nn	nn	np	nn	np	np	np	nn	np	np	nn	np	nn	nn	nn	np	np	np	np	nn	nn	np	nn	np	np	np	np	np	np	nn	nn	np	np	np	nn	np	np	np	nn	nn	nn	np	np	np	np	nn	nn
chr1_3898755	<lmxll>	{0-}	ll	lm	ll	ll	lm	lm	ll	lm	lm	lm	ll	lm	ll	ll	ll	ll	lm	lm	lm	ll	ll	lm	lm	lm	ll	ll	ll	lm	lm	ll	lm	lm	lm	ll	lm	ll	ll	lm	ll	lm	ll	ll	ll	ll	lm	lm	lm
chr1_3898791	<lmxll>	{0-}	ll	lm	ll	ll	lm	lm	ll	lm	lm	lm	ll	lm	ll	ll	ll	ll	lm	lm	lm	ll	ll	lm	lm	lm	ll	ll	ll	lm	lm	ll	lm	lm	lm	ll	lm	ll	ll	lm	ll	lm	ll	ll	ll	ll	lm	lm	lm
chr1_3699856	<lmxll>	{0-}	ll	lm	ll	ll	lm	lm	ll	lm	lm	lm	ll	lm	ll	ll	ll	ll	lm	lm	lm	ll	ll	lm	lm	lm	ll	ll	ll	lm	lm	ll	lm	lm	lm	ll	lm	ll	ll	lm	ll	lm	ll	ll	ll	ll	lm	lm	lm
chr1_3572744	<lmxll>	{0-}	ll	lm	ll	ll	lm	lm	ll	lm	lm	lm	ll	lm	ll	ll	ll	ll	lm	lm	lm	ll	ll	lm	lm	lm	ll	ll	ll	lm	lm	ll	lm	lm	lm	ll	lm	ll	ll	lm	ll	lm	ll	ll	ll	ll	lm	lm	lm
chr1_1613992	<nnxnp>	{-1}	nn	nn	np	nn	np	np	np	nn	np	np	nn	np	nn	nn	nn	np	np	np	np	nn	nn	np	nn	np	np	np	np	np	np	nn	nn	np	np	np	nn	np	np	np	nn	nn	nn	np	np	np	np	nn	nn
chr1_3708642	<lmxll>	{0-}	ll	lm	ll	ll	lm	lm	ll	lm	lm	lm	ll	lm	ll	ll	ll	ll	lm	lm	lm	ll	ll	lm	lm	lm	ll	ll	ll	lm	lm	ll	lm	lm	lm	ll	lm	ll	ll	lm	ll	lm	ll	ll	ll	ll	lm	lm	lm
chr1_3699763	<lmxll>	{0-}	ll	lm	ll	ll	lm	lm	ll	lm	lm	lm	ll	lm	ll	ll	ll	ll	lm	lm	lm	ll	ll	lm	lm	lm	ll	ll	ll	lm	lm	ll	lm	lm	lm	ll	lm	ll	ll	lm	ll	lm	ll	ll	ll	ll	lm	lm	lm
chr1_3651215	<lmxll>	{0-}	ll	lm	ll	ll	lm	lm	ll	lm	lm	lm	ll	lm	ll	ll	ll	ll	lm	lm	lm	ll	ll	lm	lm	lm	ll	ll	ll	lm	lm	ll	lm	lm	lm	ll	lm	ll	ll	lm	ll	lm	ll	ll	ll	ll	lm	lm	lm
chr1_3651257	<lmxll>	{0-}	ll	lm	ll	ll	lm	lm	ll	lm	lm	lm	ll	lm	ll	ll	ll	ll	lm	lm	lm	ll	ll	lm	lm	lm	ll	ll	ll	lm	lm	ll	lm	lm	lm	ll	lm	ll	ll	lm	ll	lm	ll	ll	ll	ll	lm	lm	lm
chr1_3651254	<lmxll>	{0-}	ll	lm	ll	ll	lm	lm	ll	lm	lm	lm	ll	lm	ll	ll	ll	ll	lm	lm	lm	ll	ll	lm	lm	lm	ll	ll	ll	lm	lm	ll	lm	lm	lm	ll	lm	ll	ll	lm	ll	lm	ll	ll	ll	ll	lm	lm	lm
chr1_3651221	<lmxll>	{0-}	ll	lm	ll	ll	lm	lm	ll	lm	lm	lm	ll	lm	ll	ll	ll	ll	lm	lm	lm	ll	ll	lm	lm	lm	ll	ll	ll	lm	lm	ll	lm	lm	lm	ll	lm	ll	ll	lm	ll	lm	ll	ll	ll	ll	lm	lm	lm
chr1_3608247	<lmxll>	{0-}	ll	lm	ll	ll	lm	lm	ll	lm	lm	lm	ll	lm	ll	ll	ll	ll	lm	lm	lm	ll	ll	lm	lm	lm	ll	ll	ll	lm	lm	ll	lm	lm	--	ll	lm	ll	ll	lm	ll	lm	ll	ll	ll	ll	lm	lm	lm
chr1_818039	<nnxnp>	{-1}	nn	nn	np	nn	np	np	np	nn	np	np	nn	np	nn	nn	nn	np	np	np	np	nn	nn	np	nn	np	np	np	np	np	np	nn	nn	np	np	np	nn	np	np	np	nn	nn	nn	np	np	np	np	nn	nn
chr1_2725502	<lmxll>	{0-}	ll	lm	ll	ll	lm	lm	ll	lm	lm	lm	ll	lm	ll	ll	ll	ll	lm	lm	lm	ll	ll	lm	lm	lm	ll	ll	ll	lm	lm	ll	lm	lm	ll	ll	lm	ll	ll	lm	ll	lm	ll	ll	ll	ll	lm	lm	lm
chr1_3007772	<lmxll>	{1-}	lm	ll	lm	lm	ll	ll	lm	ll	ll	ll	lm	ll	lm	lm	lm	lm	ll	ll	ll	lm	lm	ll	ll	ll	lm	lm	lm	ll	ll	lm	ll	ll	lm	lm	ll	lm	lm	ll	lm	ll	lm	lm	lm	lm	ll	ll	ll
chr1_3007759	<lmxll>	{1-}	lm	ll	lm	lm	ll	ll	lm	ll	ll	ll	lm	ll	lm	lm	lm	lm	ll	ll	ll	lm	lm	ll	ll	ll	lm	lm	lm	ll	ll	lm	ll	ll	ll	lm	ll	lm	lm	ll	lm	ll	lm	lm	lm	lm	ll	ll	ll
chr1_2875798	<lmxll>	{0-}	ll	lm	ll	ll	lm	lm	ll	lm	lm	lm	ll	lm	ll	ll	ll	ll	lm	lm	lm	ll	ll	lm	lm	lm	ll	ll	ll	lm	lm	ll	lm	lm	lm	ll	lm	ll	ll	lm	ll	lm	ll	ll	ll	ll	lm	lm	lm
chr1_144208	<nnxnp>	{-1}	nn	nn	np	nn	np	np	np	nn	np	np	nn	np	nn	nn	nn	np	np	np	np	nn	nn	np	nn	np	np	np	np	np	np	nn	nn	np	np	np	nn	np	np	np	nn	nn	nn	np	np	np	np	nn	nn
chr1_144400	<nnxnp>	{-1}	nn	nn	np	nn	np	np	np	nn	np	np	nn	np	nn	nn	nn	np	np	np	np	nn	nn	np	nn	np	np	np	np	np	np	nn	nn	np	np	np	nn	np	np	np	nn	nn	nn	np	np	np	np	nn	nn
chr1_34817	<hkxhk>	{10}	kk	hk	hk	kk	hh	hh	hk	hk	hh	hh	kk	hh	kk	kk	kk	hk	hh	hh	hh	kk	kk	hh	hk	hh	hk	hk	hk	hh	hh	kk	hk	hh	hh	hk	hk	hk	hk	hh	kk	hk	kk	hk	hk	hk	hh	hk	hk
chr1_25910	<hkxhk>	{10}	kk	hk	hk	kk	hh	hh	hk	hk	hh	hh	kk	hh	kk	kk	kk	hk	hh	hh	hh	kk	kk	hh	hk	hh	hk	hk	hk	hh	hh	kk	hk	hh	hh	hk	hk	hk	hk	hh	kk	hk	kk	hk	hk	hk	hh	hk	hk
chr1_479903	<lmxll>	{1-}	lm	ll	lm	lm	ll	ll	lm	ll	ll	ll	lm	ll	lm	lm	lm	lm	ll	ll	ll	lm	lm	ll	ll	ll	lm	lm	lm	ll	ll	lm	ll	ll	ll	lm	ll	lm	lm	ll	lm	ll	lm	lm	lm	lm	ll	ll	ll
chr1_144177	<lmxll>	{1-}	lm	ll	lm	lm	ll	ll	lm	ll	ll	ll	lm	ll	lm	lm	lm	lm	ll	ll	ll	lm	lm	ll	ll	ll	lm	lm	lm	ll	ll	lm	ll	ll	ll	lm	ll	lm	lm	ll	lm	ll	lm	lm	lm	lm	ll	ll	ll
chr1_144387	<lmxll>	{1-}	lm	ll	lm	lm	ll	ll	lm	ll	ll	ll	lm	ll	lm	lm	lm	lm	ll	ll	ll	lm	lm	ll	ll	ll	lm	lm	lm	ll	ll	lm	ll	ll	ll	lm	ll	lm	lm	ll	lm	ll	lm	lm	lm	lm	ll	ll	ll
chr1_193071	<lmxll>	{1-}	lm	ll	lm	lm	ll	ll	lm	ll	ll	ll	lm	ll	lm	lm	lm	lm	ll	ll	ll	lm	lm	ll	ll	ll	lm	lm	lm	ll	ll	lm	ll	ll	ll	lm	ll	lm	lm	ll	lm	ll	lm	lm	lm	lm	ll	ll	ll
chr1_118967	<lmxll>	{1-}	lm	ll	lm	lm	ll	ll	lm	ll	ll	ll	lm	ll	lm	lm	lm	lm	ll	ll	ll	lm	lm	ll	ll	ll	lm	lm	lm	ll	ll	lm	ll	ll	ll	lm	ll	lm	lm	ll	lm	ll	lm	lm	lm	lm	ll	ll	ll
chr1_118984	<lmxll>	{1-}	lm	ll	lm	lm	ll	ll	lm	ll	ll	ll	lm	ll	lm	lm	lm	lm	ll	ll	ll	lm	lm	ll	ll	ll	lm	lm	lm	ll	ll	lm	ll	ll	ll	lm	ll	lm	lm	ll	lm	ll	lm	lm	lm	lm	ll	ll	ll
chr1_26073	<nnxnp>	{-1}	nn	nn	np	nn	np	np	np	nn	np	np	nn	np	nn	nn	nn	np	np	np	np	nn	nn	np	nn	np	np	np	np	np	np	nn	nn	np	np	np	nn	np	np	np	nn	nn	nn	np	np	np	np	nn	nn
chr1_482760	<lmxll>	{1-}	lm	ll	lm	lm	ll	ll	lm	ll	ll	ll	lm	ll	lm	lm	lm	lm	ll	ll	ll	lm	lm	ll	ll	ll	lm	lm	lm	ll	ll	lm	ll	ll	ll	lm	ll	lm	lm	ll	lm	ll	lm	lm	lm	lm	ll	ll	ll
chr1_193285	<nnxnp>	{-1}	nn	nn	np	nn	np	np	np	nn	np	np	nn	np	nn	nn	nn	np	np	np	np	nn	nn	np	nn	np	np	np	np	np	np	nn	nn	np	np	np	nn	np	np	np	nn	nn	nn	np	np	np	np	nn	nn
chr1_193064	<nnxnp>	{-1}	nn	nn	np	nn	np	np	np	nn	np	np	nn	np	nn	nn	nn	np	np	np	np	nn	nn	np	nn	np	np	np	np	np	np	nn	nn	np	np	np	nn	np	np	np	nn	nn	nn	np	np	np	np	nn	nn
chr1_26054	<nnxnp>	{-1}	nn	nn	np	nn	np	np	np	nn	np	np	nn	np	nn	nn	nn	np	np	np	np	nn	nn	np	nn	np	np	np	np	np	np	nn	nn	np	np	np	nn	np	np	np	nn	nn	nn	np	np	np	np	nn	nn
chr1_175311	<nnxnp>	{-1}	nn	nn	np	nn	np	np	np	nn	np	np	nn	np	nn	nn	nn	np	np	np	np	nn	nn	np	nn	np	np	np	np	np	np	nn	nn	np	np	np	nn	np	np	np	nn	nn	nn	np	np	np	np	nn	nn
chr1_547550	<lmxll>	{1-}	lm	ll	lm	lm	ll	ll	lm	ll	ll	ll	lm	ll	lm	lm	lm	lm	ll	ll	ll	lm	lm	ll	ll	ll	lm	lm	lm	ll	ll	lm	ll	ll	ll	lm	ll	lm	lm	ll	lm	ll	lm	lm	lm	lm	ll	ll	ll
chr1_547583	<lmxll>	{1-}	lm	ll	lm	lm	ll	ll	lm	ll	ll	ll	lm	ll	lm	lm	lm	lm	ll	ll	ll	lm	lm	ll	ll	ll	lm	lm	lm	ll	ll	lm	ll	ll	ll	lm	ll	lm	lm	ll	lm	ll	lm	lm	lm	lm	ll	ll	ll
chr1_435013	<nnxnp>	{-1}	nn	nn	np	nn	np	np	np	nn	np	np	nn	np	nn	nn	nn	np	np	np	np	nn	nn	np	nn	np	np	np	np	np	np	nn	nn	np	np	np	nn	np	np	np	nn	nn	nn	np	np	np	np	nn	nn
chr1_254408	<lmxll>	{1-}	lm	ll	lm	lm	ll	ll	lm	ll	ll	ll	lm	ll	lm	lm	lm	lm	ll	ll	ll	lm	lm	ll	ll	ll	lm	lm	lm	ll	ll	lm	ll	ll	ll	lm	ll	lm	lm	ll	lm	ll	lm	lm	lm	lm	ll	ll	ll
chr1_435044	<lmxll>	{1-}	lm	ll	lm	lm	ll	ll	lm	ll	ll	ll	lm	ll	lm	lm	lm	lm	ll	ll	ll	lm	lm	ll	ll	ll	lm	lm	lm	ll	ll	lm	ll	ll	ll	lm	ll	lm	lm	ll	lm	ll	lm	lm	lm	lm	ll	ll	ll
chr1_250778	<lmxll>	{1-}	lm	ll	lm	lm	ll	ll	lm	ll	ll	ll	lm	ll	lm	lm	lm	lm	ll	ll	ll	lm	lm	ll	ll	ll	lm	lm	lm	ll	ll	lm	ll	ll	ll	lm	ll	lm	lm	ll	lm	ll	lm	lm	lm	lm	ll	ll	ll
chr1_416915	<lmxll>	{1-}	lm	ll	lm	lm	ll	ll	lm	ll	ll	ll	lm	ll	lm	lm	lm	lm	ll	ll	ll	lm	lm	ll	ll	ll	lm	lm	lm	ll	ll	lm	ll	ll	ll	lm	ll	lm	lm	ll	lm	ll	lm	lm	lm	lm	ll	ll	ll
chr1_520887	<nnxnp>	{-1}	nn	nn	np	nn	np	np	np	nn	np	np	nn	np	nn	nn	nn	np	np	np	np	nn	nn	np	nn	np	np	np	np	np	np	nn	nn	np	np	np	nn	np	np	np	nn	nn	nn	np	np	np	np	nn	nn
chr1_520931	<nnxnp>	{-1}	nn	nn	np	nn	np	np	np	nn	np	np	nn	np	nn	nn	nn	np	np	np	np	nn	nn	np	nn	np	np	np	np	np	np	nn	nn	np	np	np	nn	np	np	np	nn	nn	nn	np	np	np	np	nn	nn
chr1_434987	<nnxnp>	{-1}	nn	nn	np	nn	np	np	np	nn	np	np	nn	np	nn	nn	nn	np	np	np	np	nn	nn	np	nn	np	np	np	np	np	np	nn	nn	np	np	np	nn	np	np	np	nn	nn	nn	np	np	np	np	nn	nn
chr1_1121700	<lmxll>	{1-}	lm	ll	lm	lm	ll	ll	lm	ll	ll	ll	lm	ll	lm	lm	lm	lm	ll	ll	ll	lm	lm	ll	ll	ll	lm	lm	lm	ll	ll	lm	ll	ll	ll	lm	ll	lm	lm	ll	lm	ll	lm	lm	lm	lm	ll	ll	ll
chr1_416931	<nnxnp>	{-1}	nn	nn	np	nn	np	np	np	nn	np	np	nn	np	nn	nn	nn	np	np	np	np	nn	nn	np	nn	np	np	np	np	np	np	nn	nn	np	np	np	nn	np	np	np	nn	nn	nn	np	np	np	np	nn	nn
chr1_1961422	<lmxll>	{1-}	lm	ll	lm	lm	ll	ll	lm	ll	ll	ll	lm	ll	lm	lm	lm	lm	ll	ll	ll	lm	lm	ll	ll	ll	lm	lm	lm	ll	ll	lm	ll	ll	ll	lm	ll	lm	lm	ll	lm	ll	lm	lm	lm	lm	ll	ll	ll
chr1_1768764	<lmxll>	{1-}	lm	ll	lm	lm	ll	ll	lm	ll	ll	ll	lm	ll	lm	lm	lm	lm	ll	ll	ll	lm	lm	ll	ll	ll	lm	lm	lm	ll	ll	lm	ll	ll	--	lm	ll	lm	lm	ll	lm	ll	lm	lm	lm	lm	ll	ll	ll
chr1_1768964	<lmxll>	{1-}	lm	ll	lm	lm	ll	ll	lm	ll	ll	ll	lm	ll	lm	lm	lm	lm	ll	ll	ll	lm	lm	ll	ll	ll	lm	lm	lm	ll	ll	lm	ll	ll	lm	lm	ll	lm	lm	ll	lm	ll	lm	lm	lm	lm	ll	ll	ll
chr1_1768765	<lmxll>	{1-}	lm	ll	lm	lm	ll	ll	lm	ll	ll	ll	lm	ll	lm	lm	lm	lm	ll	ll	ll	lm	lm	ll	ll	ll	lm	lm	lm	ll	ll	lm	ll	ll	lm	lm	ll	lm	lm	ll	lm	ll	lm	lm	lm	lm	ll	ll	ll
chr1_1943569	<lmxll>	{1-}	lm	ll	lm	lm	ll	ll	lm	ll	ll	ll	lm	ll	lm	lm	lm	lm	ll	ll	ll	lm	lm	ll	ll	ll	lm	lm	lm	ll	ll	lm	ll	ll	lm	lm	ll	lm	lm	ll	lm	ll	lm	lm	lm	lm	ll	ll	ll
chr1_1494549	<lmxll>	{1-}	lm	ll	lm	lm	ll	ll	lm	ll	ll	ll	lm	ll	lm	lm	lm	lm	ll	ll	ll	lm	lm	ll	ll	ll	lm	lm	lm	ll	ll	lm	ll	ll	lm	lm	ll	lm	lm	ll	lm	ll	lm	lm	lm	lm	ll	ll	ll
chr1_1614170	<lmxll>	{1-}	lm	ll	lm	lm	ll	ll	lm	ll	ll	ll	lm	ll	lm	lm	lm	lm	ll	ll	ll	lm	lm	ll	ll	ll	lm	lm	lm	ll	ll	lm	ll	ll	lm	lm	ll	lm	lm	ll	lm	ll	lm	lm	lm	lm	ll	ll	ll
chr1_994490	<nnxnp>	{-1}	nn	nn	np	nn	np	np	np	nn	np	np	nn	np	nn	nn	nn	np	np	np	np	nn	nn	np	nn	np	np	np	np	np	np	nn	nn	np	np	np	nn	np	np	np	nn	nn	nn	np	np	np	np	nn	nn
chr1_1485654	<lmxll>	{1-}	lm	ll	lm	lm	ll	ll	lm	ll	ll	ll	lm	ll	lm	lm	lm	lm	ll	ll	ll	lm	lm	ll	ll	ll	lm	lm	lm	ll	ll	lm	ll	ll	lm	lm	ll	lm	lm	ll	lm	ll	lm	lm	lm	lm	ll	ll	ll
chr1_1403787	<lmxll>	{1-}	lm	ll	lm	lm	ll	ll	lm	ll	ll	ll	lm	ll	lm	lm	lm	lm	ll	ll	ll	lm	lm	ll	ll	ll	lm	lm	lm	ll	ll	lm	ll	ll	lm	lm	ll	lm	lm	ll	lm	ll	lm	lm	lm	lm	ll	ll	ll
chr1_1952310	<lmxll>	{1-}	lm	ll	lm	lm	ll	ll	lm	ll	ll	ll	lm	ll	lm	lm	lm	lm	ll	ll	ll	lm	lm	ll	ll	ll	lm	lm	lm	ll	ll	lm	ll	ll	lm	lm	ll	lm	lm	ll	lm	ll	lm	lm	lm	lm	ll	ll	ll
chr1_1558570	<lmxll>	{1-}	lm	ll	lm	lm	ll	ll	lm	ll	ll	ll	lm	ll	lm	lm	lm	lm	ll	ll	ll	lm	lm	ll	ll	ll	lm	lm	lm	ll	ll	lm	ll	ll	lm	lm	ll	lm	lm	ll	lm	ll	lm	lm	lm	lm	ll	ll	ll
chr1_1214207	<lmxll>	{1-}	lm	ll	lm	lm	ll	ll	lm	ll	ll	ll	lm	ll	lm	lm	lm	lm	ll	ll	ll	lm	lm	ll	ll	ll	lm	lm	lm	ll	ll	lm	ll	ll	lm	lm	ll	lm	lm	ll	lm	ll	lm	lm	lm	lm	ll	ll	ll
chr1_555058	<lmxll>	{0-}	ll	lm	ll	ll	lm	lm	ll	lm	lm	lm	ll	lm	ll	ll	ll	ll	lm	lm	lm	ll	ll	lm	lm	lm	ll	ll	ll	lm	lm	ll	lm	lm	ll	ll	lm	ll	ll	lm	ll	lm	ll	ll	ll	ll	lm	lm	lm
chr1_427072	<lmxll>	{0-}	ll	lm	ll	ll	lm	lm	ll	lm	lm	lm	ll	lm	ll	ll	ll	ll	lm	lm	lm	ll	ll	lm	lm	lm	ll	ll	ll	lm	lm	ll	lm	lm	ll	ll	lm	ll	ll	lm	ll	lm	ll	ll	ll	ll	lm	lm	lm
chr1_573884	<hkxhk>	{00}	hk	kk	hh	hk	hk	hk	hh	kk	hk	hk	hk	hk	hk	hk	hk	hh	hk	hk	hk	hk	hk	hk	kk	hk	hh	hh	hh	hk	hk	hk	kk	hk	hh	hh	kk	hh	hh	hk	hk	kk	hk	hh	hh	hh	hk	kk	kk
chr1_524013	<lmxll>	{0-}	ll	lm	ll	ll	lm	lm	ll	lm	lm	lm	ll	lm	ll	ll	ll	ll	lm	lm	lm	ll	ll	lm	lm	lm	ll	ll	ll	lm	lm	ll	lm	lm	ll	ll	lm	ll	ll	lm	ll	lm	ll	ll	ll	ll	lm	lm	lm
chr1_573885	<hkxhk>	{00}	hk	kk	hh	hk	hk	hk	hh	kk	hk	hk	hk	hk	hk	hk	hk	hh	hk	hk	hk	hk	hk	hk	kk	hk	hh	hh	hh	hk	hk	hk	kk	hk	hh	hh	kk	hh	hh	hk	hk	kk	hk	hh	hh	hh	hk	kk	kk
chr1_523977	<lmxll>	{0-}	ll	lm	ll	ll	lm	lm	ll	lm	lm	lm	ll	lm	ll	ll	ll	ll	lm	lm	lm	ll	ll	lm	lm	lm	ll	ll	ll	lm	lm	ll	lm	lm	ll	ll	lm	ll	ll	lm	ll	lm	ll	ll	ll	ll	lm	lm	lm
chr1_523970	<lmxll>	{0-}	ll	lm	ll	ll	lm	lm	ll	lm	lm	lm	ll	lm	ll	ll	ll	ll	lm	lm	lm	ll	ll	lm	lm	lm	ll	ll	ll	lm	lm	ll	lm	lm	ll	ll	lm	ll	ll	lm	ll	lm	ll	ll	ll	ll	lm	lm	lm
chr1_495115	<lmxll>	{0-}	ll	lm	ll	ll	lm	lm	ll	lm	lm	lm	ll	lm	ll	ll	ll	ll	lm	lm	lm	ll	ll	lm	lm	lm	ll	ll	ll	lm	lm	ll	lm	lm	ll	ll	lm	ll	ll	lm	ll	lm	ll	ll	ll	ll	lm	lm	lm
chr1_587846	<lmxll>	{0-}	ll	lm	ll	ll	lm	lm	ll	lm	lm	lm	ll	lm	ll	ll	ll	ll	lm	lm	lm	ll	ll	lm	lm	lm	ll	ll	ll	lm	lm	ll	lm	lm	ll	ll	lm	ll	ll	lm	ll	lm	ll	ll	ll	ll	lm	lm	lm
chr1_587862	<lmxll>	{0-}	ll	lm	ll	ll	lm	lm	ll	lm	lm	lm	ll	lm	ll	ll	ll	ll	lm	lm	lm	ll	ll	lm	lm	lm	ll	ll	ll	lm	lm	ll	lm	lm	ll	ll	lm	ll	ll	lm	ll	lm	ll	ll	ll	ll	lm	lm	lm
chr1_313440	<hkxhk>	{10}	kk	hk	hk	kk	hh	hh	hk	hk	hh	hh	kk	hh	kk	kk	kk	hk	hh	hh	hh	kk	kk	hh	hk	hh	hk	hk	hk	hh	hh	kk	hk	hh	hk	hk	hk	hk	hk	hh	kk	hk	kk	hk	hk	hk	hh	hk	hk
chr1_588019	<lmxll>	{0-}	ll	lm	ll	ll	lm	lm	ll	lm	lm	lm	ll	lm	ll	ll	ll	ll	lm	lm	lm	ll	ll	lm	lm	lm	ll	ll	ll	lm	lm	ll	lm	lm	ll	ll	lm	ll	ll	lm	ll	lm	ll	ll	ll	ll	lm	lm	lm
chr1_587787	<lmxll>	{0-}	ll	lm	ll	ll	lm	lm	ll	lm	lm	lm	ll	lm	ll	ll	ll	ll	lm	lm	lm	ll	ll	lm	lm	lm	ll	ll	ll	lm	lm	ll	lm	lm	ll	ll	lm	ll	ll	lm	ll	lm	ll	ll	ll	ll	lm	lm	lm
chr1_587825	<lmxll>	{0-}	ll	lm	ll	ll	lm	lm	ll	lm	lm	lm	ll	lm	ll	ll	ll	ll	lm	lm	lm	ll	ll	lm	lm	lm	ll	ll	ll	lm	lm	ll	lm	lm	ll	ll	lm	ll	ll	lm	ll	lm	ll	ll	ll	ll	lm	lm	lm
chr1_1108870	<lmxll>	{0-}	ll	lm	ll	ll	lm	lm	ll	lm	lm	lm	ll	lm	ll	ll	ll	ll	lm	lm	lm	ll	ll	lm	lm	lm	ll	ll	ll	lm	lm	ll	lm	lm	ll	ll	lm	ll	ll	lm	ll	lm	ll	ll	ll	ll	lm	lm	lm
chr1_1403821	<lmxll>	{0-}	ll	lm	ll	ll	lm	lm	ll	lm	lm	lm	ll	lm	ll	ll	ll	ll	--	lm	lm	ll	ll	lm	lm	lm	ll	ll	ll	lm	lm	ll	lm	lm	ll	ll	lm	ll	ll	lm	ll	lm	ll	ll	ll	ll	lm	lm	lm
chr1_2291619	<lmxll>	{0-}	ll	lm	ll	ll	lm	lm	ll	lm	lm	lm	ll	lm	ll	ll	ll	ll	ll	lm	lm	ll	ll	lm	lm	lm	ll	ll	ll	lm	lm	ll	lm	lm	ll	ll	lm	ll	ll	lm	ll	lm	ll	ll	ll	ll	lm	lm	lm
chr1_1968783	<lmxll>	{0-}	ll	lm	ll	ll	lm	lm	ll	lm	lm	lm	ll	lm	ll	ll	ll	ll	ll	lm	lm	ll	ll	lm	lm	lm	ll	ll	ll	lm	lm	ll	lm	lm	ll	ll	lm	ll	ll	lm	ll	lm	ll	ll	ll	ll	lm	lm	lm
chr1_1968815	<lmxll>	{0-}	ll	lm	ll	ll	lm	lm	ll	lm	lm	lm	ll	lm	ll	ll	ll	ll	ll	lm	lm	ll	ll	lm	lm	lm	ll	ll	ll	lm	lm	ll	lm	lm	ll	ll	lm	ll	ll	lm	ll	lm	ll	ll	ll	ll	lm	lm	lm
chr1_2291532	<lmxll>	{0-}	ll	lm	ll	ll	lm	lm	ll	lm	lm	lm	ll	lm	ll	ll	ll	ll	ll	lm	lm	ll	ll	lm	lm	lm	ll	ll	ll	lm	lm	ll	lm	lm	ll	ll	lm	ll	ll	lm	ll	lm	ll	ll	ll	ll	lm	lm	lm
chr1_520839	<nnxnp>	{-0}	np	np	nn	np	nn	nn	nn	np	nn	nn	np	nn	np	np	np	nn	nn	nn	nn	np	np	nn	np	nn	nn	nn	nn	nn	nn	np	np	nn	nn	nn	np	nn	nn	nn	np	np	np	nn	nn	nn	nn	np	np
chr1_709640	<lmxll>	{0-}	ll	lm	ll	ll	lm	lm	ll	lm	lm	lm	ll	lm	ll	ll	ll	ll	ll	lm	lm	ll	ll	lm	lm	lm	ll	ll	ll	lm	lm	ll	lm	lm	ll	ll	lm	ll	ll	lm	ll	lm	ll	ll	ll	ll	lm	lm	lm
chr1_709635	<lmxll>	{0-}	ll	lm	ll	ll	lm	lm	ll	lm	lm	lm	ll	lm	ll	ll	ll	ll	ll	lm	lm	ll	ll	lm	lm	lm	ll	ll	ll	lm	lm	ll	lm	lm	ll	ll	lm	ll	ll	lm	ll	lm	ll	ll	ll	ll	lm	lm	lm
chr1_818252	<lmxll>	{0-}	ll	lm	ll	ll	lm	lm	ll	lm	lm	lm	ll	lm	ll	ll	ll	ll	ll	lm	lm	ll	ll	lm	lm	lm	ll	ll	ll	lm	lm	ll	lm	lm	ll	ll	lm	ll	ll	lm	ll	lm	ll	ll	ll	ll	lm	lm	lm
chr1_175376	<nnxnp>	{-0}	np	np	nn	np	nn	nn	nn	np	nn	nn	np	nn	np	np	np	nn	nn	nn	nn	np	np	nn	np	nn	nn	nn	nn	nn	nn	np	np	nn	nn	nn	np	nn	nn	nn	np	np	np	nn	nn	nn	nn	np	np
chr1_144361	<lmxll>	{0-}	ll	lm	ll	ll	lm	lm	ll	lm	lm	lm	ll	lm	ll	ll	ll	ll	ll	lm	lm	ll	ll	lm	lm	lm	ll	ll	ll	lm	lm	ll	lm	lm	ll	ll	lm	ll	ll	lm	ll	lm	ll	ll	ll	ll	lm	lm	lm
chr1_26099	<nnxnp>	{-0}	np	np	nn	np	nn	nn	nn	np	nn	nn	np	nn	np	np	np	nn	nn	nn	nn	np	np	nn	np	nn	nn	nn	nn	nn	nn	np	np	nn	nn	nn	np	nn	nn	nn	np	np	np	nn	nn	nn	nn	np	np
chr1_11713	<hkxhk>	{10}	kk	hk	hk	kk	hh	hh	hk	hk	hh	hh	kk	hh	kk	kk	kk	hk	hk	hh	hh	kk	kk	hh	hk	hh	hk	hk	hk	hh	hh	kk	hk	hh	hk	hk	hk	hk	hk	hh	kk	hk	kk	hk	hk	hk	hh	hk	hk
chr1_985138	<hkxhk>	{01}	hh	hk	hk	hh	kk	kk	hk	hk	kk	kk	hh	kk	hh	hh	hh	hk	hk	kk	kk	hh	hh	kk	hk	kk	hk	hk	hk	kk	kk	hh	hk	kk	hk	hk	hk	hk	hk	kk	hh	hk	hh	hk	hk	hk	kk	hk	hk
chr1_8447042	<nnxnp>	{-1}	nn	nn	np	nn	np	np	np	nn	np	np	nn	np	nn	nn	nn	np	np	np	np	nn	nn	np	nn	np	np	np	np	np	np	nn	nn	np	np	np	nn	np	np	np	nn	nn	nn	np	np	np	np	nn	nn
chr1_2652952	<lmxll>	{1-}	lm	ll	lm	lm	ll	ll	lm	ll	ll	ll	lm	ll	lm	lm	lm	lm	lm	ll	ll	lm	lm	ll	ll	ll	lm	lm	lm	ll	ll	lm	ll	ll	lm	lm	ll	lm	lm	ll	lm	ll	lm	lm	lm	lm	ll	ll	ll
chr1_2738018	<lmxll>	{1-}	lm	ll	lm	lm	ll	ll	lm	ll	ll	ll	lm	ll	lm	lm	lm	lm	lm	ll	ll	lm	lm	ll	ll	ll	lm	lm	lm	ll	ll	lm	ll	ll	lm	lm	ll	lm	lm	ll	lm	ll	lm	lm	lm	lm	ll	ll	ll
chr1_2551283	<lmxll>	{1-}	lm	ll	lm	lm	ll	ll	lm	ll	ll	ll	lm	ll	lm	lm	lm	lm	lm	ll	ll	lm	lm	ll	ll	ll	lm	lm	lm	ll	ll	lm	ll	ll	lm	lm	ll	lm	lm	ll	lm	ll	lm	lm	lm	lm	ll	ll	ll
chr1_2316236	<nnxnp>	{-0}	np	np	nn	np	nn	nn	nn	np	nn	nn	np	nn	np	np	np	nn	nn	nn	nn	np	np	nn	np	nn	nn	nn	nn	nn	nn	np	np	nn	nn	nn	np	nn	nn	nn	np	np	np	nn	nn	nn	nn	np	np
chr1_3270082	<lmxll>	{0-}	ll	lm	ll	ll	lm	lm	ll	lm	lm	lm	ll	lm	ll	ll	ll	ll	ll	lm	lm	ll	ll	lm	lm	lm	ll	ll	ll	lm	lm	ll	lm	lm	ll	ll	lm	ll	ll	lm	ll	lm	ll	ll	ll	ll	lm	lm	lm
chr1_3270004	<lmxll>	{0-}	ll	lm	ll	ll	lm	lm	ll	lm	lm	lm	ll	lm	ll	ll	ll	ll	ll	lm	lm	ll	ll	lm	lm	lm	ll	ll	ll	lm	lm	ll	lm	lm	ll	ll	lm	ll	ll	lm	ll	lm	ll	ll	ll	ll	lm	lm	lm
chr1_1316281	<lmxll>	{0-}	ll	lm	ll	ll	lm	lm	ll	lm	lm	lm	ll	lm	ll	ll	ll	ll	ll	lm	lm	ll	ll	lm	lm	lm	ll	ll	ll	lm	lm	ll	lm	lm	ll	ll	lm	ll	ll	lm	ll	lm	ll	ll	ll	ll	lm	lm	lm
chr1_2476089	<lmxll>	{0-}	ll	lm	ll	ll	lm	lm	ll	lm	lm	lm	ll	lm	ll	ll	ll	ll	ll	lm	lm	ll	ll	lm	lm	lm	ll	ll	ll	lm	lm	ll	lm	lm	ll	ll	lm	ll	ll	lm	ll	lm	ll	ll	ll	ll	lm	lm	lm
chr1_972903	<nnxnp>	{-1}	nn	nn	np	nn	np	np	np	nn	np	np	nn	np	nn	nn	nn	np	np	np	np	nn	nn	np	nn	np	np	np	np	np	np	nn	nn	np	np	np	nn	np	np	np	nn	nn	nn	np	np	np	np	nn	nn
chr1_972901	<nnxnp>	{-1}	nn	nn	np	nn	np	np	np	nn	np	np	nn	np	nn	nn	nn	np	np	np	np	nn	nn	np	nn	np	np	np	np	np	np	nn	nn	np	np	np	nn	np	np	np	nn	nn	nn	np	np	np	np	nn	nn
chr1_2480894	<lmxll>	{0-}	ll	lm	ll	ll	lm	lm	ll	lm	lm	lm	ll	lm	ll	ll	ll	ll	ll	lm	lm	ll	ll	lm	lm	lm	ll	ll	ll	lm	lm	ll	lm	lm	ll	ll	lm	ll	ll	lm	ll	lm	ll	ll	ll	ll	lm	lm	lm
chr1_3232218	<lmxll>	{0-}	ll	lm	ll	ll	lm	lm	ll	lm	lm	lm	ll	lm	ll	ll	ll	ll	ll	lm	lm	ll	ll	lm	lm	lm	ll	ll	ll	lm	lm	ll	lm	lm	ll	ll	lm	ll	ll	lm	ll	lm	ll	ll	ll	ll	lm	lm	lm
chr1_1693895	<hkxhk>	{10}	kk	hk	hk	kk	hh	hh	hk	hk	hh	hh	kk	hh	kk	kk	kk	hk	hk	hh	hh	kk	kk	hh	hk	hh	hk	hk	hk	hh	hh	kk	hk	hh	hk	hk	hk	hk	hk	hh	kk	hk	kk	hk	hk	hk	hh	hk	hk
chr1_3007857	<lmxll>	{0-}	ll	lm	ll	ll	lm	lm	ll	lm	lm	lm	ll	lm	ll	ll	ll	ll	ll	lm	lm	ll	ll	lm	lm	lm	ll	ll	ll	lm	lm	ll	lm	lm	ll	ll	lm	ll	ll	lm	ll	lm	ll	ll	ll	ll	lm	lm	lm
chr1_2828062	<lmxll>	{0-}	ll	lm	ll	ll	lm	lm	ll	lm	lm	lm	ll	lm	ll	ll	ll	ll	ll	lm	lm	ll	ll	lm	lm	lm	ll	ll	ll	lm	lm	ll	lm	lm	ll	ll	lm	ll	ll	lm	ll	lm	ll	ll	ll	ll	lm	lm	lm
chr1_3051344	<lmxll>	{0-}	ll	lm	ll	ll	lm	lm	ll	lm	lm	lm	ll	lm	ll	ll	ll	ll	ll	lm	lm	ll	ll	lm	lm	lm	ll	ll	ll	lm	lm	ll	lm	lm	ll	ll	lm	ll	ll	lm	ll	lm	ll	ll	ll	ll	lm	lm	lm
chr1_2753609	<lmxll>	{0-}	ll	lm	ll	ll	lm	lm	ll	lm	lm	lm	ll	lm	ll	ll	ll	ll	ll	lm	lm	ll	ll	lm	lm	lm	ll	ll	ll	lm	lm	ll	lm	lm	ll	ll	lm	ll	ll	lm	ll	lm	ll	ll	ll	ll	lm	lm	lm
chr1_3232225	<lmxll>	{0-}	ll	lm	ll	ll	lm	lm	ll	lm	lm	lm	ll	lm	ll	ll	ll	ll	ll	lm	lm	ll	ll	lm	lm	lm	ll	ll	ll	lm	lm	ll	lm	lm	ll	ll	lm	ll	ll	lm	ll	lm	ll	ll	ll	ll	lm	lm	lm
chr1_2551469	<lmxll>	{0-}	ll	lm	ll	ll	lm	lm	ll	lm	lm	lm	ll	lm	ll	ll	ll	ll	ll	lm	lm	ll	ll	lm	lm	lm	ll	ll	ll	lm	lm	ll	lm	lm	ll	ll	lm	ll	ll	lm	ll	lm	ll	ll	ll	ll	lm	lm	lm
chr1_3258356	<lmxll>	{0-}	ll	lm	ll	ll	lm	lm	ll	lm	lm	lm	ll	lm	ll	ll	ll	ll	ll	lm	lm	ll	ll	lm	lm	lm	ll	ll	ll	lm	lm	ll	lm	lm	ll	ll	lm	ll	ll	lm	ll	lm	ll	ll	ll	ll	lm	lm	lm
chr1_2542605	<lmxll>	{0-}	ll	lm	ll	ll	lm	lm	ll	lm	lm	lm	ll	lm	ll	ll	ll	ll	ll	lm	lm	ll	ll	lm	lm	lm	ll	ll	ll	lm	lm	ll	lm	lm	ll	ll	lm	ll	ll	lm	ll	lm	ll	ll	ll	ll	lm	lm	lm
chr1_2542638	<lmxll>	{0-}	ll	lm	ll	ll	lm	lm	ll	lm	lm	lm	ll	lm	ll	ll	ll	ll	ll	lm	lm	ll	ll	lm	lm	lm	ll	ll	ll	lm	lm	ll	lm	lm	ll	ll	lm	ll	ll	lm	ll	lm	ll	ll	ll	ll	lm	lm	lm
chr1_3638133	<lmxll>	{0-}	ll	lm	ll	ll	lm	lm	ll	lm	lm	lm	ll	lm	ll	ll	ll	ll	ll	lm	lm	ll	ll	lm	lm	lm	ll	ll	ll	lm	lm	ll	lm	lm	ll	ll	lm	ll	ll	lm	ll	lm	ll	ll	ll	ll	lm	lm	lm
chr1_3494518	<lmxll>	{0-}	ll	lm	ll	ll	lm	lm	ll	lm	lm	lm	ll	lm	ll	ll	ll	ll	ll	lm	lm	ll	ll	lm	lm	lm	ll	ll	ll	lm	lm	ll	lm	lm	ll	ll	lm	ll	ll	lm	ll	lm	ll	ll	ll	ll	lm	lm	lm
chr1_1916881	<nnxnp>	{-0}	np	np	nn	np	nn	nn	nn	np	nn	nn	np	nn	np	np	np	nn	nn	nn	nn	np	np	nn	np	nn	nn	nn	nn	nn	nn	np	np	nn	nn	nn	np	nn	nn	nn	np	np	np	nn	nn	nn	nn	np	np
chr1_3898807	<lmxll>	{0-}	ll	lm	ll	ll	lm	lm	ll	lm	lm	lm	ll	lm	ll	ll	ll	ll	ll	lm	lm	ll	ll	lm	lm	lm	ll	ll	ll	lm	lm	ll	lm	lm	ll	ll	lm	ll	ll	lm	ll	lm	ll	ll	ll	ll	lm	lm	lm
chr1_3808291	<lmxll>	{0-}	ll	lm	ll	ll	lm	lm	ll	lm	lm	lm	ll	lm	ll	ll	ll	ll	ll	lm	lm	ll	ll	lm	lm	lm	ll	ll	ll	lm	lm	ll	lm	lm	ll	ll	lm	ll	ll	lm	ll	lm	ll	ll	ll	ll	lm	lm	lm
chr1_3808306	<lmxll>	{0-}	ll	lm	ll	ll	lm	lm	ll	lm	lm	lm	ll	lm	ll	ll	ll	ll	ll	lm	lm	ll	ll	lm	lm	lm	ll	ll	ll	lm	lm	ll	lm	lm	ll	ll	lm	ll	ll	lm	ll	lm	ll	ll	ll	ll	lm	lm	lm
chr1_1285042	<lmxll>	{0-}	ll	lm	ll	ll	lm	lm	ll	lm	lm	lm	ll	lm	ll	ll	ll	ll	ll	lm	lm	ll	ll	lm	lm	lm	ll	ll	ll	lm	lm	ll	lm	lm	ll	ll	lm	ll	ll	lm	ll	lm	ll	ll	ll	ll	lm	lm	lm
chr1_1994284	<lmxll>	{0-}	ll	lm	ll	ll	lm	lm	ll	lm	lm	lm	ll	lm	ll	ll	ll	ll	ll	lm	lm	ll	ll	lm	lm	lm	ll	ll	ll	lm	lm	ll	lm	lm	ll	ll	lm	ll	ll	lm	ll	lm	ll	ll	ll	ll	lm	lm	lm
chr1_1994309	<lmxll>	{0-}	ll	lm	ll	ll	lm	lm	ll	lm	lm	lm	ll	lm	ll	ll	ll	ll	ll	lm	lm	ll	ll	lm	lm	lm	ll	ll	ll	lm	lm	ll	lm	lm	ll	ll	lm	ll	ll	lm	ll	lm	ll	ll	ll	ll	lm	lm	lm
chr1_2437109	<nnxnp>	{-0}	np	np	nn	np	nn	nn	nn	np	nn	nn	np	nn	np	np	np	nn	nn	nn	np	np	np	nn	np	nn	nn	nn	nn	nn	nn	np	np	np	nn	nn	np	nn	nn	nn	np	np	np	nn	nn	nn	nn	np	np
chr1_1547551	<lmxll>	{0-}	ll	lm	ll	ll	lm	lm	ll	lm	lm	lm	ll	lm	ll	ll	ll	ll	ll	lm	lm	ll	ll	lm	lm	lm	ll	ll	ll	lm	lm	ll	lm	lm	ll	ll	lm	ll	ll	lm	ll	lm	ll	ll	ll	ll	lm	lm	lm
chr1_1826297	<lmxll>	{0-}	ll	lm	ll	ll	lm	lm	ll	lm	lm	lm	ll	lm	ll	ll	ll	ll	ll	lm	lm	ll	ll	lm	lm	lm	ll	ll	ll	lm	lm	ll	lm	lm	ll	ll	lm	ll	ll	lm	ll	lm	ll	ll	ll	ll	lm	lm	lm
chr1_1407464	<lmxll>	{0-}	ll	lm	ll	ll	lm	lm	ll	lm	lm	lm	ll	lm	ll	ll	ll	ll	ll	lm	lm	ll	ll	lm	lm	lm	ll	ll	ll	lm	lm	ll	lm	lm	ll	ll	lm	ll	ll	lm	ll	lm	ll	ll	ll	ll	lm	lm	lm
chr1_3022766	<nnxnp>	{-0}	np	np	nn	np	nn	nn	nn	np	nn	nn	np	nn	np	np	np	nn	nn	nn	np	np	nn	nn	np	nn	nn	nn	nn	nn	nn	np	np	np	nn	nn	np	nn	nn	nn	np	np	np	nn	nn	nn	nn	np	np
chr1_1572941	<lmxll>	{0-}	ll	lm	ll	ll	lm	lm	ll	lm	lm	lm	ll	lm	ll	ll	ll	ll	ll	lm	lm	ll	ll	lm	lm	lm	ll	ll	ll	lm	lm	ll	lm	lm	ll	ll	lm	ll	ll	lm	ll	lm	ll	ll	ll	ll	lm	lm	lm
chr1_1572948	<lmxll>	{0-}	ll	lm	ll	ll	lm	lm	ll	lm	lm	lm	ll	lm	ll	ll	ll	ll	ll	lm	lm	ll	ll	lm	lm	lm	ll	ll	ll	lm	lm	ll	lm	lm	ll	ll	lm	ll	ll	lm	ll	lm	ll	ll	ll	ll	lm	lm	lm
chr1_1583917	<lmxll>	{0-}	ll	lm	ll	ll	lm	lm	ll	lm	lm	lm	ll	lm	ll	ll	ll	ll	ll	lm	lm	ll	ll	lm	lm	lm	ll	ll	ll	lm	lm	ll	lm	lm	ll	ll	lm	ll	ll	lm	ll	lm	ll	ll	ll	ll	lm	lm	lm
chr1_1904969	<lmxll>	{0-}	ll	lm	ll	ll	lm	lm	ll	lm	lm	lm	ll	lm	ll	ll	ll	ll	ll	lm	lm	ll	ll	lm	lm	lm	ll	ll	ll	lm	lm	ll	lm	lm	ll	ll	lm	ll	ll	lm	ll	lm	ll	ll	ll	ll	lm	lm	lm
chr1_1628401	<lmxll>	{0-}	ll	lm	ll	ll	lm	lm	ll	lm	lm	lm	ll	lm	ll	ll	ll	ll	ll	lm	lm	ll	ll	lm	lm	lm	ll	ll	ll	lm	lm	ll	lm	lm	ll	ll	lm	ll	ll	lm	ll	lm	ll	ll	ll	ll	lm	lm	lm
chr1_3188985	<nnxnp>	{-0}	np	np	nn	np	nn	nn	nn	np	nn	nn	np	nn	np	np	np	nn	nn	nn	np	np	nn	nn	np	nn	nn	nn	nn	nn	nn	np	np	np	nn	nn	np	nn	nn	nn	np	np	np	nn	nn	nn	nn	np	np
chr1_1317493	<lmxll>	{0-}	ll	lm	ll	ll	lm	lm	ll	lm	lm	lm	ll	lm	ll	ll	ll	ll	ll	lm	lm	ll	ll	lm	lm	lm	lm	ll	ll	lm	lm	ll	lm	lm	ll	ll	lm	ll	ll	lm	ll	lm	ll	ll	ll	ll	lm	lm	lm
chr1_1646030	<lmxll>	{0-}	ll	lm	ll	ll	lm	lm	ll	lm	lm	lm	ll	lm	ll	ll	ll	ll	ll	lm	lm	ll	ll	lm	lm	lm	lm	ll	ll	lm	lm	ll	lm	lm	ll	ll	lm	ll	ll	lm	ll	lm	ll	ll	ll	ll	lm	lm	lm
chr1_1583899	<lmxll>	{0-}	ll	lm	ll	ll	lm	lm	ll	lm	lm	lm	ll	lm	ll	ll	ll	ll	ll	lm	lm	ll	ll	lm	lm	lm	lm	ll	ll	lm	lm	ll	lm	lm	ll	ll	lm	ll	ll	lm	ll	lm	ll	ll	ll	ll	lm	lm	lm
chr1_1768788	<lmxll>	{0-}	ll	lm	ll	ll	lm	lm	ll	lm	lm	lm	ll	lm	ll	ll	ll	ll	ll	lm	lm	ll	ll	lm	lm	lm	lm	ll	ll	lm	lm	ll	lm	lm	ll	ll	lm	ll	ll	lm	ll	lm	ll	ll	ll	ll	lm	lm	lm
chr1_2898262	<nnxnp>	{-0}	np	np	nn	np	nn	nn	nn	np	nn	nn	np	nn	np	np	np	nn	nn	nn	np	np	nn	nn	np	nn	nn	nn	nn	nn	nn	np	np	np	nn	nn	np	nn	nn	nn	np	np	np	nn	nn	nn	nn	np	np
chr1_2898255	<nnxnp>	{-0}	np	np	nn	np	nn	nn	nn	np	nn	nn	np	nn	np	np	np	nn	nn	nn	np	np	nn	nn	np	nn	nn	nn	nn	nn	nn	np	np	np	nn	nn	np	nn	nn	nn	np	np	np	nn	nn	nn	nn	np	np
chr1_2738020	<nnxnp>	{-0}	np	np	nn	np	nn	nn	nn	np	nn	nn	np	nn	np	np	np	nn	nn	nn	np	np	nn	nn	np	nn	nn	nn	nn	nn	nn	np	np	np	nn	nn	np	nn	nn	nn	np	np	np	nn	nn	nn	nn	np	np
chr1_1768754	<lmxll>	{0-}	ll	lm	ll	ll	lm	lm	ll	lm	lm	lm	ll	lm	ll	ll	ll	ll	ll	lm	lm	ll	ll	lm	lm	lm	lm	ll	ll	lm	lm	ll	lm	lm	ll	ll	lm	ll	ll	lm	ll	lm	ll	ll	ll	ll	lm	lm	lm
chr1_2725495	<nnxnp>	{-0}	np	np	nn	np	nn	nn	nn	np	nn	nn	np	nn	np	np	np	nn	nn	nn	np	np	nn	nn	np	nn	nn	nn	nn	nn	nn	np	np	np	nn	nn	np	nn	nn	nn	np	np	np	nn	nn	nn	nn	np	np
chr1_2753633	<nnxnp>	{-0}	np	np	nn	np	nn	nn	nn	np	nn	nn	np	nn	np	np	np	nn	nn	nn	np	np	nn	nn	np	nn	nn	nn	nn	nn	nn	np	np	np	nn	nn	np	nn	nn	nn	np	np	np	nn	nn	nn	nn	np	np
chr1_1628146	<lmxll>	{0-}	ll	lm	ll	ll	lm	lm	ll	lm	lm	lm	ll	lm	ll	ll	ll	ll	ll	lm	lm	ll	ll	lm	lm	lm	lm	ll	ll	lm	lm	ll	lm	lm	ll	ll	lm	ll	ll	lm	ll	lm	ll	ll	ll	ll	lm	lm	lm
chr1_2970957	<lmxll>	{0-}	ll	lm	ll	ll	lm	lm	ll	lm	lm	lm	ll	lm	ll	ll	ll	ll	ll	lm	lm	ll	ll	lm	lm	lm	lm	ll	ll	lm	lm	ll	lm	lm	ll	ll	lm	ll	ll	lm	ll	lm	ll	ll	ll	ll	lm	lm	lm
chr1_2476076	<lmxll>	{0-}	ll	lm	ll	ll	lm	lm	ll	lm	lm	lm	ll	lm	ll	ll	ll	ll	ll	lm	lm	ll	ll	lm	lm	lm	lm	ll	ll	lm	lm	ll	lm	lm	ll	ll	lm	ll	ll	lm	ll	lm	ll	ll	ll	ll	lm	lm	lm
chr1_1121739	<lmxll>	{0-}	ll	lm	ll	ll	lm	lm	ll	lm	lm	lm	ll	lm	ll	ll	ll	ll	ll	lm	lm	ll	ll	lm	lm	lm	lm	ll	ll	lm	lm	ll	lm	lm	ll	ll	lm	ll	ll	lm	ll	lm	ll	ll	ll	ll	lm	lm	lm
chr1_2480933	<nnxnp>	{-0}	np	np	nn	np	nn	nn	nn	np	nn	nn	np	nn	np	np	np	nn	nn	nn	np	np	nn	nn	np	nn	nn	nn	nn	nn	nn	np	np	np	nn	nn	np	nn	nn	nn	np	np	np	nn	nn	nn	nn	np	np
chr1_948175	<lmxll>	{0-}	ll	lm	ll	ll	lm	lm	ll	lm	lm	lm	ll	lm	ll	ll	ll	ll	ll	lm	lm	ll	ll	lm	lm	lm	lm	ll	ll	lm	lm	ll	lm	lm	ll	ll	lm	ll	ll	lm	ll	lm	ll	ll	ll	ll	lm	lm	lm
chr1_948195	<lmxll>	{0-}	ll	lm	ll	ll	lm	lm	ll	lm	lm	lm	ll	lm	ll	ll	ll	ll	ll	lm	lm	ll	ll	lm	lm	lm	lm	ll	ll	lm	lm	ll	lm	lm	ll	ll	lm	ll	ll	lm	ll	lm	ll	ll	ll	ll	lm	lm	lm
chr1_948213	<lmxll>	{0-}	ll	lm	ll	ll	lm	lm	ll	lm	lm	lm	ll	lm	ll	ll	ll	ll	ll	lm	lm	ll	ll	lm	lm	lm	lm	ll	ll	lm	lm	ll	lm	lm	ll	ll	lm	ll	ll	lm	ll	lm	ll	ll	ll	ll	lm	lm	lm
chr1_948215	<lmxll>	{0-}	ll	lm	ll	ll	lm	lm	ll	lm	lm	lm	ll	lm	ll	ll	ll	ll	--	lm	lm	ll	ll	lm	lm	lm	lm	ll	ll	lm	lm	ll	lm	lm	ll	ll	lm	ll	ll	lm	ll	lm	ll	ll	ll	ll	lm	lm	lm
chr1_947934	<lmxll>	{0-}	ll	lm	ll	ll	lm	lm	ll	lm	lm	lm	ll	lm	ll	ll	ll	ll	lm	lm	lm	ll	ll	lm	lm	lm	lm	ll	ll	lm	lm	ll	lm	lm	ll	ll	lm	ll	ll	lm	ll	lm	ll	ll	ll	ll	lm	lm	lm
chr1_2514113	<nnxnp>	{-0}	np	np	--	np	nn	nn	nn	np	nn	nn	np	nn	np	np	np	nn	nn	nn	np	np	nn	nn	np	nn	nn	nn	nn	nn	nn	np	np	np	nn	nn	np	nn	nn	nn	np	np	np	nn	nn	nn	nn	np	np
chr1_994533	<lmxll>	{1-}	lm	ll	lm	lm	ll	ll	lm	ll	ll	ll	lm	ll	lm	lm	lm	lm	ll	ll	ll	lm	lm	ll	ll	ll	ll	lm	lm	ll	ll	lm	ll	ll	lm	lm	ll	lm	lm	ll	lm	ll	lm	lm	lm	lm	ll	ll	ll
chr1_994522	<lmxll>	{1-}	lm	ll	lm	lm	ll	ll	lm	ll	ll	ll	lm	ll	lm	lm	lm	lm	ll	ll	ll	lm	lm	ll	ll	ll	ll	lm	lm	ll	ll	lm	ll	ll	lm	lm	ll	lm	lm	ll	lm	ll	lm	lm	lm	lm	ll	ll	ll
chr1_495111	<lmxll>	{1-}	lm	ll	lm	lm	ll	ll	lm	ll	ll	ll	lm	ll	lm	lm	lm	lm	ll	ll	ll	lm	lm	ll	ll	ll	ll	lm	lm	ll	ll	lm	ll	ll	lm	lm	ll	lm	lm	ll	lm	ll	lm	lm	lm	lm	ll	ll	ll
chr1_520881	<lmxll>	{1-}	lm	ll	lm	lm	ll	ll	lm	ll	ll	ll	lm	ll	lm	lm	lm	lm	ll	ll	ll	lm	lm	ll	ll	ll	ll	lm	lm	ll	ll	lm	ll	ll	lm	lm	ll	lm	lm	ll	lm	ll	lm	lm	lm	lm	ll	ll	ll
chr1_307149	<lmxll>	{1-}	lm	ll	lm	lm	ll	ll	lm	ll	ll	ll	lm	ll	lm	lm	lm	lm	ll	ll	ll	lm	lm	ll	ll	ll	ll	lm	lm	ll	ll	lm	ll	ll	lm	lm	ll	lm	lm	ll	lm	ll	lm	lm	lm	lm	ll	ll	ll
chr1_3203867	<nnxnp>	{-0}	np	np	np	np	nn	nn	nn	np	nn	nn	np	nn	np	np	np	nn	nn	nn	np	np	nn	nn	np	nn	nn	nn	nn	nn	nn	np	np	np	nn	nn	np	nn	nn	nn	np	np	np	nn	nn	nn	nn	np	np
chr1_175390	<lmxll>	{1-}	lm	ll	lm	lm	ll	ll	lm	ll	ll	ll	lm	ll	lm	lm	lm	lm	ll	ll	ll	lm	lm	ll	ll	ll	ll	lm	lm	ll	ll	lm	ll	ll	lm	lm	ll	lm	lm	ll	lm	ll	lm	lm	lm	lm	ll	ll	ll
chr1_144391	<lmxll>	{1-}	lm	ll	lm	lm	ll	ll	lm	ll	ll	ll	lm	ll	lm	lm	lm	lm	ll	ll	ll	lm	lm	ll	ll	ll	ll	lm	lm	ll	ll	lm	ll	ll	lm	lm	ll	lm	lm	ll	lm	ll	lm	lm	lm	lm	ll	ll	ll
chr1_554833	<lmxll>	{1-}	lm	ll	lm	lm	ll	ll	lm	ll	ll	ll	lm	ll	lm	lm	lm	lm	ll	ll	ll	lm	lm	ll	ll	ll	ll	lm	lm	ll	ll	lm	ll	ll	lm	lm	ll	lm	lm	ll	lm	ll	lm	lm	lm	lm	ll	ll	ll
chr1_547542	<lmxll>	{1-}	lm	ll	lm	lm	ll	ll	lm	ll	ll	ll	lm	ll	lm	lm	lm	lm	ll	ll	ll	lm	lm	ll	ll	ll	ll	lm	lm	ll	ll	lm	ll	ll	lm	lm	ll	lm	lm	ll	lm	ll	lm	lm	lm	lm	ll	ll	ll
chr1_547604	<lmxll>	{1-}	lm	ll	lm	lm	ll	ll	lm	ll	ll	ll	lm	ll	lm	lm	lm	lm	ll	ll	ll	lm	lm	ll	ll	ll	ll	lm	lm	ll	ll	lm	ll	ll	lm	lm	ll	lm	lm	ll	lm	ll	lm	lm	lm	lm	ll	ll	ll
chr1_547635	<lmxll>	{1-}	lm	ll	lm	lm	ll	ll	lm	ll	ll	ll	lm	ll	lm	lm	lm	lm	ll	ll	ll	lm	lm	ll	ll	ll	ll	lm	lm	ll	ll	lm	ll	ll	lm	lm	ll	lm	lm	ll	lm	ll	lm	lm	lm	lm	ll	ll	ll
chr1_555021	<lmxll>	{1-}	lm	ll	lm	lm	ll	ll	lm	ll	ll	ll	lm	ll	lm	lm	lm	lm	ll	ll	ll	lm	lm	ll	ll	ll	ll	lm	lm	ll	ll	lm	ll	ll	lm	lm	ll	lm	lm	ll	lm	ll	lm	lm	lm	lm	ll	ll	ll
chr1_1613920	<lmxll>	{1-}	lm	ll	lm	lm	ll	ll	lm	ll	ll	ll	lm	ll	lm	lm	lm	lm	ll	ll	ll	lm	lm	ll	ll	ll	ll	lm	lm	ll	ll	lm	ll	ll	lm	lm	ll	lm	lm	ll	lm	ll	lm	lm	lm	lm	ll	ll	ll
chr1_1961429	<lmxll>	{1-}	lm	ll	lm	lm	ll	ll	lm	ll	ll	ll	lm	ll	lm	lm	lm	lm	ll	ll	ll	lm	lm	ll	ll	ll	ll	lm	lm	ll	ll	lm	ll	ll	lm	lm	ll	lm	lm	ll	lm	ll	lm	lm	lm	lm	ll	ll	ll
chr1_1751727	<lmxll>	{1-}	lm	ll	lm	lm	ll	ll	lm	ll	ll	ll	lm	ll	lm	lm	lm	lm	ll	ll	ll	lm	lm	ll	ll	ll	ll	lm	lm	ll	ll	lm	ll	ll	lm	lm	ll	lm	lm	ll	lm	ll	lm	lm	lm	lm	ll	ll	ll
chr1_2664596	<lmxll>	{1-}	lm	ll	lm	lm	ll	ll	lm	ll	ll	ll	lm	ll	lm	lm	lm	lm	ll	ll	ll	lm	lm	ll	ll	ll	ll	lm	lm	ll	ll	lm	ll	ll	lm	lm	ll	lm	lm	ll	lm	ll	lm	lm	lm	lm	ll	ll	ll
chr1_3231985	<lmxll>	{1-}	lm	ll	lm	lm	ll	ll	lm	ll	ll	ll	lm	ll	lm	lm	lm	lm	ll	ll	ll	lm	lm	ll	ll	ll	ll	lm	lm	ll	ll	lm	ll	ll	lm	lm	ll	lm	lm	ll	lm	ll	lm	lm	lm	lm	ll	ll	ll
chr1_2854866	<lmxll>	{1-}	lm	ll	lm	lm	ll	ll	lm	ll	ll	ll	lm	ll	lm	lm	lm	lm	ll	ll	ll	lm	lm	ll	ll	ll	ll	lm	lm	ll	ll	lm	ll	ll	lm	lm	ll	lm	lm	ll	lm	ll	lm	lm	lm	lm	ll	ll	ll
chr1_3130287	<lmxll>	{1-}	lm	ll	lm	lm	ll	ll	lm	ll	ll	ll	lm	ll	lm	lm	lm	lm	ll	ll	ll	lm	lm	ll	ll	ll	ll	lm	lm	ll	ll	lm	ll	ll	lm	lm	ll	lm	lm	ll	lm	ll	lm	lm	lm	lm	ll	ll	ll
chr1_2551313	<lmxll>	{1-}	lm	ll	lm	lm	ll	ll	lm	ll	ll	ll	lm	ll	lm	lm	lm	lm	lm	ll	ll	lm	lm	ll	ll	ll	ll	lm	lm	ll	ll	lm	ll	ll	lm	lm	ll	lm	lm	ll	lm	ll	lm	lm	lm	lm	ll	ll	ll
chr1_3051386	<lmxll>	{1-}	lm	ll	lm	lm	ll	ll	lm	ll	ll	ll	lm	ll	lm	lm	lm	lm	lm	ll	ll	lm	lm	ll	ll	ll	ll	lm	lm	ll	ll	lm	ll	ll	lm	lm	ll	lm	lm	ll	lm	ll	lm	lm	lm	lm	ll	ll	ll
chr1_2835454	<lmxll>	{1-}	lm	ll	lm	lm	ll	ll	lm	ll	ll	ll	lm	ll	lm	lm	lm	lm	lm	ll	ll	lm	lm	ll	ll	ll	ll	lm	lm	ll	ll	lm	ll	ll	lm	lm	ll	lm	lm	ll	lm	ll	lm	lm	lm	lm	ll	ll	ll
chr1_2828056	<lmxll>	{1-}	lm	ll	lm	lm	ll	ll	lm	ll	ll	ll	lm	ll	lm	lm	lm	lm	lm	ll	ll	lm	lm	ll	ll	ll	ll	lm	lm	ll	ll	lm	ll	ll	lm	lm	ll	lm	lm	ll	lm	ll	lm	lm	lm	lm	ll	ll	ll
chr1_3062096	<hkxhk>	{10}	kk	hk	kk	kk	hh	hh	hk	hk	hh	hh	kk	hh	kk	kk	kk	hk	hk	hh	hk	kk	hk	hh	hk	hh	hh	hk	hk	hh	hh	kk	hk	hk	hk	hk	hk	hk	hk	hh	kk	hk	kk	hk	hk	hk	hh	hk	hk
chr1_3061830	<hkxhk>	{10}	kk	hk	kk	kk	hh	hh	hk	hk	hh	hh	kk	hh	kk	kk	kk	hk	hk	hh	hk	kk	hk	hh	hk	hh	hh	hk	hk	hh	hh	kk	hk	hk	hk	hk	hk	hk	hk	hh	kk	hk	kk	hk	hk	hk	hh	hk	hk
chr1_3176892	<hkxhk>	{10}	kk	hk	kk	kk	hh	hh	hk	hk	hh	hh	kk	hh	kk	kk	kk	hk	hk	hh	hk	kk	hk	hh	hk	hh	hh	hk	hk	hh	hh	kk	hk	hk	hk	hk	hk	hk	hk	hh	kk	hk	kk	hk	hk	hk	hh	hk	hk
chr1_4463810	<nnxnp>	{-1}	nn	nn	nn	nn	np	np	np	nn	np	np	nn	np	nn	nn	nn	np	np	np	nn	nn	np	np	nn	np	np	np	np	np	np	nn	nn	nn	np	np	nn	np	np	np	nn	nn	nn	np	np	np	np	nn	nn
chr1_4669416	<nnxnp>	{-1}	nn	nn	nn	nn	np	np	np	nn	np	np	nn	np	nn	nn	nn	np	np	np	nn	nn	np	np	nn	np	np	np	np	np	np	nn	nn	nn	np	np	nn	np	np	np	nn	nn	nn	np	np	np	np	nn	nn
chr1_4346635	<nnxnp>	{-0}	np	np	np	np	nn	nn	nn	np	nn	nn	np	nn	np	np	np	nn	nn	nn	np	np	nn	nn	np	nn	nn	nn	nn	nn	nn	np	np	np	nn	nn	np	nn	nn	nn	np	np	np	nn	nn	nn	nn	np	np
chr1_4669732	<nnxnp>	{-1}	nn	nn	nn	nn	np	np	np	nn	np	np	nn	np	nn	nn	nn	np	np	np	nn	nn	np	np	nn	np	np	np	np	np	np	nn	nn	nn	np	np	nn	np	np	np	nn	nn	nn	np	np	np	np	nn	nn
chr1_4669675	<nnxnp>	{-1}	nn	nn	nn	nn	np	np	np	nn	np	np	nn	np	nn	nn	nn	np	np	np	nn	nn	np	np	nn	np	np	np	np	np	np	nn	nn	nn	np	np	nn	np	np	np	nn	nn	nn	np	np	np	np	nn	nn
chr1_4669476	<nnxnp>	{-1}	nn	nn	nn	nn	np	np	np	nn	np	np	nn	np	nn	nn	nn	np	np	np	nn	nn	np	np	nn	np	np	np	np	np	np	nn	nn	nn	np	np	nn	np	np	np	nn	nn	nn	np	np	np	np	nn	nn
chr1_4473164	<nnxnp>	{-1}	nn	nn	nn	nn	np	np	np	nn	np	np	nn	np	nn	nn	nn	np	np	np	nn	nn	np	np	nn	np	np	np	np	np	np	nn	nn	nn	np	np	nn	np	np	np	nn	nn	nn	np	np	np	np	nn	nn
chr1_5019323	<nnxnp>	{-1}	nn	nn	nn	nn	np	np	np	nn	np	np	nn	np	nn	nn	nn	np	np	np	nn	nn	np	np	nn	np	np	np	np	np	np	nn	nn	nn	np	np	nn	np	np	np	nn	nn	nn	np	np	np	np	nn	nn
chr1_5607228	<nnxnp>	{-1}	nn	nn	nn	nn	np	np	np	nn	np	np	nn	np	nn	nn	nn	np	np	np	nn	nn	np	np	nn	np	np	np	np	np	np	nn	nn	nn	np	np	nn	np	np	np	nn	nn	nn	np	np	np	np	nn	nn
chr1_6289282	<nnxnp>	{-1}	nn	nn	nn	nn	np	np	np	nn	np	np	nn	np	nn	nn	nn	np	np	np	nn	nn	np	np	nn	np	np	np	np	np	np	nn	nn	nn	np	np	nn	np	np	np	nn	nn	nn	np	np	np	np	nn	nn
chr1_4996920	<nnxnp>	{-1}	nn	nn	nn	nn	np	np	np	nn	np	np	nn	np	nn	nn	nn	np	np	np	nn	nn	np	np	nn	np	np	np	np	np	np	nn	nn	nn	np	np	nn	np	np	np	nn	nn	nn	np	np	np	np	nn	nn
chr1_5090270	<nnxnp>	{-1}	nn	nn	nn	nn	np	np	np	nn	np	np	nn	np	nn	nn	nn	np	np	np	nn	nn	np	np	nn	np	np	np	np	np	np	nn	nn	nn	np	np	nn	np	np	np	nn	nn	nn	np	np	np	np	nn	nn
chr1_5901153	<nnxnp>	{-1}	nn	nn	nn	nn	np	np	np	nn	np	np	nn	np	nn	nn	nn	np	np	np	nn	nn	np	np	nn	np	np	np	np	np	np	nn	nn	nn	np	np	nn	np	np	np	nn	nn	nn	np	np	np	np	nn	nn
chr1_5901373	<nnxnp>	{-1}	nn	nn	nn	nn	np	np	np	nn	np	np	nn	np	nn	nn	nn	np	np	np	nn	nn	np	np	nn	np	np	np	np	np	np	nn	nn	nn	np	np	nn	np	np	np	nn	nn	nn	np	np	np	np	nn	nn
chr1_5089551	<nnxnp>	{-1}	nn	nn	nn	nn	np	np	np	nn	np	np	nn	np	nn	nn	nn	np	np	np	nn	nn	np	np	nn	np	np	np	np	np	np	nn	nn	nn	np	np	nn	np	np	np	nn	nn	nn	np	np	np	np	nn	nn
chr1_3808346	<lmxll>	{0-}	ll	lm	ll	ll	lm	lm	ll	lm	lm	lm	ll	lm	ll	ll	ll	ll	ll	ll	lm	ll	ll	lm	lm	lm	lm	ll	ll	lm	lm	ll	lm	lm	ll	ll	lm	ll	lm	lm	ll	lm	ll	ll	ll	ll	lm	lm	lm
chr1_3808367	<lmxll>	{0-}	ll	lm	ll	ll	lm	lm	ll	lm	lm	lm	ll	lm	ll	ll	ll	ll	ll	ll	lm	ll	ll	lm	lm	lm	lm	ll	ll	lm	lm	ll	lm	lm	ll	ll	lm	ll	lm	lm	ll	lm	ll	ll	ll	ll	lm	lm	lm
chr1_3893717	<lmxll>	{0-}	ll	lm	ll	ll	lm	lm	ll	lm	lm	lm	ll	lm	ll	ll	ll	ll	ll	ll	lm	ll	ll	lm	lm	lm	lm	ll	ll	lm	lm	ll	lm	lm	ll	ll	lm	ll	lm	lm	ll	lm	ll	ll	ll	ll	lm	lm	lm
chr1_3893726	<lmxll>	{0-}	ll	lm	ll	ll	lm	lm	ll	lm	lm	lm	ll	lm	ll	ll	ll	ll	ll	ll	lm	ll	ll	lm	lm	lm	lm	ll	ll	lm	lm	ll	lm	lm	ll	ll	lm	ll	lm	lm	ll	lm	ll	ll	ll	ll	lm	lm	lm
chr1_8693381	<nnxnp>	{-1}	nn	nn	nn	nn	np	np	np	nn	np	np	nn	np	nn	nn	nn	np	np	np	nn	nn	np	np	nn	np	np	np	np	np	np	nn	nn	nn	np	np	nn	np	np	np	nn	nn	nn	np	np	np	np	nn	nn
chr1_3813378	<lmxll>	{0-}	ll	lm	ll	ll	lm	lm	ll	lm	lm	lm	ll	lm	ll	ll	ll	ll	ll	ll	lm	ll	ll	lm	lm	lm	lm	ll	ll	lm	lm	ll	lm	lm	ll	ll	lm	ll	lm	lm	ll	lm	ll	ll	ll	ll	lm	lm	lm
chr1_3813400	<lmxll>	{0-}	ll	lm	ll	ll	lm	lm	ll	lm	lm	lm	ll	lm	ll	ll	ll	ll	ll	ll	lm	ll	ll	lm	lm	lm	lm	ll	ll	lm	lm	ll	lm	lm	ll	ll	lm	ll	lm	lm	ll	lm	ll	ll	ll	ll	lm	lm	lm
chr1_3741504	<lmxll>	{0-}	ll	lm	ll	ll	lm	lm	ll	lm	lm	lm	ll	lm	ll	ll	ll	ll	ll	ll	lm	ll	ll	lm	lm	lm	lm	ll	ll	lm	lm	ll	lm	lm	ll	ll	lm	ll	lm	lm	ll	lm	ll	ll	ll	ll	lm	lm	lm
chr1_4108681	<lmxll>	{0-}	ll	lm	ll	ll	lm	lm	ll	lm	lm	lm	ll	lm	ll	ll	ll	ll	ll	ll	lm	ll	ll	lm	lm	lm	lm	ll	ll	lm	lm	ll	lm	lm	ll	ll	lm	ll	lm	lm	ll	lm	ll	ll	ll	ll	lm	lm	lm
chr1_4108680	<lmxll>	{0-}	ll	lm	ll	ll	lm	lm	ll	lm	lm	lm	ll	lm	ll	ll	ll	ll	ll	ll	lm	ll	ll	lm	lm	lm	lm	ll	ll	lm	lm	ll	lm	lm	ll	ll	lm	ll	lm	lm	ll	lm	ll	ll	ll	ll	lm	lm	lm
chr1_4108727	<lmxll>	{0-}	ll	lm	ll	ll	lm	lm	ll	lm	lm	lm	ll	lm	ll	ll	ll	ll	ll	ll	lm	ll	ll	lm	lm	lm	lm	ll	ll	lm	lm	ll	lm	lm	ll	ll	lm	ll	lm	lm	ll	lm	ll	ll	ll	ll	lm	lm	lm
chr1_3888197	<lmxll>	{0-}	ll	lm	ll	ll	lm	lm	ll	lm	lm	lm	ll	lm	ll	ll	ll	ll	ll	ll	lm	ll	ll	lm	lm	lm	lm	ll	ll	lm	lm	ll	lm	lm	ll	ll	lm	ll	lm	lm	ll	lm	ll	ll	ll	ll	lm	lm	lm
chr1_3876023	<lmxll>	{0-}	ll	lm	ll	ll	lm	lm	ll	lm	lm	lm	ll	lm	ll	ll	ll	ll	ll	ll	lm	ll	ll	lm	lm	lm	lm	ll	ll	lm	lm	ll	lm	lm	ll	ll	lm	ll	lm	lm	ll	lm	ll	ll	ll	ll	lm	lm	lm
chr1_3875853	<lmxll>	{0-}	ll	lm	ll	ll	lm	lm	ll	lm	lm	lm	ll	lm	ll	ll	ll	ll	ll	ll	lm	ll	ll	lm	lm	lm	lm	ll	ll	lm	lm	ll	lm	lm	ll	ll	lm	ll	lm	lm	ll	lm	ll	ll	ll	ll	lm	lm	lm
chr1_3700067	<lmxll>	{0-}	ll	lm	ll	ll	lm	lm	ll	lm	lm	lm	ll	lm	ll	ll	ll	ll	ll	ll	lm	ll	ll	lm	lm	lm	lm	ll	ll	lm	lm	ll	lm	lm	ll	ll	lm	ll	lm	lm	ll	lm	ll	ll	ll	ll	lm	lm	lm
chr1_3699881	<lmxll>	{0-}	ll	lm	ll	ll	lm	lm	ll	lm	lm	lm	ll	lm	ll	ll	ll	ll	ll	ll	lm	ll	ll	lm	lm	lm	lm	ll	ll	lm	lm	ll	lm	lm	ll	ll	lm	ll	lm	lm	ll	lm	ll	ll	ll	ll	lm	lm	lm
chr1_3420461	<lmxll>	{0-}	ll	lm	ll	ll	lm	lm	ll	lm	lm	lm	ll	lm	ll	ll	ll	ll	ll	ll	lm	ll	ll	lm	lm	lm	lm	ll	ll	lm	lm	ll	lm	lm	ll	ll	lm	ll	lm	lm	ll	lm	ll	ll	ll	ll	lm	lm	lm
chr1_3420590	<lmxll>	{0-}	ll	lm	ll	ll	lm	lm	ll	lm	lm	lm	ll	lm	ll	ll	ll	ll	ll	ll	lm	ll	ll	lm	lm	lm	lm	ll	ll	lm	lm	ll	lm	lm	ll	ll	lm	ll	lm	lm	ll	lm	ll	ll	ll	ll	lm	lm	lm
chr1_4147113	<lmxll>	{0-}	ll	lm	ll	ll	lm	lm	ll	lm	lm	lm	ll	lm	ll	ll	ll	ll	ll	ll	lm	ll	ll	lm	lm	lm	lm	ll	ll	lm	lm	ll	lm	lm	ll	ll	lm	ll	lm	lm	ll	lm	ll	ll	ll	ll	lm	lm	lm
chr1_4669523	<lmxll>	{0-}	ll	lm	ll	ll	lm	lm	ll	lm	lm	lm	ll	lm	ll	ll	ll	ll	ll	ll	lm	ll	ll	lm	lm	lm	lm	ll	ll	lm	lm	ll	lm	lm	ll	ll	lm	ll	lm	lm	ll	lm	ll	ll	ll	ll	lm	lm	lm
chr1_4586156	<lmxll>	{0-}	ll	lm	ll	ll	lm	lm	ll	lm	lm	lm	ll	lm	ll	ll	ll	ll	ll	ll	lm	ll	ll	lm	lm	lm	lm	ll	ll	lm	lm	ll	lm	lm	ll	ll	lm	ll	lm	lm	ll	lm	ll	ll	ll	ll	lm	lm	lm
chr1_4571433	<lmxll>	{0-}	ll	lm	ll	ll	lm	lm	ll	lm	lm	lm	ll	lm	ll	ll	ll	ll	ll	ll	lm	ll	ll	lm	lm	lm	lm	ll	ll	lm	lm	ll	lm	lm	ll	ll	lm	ll	lm	lm	ll	lm	ll	ll	ll	ll	lm	lm	lm
chr1_4586432	<lmxll>	{0-}	ll	lm	ll	ll	lm	lm	ll	lm	lm	lm	ll	lm	ll	ll	ll	ll	ll	ll	lm	ll	ll	lm	lm	lm	lm	ll	ll	lm	lm	ll	lm	lm	ll	ll	lm	ll	lm	lm	ll	lm	ll	ll	ll	ll	lm	lm	lm
chr1_4506008	<lmxll>	{0-}	ll	lm	ll	ll	lm	lm	ll	lm	lm	lm	ll	lm	ll	ll	ll	ll	ll	ll	lm	ll	ll	lm	lm	lm	lm	ll	ll	lm	lm	ll	lm	lm	ll	ll	lm	ll	lm	lm	ll	lm	ll	ll	ll	ll	lm	lm	lm
chr1_4372185	<lmxll>	{0-}	ll	lm	ll	ll	lm	lm	ll	lm	lm	lm	ll	lm	ll	ll	ll	ll	ll	ll	lm	ll	ll	lm	lm	lm	lm	ll	ll	lm	lm	ll	lm	lm	ll	ll	lm	ll	lm	lm	ll	lm	ll	ll	ll	ll	lm	lm	lm
chr1_4156281	<lmxll>	{0-}	ll	lm	ll	ll	lm	lm	ll	lm	lm	lm	ll	lm	ll	ll	ll	ll	ll	ll	lm	ll	ll	lm	lm	lm	lm	ll	ll	lm	lm	ll	lm	lm	ll	ll	lm	ll	lm	lm	ll	lm	ll	ll	ll	ll	lm	lm	lm
chr1_4104061	<lmxll>	{0-}	ll	lm	ll	ll	lm	lm	ll	lm	lm	lm	ll	lm	ll	ll	ll	ll	ll	ll	lm	ll	ll	lm	lm	lm	lm	ll	ll	lm	lm	ll	lm	lm	ll	ll	lm	ll	lm	lm	ll	lm	ll	ll	ll	ll	lm	lm	lm
chr1_4104082	<lmxll>	{0-}	ll	lm	ll	ll	lm	lm	ll	lm	lm	lm	ll	lm	ll	ll	ll	ll	ll	ll	lm	ll	ll	lm	lm	lm	lm	ll	ll	lm	lm	ll	lm	lm	ll	ll	lm	ll	lm	lm	ll	lm	ll	ll	ll	ll	lm	lm	lm
chr1_11889044	<nnxnp>	{-1}	nn	nn	nn	nn	np	np	np	nn	np	np	nn	np	nn	nn	nn	np	np	np	nn	nn	np	np	nn	np	np	np	np	np	np	np	nn	nn	np	np	nn	np	np	np	nn	nn	nn	np	np	np	np	nn	nn
chr1_4069439	<lmxll>	{1-}	lm	ll	lm	lm	ll	ll	lm	ll	ll	ll	lm	ll	lm	lm	lm	lm	lm	lm	ll	lm	lm	ll	ll	ll	ll	lm	lm	ll	ll	lm	ll	ll	lm	lm	ll	lm	ll	ll	lm	ll	lm	lm	lm	lm	ll	ll	ll
chr1_4069495	<lmxll>	{1-}	lm	ll	lm	lm	ll	ll	lm	ll	ll	ll	lm	ll	lm	lm	lm	lm	lm	lm	ll	lm	lm	ll	ll	ll	ll	lm	lm	ll	ll	lm	ll	ll	lm	lm	ll	lm	ll	ll	lm	ll	lm	lm	lm	lm	ll	ll	ll
chr1_4069489	<lmxll>	{1-}	lm	ll	lm	lm	ll	ll	lm	ll	ll	ll	lm	ll	lm	lm	lm	lm	lm	lm	ll	lm	lm	ll	ll	ll	ll	lm	lm	ll	ll	lm	ll	ll	lm	lm	ll	lm	ll	ll	lm	ll	lm	lm	lm	lm	ll	ll	ll
chr1_4086413	<lmxll>	{1-}	lm	ll	lm	lm	ll	ll	lm	ll	ll	ll	lm	ll	lm	lm	lm	lm	lm	lm	ll	lm	lm	ll	ll	ll	ll	lm	lm	ll	ll	lm	ll	ll	lm	lm	ll	lm	ll	ll	lm	ll	lm	lm	lm	lm	ll	ll	ll
chr1_4086407	<lmxll>	{1-}	lm	ll	lm	lm	ll	ll	lm	ll	ll	ll	lm	ll	lm	lm	--	lm	lm	lm	ll	lm	lm	ll	ll	ll	ll	lm	lm	ll	ll	lm	ll	ll	lm	lm	ll	lm	ll	ll	lm	ll	lm	lm	lm	lm	ll	ll	ll
chr1_4616649	<lmxll>	{1-}	lm	ll	lm	lm	ll	ll	lm	ll	ll	ll	lm	ll	lm	lm	--	lm	lm	lm	ll	lm	lm	ll	ll	ll	ll	lm	lm	ll	ll	lm	ll	ll	lm	lm	ll	lm	ll	ll	lm	ll	lm	lm	lm	lm	ll	ll	ll
chr1_4616636	<lmxll>	{1-}	lm	ll	lm	lm	ll	ll	lm	ll	ll	ll	lm	ll	lm	lm	--	lm	lm	lm	ll	lm	lm	ll	ll	ll	ll	lm	lm	ll	ll	lm	ll	ll	lm	lm	ll	lm	ll	ll	lm	ll	lm	lm	lm	lm	ll	ll	ll
chr1_4683629	<lmxll>	{1-}	lm	ll	lm	lm	ll	ll	lm	ll	ll	ll	lm	ll	lm	lm	--	lm	lm	lm	ll	lm	lm	ll	ll	ll	ll	lm	lm	ll	ll	lm	ll	ll	lm	lm	ll	lm	ll	ll	lm	ll	lm	lm	lm	lm	ll	ll	ll
chr1_4616707	<lmxll>	{1-}	lm	ll	lm	lm	ll	ll	lm	ll	ll	ll	lm	ll	lm	lm	lm	lm	lm	lm	ll	lm	lm	ll	ll	ll	ll	lm	lm	ll	ll	lm	ll	ll	lm	lm	ll	lm	ll	ll	lm	ll	lm	lm	lm	lm	ll	ll	ll
chr1_4924225	<hkxhk>	{01}	hh	hk	hh	hh	kk	kk	hk	hk	kk	kk	hh	kk	hh	hh	hh	hk	hk	hk	hk	hh	hk	kk	hk	kk	kk	hk	hk	kk	kk	hk	hk	hk	hk	hk	hk	hk	kk	kk	hh	hk	hh	hk	hk	hk	kk	hk	hk
chr1_5011136	<hkxhk>	{01}	hh	hk	hh	hh	kk	kk	hk	hk	kk	kk	hh	kk	hh	hh	hh	hk	hk	hk	hk	hh	hk	kk	hk	kk	kk	hk	hk	kk	kk	hk	hk	hk	hk	hk	hk	hk	kk	kk	hh	hk	hh	hk	hk	hk	kk	hk	hk
chr1_5600217	<lmxll>	{1-}	lm	ll	lm	lm	ll	ll	lm	ll	ll	ll	lm	ll	lm	lm	ll	lm	lm	lm	ll	lm	lm	ll	ll	ll	ll	lm	lm	ll	ll	lm	ll	ll	lm	lm	ll	lm	ll	ll	lm	ll	lm	lm	lm	lm	ll	ll	ll
chr1_5061325	<lmxll>	{1-}	lm	ll	lm	lm	ll	ll	lm	ll	ll	ll	lm	ll	lm	lm	ll	lm	lm	lm	ll	lm	lm	ll	ll	ll	ll	lm	lm	ll	ll	lm	ll	ll	lm	lm	ll	lm	ll	ll	lm	ll	lm	lm	lm	lm	ll	ll	ll
chr1_5136785	<lmxll>	{1-}	lm	ll	lm	lm	ll	ll	lm	ll	ll	ll	lm	ll	lm	lm	ll	lm	lm	lm	ll	lm	lm	ll	ll	ll	ll	lm	lm	ll	ll	lm	ll	ll	lm	lm	ll	lm	ll	ll	lm	ll	lm	lm	lm	lm	ll	ll	ll
chr1_5090369	<lmxll>	{1-}	lm	ll	lm	lm	ll	ll	lm	ll	ll	ll	lm	ll	lm	lm	ll	lm	lm	lm	ll	lm	lm	ll	ll	ll	ll	lm	lm	ll	ll	lm	ll	ll	lm	lm	ll	lm	ll	ll	lm	ll	lm	lm	lm	lm	ll	ll	ll
chr1_5019527	<hkxhk>	{01}	hh	hk	hh	hh	kk	kk	hk	hk	kk	kk	hh	kk	hh	hh	hk	hk	hk	hk	hk	hh	hk	kk	hk	kk	kk	hk	hk	kk	kk	hk	hk	hk	hk	hk	hk	hk	kk	kk	hh	hk	hh	hk	hk	hk	kk	hk	hk
chr1_5089615	<nnxnp>	{-1}	nn	nn	nn	nn	np	np	np	nn	np	np	nn	np	nn	nn	nn	np	np	np	nn	nn	np	np	nn	np	np	np	np	np	np	np	nn	nn	np	np	nn	np	np	np	nn	nn	nn	np	np	np	np	nn	nn
chr1_6045522	<nnxnp>	{-1}	nn	nn	nn	nn	np	np	np	nn	np	np	nn	np	nn	nn	nn	np	np	np	nn	nn	np	np	nn	np	np	np	np	np	np	np	nn	nn	np	np	nn	np	np	np	nn	nn	nn	np	np	np	np	nn	nn
chr1_6779512	<nnxnp>	{-1}	nn	nn	nn	nn	np	np	np	nn	np	np	nn	np	nn	nn	nn	np	np	np	nn	nn	np	np	nn	np	np	np	np	np	np	np	nn	nn	np	np	nn	np	np	np	nn	nn	nn	np	np	np	np	nn	nn
chr1_5180542	<lmxll>	{0-}	ll	lm	ll	ll	lm	lm	ll	lm	lm	lm	ll	lm	ll	ll	lm	ll	ll	ll	lm	ll	ll	lm	lm	lm	lm	ll	ll	lm	lm	ll	lm	lm	ll	ll	lm	ll	lm	lm	ll	lm	ll	ll	ll	ll	lm	lm	lm
chr1_5180533	<lmxll>	{0-}	ll	lm	ll	ll	lm	lm	ll	lm	lm	lm	ll	lm	ll	ll	lm	ll	ll	ll	lm	ll	ll	lm	lm	lm	lm	ll	ll	lm	lm	ll	lm	lm	ll	ll	lm	ll	lm	lm	ll	lm	ll	ll	ll	ll	lm	lm	lm
chr1_5180536	<lmxll>	{0-}	ll	lm	ll	ll	lm	lm	ll	lm	lm	lm	ll	lm	ll	ll	lm	ll	ll	ll	lm	ll	ll	lm	lm	lm	lm	ll	ll	lm	lm	ll	lm	lm	ll	ll	lm	ll	lm	lm	ll	lm	ll	ll	ll	ll	lm	lm	lm
chr1_6832540	<nnxnp>	{-1}	nn	nn	nn	nn	np	np	np	nn	np	np	nn	np	nn	nn	nn	np	np	np	nn	nn	np	np	nn	np	np	np	np	np	np	np	nn	nn	np	np	nn	np	np	np	nn	nn	nn	np	np	np	np	nn	nn
chr1_5180553	<lmxll>	{0-}	ll	lm	ll	ll	lm	lm	ll	lm	lm	lm	ll	lm	ll	ll	lm	ll	ll	ll	lm	ll	ll	lm	lm	lm	lm	ll	ll	lm	lm	ll	lm	lm	ll	ll	lm	ll	lm	lm	ll	lm	ll	ll	ll	ll	lm	lm	lm
chr1_5537707	<lmxll>	{0-}	ll	lm	ll	ll	lm	lm	ll	lm	lm	lm	ll	lm	ll	ll	lm	ll	ll	ll	lm	ll	ll	lm	lm	lm	lm	ll	ll	lm	lm	ll	lm	lm	ll	ll	lm	ll	lm	lm	ll	lm	ll	ll	ll	ll	lm	lm	lm
chr1_5600229	<lmxll>	{0-}	ll	lm	ll	ll	lm	lm	ll	lm	lm	lm	ll	lm	ll	ll	lm	ll	ll	ll	lm	ll	ll	lm	lm	lm	lm	ll	ll	lm	lm	ll	lm	lm	ll	ll	lm	ll	lm	lm	ll	lm	ll	ll	ll	ll	lm	lm	lm
chr1_5572858	<lmxll>	{0-}	ll	lm	ll	ll	lm	lm	ll	lm	lm	lm	ll	lm	ll	ll	lm	ll	ll	ll	lm	ll	ll	lm	lm	lm	lm	ll	ll	lm	lm	ll	lm	lm	ll	ll	lm	ll	lm	lm	ll	lm	ll	ll	ll	ll	lm	lm	lm
chr1_5572824	<lmxll>	{0-}	ll	lm	ll	ll	lm	lm	ll	lm	lm	lm	ll	lm	ll	ll	lm	ll	ll	ll	lm	ll	ll	lm	lm	lm	lm	ll	ll	lm	lm	ll	lm	lm	ll	ll	lm	ll	lm	lm	ll	lm	ll	ll	ll	ll	lm	lm	lm
chr1_5882398	<nnxnp>	{-1}	nn	nn	nn	nn	np	np	np	nn	np	np	nn	np	nn	nn	nn	np	np	np	nn	nn	np	np	nn	np	np	np	np	np	np	np	nn	nn	np	np	nn	np	np	np	nn	nn	nn	np	np	np	np	nn	nn
chr1_6005520	<lmxll>	{0-}	ll	lm	ll	ll	lm	lm	ll	lm	lm	lm	ll	lm	ll	ll	lm	ll	ll	ll	lm	ll	ll	lm	lm	lm	lm	ll	ll	lm	lm	ll	lm	lm	ll	ll	lm	ll	lm	lm	ll	lm	ll	ll	ll	ll	lm	lm	lm
chr1_5991777	<lmxll>	{0-}	ll	lm	--	ll	lm	lm	ll	lm	lm	lm	ll	lm	ll	ll	lm	ll	ll	ll	lm	ll	ll	lm	lm	lm	lm	ll	ll	lm	lm	ll	lm	lm	ll	ll	lm	ll	lm	lm	ll	lm	ll	ll	ll	ll	lm	lm	lm
chr1_6005589	<lmxll>	{0-}	ll	lm	lm	ll	lm	lm	ll	lm	lm	lm	ll	lm	ll	ll	lm	ll	ll	ll	lm	ll	ll	lm	lm	lm	lm	ll	ll	lm	lm	ll	lm	lm	ll	ll	lm	ll	lm	lm	ll	lm	ll	ll	ll	ll	lm	lm	lm
chr1_6005775	<lmxll>	{0-}	ll	lm	lm	ll	lm	lm	ll	lm	lm	lm	ll	lm	ll	ll	lm	ll	ll	ll	lm	ll	ll	lm	lm	lm	lm	ll	ll	lm	lm	ll	lm	lm	ll	ll	lm	ll	lm	lm	ll	lm	ll	ll	ll	ll	lm	lm	lm
chr1_6005774	<lmxll>	{0-}	ll	lm	lm	ll	lm	lm	ll	lm	lm	lm	ll	lm	ll	ll	lm	ll	ll	ll	lm	ll	ll	lm	lm	lm	lm	ll	ll	lm	lm	ll	lm	lm	ll	ll	lm	ll	lm	lm	ll	lm	ll	ll	ll	ll	lm	lm	lm
chr1_5268045	<lmxll>	{0-}	ll	lm	lm	ll	lm	lm	ll	lm	lm	lm	ll	lm	ll	ll	lm	ll	ll	ll	lm	ll	ll	lm	lm	lm	lm	ll	ll	lm	lm	ll	lm	lm	ll	ll	lm	ll	lm	lm	ll	lm	ll	ll	ll	ll	lm	lm	lm
chr1_5268077	<lmxll>	{0-}	ll	lm	lm	ll	lm	lm	ll	lm	lm	lm	ll	lm	ll	ll	lm	ll	ll	ll	lm	ll	ll	lm	lm	lm	lm	ll	ll	lm	lm	ll	lm	lm	ll	ll	lm	ll	lm	lm	ll	lm	ll	ll	ll	ll	lm	lm	lm
chr1_6553206	<nnxnp>	{-0}	np	np	np	np	nn	nn	nn	np	nn	nn	np	nn	np	np	np	nn	nn	nn	np	np	nn	nn	np	nn	nn	nn	nn	nn	nn	nn	np	np	nn	nn	np	nn	nn	nn	np	np	np	nn	nn	nn	nn	np	np
chr1_5249650	<lmxll>	{0-}	ll	lm	lm	ll	lm	lm	ll	lm	lm	lm	ll	lm	ll	ll	lm	ll	ll	ll	lm	ll	ll	lm	lm	lm	lm	ll	ll	lm	lm	ll	lm	lm	ll	ll	lm	ll	lm	lm	ll	lm	ll	ll	ll	ll	lm	lm	lm
chr1_5268073	<lmxll>	{0-}	ll	lm	lm	ll	lm	lm	ll	lm	lm	lm	ll	lm	ll	ll	lm	ll	ll	ll	lm	ll	ll	lm	lm	lm	lm	ll	ll	lm	lm	ll	lm	lm	ll	ll	lm	ll	lm	lm	ll	lm	ll	ll	ll	ll	lm	lm	lm
chr1_5268076	<lmxll>	{0-}	ll	lm	lm	ll	lm	lm	ll	lm	lm	lm	ll	lm	ll	ll	lm	ll	ll	ll	lm	ll	ll	lm	lm	lm	lm	ll	ll	lm	lm	ll	lm	lm	ll	ll	lm	ll	lm	lm	ll	lm	ll	ll	ll	ll	lm	lm	lm
chr1_5222206	<lmxll>	{0-}	ll	lm	lm	ll	lm	lm	ll	lm	lm	lm	ll	lm	ll	ll	lm	ll	ll	ll	lm	ll	ll	lm	lm	lm	lm	ll	ll	lm	lm	ll	lm	lm	ll	ll	lm	ll	lm	lm	ll	lm	ll	ll	ll	ll	lm	lm	lm
chr1_6617698	<nnxnp>	{-0}	np	np	np	np	nn	nn	nn	np	nn	nn	np	nn	np	np	np	nn	nn	nn	np	np	nn	nn	np	nn	nn	nn	nn	nn	nn	nn	np	np	nn	nn	np	nn	nn	nn	np	np	np	nn	nn	nn	nn	np	np
chr1_5045109	<lmxll>	{0-}	ll	lm	lm	ll	lm	lm	ll	lm	lm	lm	ll	lm	ll	ll	lm	ll	ll	ll	lm	ll	ll	lm	lm	lm	lm	ll	ll	lm	lm	ll	lm	lm	ll	ll	lm	ll	lm	lm	ll	lm	ll	ll	ll	ll	lm	lm	lm
chr1_5045056	<lmxll>	{0-}	ll	lm	lm	ll	lm	lm	ll	lm	lm	lm	ll	lm	ll	ll	lm	ll	ll	ll	lm	ll	ll	lm	lm	lm	lm	ll	ll	lm	lm	ll	lm	lm	ll	ll	lm	ll	lm	lm	ll	lm	ll	ll	ll	ll	lm	lm	lm
chr1_6559307	<nnxnp>	{-0}	np	np	np	np	nn	nn	nn	np	nn	nn	np	nn	np	np	np	nn	nn	nn	np	np	nn	nn	np	nn	nn	nn	nn	nn	nn	nn	np	np	nn	nn	np	nn	nn	nn	np	np	np	nn	nn	nn	nn	np	np
chr1_5538003	<lmxll>	{0-}	ll	lm	lm	ll	lm	lm	ll	lm	lm	lm	ll	lm	ll	ll	lm	ll	ll	ll	lm	ll	ll	lm	lm	lm	lm	ll	ll	lm	lm	ll	lm	lm	ll	ll	lm	ll	lm	lm	ll	lm	ll	ll	ll	ll	lm	lm	lm
chr1_5506018	<lmxll>	{0-}	ll	lm	lm	ll	lm	lm	ll	lm	lm	lm	ll	lm	ll	ll	lm	ll	ll	ll	lm	ll	ll	lm	lm	lm	lm	ll	ll	lm	lm	ll	lm	lm	ll	ll	lm	ll	lm	lm	ll	lm	ll	ll	ll	ll	lm	lm	lm
chr1_6613097	<nnxnp>	{-0}	np	np	np	np	nn	nn	nn	np	nn	nn	np	nn	np	np	np	nn	nn	nn	np	np	nn	nn	np	nn	nn	nn	nn	nn	nn	nn	np	np	nn	nn	np	nn	nn	nn	np	np	np	nn	nn	nn	nn	np	np
chr1_5537914	<lmxll>	{0-}	ll	lm	lm	ll	lm	lm	ll	lm	lm	lm	ll	lm	ll	ll	lm	ll	ll	ll	lm	ll	ll	lm	lm	lm	lm	ll	ll	lm	lm	ll	lm	lm	ll	ll	lm	ll	lm	lm	ll	lm	ll	ll	ll	ll	lm	lm	lm
chr1_5538028	<lmxll>	{0-}	ll	lm	lm	ll	lm	lm	ll	lm	lm	lm	ll	lm	ll	ll	lm	ll	ll	ll	lm	ll	ll	lm	lm	lm	lm	ll	ll	lm	lm	ll	lm	lm	ll	ll	lm	ll	lm	lm	ll	lm	ll	ll	ll	ll	lm	lm	lm
chr1_5537942	<lmxll>	{0-}	ll	lm	lm	ll	lm	lm	ll	lm	lm	lm	ll	lm	ll	ll	lm	ll	ll	ll	lm	ll	ll	lm	lm	lm	lm	ll	ll	lm	lm	ll	lm	lm	ll	ll	lm	ll	lm	lm	ll	lm	ll	ll	ll	ll	lm	lm	lm
chr1_6832561	<nnxnp>	{-0}	np	np	np	np	nn	nn	nn	np	nn	nn	np	nn	np	np	np	nn	nn	nn	np	np	nn	nn	np	nn	nn	nn	nn	nn	nn	nn	np	np	nn	nn	np	nn	nn	nn	np	np	np	nn	nn	nn	nn	np	np
chr1_5495578	<lmxll>	{1-}	lm	ll	ll	lm	ll	ll	lm	ll	ll	ll	lm	ll	lm	lm	ll	lm	lm	lm	ll	lm	lm	ll	ll	ll	ll	lm	lm	ll	ll	lm	ll	ll	lm	lm	ll	lm	ll	ll	lm	ll	lm	lm	lm	lm	ll	ll	ll
chr1_5537742	<lmxll>	{1-}	lm	ll	ll	lm	ll	ll	lm	ll	ll	ll	lm	ll	lm	lm	ll	lm	lm	lm	ll	lm	lm	ll	ll	ll	ll	lm	lm	ll	ll	lm	ll	ll	lm	lm	ll	lm	ll	ll	lm	ll	lm	lm	lm	lm	ll	ll	ll
chr1_5537730	<lmxll>	{1-}	lm	ll	ll	lm	ll	ll	lm	ll	ll	ll	lm	ll	lm	lm	ll	lm	lm	lm	ll	lm	lm	ll	ll	ll	ll	lm	lm	ll	ll	lm	ll	ll	lm	lm	ll	lm	ll	ll	lm	ll	lm	lm	lm	lm	ll	ll	ll
chr1_5537962	<lmxll>	{1-}	lm	ll	ll	lm	ll	ll	lm	ll	ll	ll	lm	ll	lm	lm	ll	lm	lm	lm	ll	lm	lm	ll	ll	ll	ll	lm	lm	ll	ll	lm	ll	ll	lm	lm	ll	lm	ll	ll	lm	ll	lm	lm	lm	lm	ll	ll	ll
chr1_5901350	<lmxll>	{1-}	lm	ll	ll	lm	ll	ll	lm	ll	ll	ll	lm	ll	lm	lm	ll	lm	lm	lm	ll	lm	lm	ll	ll	ll	ll	lm	lm	ll	ll	lm	ll	ll	lm	lm	ll	lm	ll	ll	lm	ll	lm	lm	lm	lm	ll	ll	ll
chr1_5941625	<lmxll>	{1-}	lm	ll	ll	lm	ll	ll	lm	ll	ll	ll	lm	ll	lm	lm	ll	lm	lm	lm	ll	lm	lm	ll	ll	ll	ll	lm	lm	ll	ll	lm	ll	ll	lm	lm	ll	lm	ll	ll	lm	ll	lm	lm	lm	lm	ll	ll	ll
chr1_5941651	<lmxll>	{1-}	lm	ll	ll	lm	ll	ll	lm	ll	ll	ll	lm	ll	lm	lm	ll	lm	lm	lm	ll	lm	lm	ll	ll	ll	ll	lm	lm	ll	ll	lm	ll	ll	lm	lm	ll	lm	ll	ll	lm	ll	lm	lm	lm	lm	ll	ll	ll
chr1_5882652	<nnxnp>	{-0}	np	np	np	np	nn	nn	nn	np	nn	nn	np	nn	np	np	np	nn	nn	nn	np	np	nn	nn	np	nn	nn	nn	nn	nn	nn	nn	np	np	nn	nn	np	nn	nn	nn	np	np	np	nn	nn	nn	nn	np	np
chr1_6161530	<nnxnp>	{-0}	np	np	np	np	nn	nn	nn	np	nn	nn	np	nn	np	np	np	nn	nn	nn	np	np	nn	nn	np	nn	nn	nn	nn	nn	nn	nn	np	np	nn	nn	np	nn	nn	nn	np	np	np	nn	nn	nn	nn	np	np
chr1_5882428	<lmxll>	{0-}	ll	lm	lm	ll	lm	lm	ll	lm	lm	lm	ll	lm	ll	ll	lm	ll	ll	ll	lm	ll	ll	lm	lm	lm	lm	ll	ll	lm	lm	ll	lm	lm	ll	ll	lm	ll	lm	lm	ll	lm	ll	ll	ll	ll	lm	lm	lm
chr1_5882475	<lmxll>	{0-}	ll	lm	lm	ll	lm	lm	ll	lm	lm	lm	ll	lm	ll	ll	lm	ll	ll	ll	lm	ll	ll	lm	lm	lm	lm	ll	ll	lm	lm	ll	lm	lm	ll	ll	lm	ll	lm	lm	ll	lm	ll	ll	ll	ll	lm	lm	lm
chr1_5090540	<nnxnp>	{-0}	np	np	np	np	nn	nn	nn	np	nn	nn	np	nn	np	np	np	nn	nn	nn	np	np	nn	nn	np	nn	nn	nn	nn	nn	nn	nn	np	np	nn	nn	np	nn	nn	nn	np	np	np	nn	nn	nn	nn	np	np
chr1_5941661	<lmxll>	{0-}	ll	lm	lm	ll	lm	lm	ll	lm	lm	lm	ll	lm	ll	ll	lm	ll	ll	ll	lm	ll	ll	lm	lm	lm	lm	ll	ll	lm	lm	ll	lm	lm	ll	ll	lm	ll	lm	lm	ll	lm	ll	ll	ll	ll	lm	lm	lm
chr1_6021922	<lmxll>	{0-}	ll	lm	lm	ll	lm	lm	ll	lm	lm	lm	ll	lm	ll	ll	lm	ll	ll	ll	lm	ll	ll	lm	lm	lm	lm	ll	ll	lm	lm	ll	lm	lm	ll	ll	lm	ll	lm	lm	ll	lm	ll	ll	ll	ll	lm	lm	lm
chr1_4902345	<lmxll>	{0-}	ll	lm	lm	ll	lm	lm	ll	lm	lm	lm	ll	lm	ll	ll	lm	ll	ll	ll	lm	ll	ll	lm	lm	lm	lm	ll	ll	lm	lm	ll	lm	lm	ll	ll	lm	ll	lm	lm	ll	lm	ll	ll	ll	ll	lm	lm	lm
chr1_4902354	<lmxll>	{0-}	ll	lm	lm	ll	lm	lm	ll	lm	lm	lm	ll	lm	ll	ll	lm	ll	ll	ll	lm	ll	ll	lm	lm	lm	lm	ll	ll	lm	lm	ll	lm	lm	ll	ll	lm	ll	lm	lm	ll	lm	ll	ll	ll	ll	lm	lm	lm
chr1_4945921	<lmxll>	{0-}	ll	lm	lm	ll	lm	lm	ll	lm	lm	lm	ll	lm	ll	ll	lm	ll	ll	ll	lm	ll	ll	lm	lm	lm	lm	ll	ll	lm	lm	ll	lm	lm	ll	ll	lm	ll	lm	lm	ll	lm	ll	ll	ll	ll	lm	lm	lm
chr1_6022001	<nnxnp>	{-0}	np	np	np	np	nn	nn	nn	np	nn	nn	np	nn	np	np	np	nn	nn	nn	np	np	nn	nn	np	nn	nn	nn	nn	nn	nn	nn	np	np	nn	nn	np	nn	nn	nn	np	np	np	nn	nn	nn	nn	np	np
chr1_5506040	<nnxnp>	{-0}	np	np	np	np	nn	nn	nn	np	nn	nn	np	nn	np	np	np	nn	nn	nn	np	np	nn	nn	np	nn	nn	nn	nn	nn	nn	--	np	np	nn	nn	np	nn	nn	nn	np	np	np	nn	nn	nn	nn	np	np
chr1_5864520	<hkxhk>	{11}	hk	hh	hh	hk	hk	hk	kk	hh	hk	hk	hk	hk	hk	hk	hh	kk	kk	kk	hh	hk	kk	hk	hh	hk	hk	kk	kk	hk	hk	--	hh	hh	kk	kk	hh	kk	hk	hk	hk	hh	hk	kk	kk	kk	hk	hh	hh
chr1_5061344	<lmxll>	{0-}	ll	lm	lm	ll	lm	lm	ll	lm	lm	lm	ll	lm	ll	ll	lm	ll	ll	ll	lm	ll	ll	lm	lm	lm	lm	ll	ll	lm	lm	ll	lm	lm	ll	ll	lm	ll	lm	lm	ll	lm	ll	ll	ll	ll	lm	lm	lm
chr1_5061330	<lmxll>	{0-}	ll	lm	lm	ll	lm	lm	ll	lm	lm	lm	ll	lm	ll	ll	lm	ll	ll	ll	lm	ll	ll	lm	lm	lm	lm	ll	ll	lm	lm	ll	lm	lm	ll	ll	lm	ll	lm	lm	ll	lm	ll	ll	ll	ll	lm	lm	lm
chr1_5061343	<lmxll>	{0-}	ll	lm	lm	ll	lm	lm	ll	lm	lm	lm	ll	lm	ll	ll	lm	ll	ll	ll	lm	ll	ll	lm	lm	lm	lm	ll	ll	lm	lm	ll	lm	lm	ll	ll	lm	ll	lm	lm	ll	lm	ll	ll	ll	ll	lm	lm	lm
chr1_5607283	<nnxnp>	{-0}	np	np	np	np	nn	nn	nn	np	nn	nn	np	nn	np	np	np	nn	nn	nn	np	np	nn	nn	np	nn	nn	nn	nn	nn	nn	--	np	np	nn	nn	np	nn	nn	nn	np	np	np	nn	nn	nn	nn	np	np
chr1_4648953	<nnxnp>	{-0}	np	np	np	np	nn	nn	nn	np	nn	nn	np	nn	np	np	np	nn	nn	nn	np	np	nn	nn	np	nn	nn	nn	nn	nn	nn	np	np	np	nn	nn	np	nn	nn	nn	np	np	np	nn	nn	nn	nn	np	np
chr1_21293741	<lmxll>	{0-}	ll	lm	lm	ll	lm	lm	ll	lm	lm	lm	ll	lm	ll	ll	lm	ll	ll	ll	lm	ll	ll	lm	lm	lm	lm	ll	ll	lm	lm	ll	lm	lm	ll	ll	lm	ll	lm	lm	ll	lm	ll	ll	ll	ll	lm	lm	lm
chr1_10105750	<lmxll>	{1-}	lm	ll	ll	lm	ll	ll	lm	ll	ll	ll	lm	ll	lm	lm	ll	lm	lm	lm	ll	lm	lm	ll	ll	ll	ll	lm	lm	ll	ll	lm	ll	ll	lm	lm	ll	lm	ll	ll	lm	ll	lm	lm	lm	lm	ll	ll	ll
chr1_10105755	<lmxll>	{1-}	lm	ll	ll	lm	ll	ll	lm	ll	ll	ll	lm	ll	lm	lm	ll	lm	lm	lm	ll	lm	lm	ll	ll	ll	ll	lm	lm	ll	ll	lm	ll	ll	lm	lm	ll	lm	ll	ll	lm	ll	lm	lm	lm	lm	ll	ll	ll
chr1_6819460	<nnxnp>	{-1}	nn	nn	nn	nn	np	np	np	nn	np	np	nn	np	nn	nn	nn	np	np	np	nn	nn	np	np	nn	np	np	np	np	np	np	nn	nn	nn	np	np	nn	np	np	np	nn	nn	nn	np	np	np	np	nn	nn
chr1_6819426	<nnxnp>	{-1}	nn	nn	nn	nn	np	np	np	nn	np	np	nn	np	nn	nn	nn	np	np	np	nn	nn	np	np	nn	np	np	np	np	np	np	nn	nn	nn	np	np	nn	np	np	np	nn	nn	nn	np	np	np	np	nn	nn
chr1_7305009	<nnxnp>	{-1}	nn	nn	nn	nn	np	np	np	nn	np	np	nn	np	nn	nn	nn	np	np	np	nn	nn	np	np	nn	np	np	np	np	np	np	nn	nn	nn	np	np	nn	np	np	np	nn	nn	nn	np	np	np	np	nn	nn
chr1_6553176	<nnxnp>	{-1}	nn	nn	nn	nn	np	np	np	nn	np	np	nn	np	nn	nn	nn	np	np	np	nn	nn	np	np	nn	np	np	np	np	np	np	nn	nn	nn	np	np	nn	np	np	np	nn	nn	nn	np	np	np	np	nn	nn
chr1_6613098	<nnxnp>	{-1}	nn	nn	nn	nn	np	np	np	nn	np	np	nn	np	nn	nn	nn	np	np	np	nn	nn	np	np	nn	np	np	np	np	np	np	nn	nn	nn	np	np	nn	np	np	np	nn	nn	nn	np	np	np	np	nn	nn
chr1_6732212	<nnxnp>	{-1}	nn	nn	nn	nn	np	np	np	nn	np	np	nn	np	nn	nn	nn	--	np	np	nn	nn	np	np	nn	np	np	np	np	np	np	nn	nn	nn	np	np	nn	np	np	np	nn	nn	nn	np	np	np	np	nn	nn
chr1_5882446	<lmxll>	{0-}	ll	lm	lm	ll	lm	lm	ll	lm	lm	lm	ll	lm	ll	ll	lm	ll	ll	ll	lm	ll	ll	lm	lm	lm	lm	ll	ll	lm	lm	ll	lm	lm	ll	ll	lm	ll	lm	lm	ll	lm	ll	ll	ll	ll	lm	lm	lm
chr1_5882434	<lmxll>	{0-}	ll	lm	lm	ll	lm	lm	ll	lm	lm	lm	ll	lm	ll	ll	lm	ll	ll	ll	lm	ll	ll	lm	lm	lm	lm	ll	ll	lm	lm	ll	lm	lm	ll	ll	lm	ll	lm	lm	ll	lm	ll	ll	ll	ll	lm	lm	lm
chr1_6737596	<nnxnp>	{-1}	nn	nn	nn	nn	np	np	np	nn	np	np	nn	np	nn	nn	nn	nn	np	np	nn	nn	np	np	nn	np	np	np	np	np	np	nn	nn	nn	np	np	nn	np	np	np	nn	nn	nn	np	np	np	np	nn	nn
chr1_6077325	<nnxnp>	{-1}	nn	nn	nn	nn	np	np	np	nn	np	np	nn	np	nn	nn	nn	nn	np	np	nn	nn	np	np	nn	np	np	np	np	np	np	nn	nn	nn	np	np	nn	np	np	np	nn	nn	nn	np	np	np	np	nn	nn
chr1_6167285	<nnxnp>	{-1}	nn	nn	nn	nn	np	np	np	nn	np	np	nn	np	nn	nn	nn	nn	np	np	nn	nn	np	np	nn	np	np	np	np	np	np	nn	nn	nn	np	np	nn	np	np	np	nn	nn	nn	np	np	np	np	nn	nn
chr1_6723865	<lmxll>	{0-}	ll	lm	lm	ll	lm	lm	ll	lm	lm	lm	ll	lm	ll	ll	lm	ll	ll	ll	lm	ll	ll	lm	lm	lm	lm	ll	ll	lm	lm	ll	lm	lm	ll	ll	lm	ll	lm	lm	ll	lm	ll	ll	ll	ll	lm	lm	lm
chr1_6723904	<lmxll>	{0-}	ll	lm	lm	ll	lm	lm	ll	lm	lm	lm	ll	lm	ll	ll	lm	ll	ll	ll	lm	ll	ll	lm	lm	lm	lm	ll	ll	lm	lm	ll	lm	lm	ll	ll	lm	ll	lm	lm	ll	lm	ll	ll	ll	ll	lm	lm	lm
chr1_6764742	<lmxll>	{1-}	lm	ll	ll	lm	ll	ll	lm	ll	ll	ll	lm	ll	lm	lm	ll	lm	lm	lm	ll	lm	lm	ll	ll	ll	ll	lm	lm	ll	ll	lm	ll	ll	lm	lm	ll	lm	ll	ll	lm	ll	lm	lm	lm	lm	ll	ll	ll
chr1_6723852	<lmxll>	{1-}	lm	ll	ll	lm	ll	ll	lm	ll	ll	ll	lm	ll	lm	lm	ll	lm	lm	lm	ll	lm	lm	ll	ll	ll	ll	lm	lm	ll	ll	lm	ll	ll	lm	lm	ll	lm	ll	ll	lm	ll	lm	lm	lm	lm	ll	ll	ll
chr1_6723916	<lmxll>	{1-}	lm	ll	ll	lm	ll	ll	lm	ll	ll	ll	lm	ll	lm	lm	ll	lm	lm	lm	ll	lm	lm	ll	ll	ll	ll	lm	lm	ll	ll	lm	ll	ll	lm	lm	ll	lm	ll	ll	lm	ll	lm	lm	lm	lm	ll	ll	ll
chr1_6068995	<lmxll>	{1-}	lm	ll	ll	lm	ll	ll	lm	ll	ll	ll	lm	ll	lm	lm	ll	lm	lm	lm	ll	lm	lm	ll	ll	ll	ll	lm	lm	ll	ll	lm	ll	ll	lm	lm	ll	lm	ll	ll	lm	ll	lm	lm	lm	lm	ll	ll	ll
chr1_4346603	<nnxnp>	{-1}	nn	nn	nn	nn	np	np	np	nn	np	np	nn	np	nn	nn	nn	nn	np	np	nn	nn	np	np	nn	np	np	np	np	np	np	nn	nn	nn	np	np	nn	np	np	np	nn	nn	nn	np	np	np	np	nn	nn
chr1_5901132	<lmxll>	{1-}	lm	ll	ll	lm	ll	ll	lm	ll	ll	ll	lm	ll	lm	lm	ll	lm	lm	lm	ll	lm	lm	ll	ll	ll	ll	lm	lm	ll	ll	lm	ll	ll	lm	lm	ll	lm	ll	ll	lm	ll	lm	lm	lm	lm	ll	ll	ll
chr1_5842472	<lmxll>	{1-}	lm	ll	ll	lm	ll	ll	lm	ll	ll	ll	lm	ll	lm	lm	ll	lm	lm	lm	ll	lm	lm	ll	ll	ll	ll	lm	lm	ll	ll	lm	ll	ll	lm	lm	ll	lm	ll	ll	lm	ll	lm	lm	lm	lm	ll	ll	ll
chr1_6076151	<lmxll>	{1-}	lm	ll	ll	lm	ll	ll	lm	ll	ll	ll	lm	ll	lm	lm	ll	lm	lm	lm	ll	lm	lm	ll	ll	ll	ll	lm	lm	ll	ll	lm	ll	ll	lm	lm	ll	lm	ll	ll	lm	ll	lm	lm	lm	lm	ll	ll	ll
chr1_6155214	<lmxll>	{1-}	lm	ll	ll	lm	ll	ll	lm	ll	ll	ll	lm	ll	lm	lm	ll	lm	lm	lm	ll	lm	lm	ll	ll	ll	ll	lm	lm	ll	ll	lm	ll	ll	lm	lm	ll	lm	ll	ll	lm	ll	lm	lm	lm	lm	ll	ll	ll
chr1_4246079	<lmxll>	{1-}	lm	ll	ll	lm	ll	ll	lm	ll	ll	ll	lm	ll	lm	lm	ll	lm	lm	lm	ll	lm	lm	ll	ll	ll	ll	lm	lm	ll	ll	lm	ll	ll	lm	lm	ll	lm	ll	ll	lm	ll	lm	lm	lm	lm	ll	ll	ll
chr1_4246131	<lmxll>	{1-}	lm	ll	ll	lm	ll	ll	lm	ll	ll	ll	lm	ll	lm	lm	ll	lm	lm	lm	ll	lm	lm	ll	ll	ll	ll	lm	lm	ll	ll	lm	ll	ll	lm	lm	ll	lm	ll	ll	lm	ll	lm	lm	lm	lm	ll	ll	ll
chr1_4334914	<nnxnp>	{-1}	nn	nn	nn	nn	np	np	np	nn	np	np	nn	np	nn	nn	nn	nn	np	np	nn	nn	np	np	nn	np	np	np	np	np	np	nn	nn	nn	np	np	nn	np	np	np	nn	nn	nn	np	np	np	np	nn	nn
chr1_4020981	<lmxll>	{1-}	lm	ll	ll	lm	ll	ll	lm	ll	ll	ll	lm	ll	lm	lm	ll	lm	lm	lm	ll	lm	lm	ll	ll	ll	ll	lm	lm	ll	ll	lm	ll	ll	lm	lm	ll	lm	ll	ll	lm	ll	lm	lm	lm	lm	ll	ll	ll
chr1_4069214	<lmxll>	{1-}	lm	ll	ll	lm	ll	ll	lm	ll	ll	ll	lm	ll	lm	lm	ll	lm	lm	lm	ll	lm	lm	ll	ll	ll	ll	lm	lm	ll	ll	lm	ll	ll	lm	lm	ll	lm	ll	ll	lm	ll	lm	lm	lm	lm	ll	ll	ll
chr1_3494490	<lmxll>	{1-}	lm	ll	ll	lm	ll	ll	lm	ll	ll	ll	lm	ll	lm	lm	ll	lm	lm	lm	ll	lm	lm	ll	ll	ll	ll	lm	lm	ll	ll	lm	ll	ll	lm	lm	ll	lm	ll	ll	lm	ll	lm	lm	lm	lm	ll	ll	ll
chr1_3638127	<lmxll>	{1-}	lm	ll	ll	lm	ll	ll	lm	ll	ll	ll	lm	ll	lm	lm	ll	lm	lm	lm	ll	lm	lm	ll	ll	ll	ll	lm	lm	ll	ll	lm	ll	ll	lm	lm	ll	lm	ll	ll	lm	ll	lm	lm	lm	lm	ll	ll	ll
chr1_3520714	<lmxll>	{1-}	lm	ll	ll	lm	ll	ll	lm	ll	ll	ll	lm	ll	lm	lm	ll	lm	lm	lm	ll	lm	lm	ll	ll	ll	ll	lm	lm	ll	ll	lm	ll	ll	lm	lm	ll	lm	ll	ll	lm	ll	lm	lm	lm	lm	ll	ll	ll
chr1_3494557	<lmxll>	{1-}	lm	ll	ll	lm	ll	ll	lm	ll	ll	ll	lm	ll	lm	lm	ll	lm	lm	lm	ll	lm	lm	ll	ll	ll	ll	lm	lm	ll	ll	lm	ll	ll	lm	lm	ll	lm	ll	ll	lm	ll	lm	lm	lm	lm	ll	ll	ll
chr1_4472952	<lmxll>	{1-}	lm	ll	ll	lm	ll	ll	lm	ll	ll	ll	lm	ll	lm	lm	ll	lm	lm	lm	ll	lm	lm	ll	ll	ll	ll	lm	lm	ll	ll	lm	ll	ll	lm	lm	ll	lm	ll	ll	lm	ll	lm	lm	lm	lm	ll	ll	ll
chr1_4248141	<lmxll>	{1-}	lm	ll	ll	lm	ll	ll	lm	ll	ll	ll	lm	ll	lm	lm	ll	lm	lm	lm	ll	lm	lm	ll	ll	ll	ll	lm	lm	ll	ll	lm	ll	ll	lm	lm	ll	lm	ll	ll	lm	ll	lm	lm	lm	lm	ll	ll	ll
chr1_4361594	<hkxhk>	{01}	hh	hk	hk	hh	kk	kk	hk	hk	kk	kk	hh	kk	hh	hh	hk	hh	hk	hk	hk	hh	hk	kk	hk	kk	kk	hk	hk	kk	kk	hh	hk	hk	hk	hk	hk	hk	kk	kk	hh	hk	hh	hk	hk	hk	kk	hk	hk
chr1_4361659	<nnxnp>	{-1}	nn	nn	nn	nn	np	np	np	nn	np	np	nn	np	nn	nn	nn	nn	np	np	nn	nn	np	np	nn	np	np	np	np	np	np	nn	nn	nn	np	np	nn	np	np	np	nn	nn	nn	np	np	np	np	nn	nn
chr1_4371968	<nnxnp>	{-1}	nn	nn	nn	nn	np	np	np	nn	np	np	nn	np	nn	nn	nn	nn	np	np	nn	nn	np	np	nn	np	np	np	np	np	np	nn	nn	nn	np	np	nn	np	np	np	nn	nn	nn	np	np	np	np	nn	nn
chr1_4616690	<lmxll>	{0-}	ll	lm	lm	ll	lm	lm	ll	lm	lm	lm	ll	lm	ll	ll	lm	ll	ll	ll	lm	ll	ll	lm	lm	lm	lm	ll	ll	lm	lm	lm	lm	lm	ll	ll	lm	ll	lm	lm	ll	lm	ll	ll	ll	ll	lm	lm	lm
chr1_4683865	<lmxll>	{0-}	ll	lm	lm	ll	lm	lm	ll	lm	lm	lm	ll	lm	ll	ll	lm	ll	ll	ll	lm	ll	ll	lm	lm	lm	lm	ll	ll	lm	lm	lm	lm	lm	ll	ll	lm	ll	lm	lm	ll	lm	ll	ll	ll	ll	lm	lm	lm
chr1_4334959	<lmxll>	{0-}	ll	lm	lm	ll	lm	lm	ll	lm	lm	lm	ll	lm	ll	ll	lm	ll	ll	ll	lm	ll	ll	lm	lm	lm	lm	ll	ll	lm	lm	lm	lm	lm	ll	ll	lm	ll	lm	lm	ll	lm	ll	ll	ll	ll	lm	lm	lm
chr1_4706239	<lmxll>	{0-}	ll	lm	lm	ll	lm	lm	ll	lm	lm	lm	ll	lm	ll	ll	lm	ll	ll	ll	lm	ll	ll	lm	lm	lm	lm	ll	ll	lm	lm	lm	lm	lm	ll	ll	lm	ll	lm	lm	ll	lm	ll	ll	ll	ll	lm	lm	lm
chr1_4269016	<nnxnp>	{-1}	nn	nn	nn	nn	np	np	np	nn	np	np	nn	np	nn	nn	nn	nn	np	np	nn	nn	np	np	nn	np	np	np	np	np	np	nn	nn	nn	np	np	nn	np	np	np	nn	nn	nn	np	np	np	np	nn	nn
chr1_5249934	<lmxll>	{0-}	ll	lm	lm	ll	lm	lm	ll	lm	lm	lm	ll	lm	ll	ll	lm	ll	ll	ll	lm	ll	ll	lm	lm	lm	lm	ll	ll	lm	lm	ll	lm	lm	ll	ll	lm	ll	lm	lm	ll	lm	ll	ll	ll	ll	lm	lm	lm
chr1_5249889	<lmxll>	{0-}	ll	lm	lm	ll	lm	lm	ll	lm	lm	lm	ll	lm	ll	ll	lm	ll	ll	ll	lm	ll	ll	lm	lm	lm	lm	ll	ll	lm	lm	ll	lm	lm	ll	ll	lm	ll	lm	lm	ll	lm	ll	ll	ll	ll	lm	lm	lm
chr1_5410055	<lmxll>	{0-}	ll	lm	lm	ll	lm	lm	ll	lm	lm	lm	ll	lm	ll	ll	lm	ll	ll	ll	lm	ll	ll	lm	lm	lm	lm	ll	ll	lm	lm	ll	lm	lm	ll	ll	lm	ll	lm	lm	ll	lm	ll	ll	ll	ll	lm	lm	lm
chr1_5410094	<lmxll>	{0-}	ll	lm	lm	ll	lm	lm	ll	lm	lm	lm	ll	lm	ll	ll	lm	ll	ll	ll	lm	ll	ll	lm	lm	lm	lm	ll	ll	lm	lm	ll	lm	lm	ll	ll	lm	ll	lm	lm	ll	lm	ll	ll	ll	ll	lm	lm	lm
chr1_5410100	<lmxll>	{0-}	ll	lm	lm	ll	lm	lm	ll	lm	lm	lm	ll	lm	ll	ll	lm	ll	ll	ll	lm	ll	ll	lm	lm	lm	lm	ll	ll	lm	lm	ll	lm	lm	ll	ll	lm	ll	lm	lm	ll	lm	ll	ll	ll	ll	lm	lm	lm
chr1_5410083	<lmxll>	{0-}	ll	lm	lm	ll	lm	lm	ll	lm	lm	lm	ll	lm	ll	ll	lm	ll	ll	ll	lm	ll	ll	lm	lm	lm	lm	ll	ll	lm	lm	ll	lm	lm	ll	ll	lm	ll	lm	lm	ll	lm	ll	ll	ll	ll	lm	lm	lm
chr1_5410081	<lmxll>	{0-}	ll	lm	lm	ll	lm	lm	ll	lm	lm	lm	ll	lm	ll	ll	lm	ll	ll	ll	lm	ll	ll	lm	lm	lm	lm	ll	ll	lm	lm	ll	lm	lm	ll	ll	lm	ll	lm	lm	ll	lm	ll	ll	ll	ll	lm	lm	lm
chr1_5180490	<lmxll>	{0-}	ll	lm	lm	ll	lm	lm	ll	lm	lm	lm	ll	lm	ll	ll	lm	ll	ll	ll	lm	ll	ll	lm	lm	lm	lm	ll	ll	lm	lm	ll	lm	lm	ll	ll	lm	ll	lm	lm	ll	lm	ll	ll	ll	ll	lm	lm	lm
chr1_5180489	<lmxll>	{0-}	ll	lm	lm	ll	lm	lm	ll	lm	lm	lm	ll	lm	ll	ll	lm	ll	ll	ll	lm	ll	ll	lm	lm	lm	lm	ll	ll	lm	lm	ll	lm	lm	ll	ll	lm	ll	lm	lm	ll	lm	ll	ll	ll	ll	lm	lm	lm
chr1_5180812	<lmxll>	{0-}	ll	lm	lm	ll	lm	lm	ll	lm	lm	lm	ll	lm	ll	ll	lm	ll	ll	ll	lm	ll	ll	lm	lm	lm	lm	ll	ll	lm	lm	ll	lm	lm	ll	ll	lm	ll	lm	lm	ll	lm	ll	ll	ll	ll	lm	lm	lm
chr1_5180744	<lmxll>	{0-}	ll	lm	lm	ll	lm	lm	ll	lm	lm	lm	ll	lm	ll	ll	lm	ll	ll	ll	lm	ll	ll	lm	lm	lm	lm	ll	ll	lm	lm	ll	lm	lm	ll	ll	lm	ll	lm	lm	ll	lm	ll	ll	ll	ll	lm	lm	lm
chr1_5600272	<lmxll>	{0-}	ll	lm	lm	ll	lm	lm	ll	lm	lm	lm	ll	lm	ll	ll	lm	ll	ll	ll	lm	ll	ll	lm	lm	lm	lm	ll	ll	lm	lm	ll	lm	lm	ll	ll	lm	ll	lm	lm	ll	lm	ll	ll	ll	ll	lm	lm	lm
chr1_5600213	<lmxll>	{0-}	ll	lm	lm	ll	lm	lm	ll	lm	lm	lm	ll	lm	ll	ll	lm	ll	ll	ll	lm	ll	ll	lm	lm	lm	lm	ll	ll	lm	lm	ll	lm	lm	ll	ll	lm	ll	lm	lm	ll	lm	ll	ll	ll	ll	lm	lm	lm
chr1_5538096	<lmxll>	{0-}	ll	lm	lm	ll	lm	lm	ll	lm	lm	lm	ll	lm	ll	ll	lm	ll	ll	ll	lm	ll	ll	lm	lm	lm	lm	ll	ll	lm	lm	ll	lm	lm	ll	ll	lm	ll	lm	lm	ll	lm	ll	ll	ll	ll	lm	lm	lm
chr1_5538079	<lmxll>	{0-}	ll	lm	lm	ll	lm	lm	ll	lm	lm	lm	ll	lm	ll	ll	lm	ll	ll	ll	lm	ll	ll	lm	lm	lm	lm	ll	ll	lm	lm	ll	lm	lm	ll	ll	lm	ll	lm	lm	ll	lm	ll	ll	ll	ll	lm	lm	lm
chr1_5538087	<lmxll>	{0-}	ll	lm	lm	ll	lm	lm	ll	lm	lm	lm	ll	lm	ll	ll	lm	ll	ll	ll	lm	ll	ll	lm	lm	lm	lm	ll	ll	lm	lm	ll	lm	lm	ll	ll	lm	ll	lm	lm	ll	lm	ll	ll	ll	ll	lm	lm	lm
chr1_4246158	<nnxnp>	{-0}	np	np	np	np	nn	nn	nn	np	nn	nn	np	nn	np	np	np	np	nn	nn	np	np	nn	nn	nn	nn	nn	nn	nn	nn	nn	np	np	np	nn	nn	np	nn	nn	nn	np	np	np	nn	nn	nn	nn	np	np
chr1_6076144	<lmxll>	{0-}	ll	lm	lm	ll	lm	lm	ll	lm	lm	lm	ll	lm	ll	ll	lm	ll	ll	ll	lm	ll	ll	lm	lm	lm	lm	ll	ll	lm	lm	ll	lm	lm	ll	ll	lm	ll	lm	lm	ll	lm	ll	ll	ll	ll	lm	lm	lm
chr1_6076148	<lmxll>	{0-}	ll	lm	lm	ll	lm	lm	ll	lm	lm	lm	ll	lm	ll	ll	lm	ll	ll	ll	lm	ll	ll	lm	lm	lm	lm	ll	ll	lm	lm	ll	lm	lm	ll	ll	lm	ll	lm	lm	ll	lm	ll	ll	ll	ll	lm	lm	lm
chr1_5917559	<lmxll>	{0-}	ll	lm	lm	ll	lm	lm	ll	lm	lm	lm	ll	lm	ll	ll	lm	ll	ll	ll	lm	ll	ll	lm	lm	lm	lm	ll	ll	lm	lm	ll	lm	lm	ll	ll	lm	ll	lm	lm	ll	lm	ll	ll	ll	ll	lm	lm	lm
chr1_5882663	<lmxll>	{0-}	ll	lm	lm	ll	lm	lm	ll	lm	lm	lm	ll	lm	ll	ll	lm	ll	ll	ll	lm	ll	ll	lm	lm	lm	lm	ll	ll	lm	lm	ll	lm	lm	ll	ll	lm	ll	lm	lm	ll	lm	ll	ll	ll	ll	lm	lm	lm
chr1_5848941	<lmxll>	{0-}	ll	lm	lm	ll	lm	lm	ll	lm	lm	lm	ll	lm	ll	ll	lm	ll	ll	ll	lm	ll	ll	lm	lm	lm	lm	ll	ll	lm	lm	ll	lm	lm	ll	ll	lm	ll	lm	lm	ll	lm	ll	ll	ll	ll	lm	lm	lm
chr1_5952011	<lmxll>	{0-}	ll	lm	lm	ll	lm	lm	ll	lm	lm	lm	ll	lm	ll	ll	lm	ll	ll	ll	lm	ll	ll	lm	lm	lm	lm	ll	ll	lm	lm	ll	lm	lm	ll	ll	lm	ll	lm	lm	ll	lm	ll	ll	ll	ll	lm	lm	lm
chr1_6130771	<lmxll>	{0-}	ll	lm	lm	ll	lm	lm	ll	lm	lm	lm	ll	lm	ll	ll	lm	ll	ll	ll	lm	ll	ll	lm	lm	lm	lm	ll	ll	lm	lm	ll	lm	lm	ll	ll	lm	ll	lm	lm	ll	lm	ll	ll	ll	ll	lm	lm	lm
chr1_6117840	<lmxll>	{0-}	ll	lm	lm	ll	lm	lm	ll	lm	lm	lm	ll	lm	ll	ll	lm	ll	ll	ll	lm	ll	ll	lm	lm	lm	lm	ll	ll	lm	lm	ll	lm	lm	ll	ll	lm	ll	lm	lm	ll	lm	ll	ll	ll	ll	lm	lm	lm
chr1_5635003	<lmxll>	{0-}	ll	lm	lm	ll	lm	lm	ll	lm	lm	lm	ll	lm	ll	ll	lm	ll	ll	ll	lm	ll	ll	lm	lm	lm	lm	ll	ll	lm	lm	ll	lm	lm	ll	ll	lm	ll	lm	lm	ll	lm	ll	ll	ll	ll	lm	lm	lm
chr1_4635029	<nnxnp>	{-0}	np	np	np	np	nn	nn	nn	np	nn	nn	np	nn	np	np	np	np	nn	nn	np	np	nn	nn	nn	nn	nn	nn	nn	nn	nn	np	np	np	nn	nn	np	nn	nn	nn	np	np	np	nn	nn	nn	nn	np	np
chr1_5495316	<lmxll>	{0-}	ll	lm	lm	ll	lm	lm	ll	lm	lm	lm	ll	lm	ll	ll	lm	ll	ll	ll	lm	ll	ll	lm	lm	lm	lm	ll	ll	lm	lm	ll	lm	lm	ll	ll	lm	ll	lm	lm	ll	lm	ll	ll	ll	ll	lm	lm	lm
chr1_5425775	<lmxll>	{0-}	ll	lm	lm	ll	lm	lm	ll	lm	lm	lm	ll	lm	ll	ll	lm	ll	ll	ll	lm	ll	ll	lm	lm	lm	lm	ll	ll	lm	lm	ll	lm	lm	ll	ll	lm	ll	lm	lm	ll	lm	ll	ll	ll	ll	lm	lm	lm
chr1_5425743	<lmxll>	{0-}	ll	lm	lm	ll	lm	lm	ll	lm	lm	lm	ll	lm	ll	ll	lm	ll	ll	ll	lm	ll	ll	lm	lm	lm	lm	ll	ll	lm	lm	ll	lm	lm	ll	ll	lm	ll	lm	lm	ll	lm	ll	ll	ll	ll	lm	lm	lm
chr1_5019520	<lmxll>	{0-}	ll	lm	lm	ll	lm	lm	ll	lm	lm	lm	ll	lm	ll	ll	lm	ll	ll	ll	lm	ll	ll	lm	lm	lm	lm	ll	ll	lm	lm	ll	lm	lm	ll	ll	lm	ll	lm	lm	ll	lm	ll	ll	ll	ll	lm	lm	lm
chr1_4945932	<lmxll>	{0-}	ll	lm	lm	ll	lm	lm	ll	lm	lm	lm	ll	lm	ll	ll	lm	ll	ll	ll	lm	ll	ll	lm	lm	lm	lm	ll	ll	lm	lm	ll	lm	lm	ll	ll	lm	ll	lm	lm	ll	lm	ll	ll	ll	ll	lm	lm	lm
chr1_4924127	<lmxll>	{0-}	ll	lm	lm	ll	lm	lm	ll	lm	lm	lm	ll	lm	ll	ll	lm	ll	ll	ll	lm	ll	ll	lm	lm	lm	lm	ll	ll	lm	lm	ll	lm	lm	ll	ll	lm	ll	lm	lm	ll	lm	ll	ll	ll	ll	lm	lm	lm
chr1_4918382	<lmxll>	{0-}	ll	lm	lm	ll	lm	lm	ll	lm	lm	lm	ll	lm	ll	ll	lm	ll	ll	ll	lm	ll	ll	lm	lm	lm	lm	ll	ll	lm	lm	ll	lm	lm	ll	ll	lm	ll	lm	lm	ll	lm	ll	ll	ll	ll	lm	lm	lm
chr1_5864449	<nnxnp>	{-0}	np	np	np	np	nn	nn	nn	np	nn	nn	nn	nn	np	np	np	np	nn	nn	np	np	nn	nn	nn	nn	nn	nn	nn	nn	nn	np	np	np	nn	nn	np	nn	nn	nn	np	np	np	nn	nn	nn	nn	np	nn
chr1_4918365	<lmxll>	{0-}	ll	lm	lm	ll	lm	lm	ll	lm	lm	lm	ll	lm	ll	ll	lm	ll	ll	ll	lm	ll	ll	lm	lm	lm	lm	ll	ll	lm	lm	ll	lm	lm	ll	ll	lm	ll	lm	lm	ll	lm	ll	ll	ll	ll	lm	lm	lm
chr1_6167362	<nnxnp>	{-0}	np	np	np	np	nn	nn	nn	np	nn	nn	nn	nn	np	np	nn	np	nn	nn	np	np	nn	nn	nn	nn	nn	nn	nn	nn	nn	np	np	np	nn	nn	np	nn	nn	nn	np	np	np	nn	nn	nn	nn	np	nn
chr1_4846942	<lmxll>	{0-}	ll	lm	lm	ll	lm	lm	ll	lm	lm	lm	ll	lm	ll	ll	lm	ll	ll	ll	lm	ll	ll	lm	lm	lm	lm	ll	ll	lm	lm	ll	lm	lm	ll	ll	lm	ll	lm	lm	ll	lm	ll	ll	ll	ll	lm	lm	lm
chr1_4571307	<lmxll>	{0-}	ll	lm	lm	ll	lm	lm	ll	lm	lm	lm	ll	lm	ll	ll	lm	ll	ll	ll	lm	ll	ll	lm	lm	lm	lm	ll	ll	lm	lm	ll	lm	lm	lm	ll	lm	ll	lm	lm	ll	lm	ll	ll	ll	ll	lm	lm	lm
chr1_4616431	<lmxll>	{0-}	ll	lm	lm	ll	lm	lm	ll	lm	lm	lm	ll	lm	ll	ll	lm	ll	ll	ll	lm	ll	ll	lm	lm	lm	lm	ll	ll	lm	lm	ll	lm	lm	lm	ll	lm	ll	lm	lm	ll	lm	ll	ll	ll	ll	lm	lm	lm
chr1_4246095	<lmxll>	{0-}	ll	lm	lm	ll	lm	lm	ll	lm	lm	lm	ll	lm	ll	ll	lm	ll	ll	ll	lm	ll	ll	lm	lm	lm	lm	ll	ll	lm	lm	ll	lm	lm	lm	ll	lm	ll	lm	lm	ll	lm	ll	ll	ll	ll	lm	lm	lm
chr1_4552332	<lmxll>	{0-}	ll	lm	lm	ll	lm	lm	ll	lm	lm	lm	ll	lm	ll	ll	lm	ll	ll	ll	lm	ll	ll	lm	lm	lm	lm	ll	ll	lm	lm	ll	lm	lm	lm	ll	lm	ll	lm	lm	ll	lm	ll	ll	ll	ll	lm	lm	lm
chr1_4356022	<nnxnp>	{-0}	np	np	np	np	nn	nn	nn	np	nn	nn	nn	nn	np	np	nn	np	nn	nn	np	np	nn	nn	nn	nn	nn	nn	nn	nn	nn	np	np	np	nn	nn	np	nn	nn	nn	np	nn	np	nn	nn	nn	nn	np	nn
chr1_4069202	<lmxll>	{0-}	ll	lm	lm	ll	lm	lm	ll	lm	lm	lm	ll	lm	ll	ll	lm	ll	ll	ll	lm	ll	ll	lm	lm	lm	lm	ll	ll	lm	lm	ll	lm	lm	lm	ll	lm	ll	lm	lm	ll	lm	ll	ll	ll	ll	lm	lm	lm
chr1_3963801	<lmxll>	{0-}	ll	lm	lm	ll	lm	lm	ll	lm	lm	lm	ll	lm	ll	ll	lm	ll	ll	ll	lm	ll	ll	lm	lm	lm	lm	ll	ll	lm	lm	ll	lm	lm	lm	ll	lm	ll	lm	lm	ll	lm	ll	ll	ll	ll	lm	lm	lm
chr1_3964101	<lmxll>	{0-}	ll	lm	lm	ll	lm	lm	ll	lm	lm	lm	ll	lm	ll	ll	lm	ll	ll	ll	lm	ll	ll	lm	lm	lm	lm	ll	ll	lm	lm	ll	lm	lm	lm	ll	lm	ll	lm	lm	ll	lm	ll	ll	ll	ll	lm	lm	lm
chr1_4000563	<lmxll>	{0-}	ll	lm	lm	ll	lm	lm	ll	lm	lm	lm	ll	lm	ll	ll	lm	ll	ll	ll	lm	ll	ll	lm	lm	lm	lm	ll	ll	lm	lm	ll	lm	lm	--	ll	lm	ll	lm	lm	ll	lm	ll	ll	ll	ll	lm	lm	lm
chr1_4706210	<nnxnp>	{-0}	np	np	np	np	nn	nn	nn	np	nn	nn	nn	nn	np	np	nn	np	nn	nn	np	np	nn	nn	nn	nn	nn	nn	nn	nn	nn	np	np	np	nn	nn	np	nn	nn	nn	np	nn	np	nn	nn	nn	nn	np	nn
chr1_4000720	<lmxll>	{0-}	ll	lm	lm	ll	lm	lm	ll	lm	lm	lm	ll	lm	ll	ll	lm	ll	ll	ll	lm	ll	ll	lm	lm	lm	lm	ll	ll	lm	lm	ll	lm	lm	ll	ll	lm	ll	lm	lm	ll	lm	ll	ll	ll	ll	lm	lm	lm
chr1_3808283	<lmxll>	{0-}	ll	lm	lm	ll	lm	lm	ll	lm	lm	lm	ll	lm	ll	ll	lm	ll	ll	ll	lm	ll	ll	lm	lm	lm	lm	ll	ll	lm	lm	ll	lm	lm	--	ll	lm	ll	lm	lm	ll	lm	ll	ll	ll	ll	lm	lm	lm
chr1_4683840	<nnxnp>	{-0}	np	np	np	np	nn	nn	nn	np	nn	nn	nn	nn	np	np	nn	np	nn	nn	np	np	nn	nn	nn	nn	nn	nn	nn	nn	nn	np	np	np	nn	nn	np	nn	nn	nn	np	nn	np	nn	nn	nn	nn	np	nn
chr1_3875715	<lmxll>	{0-}	ll	lm	lm	ll	lm	lm	ll	lm	lm	lm	ll	lm	ll	ll	lm	ll	ll	ll	lm	ll	ll	lm	lm	lm	lm	ll	ll	lm	lm	ll	lm	lm	--	ll	lm	ll	lm	lm	ll	lm	ll	ll	ll	ll	lm	lm	lm
chr1_3813192	<lmxll>	{0-}	ll	lm	lm	ll	lm	lm	ll	lm	lm	lm	ll	lm	ll	ll	lm	ll	ll	ll	lm	ll	ll	lm	lm	lm	lm	ll	ll	lm	lm	ll	lm	lm	ll	ll	lm	ll	lm	lm	ll	lm	ll	ll	ll	ll	lm	lm	lm
chr1_3942580	<lmxll>	{0-}	ll	lm	lm	ll	lm	lm	ll	lm	lm	lm	ll	lm	ll	ll	lm	ll	ll	ll	lm	ll	ll	lm	lm	lm	lm	ll	ll	lm	lm	ll	lm	lm	ll	ll	lm	ll	lm	lm	ll	lm	ll	ll	ll	ll	lm	lm	lm
chr1_3942604	<lmxll>	{0-}	ll	lm	lm	ll	lm	lm	ll	lm	lm	lm	ll	lm	ll	ll	lm	ll	ll	ll	lm	ll	ll	lm	lm	lm	lm	ll	ll	lm	lm	ll	lm	lm	ll	ll	lm	ll	lm	lm	ll	lm	ll	ll	ll	ll	lm	lm	lm
chr1_3893679	<lmxll>	{0-}	ll	lm	lm	ll	lm	lm	ll	lm	lm	lm	ll	lm	ll	ll	lm	ll	ll	ll	lm	ll	ll	lm	lm	lm	lm	ll	ll	lm	lm	ll	lm	lm	ll	ll	lm	ll	lm	lm	ll	lm	ll	ll	ll	ll	lm	lm	lm
chr1_3758524	<lmxll>	{0-}	ll	lm	lm	ll	lm	lm	ll	lm	lm	lm	ll	lm	ll	ll	lm	ll	ll	ll	lm	ll	ll	lm	lm	lm	lm	ll	ll	lm	lm	ll	lm	lm	ll	ll	lm	ll	lm	lm	ll	lm	ll	ll	ll	ll	lm	lm	lm
chr1_5842341	<nnxnp>	{-0}	np	np	np	np	nn	nn	nn	np	nn	nn	nn	nn	np	np	nn	np	nn	nn	np	np	nn	nn	nn	nn	nn	nn	nn	nn	nn	nn	np	np	nn	nn	np	nn	nn	nn	np	nn	np	nn	nn	nn	nn	np	nn
chr1_3708429	<lmxll>	{0-}	ll	lm	lm	ll	lm	lm	ll	lm	lm	lm	ll	lm	ll	ll	lm	ll	ll	ll	lm	ll	ll	lm	lm	lm	lm	ll	ll	lm	lm	ll	lm	lm	lm	ll	lm	ll	lm	lm	ll	lm	ll	ll	ll	ll	lm	lm	lm
chr1_6289275	<nnxnp>	{-0}	np	np	np	np	nn	nn	nn	np	nn	nn	nn	nn	np	np	nn	np	nn	nn	np	np	nn	nn	nn	nn	nn	nn	nn	nn	nn	nn	np	np	nn	nn	np	nn	nn	nn	np	nn	np	nn	nn	nn	nn	np	nn
chr1_6289365	<nnxnp>	{-0}	np	np	np	np	nn	nn	nn	np	nn	nn	nn	nn	np	np	nn	np	nn	nn	np	np	nn	nn	nn	nn	nn	nn	nn	nn	nn	nn	np	np	nn	nn	np	nn	nn	nn	np	nn	np	nn	nn	nn	nn	np	nn
chr1_6289366	<nnxnp>	{-0}	np	np	np	np	nn	nn	nn	np	nn	nn	nn	nn	np	np	nn	np	nn	nn	np	np	nn	nn	nn	nn	nn	nn	nn	nn	nn	nn	np	np	nn	nn	np	nn	nn	nn	np	nn	np	nn	nn	nn	nn	np	nn
chr1_3375692	<lmxll>	{0-}	ll	lm	lm	ll	lm	lm	ll	lm	lm	lm	ll	lm	ll	ll	lm	ll	ll	ll	lm	ll	ll	lm	lm	lm	lm	ll	ll	lm	lm	ll	lm	lm	lm	ll	lm	ll	lm	lm	ll	lm	ll	ll	ll	ll	lm	lm	lm
chr1_3050991	<lmxll>	{1-}	lm	ll	ll	lm	ll	ll	lm	ll	ll	ll	lm	ll	lm	lm	ll	lm	lm	lm	ll	lm	lm	ll	ll	ll	ll	lm	lm	ll	ll	lm	ll	ll	ll	lm	ll	lm	ll	ll	lm	ll	lm	lm	lm	lm	ll	ll	ll
chr1_5882469	<nnxnp>	{-0}	np	np	np	np	nn	nn	nn	np	nn	nn	nn	nn	np	np	nn	np	nn	nn	np	np	nn	nn	nn	nn	nn	nn	nn	nn	nn	nn	np	np	nn	nn	np	nn	nn	nn	np	nn	np	nn	nn	nn	nn	np	nn
chr1_5882472	<nnxnp>	{-0}	np	np	np	np	nn	nn	nn	np	nn	nn	nn	nn	np	np	nn	np	nn	nn	np	np	nn	nn	nn	nn	nn	nn	nn	nn	nn	nn	np	np	nn	nn	np	nn	nn	nn	np	nn	np	nn	nn	nn	nn	np	nn
chr1_3130060	<lmxll>	{1-}	lm	ll	ll	lm	ll	ll	lm	ll	ll	ll	lm	ll	lm	lm	ll	lm	lm	lm	ll	lm	lm	ll	ll	ll	ll	lm	lm	ll	ll	lm	ll	ll	ll	lm	ll	lm	ll	ll	lm	ll	lm	lm	lm	lm	ll	ll	ll
chr1_3188995	<lmxll>	{1-}	lm	ll	ll	lm	ll	ll	lm	ll	ll	ll	lm	ll	lm	lm	ll	lm	lm	lm	ll	lm	lm	ll	ll	ll	ll	lm	lm	ll	ll	lm	ll	ll	ll	lm	ll	lm	ll	ll	lm	ll	lm	lm	lm	lm	ll	ll	ll
chr1_3399137	<lmxll>	{1-}	lm	ll	ll	lm	ll	ll	lm	ll	ll	ll	lm	ll	lm	lm	ll	lm	lm	lm	ll	lm	lm	ll	ll	ll	ll	lm	lm	ll	ll	lm	ll	ll	ll	lm	ll	lm	ll	ll	lm	ll	lm	lm	lm	lm	ll	ll	ll
chr1_3398931	<lmxll>	{1-}	lm	ll	ll	lm	ll	ll	lm	ll	ll	ll	lm	ll	lm	lm	ll	lm	lm	lm	ll	lm	lm	ll	ll	ll	ll	lm	lm	ll	ll	lm	ll	ll	ll	lm	ll	lm	ll	ll	lm	ll	lm	lm	lm	lm	ll	ll	ll
chr1_3232231	<lmxll>	{1-}	lm	ll	ll	lm	ll	ll	lm	ll	ll	ll	lm	ll	lm	lm	ll	lm	lm	lm	ll	lm	lm	ll	ll	ll	ll	lm	lm	ll	ll	lm	ll	ll	ll	lm	ll	lm	ll	ll	lm	ll	lm	lm	lm	lm	ll	ll	ll
chr1_2248424	<lmxll>	{1-}	lm	ll	ll	lm	ll	ll	lm	ll	ll	ll	lm	ll	lm	lm	ll	lm	lm	lm	ll	lm	lm	ll	ll	ll	ll	lm	lm	ll	ll	lm	ll	ll	ll	lm	ll	lm	ll	ll	lm	ll	lm	lm	lm	lm	ll	ll	ll
chr1_1291034	<lmxll>	{1-}	lm	ll	ll	lm	ll	ll	lm	ll	ll	ll	lm	ll	lm	lm	ll	lm	lm	lm	ll	lm	lm	ll	ll	ll	ll	lm	lm	ll	ll	lm	ll	ll	ll	lm	ll	lm	ll	ll	lm	ll	lm	lm	lm	lm	ll	ll	ll
chr1_1961436	<lmxll>	{1-}	lm	ll	ll	lm	ll	ll	lm	ll	ll	ll	lm	ll	lm	lm	ll	lm	lm	lm	ll	lm	lm	ll	ll	ll	ll	lm	lm	ll	ll	lm	ll	ll	ll	lm	ll	lm	ll	ll	lm	ll	lm	lm	lm	lm	ll	ll	ll
chr1_1613935	<lmxll>	{1-}	lm	ll	ll	lm	ll	ll	lm	ll	ll	ll	lm	ll	lm	lm	ll	lm	lm	lm	ll	lm	lm	ll	ll	ll	ll	lm	lm	ll	ll	lm	ll	ll	ll	lm	ll	lm	ll	ll	lm	ll	lm	lm	lm	lm	ll	ll	ll
chr1_5882658	<nnxnp>	{-0}	np	np	np	np	nn	nn	nn	np	nn	nn	nn	nn	np	np	nn	np	nn	nn	np	np	nn	nn	nn	nn	nn	nn	nn	nn	nn	nn	np	np	nn	nn	np	nn	nn	nn	np	nn	np	nn	nn	nn	nn	np	nn
chr1_5849010	<nnxnp>	{-0}	np	np	np	np	nn	nn	nn	np	nn	nn	nn	nn	np	np	nn	np	nn	nn	np	np	nn	nn	nn	nn	nn	nn	nn	nn	nn	nn	np	np	nn	nn	np	nn	nn	nn	np	nn	np	nn	nn	nn	nn	np	nn
chr1_3788179	<lmxll>	{1-}	lm	ll	ll	lm	ll	ll	lm	ll	ll	ll	lm	ll	lm	lm	ll	lm	lm	lm	ll	lm	lm	ll	ll	ll	ll	lm	lm	ll	ll	lm	ll	ll	ll	lm	ll	lm	ll	ll	lm	ll	lm	lm	lm	lm	ll	ll	ll
chr1_6076079	<nnxnp>	{-0}	np	np	np	np	nn	nn	nn	np	nn	nn	nn	nn	np	np	nn	--	nn	nn	np	np	nn	nn	nn	nn	nn	nn	nn	nn	nn	nn	np	np	nn	nn	np	nn	nn	nn	np	nn	np	nn	nn	nn	nn	np	nn
chr1_5848962	<nnxnp>	{-0}	np	np	np	np	nn	nn	nn	np	nn	nn	nn	nn	np	np	nn	--	nn	nn	np	np	nn	nn	nn	nn	nn	nn	nn	nn	nn	nn	np	np	nn	nn	np	nn	nn	nn	np	nn	np	nn	nn	nn	nn	np	nn
chr1_4590613	<hkxhk>	{00}	hk	kk	kk	hk	hk	hk	hh	kk	hk	hk	hh	hk	hk	hk	hk	--	hh	hh	kk	hk	hh	hk	hk	hk	hk	hh	hh	hk	hk	hh	kk	kk	hk	hh	kk	hh	hk	hk	hk	hk	hk	hh	hh	hh	hk	kk	hk
chr1_4669429	<hkxhk>	{01}	hh	hk	hk	hh	kk	kk	hk	hk	kk	kk	hk	kk	hh	hh	kk	hk	hk	hk	hk	hh	hk	kk	kk	kk	kk	hk	hk	kk	kk	hk	hk	hk	kk	hk	hk	hk	kk	kk	hh	kk	hh	hk	hk	hk	kk	hk	kk
chr1_6380899	<nnxnp>	{-1}	nn	nn	nn	nn	np	np	np	nn	np	np	np	np	nn	nn	np	np	np	np	nn	nn	np	np	np	np	np	np	np	np	np	np	nn	nn	np	np	nn	np	np	np	nn	np	nn	np	np	np	np	nn	np
chr1_6380904	<nnxnp>	{-1}	nn	nn	nn	nn	np	np	np	nn	np	np	np	np	nn	nn	np	np	np	np	nn	nn	np	np	np	np	np	np	np	np	np	np	nn	nn	np	np	nn	np	np	np	nn	np	nn	np	np	np	np	nn	np
chr1_8252611	<hkxhk>	{01}	hh	hk	hk	hh	kk	kk	hk	hk	kk	kk	hk	kk	hh	hh	kk	hk	hk	hk	hk	hh	hk	kk	kk	kk	kk	hk	hk	kk	kk	kk	hk	hk	kk	hk	hk	hk	kk	kk	hh	kk	hh	hk	hk	hk	kk	hk	kk
chr1_8322692	<nnxnp>	{-0}	np	np	np	np	nn	nn	nn	np	nn	nn	nn	nn	np	np	nn	nn	nn	nn	np	np	nn	nn	nn	nn	nn	nn	nn	nn	nn	nn	np	np	nn	nn	np	nn	nn	nn	np	nn	np	nn	nn	nn	nn	np	nn
chr1_8785516	<nnxnp>	{-0}	np	np	np	np	nn	nn	nn	np	nn	nn	nn	nn	np	np	nn	nn	nn	nn	np	np	nn	nn	nn	nn	nn	nn	nn	nn	nn	nn	np	np	nn	nn	np	nn	nn	nn	np	nn	np	nn	nn	nn	nn	np	nn
chr1_8665473	<nnxnp>	{-0}	np	np	np	np	nn	nn	nn	np	nn	nn	nn	nn	np	np	nn	nn	nn	nn	np	np	nn	nn	nn	nn	nn	nn	nn	nn	nn	nn	np	np	nn	nn	np	nn	nn	nn	np	nn	np	nn	nn	nn	nn	np	nn
chr1_8509385	<nnxnp>	{-0}	np	np	np	np	nn	nn	nn	np	nn	nn	nn	nn	np	np	nn	nn	nn	nn	np	np	nn	nn	nn	nn	nn	nn	nn	nn	nn	nn	np	np	nn	nn	np	nn	nn	nn	np	nn	np	nn	nn	nn	nn	np	nn
chr1_8665464	<nnxnp>	{-0}	np	np	np	np	nn	nn	nn	np	nn	nn	nn	nn	np	np	nn	nn	nn	nn	np	np	nn	nn	nn	nn	nn	nn	nn	nn	nn	nn	np	np	nn	nn	np	nn	nn	nn	np	nn	np	nn	nn	nn	nn	np	nn
chr1_8486701	<nnxnp>	{-1}	nn	nn	nn	nn	np	np	np	nn	np	np	np	np	nn	nn	np	np	np	np	nn	nn	np	np	np	np	np	np	np	np	np	np	nn	nn	np	np	nn	np	np	np	nn	np	nn	np	np	np	np	nn	np
chr1_8950887	<nnxnp>	{-1}	nn	nn	nn	nn	np	np	np	nn	np	np	np	np	nn	nn	np	np	np	np	nn	nn	np	np	np	np	np	np	np	np	np	np	nn	nn	np	np	nn	np	np	np	nn	np	nn	np	np	np	np	nn	np
chr1_8971634	<nnxnp>	{-1}	nn	nn	nn	nn	np	np	np	nn	np	np	np	np	nn	nn	np	np	np	np	nn	nn	np	np	np	np	np	np	np	np	np	np	nn	nn	np	np	nn	np	np	np	nn	np	nn	np	np	np	np	nn	np
chr1_8971632	<nnxnp>	{-1}	nn	nn	nn	nn	np	np	np	nn	np	np	np	np	nn	nn	np	np	np	np	nn	nn	np	np	np	np	np	np	np	np	np	np	nn	nn	np	np	nn	np	np	np	nn	np	nn	np	np	np	np	nn	np
chr1_8971852	<nnxnp>	{-1}	nn	nn	nn	nn	np	np	np	nn	np	np	np	np	nn	nn	np	np	np	np	nn	nn	np	np	np	np	np	np	np	np	np	np	nn	nn	np	np	nn	np	np	np	nn	np	nn	np	np	np	np	nn	np
chr1_8941968	<nnxnp>	{-1}	nn	nn	nn	nn	np	np	np	nn	np	np	np	np	nn	nn	np	np	np	np	nn	nn	np	np	np	np	np	np	np	np	np	np	nn	nn	np	np	nn	np	np	np	nn	np	nn	np	np	np	np	nn	np
chr1_8011908	<nnxnp>	{-1}	nn	nn	nn	nn	np	np	np	nn	np	np	np	np	nn	nn	np	np	np	np	nn	nn	np	np	np	np	np	np	np	np	np	np	nn	nn	np	np	nn	np	np	np	nn	np	nn	np	np	np	np	nn	np
chr1_8012083	<nnxnp>	{-1}	nn	nn	nn	nn	np	np	np	nn	np	np	np	np	nn	nn	np	np	np	np	nn	nn	np	np	np	np	np	np	np	np	np	np	nn	nn	np	np	nn	np	np	np	nn	np	nn	np	np	np	np	nn	np
chr1_7931195	<nnxnp>	{-1}	nn	nn	nn	nn	np	np	np	nn	np	np	np	np	nn	nn	np	np	np	np	nn	nn	np	np	np	np	np	np	np	np	np	np	nn	nn	np	np	nn	np	np	np	nn	np	nn	np	np	np	np	nn	np
chr1_8065158	<nnxnp>	{-1}	nn	nn	nn	nn	np	np	np	nn	np	np	np	np	nn	nn	np	np	np	np	nn	nn	np	np	np	np	np	np	np	np	np	np	nn	nn	np	np	nn	np	np	np	nn	np	nn	np	np	np	np	nn	np
chr1_8795806	<nnxnp>	{-1}	nn	nn	nn	nn	np	np	np	nn	np	np	np	np	nn	nn	np	np	np	np	nn	nn	np	np	np	np	np	np	np	np	np	np	nn	nn	np	np	nn	np	np	np	nn	np	nn	np	np	np	np	nn	np
chr1_9838906	<nnxnp>	{-1}	nn	nn	nn	nn	np	np	np	nn	np	np	np	np	nn	nn	np	np	np	np	nn	nn	np	np	np	np	np	np	np	np	np	np	nn	nn	np	np	nn	np	np	np	nn	np	nn	np	np	np	np	nn	np
chr1_7024091	<lmxll>	{1-}	lm	ll	ll	lm	ll	ll	lm	ll	ll	ll	lm	ll	lm	lm	ll	lm	ll	lm	ll	lm	lm	ll	ll	ll	ll	lm	lm	ll	ll	ll	ll	ll	ll	lm	ll	lm	ll	ll	lm	ll	lm	lm	lm	lm	ll	ll	ll
chr1_9838945	<nnxnp>	{-0}	np	np	np	np	nn	nn	nn	np	nn	nn	nn	nn	np	np	nn	nn	nn	nn	np	np	nn	nn	nn	nn	nn	nn	nn	nn	nn	nn	np	np	nn	nn	np	nn	nn	nn	np	nn	np	nn	nn	nn	nn	np	nn
chr1_9838901	<nnxnp>	{-0}	np	np	np	np	nn	nn	nn	np	nn	nn	nn	nn	np	np	nn	nn	nn	nn	np	np	nn	nn	nn	nn	nn	nn	nn	nn	nn	nn	np	np	nn	nn	np	nn	nn	nn	np	nn	np	nn	nn	nn	nn	np	nn
chr1_7023974	<lmxll>	{1-}	lm	ll	ll	lm	ll	ll	lm	ll	ll	ll	lm	ll	lm	lm	ll	lm	--	lm	ll	lm	lm	ll	ll	ll	ll	lm	lm	ll	ll	ll	ll	ll	ll	lm	ll	lm	ll	ll	lm	ll	lm	lm	lm	lm	ll	ll	ll
chr1_9933938	<nnxnp>	{-0}	np	np	np	np	nn	nn	nn	np	nn	nn	nn	nn	np	np	nn	nn	nn	nn	np	np	nn	nn	nn	nn	nn	nn	nn	nn	nn	nn	np	np	nn	nn	np	nn	nn	nn	np	nn	np	nn	nn	nn	nn	np	nn
chr1_10028470	<nnxnp>	{-0}	np	np	np	np	nn	nn	nn	np	nn	nn	nn	nn	np	np	nn	nn	nn	nn	np	np	nn	nn	nn	nn	nn	nn	nn	nn	nn	nn	np	np	nn	nn	np	nn	nn	nn	np	nn	np	nn	nn	nn	nn	np	nn
chr1_10028471	<nnxnp>	{-0}	np	np	np	np	nn	nn	nn	np	nn	nn	nn	nn	np	np	nn	nn	nn	nn	np	np	nn	nn	nn	nn	nn	nn	nn	nn	nn	nn	np	np	nn	nn	np	nn	nn	nn	np	nn	np	nn	nn	nn	nn	np	nn
chr1_7042422	<lmxll>	{0-}	ll	lm	lm	ll	lm	lm	ll	lm	lm	lm	ll	lm	ll	ll	lm	ll	ll	ll	lm	ll	ll	lm	lm	lm	lm	ll	ll	lm	lm	lm	lm	lm	lm	ll	lm	ll	lm	lm	ll	lm	ll	ll	ll	ll	lm	lm	lm
chr1_9346783	<nnxnp>	{-0}	np	np	np	np	nn	nn	nn	np	nn	nn	nn	nn	np	np	nn	nn	nn	nn	np	np	nn	nn	nn	nn	nn	nn	nn	nn	nn	nn	np	np	nn	nn	np	nn	nn	nn	np	nn	np	nn	nn	nn	nn	np	nn
chr1_8989286	<nnxnp>	{-0}	np	np	np	np	nn	nn	nn	np	nn	nn	nn	nn	np	np	nn	nn	nn	nn	np	np	nn	nn	nn	nn	nn	nn	nn	nn	nn	nn	np	np	nn	nn	np	nn	nn	nn	np	nn	np	nn	nn	nn	nn	np	nn
chr1_8509447	<nnxnp>	{-0}	np	np	np	np	nn	nn	nn	np	nn	nn	nn	nn	np	np	nn	nn	nn	nn	np	np	nn	nn	nn	nn	nn	nn	nn	nn	nn	nn	np	np	nn	nn	np	nn	nn	nn	np	nn	np	nn	nn	nn	nn	np	nn
chr1_6764140	<lmxll>	{0-}	ll	lm	lm	ll	lm	lm	ll	lm	lm	lm	ll	lm	ll	ll	lm	ll	ll	ll	lm	ll	ll	lm	lm	lm	lm	ll	ll	lm	lm	ll	lm	lm	lm	ll	lm	ll	lm	lm	ll	lm	ll	ll	ll	ll	lm	lm	lm
chr1_9353725	<nnxnp>	{-0}	np	np	np	np	nn	nn	nn	np	nn	nn	nn	nn	np	np	nn	nn	nn	nn	np	np	nn	nn	nn	nn	nn	nn	nn	nn	nn	nn	np	np	nn	nn	np	nn	nn	nn	np	nn	np	nn	nn	nn	nn	np	nn
chr1_6764362	<lmxll>	{0-}	ll	lm	lm	ll	lm	lm	ll	lm	lm	lm	ll	lm	ll	ll	lm	ll	ll	ll	lm	ll	ll	lm	lm	lm	lm	ll	ll	lm	lm	ll	lm	lm	lm	ll	lm	ll	lm	lm	ll	lm	ll	ll	ll	ll	lm	lm	lm
chr1_6764323	<lmxll>	{0-}	ll	lm	lm	ll	lm	lm	ll	lm	lm	lm	ll	lm	ll	ll	lm	ll	ll	ll	lm	ll	ll	lm	lm	lm	lm	ll	ll	lm	lm	ll	lm	lm	lm	ll	lm	ll	lm	lm	ll	lm	ll	ll	ll	ll	lm	lm	lm
chr1_8509626	<nnxnp>	{-0}	np	np	np	np	nn	nn	nn	np	nn	nn	nn	nn	np	np	nn	nn	nn	nn	np	np	nn	nn	nn	nn	nn	nn	nn	nn	nn	nn	np	np	nn	nn	np	nn	nn	nn	np	nn	np	nn	nn	nn	nn	np	nn
chr1_7231182	<lmxll>	{0-}	ll	lm	lm	ll	lm	lm	ll	lm	lm	lm	ll	lm	ll	ll	lm	ll	ll	ll	lm	ll	ll	lm	lm	lm	lm	ll	ll	ll	lm	ll	lm	lm	lm	ll	lm	ll	lm	lm	ll	lm	ll	ll	ll	ll	lm	lm	lm
chr1_8037131	<nnxnp>	{-0}	np	np	np	np	nn	nn	nn	np	nn	nn	nn	nn	np	np	nn	nn	nn	nn	np	np	nn	nn	nn	nn	nn	nn	nn	nn	nn	nn	np	np	nn	nn	np	nn	nn	nn	np	nn	np	nn	nn	nn	nn	np	nn
chr1_7095528	<lmxll>	{0-}	ll	lm	lm	ll	lm	lm	ll	lm	lm	lm	ll	lm	ll	ll	lm	ll	ll	ll	lm	ll	ll	lm	lm	lm	lm	ll	ll	ll	lm	ll	lm	lm	lm	ll	lm	ll	lm	lm	ll	lm	ll	ll	ll	ll	lm	lm	lm
chr1_6870706	<lmxll>	{0-}	ll	lm	lm	ll	lm	lm	ll	lm	lm	lm	ll	lm	ll	ll	lm	ll	ll	ll	lm	ll	ll	lm	lm	lm	lm	ll	ll	ll	lm	ll	lm	lm	lm	ll	lm	ll	lm	lm	ll	lm	ll	ll	ll	ll	lm	lm	lm
chr1_6958142	<lmxll>	{0-}	ll	lm	lm	ll	lm	lm	ll	lm	lm	lm	ll	lm	ll	ll	lm	ll	ll	ll	lm	ll	ll	lm	lm	lm	lm	ll	ll	ll	lm	ll	lm	lm	lm	ll	lm	ll	lm	lm	ll	lm	ll	ll	ll	ll	lm	lm	lm
chr1_6810186	<lmxll>	{0-}	ll	lm	lm	ll	lm	ll	ll	lm	lm	lm	ll	lm	ll	ll	lm	ll	ll	ll	lm	ll	ll	lm	lm	lm	lm	ll	ll	ll	lm	ll	lm	lm	lm	ll	lm	ll	lm	lm	ll	lm	ll	ll	ll	ll	lm	lm	lm
chr1_8012101	<nnxnp>	{-0}	np	np	np	np	nn	nn	nn	np	nn	nn	nn	nn	np	np	nn	nn	nn	nn	np	np	nn	nn	nn	nn	nn	nn	nn	nn	nn	nn	np	np	nn	nn	np	nn	nn	nn	np	nn	np	nn	nn	nn	nn	np	nn
chr1_7042102	<lmxll>	{0-}	ll	lm	lm	ll	lm	ll	ll	lm	lm	lm	ll	lm	ll	ll	lm	ll	ll	ll	lm	ll	ll	lm	lm	lm	lm	ll	ll	ll	lm	ll	lm	lm	lm	ll	lm	ll	lm	lm	ll	lm	ll	ll	ll	ll	lm	lm	lm
chr1_8011834	<nnxnp>	{-0}	np	np	np	np	nn	nn	nn	np	nn	nn	nn	nn	np	np	nn	nn	nn	nn	np	np	nn	nn	nn	nn	nn	nn	nn	nn	nn	nn	np	np	nn	nn	np	nn	nn	nn	np	nn	np	nn	nn	nn	nn	np	nn
chr1_8322436	<nnxnp>	{-0}	np	np	np	np	nn	nn	nn	np	nn	nn	nn	nn	np	np	nn	nn	nn	nn	np	np	nn	nn	nn	nn	nn	nn	nn	nn	nn	nn	np	np	nn	nn	np	nn	nn	nn	np	nn	np	nn	nn	nn	nn	np	nn
chr1_8956768	<nnxnp>	{-0}	np	np	np	np	nn	nn	nn	np	nn	nn	nn	nn	np	np	nn	nn	nn	nn	np	np	nn	nn	nn	nn	nn	nn	nn	nn	nn	nn	np	np	nn	nn	np	nn	nn	nn	np	nn	np	nn	nn	nn	nn	np	nn
chr1_7348605	<lmxll>	{0-}	ll	lm	lm	ll	lm	ll	ll	lm	lm	lm	ll	lm	ll	ll	lm	ll	ll	ll	lm	ll	ll	lm	lm	lm	lm	ll	ll	ll	lm	ll	lm	lm	lm	ll	lm	ll	lm	lm	ll	lm	ll	ll	ll	ll	lm	lm	lm
chr1_8486961	<nnxnp>	{-0}	np	np	np	np	nn	nn	nn	np	nn	nn	nn	nn	np	np	nn	nn	nn	nn	np	np	nn	nn	nn	nn	nn	nn	nn	nn	nn	nn	np	np	nn	nn	np	nn	nn	nn	np	nn	np	nn	nn	nn	nn	np	nn
chr1_8487002	<nnxnp>	{-0}	np	np	np	np	nn	nn	nn	np	nn	nn	nn	nn	np	np	nn	nn	nn	nn	np	np	nn	nn	nn	nn	nn	nn	nn	nn	nn	nn	np	np	nn	nn	np	nn	nn	nn	np	nn	np	nn	nn	nn	nn	np	nn
chr1_8487027	<nnxnp>	{-0}	np	np	np	np	nn	nn	nn	np	nn	nn	nn	nn	np	np	nn	nn	nn	nn	np	np	nn	nn	nn	nn	nn	nn	nn	nn	nn	nn	np	np	nn	nn	np	nn	nn	nn	np	nn	np	nn	nn	nn	nn	np	nn
chr1_8487008	<nnxnp>	{-0}	np	np	np	np	nn	nn	nn	np	nn	nn	nn	nn	np	np	nn	nn	nn	nn	np	np	nn	nn	nn	nn	nn	nn	nn	nn	nn	nn	np	np	nn	nn	np	nn	nn	nn	np	nn	np	nn	nn	nn	nn	np	nn
chr1_8971646	<nnxnp>	{-0}	np	np	np	np	nn	nn	nn	np	nn	nn	nn	nn	np	np	nn	nn	nn	nn	np	np	nn	nn	nn	nn	nn	nn	nn	nn	nn	nn	np	np	nn	nn	np	nn	nn	nn	np	nn	np	nn	nn	nn	nn	np	nn
chr1_8487009	<nnxnp>	{-0}	np	np	np	np	nn	nn	nn	np	nn	nn	nn	nn	np	np	nn	nn	nn	nn	np	np	nn	nn	nn	nn	nn	nn	nn	nn	nn	nn	np	np	nn	nn	np	nn	nn	nn	np	nn	np	nn	nn	nn	nn	np	nn
chr1_9579781	<nnxnp>	{-0}	np	np	np	np	nn	nn	nn	np	nn	nn	nn	nn	np	np	nn	nn	nn	nn	np	np	nn	nn	nn	nn	nn	nn	nn	nn	nn	nn	np	np	nn	nn	np	nn	nn	nn	np	nn	np	nn	nn	nn	nn	np	nn
chr1_8950873	<nnxnp>	{-0}	np	np	np	np	nn	nn	nn	np	nn	nn	nn	nn	np	np	nn	nn	nn	nn	np	np	nn	nn	nn	nn	nn	nn	nn	nn	nn	nn	np	np	nn	nn	np	nn	nn	nn	np	nn	np	nn	nn	nn	nn	np	nn
chr1_7348647	<lmxll>	{1-}	lm	ll	ll	lm	ll	lm	lm	ll	ll	ll	lm	ll	lm	lm	ll	ll	lm	lm	ll	lm	lm	ll	ll	ll	ll	lm	lm	lm	ll	lm	ll	ll	ll	lm	ll	lm	ll	ll	lm	ll	lm	lm	lm	lm	ll	ll	ll
chr1_8785653	<nnxnp>	{-1}	nn	nn	nn	nn	np	np	np	nn	np	np	np	np	nn	nn	np	np	np	np	nn	nn	np	np	np	np	np	np	np	np	np	np	nn	nn	np	np	nn	np	np	np	nn	np	nn	np	np	np	np	nn	np
chr1_9599681	<nnxnp>	{-1}	nn	nn	nn	nn	np	np	np	nn	np	np	np	np	nn	nn	np	np	np	np	nn	nn	np	np	np	np	np	np	np	np	np	np	nn	nn	np	np	nn	np	np	np	nn	np	nn	np	np	np	np	nn	np
chr1_8941990	<nnxnp>	{-1}	nn	nn	nn	nn	np	np	np	nn	np	np	np	np	nn	nn	np	np	np	np	nn	nn	np	np	np	np	np	np	np	np	np	np	nn	nn	np	np	nn	np	np	np	nn	np	nn	np	np	np	np	nn	np
chr1_9455483	<nnxnp>	{-1}	nn	nn	nn	nn	np	np	np	nn	np	np	np	np	nn	nn	np	np	np	np	nn	nn	np	np	np	np	np	np	np	np	np	np	nn	nn	np	np	nn	np	np	np	nn	np	nn	np	np	np	np	nn	np
chr1_9946052	<nnxnp>	{-1}	nn	nn	nn	nn	np	np	np	nn	np	np	np	np	nn	nn	np	np	np	np	nn	nn	np	np	np	np	np	np	np	np	np	np	nn	nn	np	np	nn	np	np	np	nn	np	nn	np	np	np	np	nn	np
chr1_9946045	<nnxnp>	{-1}	nn	nn	nn	nn	np	np	np	nn	np	np	np	np	nn	nn	np	np	np	np	nn	nn	np	np	np	np	np	np	np	np	np	np	nn	nn	np	np	nn	np	np	np	nn	np	nn	np	np	np	np	nn	np
chr1_9951143	<nnxnp>	{-1}	nn	nn	nn	nn	np	np	np	nn	np	np	np	np	nn	nn	np	np	np	np	nn	nn	np	np	np	np	np	np	np	np	np	np	nn	nn	np	np	nn	np	np	np	nn	np	nn	np	np	np	np	nn	np
chr1_10047885	<nnxnp>	{-1}	nn	nn	nn	nn	np	np	np	nn	np	np	np	np	nn	nn	np	np	np	np	nn	nn	np	np	np	np	np	np	np	np	np	np	nn	nn	np	np	nn	np	np	np	nn	np	nn	np	np	np	np	nn	np
chr1_10105768	<nnxnp>	{-1}	nn	nn	nn	nn	np	np	np	nn	np	np	np	np	nn	nn	np	np	np	np	nn	nn	np	np	np	np	np	np	np	np	np	np	nn	nn	np	np	nn	np	np	np	nn	np	nn	np	np	np	np	nn	np
chr1_7844051	<lmxll>	{1-}	lm	ll	ll	lm	lm	lm	lm	ll	ll	ll	lm	ll	lm	lm	ll	ll	lm	lm	ll	lm	lm	ll	ll	ll	ll	ll	lm	lm	ll	lm	ll	ll	ll	lm	ll	lm	ll	ll	lm	ll	lm	lm	lm	lm	ll	ll	ll
chr1_7844057	<lmxll>	{1-}	lm	ll	ll	lm	lm	lm	lm	ll	ll	ll	--	ll	lm	lm	ll	ll	lm	lm	ll	lm	lm	ll	ll	ll	ll	ll	lm	lm	ll	lm	ll	ll	ll	lm	ll	lm	ll	ll	lm	ll	lm	lm	lm	lm	ll	ll	ll
chr1_10059867	<nnxnp>	{-1}	nn	nn	nn	nn	np	np	np	nn	np	np	np	np	nn	nn	np	np	np	np	nn	nn	np	np	np	np	np	--	np	np	np	np	nn	nn	np	np	nn	np	np	np	nn	np	nn	np	np	np	np	nn	np
chr1_10631144	<nnxnp>	{-1}	nn	nn	nn	nn	np	np	np	nn	np	np	np	np	nn	nn	np	np	np	np	nn	nn	np	np	np	np	np	nn	np	np	np	np	nn	nn	np	np	nn	np	np	np	nn	np	nn	np	np	np	np	nn	np
chr1_10600064	<nnxnp>	{-1}	nn	nn	nn	nn	np	np	np	nn	np	np	np	np	nn	nn	np	np	np	np	nn	nn	np	np	np	np	np	nn	np	np	np	np	nn	nn	np	np	nn	np	np	np	nn	np	nn	np	np	np	np	nn	np
chr1_10657501	<nnxnp>	{-1}	nn	nn	nn	nn	np	np	np	nn	np	np	np	np	nn	nn	np	np	np	np	nn	nn	np	np	np	np	np	nn	np	np	np	np	nn	nn	np	np	nn	np	np	np	nn	np	nn	np	np	np	np	nn	np
chr1_7869565	<lmxll>	{0-}	ll	lm	lm	ll	ll	ll	ll	lm	lm	lm	lm	lm	ll	ll	lm	lm	ll	ll	lm	ll	ll	lm	lm	lm	lm	lm	ll	ll	lm	ll	lm	lm	lm	ll	lm	ll	lm	lm	ll	lm	ll	ll	ll	ll	lm	ll	lm
chr1_7740612	<lmxll>	{0-}	ll	lm	lm	ll	ll	ll	ll	lm	lm	lm	lm	lm	ll	ll	lm	lm	ll	ll	lm	ll	ll	lm	lm	lm	lm	lm	ll	ll	lm	ll	lm	lm	lm	ll	lm	ll	lm	lm	ll	lm	ll	ll	ll	ll	lm	ll	lm
chr1_14218013	<nnxnp>	{-1}	nn	nn	nn	nn	np	np	np	nn	np	np	np	np	nn	nn	np	np	np	np	nn	nn	np	np	np	np	np	nn	np	np	np	np	nn	nn	np	np	nn	np	np	np	nn	np	nn	np	np	np	np	nn	np
chr1_7789560	<lmxll>	{0-}	ll	lm	lm	ll	ll	ll	ll	lm	lm	lm	lm	lm	ll	ll	lm	lm	ll	ll	lm	ll	ll	lm	lm	lm	lm	lm	ll	ll	lm	ll	lm	lm	lm	lm	lm	ll	lm	lm	ll	lm	ll	ll	ll	ll	lm	ll	lm
chr1_15010538	<nnxnp>	{-1}	nn	nn	nn	nn	np	np	np	nn	np	np	np	np	nn	nn	np	np	np	np	nn	nn	np	np	np	np	np	nn	np	np	np	np	nn	nn	np	np	nn	np	np	np	nn	np	nn	np	np	np	np	nn	np
chr1_16162297	<nnxnp>	{-1}	nn	nn	nn	nn	np	np	np	nn	np	np	np	np	nn	nn	np	np	np	np	nn	nn	np	np	np	np	np	nn	np	np	np	np	nn	nn	np	np	nn	np	np	np	nn	np	nn	np	np	np	np	nn	np
chr1_8065152	<lmxll>	{0-}	ll	lm	lm	ll	ll	ll	ll	lm	lm	lm	lm	lm	ll	ll	lm	lm	ll	ll	lm	ll	ll	lm	lm	lm	lm	lm	ll	ll	lm	ll	lm	lm	lm	lm	lm	ll	lm	lm	ll	lm	ll	ll	ll	ll	lm	ll	lm
chr1_16976862	<nnxnp>	{-1}	nn	nn	nn	nn	np	np	np	nn	np	np	np	np	nn	nn	np	np	np	np	nn	nn	np	np	np	np	np	nn	np	np	np	np	nn	nn	np	np	nn	np	np	np	nn	np	nn	np	np	np	np	nn	np
chr1_16976871	<nnxnp>	{-1}	nn	nn	nn	nn	np	np	np	nn	np	np	np	np	nn	nn	np	np	np	np	nn	nn	np	np	np	np	np	nn	np	np	np	np	nn	nn	np	np	nn	np	np	np	nn	np	nn	np	np	np	np	nn	np
chr1_16976869	<nnxnp>	{-1}	nn	nn	nn	nn	np	np	np	nn	np	np	np	np	nn	nn	np	np	np	np	nn	nn	np	np	np	np	np	nn	np	np	np	np	nn	nn	np	np	nn	np	np	np	nn	np	nn	np	np	np	np	nn	np
chr1_8486824	<lmxll>	{0-}	ll	lm	lm	ll	ll	ll	ll	lm	lm	lm	lm	lm	ll	ll	lm	lm	ll	ll	lm	ll	ll	lm	lm	lm	lm	lm	ll	ll	lm	lm	lm	lm	lm	lm	lm	ll	lm	lm	lm	lm	ll	ll	ll	ll	lm	ll	lm
chr1_17314452	<nnxnp>	{-1}	nn	nn	nn	nn	np	np	np	nn	np	np	np	np	nn	nn	np	np	np	np	nn	nn	np	np	np	np	np	nn	np	np	np	np	nn	nn	np	np	nn	np	np	np	nn	np	nn	np	np	np	np	nn	np
chr1_18206834	<nnxnp>	{-1}	nn	nn	nn	nn	np	np	np	nn	np	np	np	np	nn	nn	np	np	np	np	nn	nn	np	np	np	np	np	nn	np	np	np	np	nn	nn	np	np	nn	np	np	np	nn	np	nn	np	np	np	np	nn	np
chr1_8509490	<lmxll>	{0-}	ll	lm	lm	ll	ll	ll	ll	lm	lm	lm	lm	lm	ll	ll	lm	lm	ll	ll	lm	ll	ll	lm	lm	lm	lm	lm	ll	ll	lm	lm	lm	lm	lm	lm	lm	ll	lm	lm	lm	lm	ll	ll	ll	ll	lm	ll	lm
chr1_18422213	<nnxnp>	{-1}	nn	nn	nn	nn	np	np	np	nn	np	np	np	np	nn	nn	np	np	np	np	nn	nn	np	np	np	np	np	nn	np	np	np	np	nn	nn	np	np	nn	np	np	np	nn	np	nn	np	np	np	np	nn	np
chr1_19489226	<nnxnp>	{-1}	nn	nn	nn	nn	np	np	np	nn	np	np	np	np	nn	nn	np	np	np	np	nn	nn	np	np	np	np	np	nn	np	np	np	np	nn	nn	np	np	nn	np	np	np	nn	np	nn	np	np	np	np	nn	np
chr1_19489174	<nnxnp>	{-1}	nn	nn	nn	nn	--	np	np	nn	np	np	np	np	nn	nn	np	np	np	np	nn	nn	np	np	np	np	np	nn	np	np	np	np	nn	nn	np	np	nn	np	np	np	nn	np	nn	np	np	np	np	nn	np
chr1_19530867	<nnxnp>	{-1}	nn	nn	nn	nn	--	np	np	nn	np	np	np	np	nn	nn	np	np	np	np	nn	nn	np	np	np	np	np	nn	np	np	np	np	nn	nn	np	np	nn	np	np	np	nn	np	nn	np	np	np	np	nn	np
chr1_19502017	<nnxnp>	{-1}	nn	nn	nn	nn	--	np	np	nn	np	np	np	np	nn	nn	np	np	np	np	nn	nn	np	np	np	np	np	nn	np	np	np	np	nn	nn	np	np	nn	np	np	np	nn	np	nn	np	np	np	np	nn	np
chr1_19501967	<nnxnp>	{-1}	nn	nn	nn	nn	--	np	np	nn	np	np	np	np	nn	nn	np	np	np	np	nn	nn	np	np	np	np	np	nn	np	np	np	np	nn	nn	np	np	nn	np	np	np	nn	np	nn	np	np	np	np	nn	np
chr1_9424992	<lmxll>	{1-}	lm	ll	ll	lm	lm	lm	lm	ll	ll	ll	ll	ll	lm	lm	ll	ll	lm	lm	ll	lm	lm	ll	ll	ll	ll	ll	lm	lm	ll	ll	ll	ll	ll	ll	ll	lm	ll	ll	ll	ll	lm	lm	lm	lm	ll	lm	ll
chr1_19656795	<nnxnp>	{-1}	nn	nn	nn	nn	nn	np	np	nn	np	np	np	np	nn	nn	np	np	np	np	nn	nn	np	np	np	np	np	nn	np	np	np	np	nn	nn	np	np	nn	np	np	np	nn	np	nn	np	np	np	np	nn	np
chr1_19209388	<nnxnp>	{-1}	nn	nn	nn	nn	nn	np	np	nn	np	np	np	np	nn	nn	np	np	np	np	nn	nn	np	np	np	np	np	nn	np	np	np	np	nn	nn	np	np	nn	np	np	np	nn	np	nn	np	np	np	np	nn	np
chr1_19480742	<nnxnp>	{-1}	nn	nn	nn	nn	nn	np	np	nn	np	np	np	np	nn	nn	np	np	np	np	nn	nn	np	np	np	np	np	nn	np	np	np	np	nn	nn	np	np	nn	np	np	np	nn	np	nn	np	np	np	np	nn	np
chr1_19392522	<nnxnp>	{-1}	nn	nn	nn	nn	nn	np	np	nn	np	np	np	np	nn	nn	np	np	np	np	nn	nn	np	np	np	np	np	nn	np	np	np	np	nn	nn	np	np	nn	np	np	np	nn	np	nn	np	np	np	np	nn	np
chr1_10831528	<lmxll>	{1-}	lm	ll	ll	lm	lm	lm	lm	ll	ll	ll	ll	ll	lm	lm	ll	ll	lm	lm	ll	lm	lm	ll	ll	ll	ll	ll	lm	lm	ll	ll	ll	ll	ll	ll	ll	lm	ll	ll	ll	ll	lm	lm	lm	lm	ll	lm	ll
chr1_10798575	<lmxll>	{1-}	lm	ll	ll	lm	lm	lm	lm	ll	ll	ll	ll	ll	lm	lm	ll	ll	lm	lm	ll	lm	lm	ll	ll	ll	ll	ll	lm	lm	ll	ll	ll	ll	ll	ll	ll	lm	ll	ll	ll	ll	lm	lm	lm	lm	ll	lm	ll
chr1_19097696	<nnxnp>	{-1}	nn	nn	nn	nn	nn	np	np	nn	np	np	np	np	nn	nn	np	np	np	np	nn	nn	np	np	np	np	np	nn	np	np	np	np	nn	nn	np	np	nn	np	np	np	nn	np	nn	np	np	np	np	nn	np
chr1_19158001	<nnxnp>	{-1}	nn	nn	nn	nn	nn	np	np	nn	np	np	np	np	nn	nn	np	np	np	np	nn	nn	np	np	np	np	np	nn	np	np	np	np	nn	nn	np	np	nn	np	np	np	nn	np	nn	np	np	np	np	nn	np
chr1_18895446	<nnxnp>	{-1}	nn	nn	nn	nn	nn	np	np	nn	np	np	np	np	nn	nn	np	np	np	np	nn	nn	np	np	np	np	np	nn	np	np	np	np	nn	nn	np	np	nn	np	np	np	nn	np	nn	np	np	np	np	nn	np
chr1_11014749	<lmxll>	{0-}	ll	lm	lm	ll	ll	ll	ll	lm	lm	lm	lm	lm	ll	ll	lm	lm	ll	ll	lm	ll	ll	lm	lm	lm	lm	lm	ll	ll	lm	lm	lm	lm	lm	lm	lm	lm	lm	lm	lm	lm	ll	ll	ll	ll	lm	ll	lm
chr1_11014745	<lmxll>	{0-}	ll	lm	lm	ll	ll	ll	ll	lm	lm	lm	lm	lm	ll	ll	lm	lm	ll	ll	lm	ll	ll	lm	lm	lm	lm	lm	ll	ll	lm	lm	lm	lm	lm	lm	lm	lm	lm	lm	lm	lm	ll	ll	ll	ll	lm	ll	lm
chr1_11276167	<lmxll>	{0-}	ll	lm	lm	ll	ll	ll	ll	lm	lm	lm	lm	lm	ll	ll	lm	lm	ll	ll	lm	ll	ll	lm	lm	lm	lm	lm	ll	ll	lm	lm	lm	lm	lm	lm	lm	--	lm	lm	lm	lm	ll	ll	ll	ll	lm	ll	lm
chr1_11276196	<lmxll>	{0-}	ll	lm	lm	ll	ll	ll	ll	lm	lm	lm	lm	lm	ll	ll	lm	lm	ll	ll	lm	ll	ll	lm	lm	lm	lm	lm	ll	ll	lm	lm	lm	lm	lm	lm	lm	--	lm	lm	lm	lm	ll	ll	ll	ll	lm	ll	lm
chr1_19020025	<nnxnp>	{-1}	nn	nn	nn	nn	nn	np	np	nn	np	np	np	np	nn	nn	np	np	np	np	nn	nn	np	np	np	np	np	nn	np	np	np	np	nn	nn	np	np	nn	np	np	np	nn	np	nn	np	np	np	np	nn	np
chr1_18171699	<nnxnp>	{-1}	nn	nn	nn	nn	nn	np	np	nn	np	np	np	np	nn	nn	np	np	np	np	nn	nn	np	np	np	np	np	nn	np	np	np	np	nn	nn	np	np	nn	np	np	np	nn	np	nn	np	np	np	np	nn	np
chr1_9396554	<lmxll>	{0-}	ll	lm	lm	ll	ll	ll	ll	lm	lm	lm	lm	lm	ll	ll	lm	lm	ll	ll	lm	ll	ll	lm	lm	lm	lm	lm	ll	ll	lm	lm	lm	lm	lm	lm	lm	--	lm	lm	lm	lm	ll	ll	ll	ll	lm	ll	lm
chr1_18111501	<nnxnp>	{-1}	nn	nn	nn	nn	nn	np	np	nn	np	np	np	np	nn	nn	np	np	np	np	nn	nn	np	np	np	np	np	nn	np	np	np	np	nn	nn	np	np	nn	np	np	np	nn	np	nn	np	np	np	np	nn	np
chr1_9336860	<lmxll>	{0-}	ll	lm	lm	ll	ll	ll	ll	lm	lm	lm	lm	lm	ll	ll	lm	lm	ll	ll	lm	ll	ll	lm	lm	lm	lm	lm	ll	ll	lm	lm	lm	lm	lm	lm	lm	--	lm	lm	lm	lm	ll	ll	ll	ll	lm	ll	lm
chr1_9346810	<lmxll>	{0-}	ll	lm	lm	ll	ll	ll	ll	lm	lm	lm	lm	lm	ll	ll	lm	lm	ll	ll	lm	ll	ll	lm	lm	lm	lm	lm	ll	ll	lm	lm	lm	lm	lm	lm	lm	--	lm	lm	lm	lm	ll	ll	ll	ll	lm	ll	lm
chr1_17537417	<nnxnp>	{-1}	nn	nn	nn	nn	nn	np	np	nn	np	np	np	np	nn	nn	np	np	np	np	nn	nn	np	np	np	np	np	nn	np	np	np	np	nn	nn	np	np	nn	np	np	np	nn	np	nn	np	np	np	np	nn	np
chr1_9353707	<lmxll>	{0-}	ll	lm	lm	ll	ll	ll	ll	lm	lm	lm	lm	lm	ll	ll	lm	lm	ll	ll	lm	ll	ll	lm	lm	lm	lm	lm	ll	ll	lm	lm	lm	lm	lm	lm	lm	lm	lm	lm	lm	lm	ll	ll	ll	ll	lm	ll	lm
chr1_9353704	<lmxll>	{0-}	ll	lm	lm	ll	ll	ll	ll	lm	lm	lm	lm	lm	ll	ll	lm	lm	ll	ll	lm	ll	ll	lm	lm	lm	lm	lm	ll	ll	lm	lm	lm	lm	lm	lm	lm	lm	lm	lm	lm	lm	ll	ll	ll	ll	lm	ll	lm
chr1_17952673	<nnxnp>	{-1}	nn	nn	nn	nn	nn	np	np	nn	np	np	np	np	nn	nn	np	np	np	np	nn	nn	np	np	np	np	np	nn	np	np	np	np	nn	nn	np	np	nn	np	np	np	nn	np	nn	np	np	np	np	nn	np
chr1_18432422	<nnxnp>	{-1}	nn	nn	nn	nn	nn	np	np	nn	np	np	np	np	nn	nn	np	np	np	np	nn	nn	np	np	np	np	np	nn	np	np	np	np	nn	nn	np	np	nn	np	np	np	nn	np	nn	np	np	np	np	nn	np
chr1_9838958	<lmxll>	{1-}	lm	ll	ll	lm	lm	lm	lm	ll	ll	ll	ll	ll	lm	lm	ll	ll	lm	lm	ll	lm	lm	ll	ll	ll	ll	ll	lm	lm	ll	ll	ll	ll	ll	ll	ll	ll	ll	ll	ll	ll	lm	lm	lm	lm	ll	lm	ll
chr1_18422210	<nnxnp>	{-1}	nn	nn	nn	nn	nn	np	np	nn	np	np	np	np	nn	nn	np	np	np	np	nn	nn	np	np	np	np	np	nn	np	np	np	np	nn	nn	np	np	nn	np	np	np	nn	np	nn	np	np	np	np	nn	np
chr1_18167274	<nnxnp>	{-1}	nn	nn	nn	nn	nn	np	np	nn	np	np	np	np	nn	nn	np	np	np	np	nn	nn	np	np	np	np	np	nn	np	np	np	np	nn	nn	np	np	nn	np	np	np	nn	np	nn	np	np	np	np	nn	np
chr1_11518631	<lmxll>	{1-}	lm	ll	ll	lm	lm	lm	lm	ll	ll	ll	ll	ll	lm	lm	ll	ll	lm	lm	ll	lm	lm	ll	ll	ll	ll	ll	lm	lm	ll	ll	ll	ll	ll	ll	ll	ll	ll	ll	ll	ll	lm	lm	lm	lm	ll	lm	ll
chr1_11518596	<lmxll>	{1-}	lm	ll	ll	lm	lm	lm	lm	ll	ll	ll	ll	ll	lm	lm	ll	ll	lm	lm	ll	lm	lm	ll	ll	ll	ll	ll	lm	lm	ll	ll	ll	ll	ll	ll	ll	ll	ll	ll	ll	ll	lm	lm	lm	lm	ll	lm	ll
chr1_18167178	<nnxnp>	{-1}	nn	nn	nn	nn	nn	np	np	nn	np	np	np	np	nn	nn	np	np	np	np	nn	nn	np	np	np	np	np	nn	np	np	np	np	nn	nn	np	np	nn	np	np	np	nn	np	nn	np	np	np	np	nn	np
chr1_15716935	<lmxll>	{1-}	lm	ll	ll	lm	lm	lm	lm	ll	ll	ll	ll	ll	lm	lm	ll	ll	lm	lm	ll	lm	lm	ll	ll	ll	ll	ll	lm	lm	ll	ll	ll	ll	ll	ll	ll	ll	ll	ll	ll	ll	lm	lm	lm	lm	ll	lm	ll
chr1_17463309	<nnxnp>	{-1}	nn	nn	nn	nn	nn	np	np	nn	np	np	np	np	nn	nn	np	np	np	np	nn	nn	np	np	np	np	np	nn	np	np	np	np	nn	nn	np	np	nn	np	np	np	nn	np	nn	np	np	np	np	nn	np
chr1_16798865	<lmxll>	{1-}	lm	ll	ll	lm	lm	lm	lm	ll	ll	ll	ll	ll	lm	lm	ll	ll	lm	lm	ll	lm	lm	ll	ll	ll	ll	ll	lm	lm	ll	ll	ll	ll	ll	ll	ll	ll	ll	ll	ll	ll	lm	lm	lm	lm	ll	lm	ll
chr1_18799833	<lmxll>	{1-}	lm	ll	ll	lm	lm	lm	lm	ll	ll	ll	ll	ll	lm	lm	ll	ll	lm	lm	ll	lm	lm	ll	ll	ll	ll	ll	lm	lm	ll	ll	ll	ll	ll	ll	ll	ll	ll	ll	ll	ll	lm	lm	lm	lm	ll	lm	ll
chr1_17962111	<nnxnp>	{-1}	nn	nn	nn	nn	nn	np	np	nn	np	np	np	np	nn	nn	np	np	np	np	nn	nn	np	np	np	np	np	nn	np	np	np	np	nn	nn	np	np	nn	--	np	np	nn	np	nn	np	np	np	np	nn	np
chr1_19583115	<lmxll>	{1-}	lm	ll	ll	lm	lm	lm	lm	ll	ll	ll	ll	ll	lm	lm	ll	ll	lm	lm	ll	lm	lm	ll	ll	ll	ll	ll	lm	lm	ll	ll	ll	ll	ll	ll	ll	ll	ll	ll	ll	ll	lm	lm	lm	lm	ll	lm	ll
chr1_19616688	<lmxll>	{1-}	lm	ll	ll	lm	lm	lm	lm	ll	ll	ll	ll	ll	lm	lm	ll	ll	lm	lm	ll	lm	lm	ll	ll	ll	ll	ll	lm	lm	ll	ll	ll	ll	ll	ll	ll	ll	ll	ll	ll	ll	lm	lm	lm	lm	ll	lm	ll
chr1_19700827	<lmxll>	{1-}	lm	ll	ll	lm	lm	lm	lm	ll	ll	ll	ll	ll	lm	lm	ll	ll	lm	lm	ll	lm	lm	ll	ll	ll	ll	ll	lm	lm	ll	ll	ll	ll	ll	ll	ll	ll	ll	ll	ll	ll	lm	lm	lm	lm	ll	lm	ll
chr1_19700857	<lmxll>	{1-}	lm	ll	ll	lm	lm	lm	lm	ll	ll	ll	ll	ll	lm	lm	ll	ll	lm	lm	ll	lm	lm	ll	ll	ll	ll	ll	lm	lm	ll	ll	ll	ll	ll	ll	ll	ll	ll	ll	ll	ll	lm	lm	lm	lm	ll	lm	ll
chr1_20903948	<lmxll>	{1-}	lm	ll	ll	lm	lm	lm	lm	ll	ll	ll	ll	ll	lm	lm	ll	ll	lm	lm	ll	lm	lm	ll	ll	ll	ll	ll	lm	lm	ll	ll	ll	ll	ll	ll	ll	ll	ll	ll	ll	ll	lm	lm	lm	lm	ll	lm	ll
chr1_17242497	<nnxnp>	{-1}	nn	nn	nn	nn	nn	np	np	nn	np	np	np	np	nn	nn	np	np	np	np	nn	nn	np	np	np	np	np	nn	np	np	np	np	nn	nn	np	np	nn	nn	np	np	nn	np	nn	np	np	np	np	nn	np
chr1_16583760	<nnxnp>	{-1}	nn	nn	nn	nn	nn	np	np	nn	np	np	np	np	nn	nn	np	np	np	np	nn	nn	np	np	np	np	np	nn	np	np	np	np	nn	nn	np	np	nn	nn	np	np	nn	np	nn	np	np	np	np	nn	np
chr1_16583778	<nnxnp>	{-1}	nn	nn	nn	nn	nn	np	np	nn	np	np	np	np	nn	nn	np	np	np	np	nn	nn	np	np	np	np	np	nn	np	np	np	np	nn	nn	np	np	nn	nn	np	np	nn	np	nn	np	np	np	np	nn	np
chr1_18636035	<lmxll>	{1-}	lm	ll	ll	lm	lm	lm	lm	ll	ll	ll	ll	ll	lm	lm	ll	ll	lm	lm	ll	lm	lm	ll	ll	ll	ll	ll	lm	lm	ll	ll	ll	ll	ll	ll	ll	ll	ll	ll	ll	ll	lm	lm	lm	lm	ll	lm	ll
chr1_18636032	<lmxll>	{1-}	lm	ll	ll	lm	lm	lm	lm	ll	ll	ll	ll	ll	lm	lm	ll	ll	lm	lm	ll	lm	lm	ll	ll	ll	ll	ll	lm	lm	ll	ll	ll	ll	ll	ll	ll	ll	ll	ll	ll	ll	lm	lm	lm	lm	ll	lm	ll
chr1_16556239	<nnxnp>	{-1}	nn	nn	nn	nn	nn	np	np	nn	np	nn	np	np	nn	nn	np	np	np	np	nn	nn	np	np	np	np	np	nn	np	np	np	np	nn	nn	np	np	nn	nn	np	np	nn	np	nn	np	np	np	np	nn	np
chr1_15950703	<nnxnp>	{-1}	nn	nn	nn	nn	nn	np	np	nn	np	nn	np	np	nn	nn	np	np	np	np	nn	nn	np	np	np	np	np	nn	np	np	np	np	nn	nn	np	np	nn	nn	np	np	nn	np	nn	np	np	np	np	nn	np
chr1_15660622	<nnxnp>	{-1}	nn	nn	nn	nn	nn	np	np	nn	np	nn	np	np	nn	nn	np	np	np	np	nn	nn	np	np	np	np	np	nn	np	np	np	np	nn	nn	np	np	nn	nn	np	np	nn	np	nn	np	np	np	np	nn	np
chr1_20881371	<lmxll>	{0-}	ll	lm	lm	ll	ll	ll	ll	lm	lm	lm	lm	lm	ll	ll	lm	lm	ll	ll	lm	ll	ll	lm	lm	lm	lm	lm	ll	ll	lm	lm	lm	lm	lm	lm	lm	lm	lm	lm	lm	lm	ll	ll	ll	ll	lm	ll	lm
chr1_15660416	<nnxnp>	{-1}	nn	nn	nn	nn	nn	np	np	nn	np	nn	np	np	nn	nn	np	np	np	np	nn	nn	np	np	np	np	np	nn	np	np	np	np	nn	nn	np	np	nn	nn	np	np	nn	np	nn	np	np	np	np	nn	np
chr1_20096668	<lmxll>	{0-}	ll	lm	lm	ll	ll	ll	ll	lm	lm	lm	lm	lm	ll	ll	lm	lm	ll	ll	lm	ll	ll	lm	lm	lm	lm	lm	ll	ll	lm	lm	lm	lm	lm	lm	lm	lm	lm	lm	lm	lm	ll	ll	ll	ll	lm	ll	lm
chr1_14003575	<nnxnp>	{-1}	nn	nn	nn	nn	nn	np	np	nn	np	nn	np	np	nn	nn	np	np	np	np	nn	nn	np	np	np	np	np	nn	np	np	np	np	nn	nn	np	np	nn	nn	np	np	nn	np	nn	np	np	np	np	nn	np
chr1_19602344	<lmxll>	{0-}	ll	lm	lm	ll	ll	ll	ll	lm	lm	lm	lm	lm	ll	ll	lm	lm	ll	ll	lm	ll	ll	lm	lm	lm	lm	lm	ll	ll	lm	lm	lm	lm	lm	lm	lm	lm	lm	lm	lm	lm	ll	ll	ll	ll	lm	ll	lm
chr1_12170212	<nnxnp>	{-1}	nn	nn	nn	nn	nn	np	np	nn	np	nn	np	np	nn	nn	np	np	np	np	nn	nn	np	np	np	np	np	nn	np	np	np	np	nn	nn	np	np	nn	nn	np	np	nn	np	nn	np	np	np	np	nn	np
chr1_18422022	<lmxll>	{1-}	lm	ll	ll	lm	lm	lm	lm	ll	ll	ll	ll	ll	lm	lm	ll	ll	lm	lm	ll	lm	lm	ll	ll	ll	ll	ll	lm	lm	ll	ll	ll	ll	ll	ll	ll	ll	ll	ll	ll	ll	lm	lm	lm	lm	ll	lm	ll
chr1_12011296	<nnxnp>	{-1}	nn	nn	nn	nn	nn	np	np	nn	np	nn	np	np	nn	nn	np	np	np	np	nn	nn	np	np	np	np	np	nn	np	np	np	np	nn	nn	np	np	nn	nn	np	np	nn	np	nn	np	np	np	np	nn	np
chr1_17988501	<lmxll>	{1-}	lm	ll	ll	lm	lm	lm	lm	ll	ll	ll	ll	ll	lm	lm	ll	ll	lm	lm	ll	lm	lm	ll	ll	ll	ll	ll	lm	lm	ll	ll	ll	ll	ll	ll	ll	ll	ll	ll	ll	ll	lm	lm	lm	lm	ll	lm	ll
chr1_12148035	<nnxnp>	{-1}	nn	nn	nn	nn	nn	np	np	nn	np	nn	np	np	nn	nn	np	np	np	np	nn	nn	np	np	np	np	np	nn	np	np	np	np	nn	nn	np	np	nn	nn	np	np	nn	np	nn	np	np	np	np	nn	np
chr1_12148081	<nnxnp>	{-1}	nn	nn	nn	nn	nn	np	np	nn	np	nn	np	np	nn	nn	np	np	np	np	nn	nn	np	np	np	np	np	nn	np	np	np	np	nn	nn	np	np	nn	nn	np	np	nn	np	nn	np	np	np	np	nn	np
chr1_17242484	<lmxll>	{1-}	lm	ll	ll	lm	lm	lm	lm	ll	ll	ll	ll	ll	lm	lm	ll	ll	lm	lm	ll	lm	lm	ll	ll	ll	ll	ll	lm	lm	ll	ll	ll	ll	ll	ll	ll	ll	ll	ll	ll	ll	lm	lm	lm	lm	ll	lm	ll
chr1_17242488	<lmxll>	{1-}	lm	ll	ll	lm	lm	lm	lm	ll	ll	ll	ll	ll	lm	lm	ll	ll	lm	lm	ll	lm	lm	ll	ll	ll	ll	ll	lm	lm	ll	ll	ll	ll	ll	ll	ll	ll	ll	ll	ll	ll	lm	lm	lm	lm	ll	lm	ll
chr1_13925722	<nnxnp>	{-1}	nn	nn	nn	nn	nn	np	np	nn	np	nn	np	np	nn	nn	np	np	np	np	nn	nn	np	np	np	np	np	nn	np	np	np	np	nn	nn	np	np	nn	nn	np	np	nn	np	nn	np	np	np	np	nn	np
chr1_17145513	<lmxll>	{1-}	lm	ll	ll	lm	lm	lm	lm	ll	ll	ll	ll	ll	lm	lm	ll	ll	lm	lm	ll	lm	lm	ll	ll	ll	ll	ll	lm	lm	ll	ll	ll	ll	ll	ll	ll	ll	ll	ll	ll	ll	lm	lm	lm	lm	ll	lm	ll
chr1_17145543	<lmxll>	{1-}	lm	ll	ll	lm	lm	lm	lm	ll	ll	ll	ll	ll	lm	lm	ll	ll	lm	lm	ll	lm	lm	ll	ll	ll	ll	ll	lm	lm	ll	ll	ll	ll	ll	ll	ll	ll	ll	ll	ll	ll	lm	lm	lm	lm	ll	lm	ll
chr1_16890948	<lmxll>	{1-}	lm	ll	ll	lm	lm	lm	lm	ll	ll	ll	ll	ll	lm	lm	ll	ll	lm	lm	ll	lm	lm	ll	ll	ll	ll	ll	lm	lm	ll	ll	ll	ll	ll	ll	ll	ll	ll	ll	ll	ll	lm	lm	lm	lm	ll	lm	ll
chr1_14807554	<nnxnp>	{-1}	nn	nn	nn	nn	nn	np	np	nn	np	nn	np	np	nn	nn	np	np	np	np	nn	nn	np	np	np	np	np	nn	np	np	np	np	nn	nn	np	np	nn	nn	np	np	nn	np	nn	np	np	np	np	nn	np
chr1_16905210	<lmxll>	{1-}	lm	ll	ll	lm	lm	lm	lm	ll	ll	ll	ll	ll	lm	lm	ll	ll	lm	lm	ll	lm	lm	ll	ll	ll	ll	ll	lm	lm	ll	ll	ll	ll	ll	ll	ll	ll	ll	ll	ll	ll	lm	lm	lm	lm	ll	lm	ll
chr1_16905232	<lmxll>	{1-}	lm	ll	ll	lm	lm	lm	lm	ll	ll	ll	ll	ll	lm	lm	ll	ll	lm	lm	ll	lm	lm	ll	ll	ll	ll	ll	lm	lm	ll	ll	ll	ll	ll	ll	ll	ll	ll	ll	ll	ll	lm	lm	lm	lm	ll	lm	ll
chr1_15849022	<nnxnp>	{-1}	nn	nn	nn	nn	nn	np	np	nn	np	nn	np	np	nn	nn	np	np	np	np	nn	np	np	np	np	np	np	nn	np	np	np	np	nn	nn	np	np	nn	nn	np	np	nn	np	nn	np	np	np	np	nn	np
chr1_17205195	<lmxll>	{1-}	lm	ll	ll	lm	lm	lm	lm	ll	ll	ll	ll	ll	lm	lm	ll	ll	lm	lm	ll	lm	lm	ll	ll	ll	ll	ll	lm	lm	ll	ll	ll	ll	ll	ll	ll	ll	ll	ll	ll	ll	lm	lm	lm	lm	ll	lm	ll
chr1_16583767	<lmxll>	{1-}	lm	ll	ll	lm	lm	lm	lm	ll	ll	ll	ll	ll	lm	lm	ll	ll	lm	lm	ll	lm	lm	ll	ll	ll	ll	ll	lm	lm	ll	ll	ll	ll	ll	ll	ll	ll	ll	ll	ll	ll	lm	lm	lm	lm	ll	lm	ll
chr1_16364186	<nnxnp>	{-1}	nn	nn	nn	nn	nn	np	np	nn	np	nn	np	np	nn	nn	np	np	np	np	nn	np	np	np	np	np	np	nn	np	np	np	np	nn	nn	np	np	nn	nn	np	np	nn	np	nn	np	np	np	np	nn	np
chr1_16364178	<nnxnp>	{-1}	nn	nn	nn	nn	nn	np	np	nn	np	nn	np	np	nn	nn	np	np	np	np	nn	np	np	np	np	np	np	nn	np	np	np	np	nn	nn	np	np	nn	nn	np	np	nn	np	nn	np	np	np	np	nn	np
chr1_16364150	<nnxnp>	{-1}	nn	nn	nn	nn	nn	np	np	nn	np	nn	np	np	nn	nn	np	np	np	np	nn	np	np	np	np	np	np	nn	np	np	np	np	nn	nn	np	np	nn	nn	np	np	nn	np	nn	np	np	np	np	nn	np
chr1_16364197	<nnxnp>	{-1}	nn	nn	nn	nn	nn	np	np	nn	np	nn	np	np	nn	nn	np	np	np	np	nn	np	np	np	np	np	np	nn	np	np	np	np	nn	nn	np	np	nn	nn	np	np	nn	np	nn	np	np	np	np	nn	np
chr1_12228596	<lmxll>	{1-}	lm	ll	ll	lm	lm	lm	lm	ll	ll	ll	ll	ll	lm	lm	ll	ll	lm	lm	ll	lm	lm	ll	ll	ll	ll	ll	lm	lm	ll	ll	ll	ll	ll	ll	ll	ll	ll	ll	ll	ll	lm	lm	lm	lm	ll	lm	ll
chr1_14984373	<lmxll>	{1-}	lm	ll	ll	lm	lm	lm	lm	ll	ll	ll	ll	ll	lm	lm	ll	ll	lm	lm	ll	lm	lm	ll	ll	ll	ll	ll	lm	lm	ll	ll	ll	ll	ll	ll	ll	ll	ll	ll	ll	ll	lm	lm	lm	lm	ll	lm	ll
chr1_14807530	<lmxll>	{1-}	lm	ll	ll	lm	lm	lm	lm	ll	ll	ll	ll	ll	lm	lm	ll	ll	lm	lm	ll	lm	lm	ll	ll	ll	ll	ll	lm	lm	ll	--	ll	ll	ll	ll	ll	ll	ll	ll	ll	ll	lm	lm	lm	lm	ll	lm	ll
chr1_16364389	<nnxnp>	{-1}	nn	np	nn	nn	nn	np	np	nn	np	nn	np	np	nn	nn	np	np	np	np	nn	nn	np	np	np	np	np	nn	np	np	np	np	nn	nn	np	np	nn	nn	np	np	nn	np	nn	np	np	np	np	nn	np
chr1_16206470	<lmxll>	{0-}	ll	lm	lm	ll	ll	ll	ll	lm	lm	lm	lm	lm	ll	ll	lm	lm	ll	ll	lm	ll	ll	lm	lm	lm	lm	lm	ll	ll	lm	ll	lm	lm	lm	lm	lm	lm	lm	lm	lm	lm	ll	ll	ll	ll	lm	ll	lm
chr1_15660362	<hkxhk>	{10}	kk	hh	hk	kk	kk	hk	hk	hk	hh	hk	hh	hh	kk	kk	hh	hh	hk	hk	hk	kk	hk	hh	hh	hh	hh	hk	hk	hk	hh	hk	hk	hk	hh	hh	hk	hk	hh	hh	hk	hh	kk	hk	hk	hk	hh	kk	hh
chr1_17690275	<hkxhk>	{00}	hk	hk	kk	hk	hk	hh	hh	kk	hk	kk	hk	hk	hk	hk	hk	hk	hh	hh	kk	--	hh	hk	hk	hk	hk	kk	hh	hh	hk	hh	kk	kk	hk	hk	kk	kk	hk	hk	kk	hk	hk	hh	hh	hh	hk	hk	hk
chr1_15950462	<lmxll>	{1-}	lm	ll	ll	lm	lm	lm	lm	ll	ll	ll	ll	ll	lm	lm	ll	ll	lm	lm	ll	lm	lm	ll	ll	ll	ll	ll	lm	lm	ll	lm	ll	ll	ll	ll	ll	ll	ll	ll	ll	ll	lm	lm	lm	lm	ll	lm	ll
chr1_16513629	<hkxhk>	{10}	kk	hh	hk	kk	kk	hk	hk	hk	hh	hk	hh	hh	kk	kk	hh	hh	hk	hk	hk	kk	hk	hh	hh	hh	hh	hk	hk	hk	hh	hk	hk	hk	hh	hh	hk	hk	hh	hh	hk	hh	kk	hk	hk	hk	hh	kk	hh
chr1_15660387	<lmxll>	{1-}	lm	ll	ll	lm	lm	lm	lm	ll	ll	ll	ll	ll	lm	lm	ll	ll	lm	lm	ll	lm	lm	ll	ll	ll	ll	ll	lm	lm	ll	lm	ll	ll	ll	ll	ll	ll	ll	ll	ll	ll	lm	lm	lm	lm	ll	lm	ll
chr1_16513577	<hkxhk>	{10}	kk	hh	hk	kk	kk	hk	hk	hk	hh	hk	hh	hh	kk	kk	hh	hh	hk	hk	hk	kk	hk	hh	hh	hh	hh	hk	hk	hk	hh	hk	hk	hk	hh	hh	hk	hk	hh	hh	hk	hh	kk	hk	hk	hk	hh	kk	hh
chr1_15214591	<lmxll>	{0-}	ll	lm	lm	ll	ll	ll	ll	lm	lm	lm	lm	lm	ll	ll	lm	lm	ll	ll	lm	ll	ll	lm	lm	lm	lm	lm	ll	ll	lm	ll	lm	lm	lm	lm	lm	lm	lm	lm	lm	lm	ll	ll	ll	ll	lm	ll	lm
chr1_13833475	<lmxll>	{1-}	lm	ll	ll	lm	lm	lm	lm	ll	ll	ll	ll	ll	lm	lm	ll	ll	lm	lm	ll	lm	lm	ll	ll	ll	ll	ll	lm	lm	ll	lm	ll	ll	ll	ll	ll	ll	ll	ll	ll	ll	lm	lm	lm	lm	ll	lm	ll
chr1_15660364	<hkxhk>	{10}	kk	hh	hk	kk	kk	hk	hk	hk	hh	hk	hh	hh	kk	kk	hh	hh	hk	hk	hk	kk	hk	hh	hh	hh	hh	hk	hk	hk	hh	hk	hk	hk	hh	hh	hk	hk	hh	hh	hk	hh	kk	hk	hk	hk	hh	kk	hh
chr1_12011363	<nnxnp>	{-0}	np	nn	np	np	np	nn	nn	np	nn	np	nn	nn	np	np	nn	nn	nn	nn	np	nn	nn	nn	nn	nn	nn	np	nn	nn	nn	nn	np	np	nn	nn	np	np	nn	nn	np	nn	np	nn	nn	nn	nn	np	nn
chr1_15926745	<nnxnp>	{-0}	np	nn	np	np	np	nn	nn	np	nn	np	nn	nn	np	np	nn	nn	nn	nn	np	nn	nn	nn	nn	nn	nn	np	nn	nn	nn	nn	np	np	nn	nn	np	np	nn	nn	np	nn	np	nn	nn	nn	nn	np	nn
chr1_15229496	<nnxnp>	{-1}	nn	np	nn	nn	nn	np	np	nn	np	nn	np	np	nn	nn	np	np	np	np	nn	np	np	np	np	np	np	nn	np	np	np	np	nn	nn	np	np	nn	nn	np	np	nn	np	nn	np	np	np	np	nn	np
chr1_15229757	<nnxnp>	{-1}	nn	np	nn	nn	nn	np	np	nn	np	nn	np	np	nn	nn	np	np	np	np	nn	np	np	np	np	np	np	nn	np	np	np	np	nn	nn	np	np	nn	nn	np	np	nn	np	nn	np	np	np	np	nn	np
chr1_22969923	<nnxnp>	{-1}	nn	np	nn	nn	nn	np	np	nn	np	nn	np	np	nn	nn	np	np	np	np	nn	np	np	np	np	np	np	nn	np	np	np	np	nn	nn	np	np	nn	nn	np	np	nn	np	nn	np	np	np	np	nn	np
chr1_12652404	<lmxll>	{1-}	lm	ll	ll	lm	lm	lm	lm	ll	ll	ll	ll	ll	lm	lm	ll	ll	lm	lm	ll	lm	lm	ll	ll	ll	ll	ll	lm	lm	ll	lm	ll	ll	ll	ll	ll	ll	ll	ll	ll	ll	lm	lm	lm	lm	ll	lm	ll
chr1_532821	<nnxnp>	{-0}	np	nn	np	np	np	nn	nn	np	nn	np	nn	nn	np	np	nn	nn	nn	nn	np	nn	nn	nn	nn	nn	nn	np	nn	nn	nn	nn	np	np	nn	nn	np	np	nn	nn	np	nn	np	nn	nn	nn	nn	np	nn
chr1_12082306	<lmxll>	{0-}	ll	lm	lm	ll	ll	ll	ll	lm	lm	lm	lm	lm	ll	ll	lm	lm	ll	ll	lm	ll	ll	lm	lm	lm	lm	lm	ll	ll	lm	ll	lm	lm	lm	lm	lm	lm	lm	lm	lm	lm	ll	ll	ll	ll	lm	ll	lm
chr1_11610937	<lmxll>	{0-}	ll	lm	lm	ll	ll	ll	ll	lm	lm	lm	lm	lm	ll	ll	lm	lm	ll	ll	lm	ll	ll	lm	lm	lm	lm	lm	ll	ll	lm	--	lm	lm	lm	lm	lm	lm	lm	lm	lm	lm	ll	ll	ll	ll	lm	ll	lm
chr1_11518544	<lmxll>	{0-}	ll	lm	lm	ll	ll	ll	ll	lm	lm	lm	lm	lm	ll	ll	lm	lm	ll	ll	lm	ll	ll	lm	lm	lm	lm	lm	ll	ll	lm	lm	lm	lm	lm	lm	lm	lm	lm	lm	lm	lm	ll	ll	ll	ll	lm	ll	lm
chr1_2542847	<nnxnp>	{-0}	np	nn	np	np	np	np	nn	np	nn	np	nn	nn	np	np	nn	nn	nn	nn	np	nn	nn	nn	nn	nn	nn	np	nn	nn	nn	nn	np	np	nn	nn	np	np	nn	nn	np	nn	np	nn	nn	nn	nn	np	nn
chr1_2542845	<nnxnp>	{-0}	np	nn	np	np	np	np	nn	np	nn	np	nn	nn	np	np	nn	nn	nn	nn	np	nn	nn	nn	nn	nn	nn	np	nn	nn	nn	nn	np	np	nn	nn	np	np	nn	nn	np	nn	np	nn	nn	nn	nn	np	nn
chr1_11518487	<lmxll>	{1-}	lm	ll	ll	lm	lm	lm	lm	ll	ll	ll	ll	ll	lm	lm	ll	ll	lm	lm	ll	lm	lm	ll	ll	ll	ll	ll	lm	lm	ll	ll	ll	ll	ll	ll	ll	ll	ll	ll	ll	ll	lm	lm	lm	lm	ll	lm	ll
chr1_14003530	<lmxll>	{1-}	lm	ll	ll	lm	lm	lm	lm	ll	ll	ll	ll	ll	lm	lm	ll	ll	lm	lm	ll	lm	lm	ll	ll	ll	ll	ll	lm	lm	ll	ll	ll	ll	ll	ll	ll	ll	ll	ll	ll	ll	lm	lm	lm	lm	ll	lm	ll
chr1_16486741	<lmxll>	{1-}	lm	ll	ll	lm	lm	lm	lm	ll	ll	ll	ll	ll	lm	lm	ll	ll	lm	lm	ll	lm	lm	ll	ll	ll	ll	ll	lm	lm	ll	ll	ll	ll	ll	ll	ll	ll	ll	ll	ll	ll	lm	lm	lm	lm	ll	lm	ll
chr1_18636282	<lmxll>	{1-}	lm	ll	ll	lm	lm	lm	lm	ll	ll	ll	ll	ll	lm	lm	ll	ll	lm	lm	ll	lm	lm	ll	ll	ll	ll	ll	lm	lm	ll	ll	ll	ll	ll	ll	ll	ll	ll	ll	ll	ll	lm	lm	lm	lm	ll	lm	ll
chr1_19729900	<lmxll>	{1-}	lm	ll	ll	lm	lm	lm	lm	ll	ll	ll	ll	ll	lm	lm	ll	ll	lm	lm	ll	lm	lm	ll	ll	ll	ll	ll	lm	lm	ll	ll	ll	ll	ll	ll	ll	ll	ll	ll	ll	ll	lm	lm	lm	lm	ll	lm	ll
chr1_19729853	<lmxll>	{1-}	lm	ll	ll	lm	lm	lm	lm	ll	ll	ll	ll	ll	lm	lm	ll	ll	lm	lm	ll	lm	lm	ll	ll	ll	ll	ll	lm	lm	ll	ll	ll	ll	ll	ll	ll	ll	ll	ll	ll	ll	lm	lm	lm	lm	ll	lm	ll
chr1_19729855	<lmxll>	{1-}	lm	ll	ll	lm	lm	lm	lm	ll	ll	ll	ll	ll	lm	lm	ll	ll	lm	lm	ll	lm	lm	ll	ll	ll	ll	ll	lm	lm	ll	--	ll	ll	ll	ll	ll	ll	ll	ll	ll	ll	lm	lm	lm	lm	ll	lm	ll
chr1_19443988	<lmxll>	{1-}	lm	ll	ll	lm	lm	lm	lm	ll	ll	ll	ll	ll	lm	lm	ll	ll	lm	lm	ll	lm	lm	ll	ll	ll	ll	ll	lm	lm	ll	ll	ll	ll	ll	ll	ll	ll	ll	ll	ll	ll	lm	lm	lm	lm	ll	lm	ll
chr1_12529482	<nnxnp>	{-1}	nn	np	nn	nn	nn	nn	np	nn	np	nn	np	np	nn	nn	np	np	np	np	nn	nn	np	np	np	np	np	nn	np	np	np	np	nn	nn	np	np	nn	nn	np	np	nn	np	nn	np	np	np	np	nn	np
chr1_12529478	<nnxnp>	{-1}	nn	np	nn	nn	nn	nn	np	nn	np	nn	np	np	nn	nn	np	np	np	np	nn	nn	np	np	np	np	np	nn	np	np	np	np	nn	nn	np	np	nn	nn	np	np	nn	np	nn	np	np	np	np	nn	np
chr1_18017857	<lmxll>	{1-}	lm	ll	ll	lm	lm	lm	lm	ll	ll	ll	ll	ll	lm	lm	ll	ll	lm	lm	ll	lm	lm	ll	ll	ll	ll	ll	lm	lm	ll	--	ll	ll	ll	ll	ll	ll	ll	ll	ll	ll	lm	lm	lm	lm	ll	lm	ll
chr1_21315654	<nnxnp>	{-0}	np	nn	np	np	np	np	nn	np	nn	np	nn	nn	np	np	nn	nn	nn	nn	np	--	nn	nn	nn	nn	nn	np	nn	nn	nn	nn	np	np	nn	nn	np	np	nn	nn	np	nn	np	nn	nn	nn	nn	np	nn
chr1_21110568	<nnxnp>	{-0}	np	nn	np	np	np	np	nn	np	nn	np	nn	nn	np	np	nn	nn	nn	nn	np	--	nn	nn	nn	nn	nn	np	nn	nn	nn	nn	np	np	nn	nn	np	np	nn	nn	np	nn	np	nn	nn	nn	nn	np	nn
chr1_21243425	<nnxnp>	{-0}	np	nn	np	np	np	np	nn	np	nn	np	nn	nn	np	np	nn	nn	nn	nn	np	nn	nn	nn	nn	nn	nn	np	nn	nn	nn	nn	np	np	nn	nn	np	np	nn	nn	np	nn	np	nn	nn	nn	nn	np	nn
chr1_21414972	<nnxnp>	{-0}	np	nn	np	np	np	np	nn	np	nn	np	nn	nn	np	np	nn	nn	nn	nn	np	nn	nn	nn	nn	nn	nn	np	nn	nn	nn	nn	np	np	nn	nn	np	np	nn	nn	np	nn	np	nn	nn	nn	nn	np	nn
chr1_21414861	<nnxnp>	{-0}	np	nn	np	np	np	np	nn	np	nn	np	nn	nn	np	np	nn	nn	nn	nn	np	nn	nn	nn	nn	nn	nn	np	nn	nn	nn	nn	np	np	nn	nn	np	np	nn	nn	np	nn	np	nn	nn	nn	nn	np	nn
chr1_21952464	<hkxhk>	{10}	kk	hh	hk	kk	kk	kk	hk	hk	hh	hk	hh	hh	kk	kk	hh	hh	hk	hk	hk	hk	hk	hh	hh	hh	hh	hk	hk	hk	hh	--	hk	hk	hh	hh	hk	hk	hh	hh	hk	hh	kk	hk	hk	hk	hh	kk	hh
chr1_21939224	<hkxhk>	{10}	kk	hh	hk	kk	kk	kk	hk	hk	hh	hk	hh	hh	kk	kk	hh	hh	hk	hk	hk	hk	hk	hh	hh	hh	hh	hk	hk	hk	hh	--	hk	hk	hh	hh	hk	hk	hh	hh	hk	hh	kk	hk	hk	hk	hh	kk	hh
chr1_21952678	<hkxhk>	{10}	kk	hh	hk	kk	kk	kk	hk	hk	hh	hk	hh	hh	kk	kk	hh	hh	hk	hk	hk	hk	hk	hh	hh	hh	hh	hk	hk	hk	hh	hk	hk	hk	hh	hh	hk	hk	hh	hh	hk	hh	kk	hk	hk	hk	hh	kk	hh
chr1_21483226	<lmxll>	{0-}	ll	lm	lm	ll	ll	ll	ll	lm	lm	lm	lm	lm	ll	ll	lm	lm	ll	ll	lm	ll	ll	lm	lm	lm	lm	lm	ll	ll	lm	ll	lm	lm	lm	lm	lm	lm	lm	lm	lm	lm	ll	ll	ll	ll	lm	ll	lm
chr1_21952649	<lmxll>	{0-}	ll	lm	lm	ll	ll	ll	ll	lm	lm	lm	lm	lm	ll	ll	lm	lm	ll	ll	lm	ll	ll	lm	lm	lm	lm	lm	ll	ll	lm	ll	lm	lm	lm	lm	lm	lm	lm	lm	lm	lm	ll	ll	ll	ll	lm	ll	lm
chr1_21347265	<lmxll>	{0-}	ll	lm	lm	ll	ll	ll	ll	lm	lm	lm	lm	lm	ll	ll	lm	lm	ll	ll	lm	ll	ll	lm	lm	lm	lm	lm	ll	ll	lm	ll	lm	lm	lm	lm	lm	lm	lm	lm	lm	lm	ll	ll	ll	ll	lm	ll	lm
chr1_21136724	<lmxll>	{0-}	ll	lm	lm	ll	ll	ll	ll	lm	lm	lm	lm	lm	ll	ll	lm	lm	ll	ll	lm	ll	ll	lm	lm	lm	lm	lm	ll	ll	lm	ll	lm	lm	lm	lm	lm	lm	lm	lm	lm	lm	ll	ll	ll	ll	lm	ll	lm
chr1_19444011	<lmxll>	{0-}	ll	lm	lm	ll	ll	ll	ll	lm	lm	lm	lm	lm	ll	ll	lm	lm	ll	ll	lm	ll	ll	lm	lm	lm	lm	lm	ll	ll	lm	ll	lm	lm	lm	lm	lm	lm	lm	lm	lm	lm	ll	ll	ll	ll	lm	ll	lm
chr1_19634588	<lmxll>	{0-}	ll	lm	lm	ll	ll	ll	ll	lm	lm	lm	lm	lm	ll	ll	lm	lm	ll	ll	lm	ll	ll	lm	lm	lm	lm	lm	ll	ll	lm	ll	lm	lm	lm	lm	lm	lm	lm	lm	lm	lm	ll	ll	ll	ll	lm	ll	lm
chr1_19736288	<lmxll>	{0-}	ll	lm	lm	ll	ll	ll	ll	lm	lm	lm	lm	lm	ll	ll	lm	lm	ll	ll	lm	ll	ll	lm	lm	lm	lm	lm	ll	ll	lm	--	lm	lm	lm	lm	lm	lm	lm	lm	lm	lm	ll	ll	ll	ll	lm	ll	lm
chr1_19950008	<lmxll>	{0-}	ll	lm	lm	ll	ll	ll	ll	lm	lm	lm	lm	lm	ll	ll	lm	lm	ll	ll	lm	ll	ll	lm	lm	lm	lm	lm	ll	ll	lm	--	lm	lm	lm	lm	lm	lm	lm	lm	lm	lm	ll	ll	ll	ll	lm	ll	lm
chr1_22336657	<lmxll>	{0-}	ll	lm	lm	ll	ll	ll	ll	lm	lm	lm	lm	lm	ll	ll	lm	lm	ll	ll	lm	ll	ll	lm	lm	lm	lm	lm	ll	ll	lm	lm	lm	lm	lm	lm	lm	lm	lm	lm	lm	lm	ll	ll	ll	ll	lm	ll	lm
chr1_21724097	<lmxll>	{1-}	lm	ll	ll	lm	lm	lm	lm	ll	ll	ll	ll	ll	lm	lm	ll	ll	lm	lm	ll	lm	lm	ll	ll	ll	ll	ll	lm	lm	ll	ll	ll	ll	ll	ll	ll	ll	ll	ll	ll	ll	lm	lm	lm	lm	ll	lm	ll
chr1_22803644	<lmxll>	{1-}	lm	ll	ll	lm	lm	lm	lm	ll	ll	ll	ll	ll	lm	lm	ll	ll	lm	lm	ll	lm	lm	ll	ll	ll	ll	ll	lm	lm	ll	ll	ll	ll	ll	ll	ll	ll	ll	ll	ll	ll	lm	lm	lm	lm	ll	lm	ll
chr1_22737880	<lmxll>	{1-}	lm	ll	ll	lm	lm	lm	lm	ll	ll	ll	ll	ll	lm	lm	ll	ll	lm	lm	ll	lm	lm	ll	ll	ll	ll	ll	lm	lm	ll	ll	ll	ll	ll	ll	ll	ll	ll	ll	ll	ll	lm	lm	lm	lm	ll	lm	ll
chr1_22792647	<lmxll>	{1-}	lm	ll	ll	lm	lm	lm	lm	ll	ll	ll	ll	ll	lm	lm	ll	ll	lm	lm	ll	lm	lm	ll	ll	ll	ll	ll	lm	lm	ll	ll	ll	ll	ll	ll	ll	ll	ll	ll	ll	ll	lm	lm	lm	lm	ll	lm	ll
chr1_22792624	<lmxll>	{1-}	lm	ll	ll	lm	lm	lm	lm	ll	ll	ll	ll	ll	lm	lm	ll	ll	lm	lm	ll	lm	lm	ll	ll	ll	ll	ll	lm	lm	ll	ll	ll	ll	ll	ll	ll	ll	ll	ll	ll	ll	lm	lm	lm	lm	ll	lm	ll
chr1_22792878	<lmxll>	{1-}	lm	ll	ll	lm	lm	lm	lm	ll	ll	ll	ll	ll	lm	lm	ll	ll	lm	lm	ll	lm	lm	ll	ll	ll	ll	ll	lm	lm	ll	ll	ll	ll	ll	ll	ll	ll	ll	ll	ll	ll	lm	lm	lm	lm	ll	lm	ll
chr1_21414986	<nnxnp>	{-1}	nn	np	nn	nn	nn	nn	np	nn	np	nn	np	np	nn	nn	np	nn	np	np	nn	np	np	np	np	np	np	nn	np	np	np	np	nn	nn	np	np	nn	nn	np	np	nn	np	nn	np	np	np	np	nn	np
chr1_21657498	<lmxll>	{0-}	ll	lm	lm	ll	ll	ll	ll	lm	lm	lm	lm	lm	ll	ll	lm	lm	ll	ll	lm	ll	ll	lm	lm	lm	lm	lm	ll	ll	lm	lm	lm	lm	lm	lm	lm	lm	lm	lm	lm	lm	ll	ll	ll	ll	lm	ll	lm
chr1_21657443	<lmxll>	{0-}	ll	lm	lm	ll	ll	ll	ll	lm	lm	lm	lm	lm	ll	ll	lm	lm	ll	ll	lm	ll	ll	lm	lm	lm	lm	lm	ll	ll	lm	lm	lm	lm	lm	lm	lm	lm	lm	lm	lm	lm	ll	ll	ll	ll	lm	ll	lm
chr1_22917960	<nnxnp>	{-1}	nn	np	nn	nn	nn	nn	np	nn	np	nn	np	np	nn	nn	np	nn	np	np	nn	np	np	np	np	np	np	nn	np	np	np	np	nn	nn	np	np	nn	nn	np	np	nn	np	nn	np	np	np	np	nn	np
chr1_14034789	<lmxll>	{0-}	ll	lm	lm	ll	ll	ll	ll	lm	lm	lm	lm	lm	ll	ll	lm	lm	ll	ll	lm	ll	ll	lm	lm	lm	lm	lm	ll	ll	lm	lm	lm	lm	lm	lm	lm	lm	lm	lm	lm	lm	ll	ll	ll	ll	lm	ll	lm
chr1_22955152	<nnxnp>	{-1}	nn	np	nn	nn	nn	nn	np	nn	np	nn	np	np	nn	nn	np	nn	np	np	nn	np	np	np	np	np	np	nn	np	np	np	np	nn	nn	np	np	nn	nn	np	np	nn	np	nn	np	np	np	np	nn	np
chr1_20822179	<nnxnp>	{-1}	nn	np	nn	nn	nn	nn	np	nn	np	nn	np	np	nn	nn	np	nn	np	np	nn	np	np	np	np	np	np	nn	np	np	np	np	nn	nn	np	np	nn	nn	np	np	nn	np	nn	np	np	np	np	nn	np
chr1_19873641	<nnxnp>	{-1}	nn	np	nn	nn	nn	nn	np	nn	np	nn	np	np	nn	nn	np	nn	np	np	nn	np	np	np	np	np	np	nn	np	np	np	np	nn	nn	np	np	nn	nn	np	np	nn	np	nn	np	np	np	np	nn	np
chr1_19873649	<nnxnp>	{-1}	nn	np	nn	nn	nn	nn	np	nn	np	nn	np	np	nn	nn	np	nn	np	np	nn	np	np	np	np	np	np	nn	np	np	np	np	nn	nn	np	np	nn	nn	np	np	nn	np	nn	np	np	np	np	nn	np
chr1_19873614	<nnxnp>	{-1}	nn	np	nn	nn	nn	nn	np	nn	np	nn	np	np	nn	nn	np	nn	np	np	nn	np	np	np	np	np	np	nn	np	np	np	np	nn	nn	np	np	nn	nn	np	np	nn	np	nn	np	np	np	np	nn	np
chr1_19873648	<nnxnp>	{-1}	nn	np	nn	nn	nn	nn	np	nn	np	nn	np	np	nn	nn	np	nn	np	np	nn	np	np	np	np	np	np	nn	np	np	np	np	nn	nn	np	np	nn	nn	np	np	nn	np	nn	np	np	np	np	nn	np
chr1_19873630	<nnxnp>	{-1}	nn	np	nn	nn	nn	nn	np	nn	np	nn	np	np	nn	nn	np	nn	np	np	nn	np	np	np	np	np	np	nn	np	np	np	np	nn	nn	np	np	nn	nn	np	np	nn	np	nn	np	np	np	np	nn	np
chr1_20086491	<nnxnp>	{-0}	np	nn	np	np	np	np	nn	np	nn	np	nn	nn	np	np	nn	np	nn	nn	np	nn	nn	nn	nn	nn	nn	np	nn	nn	nn	nn	np	np	nn	nn	np	np	nn	nn	np	nn	np	nn	nn	nn	nn	np	nn
chr1_19641219	<nnxnp>	{-0}	np	nn	np	np	np	np	nn	np	nn	np	nn	nn	np	np	nn	np	nn	nn	np	nn	nn	nn	nn	nn	nn	np	nn	nn	nn	nn	np	np	nn	nn	np	np	nn	nn	np	nn	np	nn	nn	nn	nn	np	nn
chr1_19641218	<nnxnp>	{-0}	np	nn	np	np	np	np	nn	np	nn	np	nn	nn	np	np	nn	np	nn	nn	np	nn	nn	nn	nn	nn	nn	np	nn	nn	nn	nn	np	np	nn	nn	np	np	nn	nn	np	nn	np	nn	nn	nn	nn	np	nn
chr1_19392571	<nnxnp>	{-0}	np	nn	np	np	np	np	nn	np	nn	np	nn	nn	np	np	nn	np	nn	nn	np	nn	nn	nn	nn	nn	nn	np	nn	nn	nn	nn	np	np	nn	nn	np	np	nn	nn	np	nn	np	nn	nn	nn	nn	np	nn
chr1_9919573	<lmxll>	{0-}	ll	lm	lm	ll	ll	ll	ll	lm	lm	lm	lm	lm	ll	ll	lm	lm	ll	ll	lm	ll	ll	lm	lm	lm	lm	lm	ll	ll	lm	lm	lm	lm	lm	lm	lm	lm	lm	lm	lm	lm	ll	ll	ll	ll	lm	ll	lm
chr1_9919597	<lmxll>	{0-}	ll	lm	lm	ll	ll	ll	ll	lm	lm	lm	lm	lm	ll	ll	lm	lm	ll	ll	lm	ll	ll	lm	lm	lm	lm	lm	ll	ll	lm	lm	lm	lm	lm	lm	lm	lm	lm	lm	lm	lm	ll	ll	ll	ll	lm	ll	lm
chr1_9919862	<lmxll>	{0-}	ll	lm	lm	ll	ll	ll	ll	lm	lm	lm	lm	lm	ll	ll	lm	lm	ll	ll	lm	ll	ll	lm	lm	lm	lm	lm	ll	ll	lm	lm	lm	lm	lm	lm	lm	lm	lm	lm	lm	lm	ll	ll	ll	ll	lm	ll	lm
chr1_18636231	<nnxnp>	{-0}	np	nn	np	np	np	np	nn	np	nn	np	nn	nn	np	np	nn	np	nn	nn	np	nn	nn	nn	nn	nn	nn	np	nn	nn	nn	nn	np	np	nn	nn	np	np	nn	nn	np	nn	np	nn	nn	nn	nn	np	nn
chr1_18537197	<nnxnp>	{-0}	np	nn	np	np	np	np	nn	np	nn	np	nn	nn	np	np	nn	np	nn	nn	np	nn	nn	nn	nn	nn	nn	np	nn	nn	nn	nn	np	np	nn	nn	np	np	nn	nn	np	nn	np	nn	nn	nn	nn	np	nn
chr1_18232539	<nnxnp>	{-0}	np	nn	np	np	np	np	nn	np	nn	np	nn	nn	np	np	nn	np	nn	nn	np	nn	nn	nn	nn	nn	nn	np	nn	nn	nn	nn	np	np	nn	nn	np	np	nn	nn	np	nn	np	nn	nn	nn	nn	np	nn
chr1_17690135	<hkxhk>	{11}	hk	hk	hh	hk	hk	hk	kk	hh	hk	hh	hk	hk	hk	hk	hk	hh	kk	kk	hh	kk	kk	hk	hk	hk	hk	hh	kk	kk	hk	hk	hh	hh	hk	hk	hh	hh	hk	hk	hh	hk	hk	kk	kk	kk	hk	hk	hk
chr1_17952703	<nnxnp>	{-0}	np	nn	np	np	np	np	nn	np	nn	np	nn	nn	np	np	nn	np	nn	nn	np	nn	nn	nn	nn	nn	nn	np	nn	nn	nn	nn	np	np	nn	nn	np	np	nn	nn	np	nn	np	nn	nn	nn	nn	np	nn
chr1_17962123	<nnxnp>	{-0}	np	nn	np	np	np	np	nn	np	nn	np	nn	nn	np	np	nn	np	nn	nn	np	nn	nn	nn	nn	nn	nn	np	nn	nn	nn	nn	np	np	nn	nn	np	np	nn	nn	np	nn	np	nn	nn	nn	nn	np	nn
chr1_17537379	<nnxnp>	{-0}	np	nn	np	np	np	np	nn	np	nn	np	nn	nn	np	np	nn	np	nn	nn	np	nn	nn	nn	nn	nn	nn	np	nn	nn	nn	nn	np	np	nn	nn	np	np	nn	nn	np	nn	np	nn	nn	nn	nn	np	nn
chr1_17242512	<lmxll>	{0-}	ll	lm	lm	ll	ll	ll	ll	lm	lm	lm	lm	lm	ll	ll	lm	lm	ll	ll	lm	ll	ll	lm	lm	lm	lm	lm	ll	ll	lm	lm	lm	lm	lm	lm	lm	lm	lm	lm	lm	lm	ll	ll	ll	ll	lm	ll	lm
chr1_17926584	<nnxnp>	{-0}	np	nn	np	np	np	np	nn	np	nn	np	nn	nn	np	np	nn	np	nn	nn	np	nn	nn	nn	nn	nn	nn	np	nn	nn	nn	nn	np	np	nn	nn	np	np	nn	nn	np	nn	np	nn	nn	nn	nn	np	nn
chr1_17537401	<lmxll>	{0-}	ll	lm	lm	ll	ll	ll	ll	lm	lm	lm	lm	lm	ll	ll	lm	lm	ll	ll	lm	ll	ll	lm	lm	lm	lm	lm	ll	ll	lm	lm	lm	lm	lm	lm	lm	lm	lm	lm	lm	lm	ll	ll	ll	ll	lm	ll	lm
chr1_17205562	<lmxll>	{0-}	ll	lm	lm	ll	ll	ll	ll	lm	lm	lm	lm	lm	ll	ll	lm	lm	ll	ll	lm	ll	ll	lm	lm	lm	lm	lm	ll	ll	lm	lm	lm	lm	lm	lm	lm	lm	lm	lm	lm	lm	ll	ll	ll	ll	lm	ll	lm
chr1_16981290	<nnxnp>	{-0}	np	nn	np	np	np	np	nn	np	nn	np	nn	nn	np	np	nn	np	nn	nn	np	nn	nn	nn	nn	nn	nn	np	nn	nn	nn	nn	np	np	nn	nn	np	np	nn	nn	np	nn	np	nn	nn	nn	nn	np	nn
chr1_18155498	<lmxll>	{1-}	lm	ll	ll	lm	lm	lm	lm	ll	ll	ll	ll	ll	lm	lm	ll	ll	lm	lm	ll	lm	lm	ll	ll	ll	ll	ll	lm	lm	ll	ll	ll	ll	ll	ll	ll	ll	ll	ll	ll	ll	lm	lm	lm	lm	ll	lm	ll
chr1_19501992	<lmxll>	{1-}	lm	ll	ll	lm	lm	lm	lm	ll	ll	ll	ll	ll	lm	lm	ll	ll	lm	lm	ll	lm	lm	ll	ll	ll	ll	ll	lm	lm	ll	ll	ll	ll	ll	ll	ll	ll	ll	ll	ll	ll	lm	lm	lm	lm	ll	lm	ll
chr1_19502023	<lmxll>	{1-}	lm	ll	ll	lm	lm	lm	lm	ll	ll	ll	ll	ll	lm	lm	ll	ll	lm	lm	ll	lm	lm	ll	ll	ll	ll	ll	lm	lm	ll	ll	ll	ll	ll	ll	ll	ll	ll	ll	ll	ll	lm	lm	lm	lm	ll	lm	ll
chr1_18111463	<nnxnp>	{-0}	np	nn	np	np	np	np	nn	np	nn	np	nn	nn	np	np	nn	np	nn	nn	np	nn	nn	nn	nn	nn	nn	np	nn	nn	nn	nn	np	np	nn	nn	np	np	nn	nn	np	nn	np	nn	nn	nn	nn	np	nn
chr1_18969427	<lmxll>	{1-}	lm	ll	ll	lm	lm	lm	lm	ll	ll	ll	ll	ll	lm	lm	ll	ll	lm	lm	ll	lm	lm	ll	ll	ll	ll	ll	lm	lm	ll	ll	ll	ll	ll	ll	ll	ll	ll	ll	ll	ll	lm	lm	lm	lm	ll	lm	ll
chr1_18138266	<nnxnp>	{-0}	np	nn	np	np	np	np	nn	np	nn	np	nn	nn	np	np	nn	np	nn	nn	np	nn	nn	nn	nn	nn	nn	np	nn	nn	nn	nn	np	np	nn	nn	np	np	nn	nn	np	nn	np	nn	nn	nn	nn	np	nn
chr1_19893524	<lmxll>	{1-}	lm	ll	ll	lm	lm	lm	lm	ll	ll	ll	ll	ll	lm	lm	ll	ll	lm	lm	ll	lm	lm	ll	ll	ll	ll	ll	lm	lm	ll	ll	ll	ll	ll	ll	ll	ll	ll	ll	ll	ll	lm	lm	lm	lm	ll	lm	ll
chr1_19950090	<lmxll>	{1-}	lm	ll	ll	lm	lm	lm	lm	ll	ll	ll	ll	ll	lm	lm	ll	ll	lm	lm	ll	lm	lm	ll	ll	ll	ll	ll	lm	lm	ll	ll	ll	ll	ll	ll	ll	ll	ll	ll	ll	ll	lm	lm	lm	lm	ll	lm	ll
chr1_18323677	<nnxnp>	{-0}	np	nn	np	np	np	np	nn	np	nn	np	nn	nn	np	np	nn	np	nn	nn	np	nn	nn	nn	nn	nn	nn	np	nn	nn	nn	nn	np	np	nn	nn	np	np	nn	nn	np	nn	np	nn	nn	nn	nn	np	nn
chr1_21347272	<lmxll>	{1-}	lm	ll	ll	lm	lm	lm	lm	ll	ll	ll	ll	ll	lm	lm	ll	ll	lm	lm	ll	lm	lm	ll	ll	ll	ll	ll	lm	lm	ll	ll	ll	ll	ll	ll	ll	ll	ll	ll	ll	ll	lm	lm	lm	lm	ll	lm	ll
chr1_19187136	<nnxnp>	{-0}	np	nn	np	np	np	np	nn	np	nn	np	nn	nn	np	np	nn	np	nn	nn	np	nn	nn	nn	nn	nn	nn	np	nn	nn	nn	nn	np	np	nn	nn	np	np	nn	nn	np	nn	np	nn	nn	nn	nn	np	nn
chr1_20903914	<lmxll>	{1-}	lm	ll	ll	lm	lm	lm	lm	ll	ll	ll	ll	ll	lm	lm	ll	ll	lm	lm	ll	lm	lm	ll	ll	ll	ll	ll	lm	lm	ll	ll	ll	ll	ll	ll	ll	ll	ll	ll	ll	ll	lm	lm	lm	lm	ll	lm	ll
chr1_21110269	<lmxll>	{1-}	lm	ll	ll	lm	lm	lm	lm	ll	ll	ll	ll	ll	lm	lm	ll	ll	lm	lm	ll	lm	lm	ll	ll	ll	ll	ll	lm	lm	ll	ll	ll	ll	ll	ll	ll	ll	ll	ll	ll	ll	lm	lm	lm	lm	ll	lm	ll
chr1_21110274	<lmxll>	{1-}	lm	ll	ll	lm	lm	lm	lm	ll	ll	ll	ll	ll	lm	lm	ll	ll	lm	lm	ll	lm	lm	ll	ll	ll	ll	ll	lm	lm	ll	ll	ll	ll	ll	ll	ll	ll	ll	ll	ll	ll	lm	lm	lm	lm	ll	lm	ll
chr1_19392645	<nnxnp>	{-0}	np	nn	np	np	np	np	nn	np	nn	np	nn	nn	np	np	nn	np	nn	nn	np	nn	nn	nn	nn	nn	nn	np	nn	nn	nn	--	np	np	nn	nn	np	np	nn	nn	np	nn	np	nn	nn	nn	nn	np	nn
chr1_19392656	<nnxnp>	{-0}	np	nn	np	np	np	np	nn	np	nn	np	nn	nn	np	np	nn	np	nn	nn	np	nn	nn	nn	nn	nn	nn	np	nn	nn	nn	nn	np	np	nn	nn	np	np	nn	nn	np	nn	np	nn	nn	nn	nn	np	nn
chr1_20663660	<lmxll>	{0-}	ll	lm	lm	ll	ll	ll	ll	lm	lm	lm	lm	lm	ll	ll	lm	lm	ll	ll	lm	ll	ll	lm	lm	lm	lm	lm	ll	ll	lm	lm	lm	lm	lm	lm	lm	lm	lm	lm	lm	lm	ll	ll	ll	ll	lm	ll	lm
chr1_19764028	<lmxll>	{0-}	ll	lm	lm	ll	ll	ll	ll	lm	lm	lm	lm	lm	ll	ll	lm	lm	ll	ll	lm	ll	ll	lm	lm	lm	lm	lm	ll	ll	lm	lm	lm	lm	lm	lm	lm	lm	lm	lm	lm	lm	ll	ll	ll	ll	lm	ll	lm
chr1_19187130	<nnxnp>	{-0}	np	nn	np	np	np	np	nn	np	nn	np	nn	nn	np	np	nn	np	nn	nn	np	nn	nn	nn	nn	nn	nn	np	nn	nn	nn	nn	np	np	nn	nn	np	np	nn	nn	np	nn	np	nn	nn	nn	nn	np	nn
chr1_19158027	<nnxnp>	{-0}	np	nn	np	np	np	np	nn	np	nn	np	nn	nn	np	np	nn	np	nn	nn	np	nn	nn	nn	nn	nn	nn	np	nn	nn	nn	nn	np	np	nn	nn	np	np	nn	nn	np	nn	np	nn	nn	nn	nn	np	nn
chr1_18636202	<lmxll>	{0-}	ll	lm	lm	ll	ll	ll	ll	lm	lm	lm	lm	lm	ll	ll	lm	lm	ll	ll	lm	ll	ll	lm	lm	lm	lm	lm	ll	ll	lm	lm	lm	lm	lm	lm	lm	lm	lm	lm	lm	lm	ll	ll	ll	ll	lm	ll	lm
chr1_18907955	<nnxnp>	{-0}	np	nn	np	np	np	np	nn	np	nn	np	nn	nn	np	np	nn	np	nn	nn	np	nn	nn	nn	nn	nn	nn	np	nn	nn	nn	nn	np	np	nn	nn	np	np	nn	nn	np	nn	np	nn	nn	nn	nn	np	nn
chr1_18912283	<nnxnp>	{-0}	np	nn	np	np	np	np	nn	np	nn	np	nn	nn	np	np	nn	np	nn	nn	np	nn	nn	nn	nn	nn	nn	np	nn	nn	nn	nn	np	np	nn	nn	np	np	nn	nn	np	nn	np	nn	nn	nn	nn	np	nn
chr1_19656868	<nnxnp>	{-0}	np	nn	np	np	np	np	nn	np	nn	np	nn	nn	np	np	nn	np	nn	nn	np	nn	nn	nn	nn	nn	nn	np	nn	nn	nn	nn	np	np	nn	nn	np	np	nn	nn	np	nn	np	nn	nn	nn	nn	np	nn
chr1_19392500	<nnxnp>	{-0}	np	nn	np	np	np	np	nn	np	nn	np	nn	nn	np	np	nn	np	nn	nn	np	nn	nn	nn	nn	nn	nn	np	nn	nn	nn	nn	np	np	nn	nn	np	np	nn	nn	np	nn	np	nn	nn	nn	nn	np	nn
chr1_19641374	<nnxnp>	{-0}	np	nn	np	np	np	np	nn	np	nn	np	nn	nn	np	np	nn	np	nn	nn	np	nn	nn	nn	nn	nn	nn	np	nn	nn	nn	nn	np	np	nn	nn	np	np	nn	nn	np	nn	np	nn	nn	nn	nn	np	nn
chr1_17988561	<lmxll>	{0-}	ll	lm	lm	ll	ll	ll	ll	lm	lm	lm	lm	lm	ll	ll	lm	lm	ll	ll	lm	ll	ll	lm	lm	lm	lm	lm	ll	ll	lm	lm	lm	lm	lm	lm	lm	lm	lm	lm	lm	lm	ll	ll	ll	ll	lm	ll	lm
chr1_19374648	<nnxnp>	{-0}	np	nn	np	np	np	np	nn	np	nn	np	nn	nn	np	np	nn	np	nn	nn	np	nn	nn	nn	nn	nn	nn	np	nn	nn	nn	nn	np	np	nn	nn	np	np	nn	nn	np	nn	np	nn	nn	nn	nn	np	nn
chr1_17988110	<lmxll>	{0-}	ll	lm	lm	ll	ll	ll	ll	lm	lm	lm	lm	lm	ll	ll	lm	lm	ll	ll	lm	ll	ll	lm	lm	lm	lm	lm	ll	ll	lm	lm	lm	lm	lm	lm	lm	lm	lm	lm	lm	lm	ll	ll	ll	ll	lm	ll	lm
chr1_15214665	<lmxll>	{0-}	ll	lm	lm	ll	ll	ll	ll	lm	lm	lm	lm	lm	ll	ll	lm	lm	ll	ll	lm	ll	ll	lm	lm	lm	lm	lm	ll	ll	lm	lm	lm	lm	lm	lm	lm	lm	lm	lm	lm	lm	ll	ll	ll	ll	lm	ll	lm
chr1_15214633	<lmxll>	{0-}	ll	lm	lm	ll	ll	ll	ll	lm	lm	lm	lm	lm	ll	ll	lm	lm	ll	ll	lm	ll	ll	lm	lm	lm	lm	lm	ll	ll	lm	lm	lm	lm	lm	lm	lm	lm	lm	lm	lm	lm	ll	ll	ll	ll	lm	ll	lm
chr1_14807732	<lmxll>	{0-}	ll	lm	lm	ll	ll	ll	ll	lm	lm	lm	lm	lm	ll	ll	lm	lm	ll	ll	lm	ll	ll	lm	lm	lm	lm	lm	ll	ll	lm	lm	lm	lm	lm	lm	lm	lm	lm	lm	lm	lm	ll	ll	ll	ll	lm	ll	lm
chr1_15796494	<lmxll>	{0-}	ll	lm	lm	ll	ll	ll	ll	lm	lm	lm	lm	lm	ll	ll	lm	lm	ll	ll	lm	ll	ll	lm	lm	lm	lm	lm	ll	ll	lm	lm	lm	lm	lm	lm	lm	lm	lm	lm	lm	lm	ll	ll	ll	ll	lm	ll	lm
chr1_19374658	<nnxnp>	{-1}	nn	np	nn	nn	nn	nn	np	nn	np	nn	np	np	nn	nn	np	nn	np	np	nn	np	np	np	np	np	np	nn	np	np	np	np	nn	nn	np	np	nn	nn	np	np	nn	np	nn	np	np	np	np	nn	np
chr1_12438814	<lmxll>	{0-}	ll	lm	lm	ll	ll	ll	ll	lm	lm	lm	lm	lm	ll	ll	lm	lm	ll	ll	lm	ll	ll	lm	lm	lm	lm	lm	ll	ll	lm	lm	lm	lm	lm	lm	lm	lm	lm	lm	lm	lm	ll	ll	ll	ll	lm	ll	lm
chr1_14034961	<lmxll>	{0-}	ll	lm	lm	ll	ll	ll	ll	lm	lm	lm	lm	lm	ll	ll	lm	lm	ll	ll	lm	ll	ll	lm	lm	lm	lm	lm	ll	ll	lm	lm	lm	lm	lm	lm	lm	lm	lm	lm	lm	lm	ll	ll	ll	ll	lm	ll	lm
chr1_12137665	<lmxll>	{0-}	ll	lm	lm	ll	ll	ll	ll	lm	lm	lm	lm	lm	ll	ll	lm	lm	ll	ll	lm	ll	ll	lm	lm	lm	lm	lm	ll	ll	lm	lm	lm	lm	lm	lm	lm	lm	lm	lm	lm	lm	ll	ll	ll	ll	lm	ll	lm
chr1_14807766	<lmxll>	{1-}	lm	ll	ll	lm	lm	lm	lm	ll	ll	ll	ll	ll	lm	lm	ll	ll	lm	lm	ll	lm	lm	ll	ll	ll	ll	ll	lm	lm	ll	ll	ll	ll	ll	ll	ll	ll	ll	ll	ll	ll	lm	lm	lm	lm	ll	lm	ll
chr1_15015953	<lmxll>	{1-}	lm	ll	ll	lm	lm	lm	lm	ll	ll	ll	ll	ll	lm	lm	ll	ll	lm	lm	ll	lm	lm	ll	ll	ll	ll	ll	lm	lm	ll	ll	ll	ll	ll	ll	ll	ll	ll	ll	ll	ll	lm	lm	lm	lm	ll	lm	ll
chr1_12123255	<lmxll>	{1-}	lm	ll	ll	lm	lm	lm	lm	ll	ll	ll	ll	ll	lm	lm	ll	ll	lm	lm	ll	lm	lm	ll	ll	ll	ll	ll	lm	lm	ll	ll	ll	ll	ll	ll	ll	ll	ll	ll	ll	ll	lm	lm	lm	lm	ll	lm	ll
chr1_12082602	<lmxll>	{1-}	lm	ll	ll	lm	lm	lm	lm	ll	ll	ll	ll	ll	lm	lm	ll	ll	lm	lm	ll	lm	lm	ll	ll	ll	ll	ll	lm	lm	ll	ll	ll	ll	ll	ll	ll	ll	ll	ll	ll	ll	lm	lm	lm	lm	ll	lm	ll
chr1_14217819	<lmxll>	{1-}	lm	ll	ll	lm	lm	lm	lm	ll	ll	ll	ll	ll	lm	lm	ll	ll	lm	lm	ll	lm	lm	ll	ll	ll	ll	ll	lm	lm	ll	ll	ll	ll	ll	ll	ll	ll	ll	ll	ll	ll	lm	lm	lm	lm	ll	lm	ll
chr1_12361830	<lmxll>	{1-}	lm	ll	ll	lm	lm	lm	lm	ll	ll	ll	ll	ll	lm	lm	ll	ll	lm	lm	ll	lm	lm	ll	ll	ll	ll	ll	lm	lm	ll	ll	ll	ll	ll	ll	ll	ll	ll	ll	ll	ll	lm	lm	lm	lm	ll	lm	ll
chr1_19950065	<nnxnp>	{-1}	nn	np	nn	nn	nn	nn	np	nn	np	nn	np	np	nn	nn	np	nn	np	np	nn	np	np	np	np	np	np	nn	np	np	np	np	nn	nn	np	np	nn	nn	np	np	nn	np	nn	np	np	np	np	nn	np
chr1_12361581	<lmxll>	{0-}	ll	lm	lm	ll	ll	ll	ll	lm	lm	lm	lm	lm	ll	ll	lm	lm	ll	ll	lm	ll	ll	lm	lm	lm	lm	lm	ll	ll	lm	lm	lm	lm	lm	lm	lm	lm	lm	lm	lm	lm	ll	ll	ll	ll	lm	ll	lm
chr1_19962070	<nnxnp>	{-1}	nn	np	nn	nn	nn	nn	np	nn	np	nn	np	np	nn	nn	np	nn	np	np	nn	nn	np	np	np	np	np	nn	np	np	np	np	nn	nn	np	np	nn	nn	np	np	nn	np	nn	np	np	np	np	nn	np
chr1_14162711	<lmxll>	{0-}	ll	lm	lm	ll	ll	ll	ll	lm	lm	lm	lm	lm	ll	ll	lm	lm	ll	ll	lm	ll	ll	lm	lm	lm	lm	lm	ll	ll	lm	lm	lm	lm	lm	lm	lm	lm	lm	lm	lm	lm	ll	ll	ll	ll	--	ll	lm
chr1_12221726	<lmxll>	{0-}	ll	lm	lm	ll	ll	ll	ll	lm	lm	lm	lm	lm	ll	ll	lm	lm	ll	ll	lm	ll	ll	lm	lm	lm	lm	lm	ll	ll	lm	lm	lm	lm	lm	lm	lm	lm	lm	lm	lm	lm	ll	ll	ll	ll	--	ll	lm
chr1_20821958	<nnxnp>	{-0}	np	nn	np	np	np	np	nn	np	nn	np	nn	nn	np	np	nn	np	nn	nn	np	np	nn	nn	nn	nn	nn	np	nn	nn	nn	nn	np	np	nn	nn	np	np	nn	nn	np	nn	np	nn	nn	nn	nn	np	nn
chr1_10831530	<lmxll>	{0-}	ll	lm	lm	ll	ll	ll	ll	lm	lm	lm	lm	lm	ll	ll	lm	lm	ll	ll	lm	ll	ll	lm	lm	lm	lm	lm	ll	ll	lm	lm	lm	lm	lm	lm	lm	lm	lm	lm	lm	lm	ll	ll	ll	ll	--	ll	lm
chr1_19955277	<nnxnp>	{-0}	np	nn	np	np	np	np	nn	np	nn	np	nn	nn	np	np	nn	np	nn	nn	np	np	nn	nn	nn	nn	nn	np	nn	nn	nn	nn	np	np	nn	nn	np	np	nn	nn	np	nn	np	nn	nn	nn	nn	np	nn
chr1_20776267	<nnxnp>	{-0}	np	nn	np	np	np	np	nn	np	nn	np	nn	nn	np	np	nn	np	nn	nn	np	np	nn	nn	nn	nn	nn	np	nn	nn	nn	nn	np	np	nn	nn	np	np	nn	nn	np	nn	np	nn	nn	nn	nn	np	nn
chr1_10770474	<lmxll>	{0-}	ll	lm	lm	ll	ll	ll	ll	lm	lm	lm	lm	lm	ll	ll	lm	lm	ll	ll	lm	ll	ll	lm	lm	lm	lm	lm	ll	ll	lm	lm	lm	lm	lm	lm	lm	lm	lm	lm	lm	lm	ll	ll	ll	ll	--	ll	lm
chr1_20652618	<nnxnp>	{-0}	np	nn	np	np	np	np	nn	np	nn	np	nn	nn	np	np	nn	np	nn	nn	np	np	nn	nn	nn	nn	nn	np	nn	nn	nn	nn	np	np	nn	nn	np	np	nn	nn	np	nn	np	nn	nn	nn	nn	np	nn
chr1_11337434	<lmxll>	{0-}	ll	lm	lm	ll	ll	ll	ll	lm	lm	lm	lm	lm	ll	ll	lm	lm	ll	ll	lm	ll	ll	lm	lm	lm	lm	lm	ll	ll	lm	lm	lm	lm	lm	lm	lm	lm	lm	lm	lm	lm	ll	ll	ll	ll	ll	ll	lm
chr1_11337513	<lmxll>	{0-}	ll	lm	lm	ll	ll	ll	ll	lm	lm	lm	lm	lm	ll	ll	lm	lm	ll	ll	lm	ll	ll	lm	lm	lm	lm	lm	ll	ll	lm	lm	lm	lm	lm	lm	lm	lm	lm	lm	lm	lm	ll	ll	ll	ll	ll	ll	lm
chr1_10831140	<lmxll>	{0-}	ll	lm	lm	ll	ll	ll	ll	lm	lm	lm	lm	lm	ll	ll	lm	lm	ll	ll	lm	ll	ll	lm	lm	lm	lm	lm	ll	ll	lm	lm	lm	lm	lm	lm	lm	lm	lm	lm	lm	lm	ll	ll	ll	ll	ll	ll	lm
chr1_10831538	<lmxll>	{0-}	ll	lm	lm	ll	ll	ll	ll	lm	lm	lm	lm	lm	ll	ll	lm	lm	ll	ll	lm	ll	ll	lm	lm	lm	lm	lm	ll	ll	lm	lm	lm	lm	lm	lm	lm	lm	lm	lm	lm	lm	ll	ll	ll	ll	ll	ll	lm
chr1_11254458	<lmxll>	{0-}	ll	lm	lm	ll	ll	ll	ll	lm	lm	lm	lm	lm	ll	ll	lm	lm	ll	ll	lm	ll	ll	lm	lm	lm	lm	lm	ll	ll	lm	lm	lm	lm	lm	lm	lm	lm	lm	lm	lm	lm	ll	ll	ll	ll	--	ll	lm
chr1_20776210	<nnxnp>	{-1}	nn	np	nn	nn	nn	nn	np	nn	np	nn	np	np	nn	nn	np	nn	np	np	nn	nn	np	np	np	np	np	nn	np	np	np	np	nn	nn	np	np	nn	nn	np	np	nn	np	nn	np	np	np	np	nn	np
chr1_12011272	<lmxll>	{0-}	ll	lm	lm	ll	ll	ll	ll	lm	lm	lm	lm	lm	ll	ll	lm	lm	ll	ll	lm	ll	ll	lm	lm	lm	lm	lm	ll	ll	lm	lm	lm	lm	lm	lm	lm	lm	lm	lm	lm	lm	ll	ll	ll	ll	ll	ll	lm
chr1_20652585	<nnxnp>	{-1}	nn	np	nn	nn	nn	nn	np	nn	np	nn	np	np	nn	nn	np	nn	np	np	nn	nn	np	np	np	np	np	nn	np	np	np	np	nn	nn	np	np	nn	nn	np	np	nn	np	nn	np	np	np	np	nn	np
chr1_14162454	<lmxll>	{0-}	ll	lm	lm	ll	ll	ll	ll	lm	lm	lm	lm	lm	ll	ll	lm	lm	ll	ll	lm	ll	ll	lm	lm	lm	lm	lm	ll	ll	lm	lm	lm	lm	lm	lm	lm	lm	lm	lm	lm	lm	ll	ll	ll	ll	ll	ll	lm
chr1_19834911	<nnxnp>	{-1}	nn	np	nn	nn	nn	nn	np	nn	np	nn	np	np	nn	nn	np	nn	np	np	nn	nn	np	np	np	np	np	nn	np	np	np	np	nn	nn	np	np	nn	nn	np	np	nn	np	nn	np	np	np	np	nn	np
chr1_15831287	<lmxll>	{0-}	ll	lm	lm	ll	ll	ll	ll	lm	lm	lm	lm	lm	ll	ll	lm	lm	ll	ll	lm	ll	ll	lm	lm	lm	lm	lm	ll	ll	lm	lm	lm	lm	lm	lm	lm	lm	lm	lm	lm	lm	ll	ll	ll	ll	ll	ll	lm
chr1_16486946	<lmxll>	{0-}	ll	lm	lm	ll	ll	ll	ll	lm	lm	lm	lm	lm	ll	ll	lm	lm	ll	ll	lm	ll	ll	lm	lm	lm	lm	lm	ll	ll	lm	lm	lm	lm	lm	lm	lm	lm	lm	lm	lm	lm	ll	ll	ll	ll	--	ll	lm
chr1_16364135	<lmxll>	{0-}	ll	lm	lm	ll	ll	ll	ll	lm	lm	lm	lm	lm	ll	ll	lm	lm	ll	ll	lm	ll	ll	lm	lm	lm	lm	lm	ll	ll	lm	lm	lm	lm	lm	lm	lm	lm	lm	lm	lm	lm	ll	ll	ll	ll	--	ll	lm
chr1_18636040	<nnxnp>	{-0}	np	np	np	np	np	np	nn	np	nn	np	nn	nn	np	np	nn	np	nn	nn	np	np	nn	nn	nn	nn	nn	np	nn	nn	nn	--	np	np	nn	nn	np	np	nn	nn	np	nn	np	nn	nn	nn	nn	np	nn
chr1_18636006	<nnxnp>	{-0}	np	np	np	np	np	np	nn	np	nn	np	nn	nn	np	np	nn	np	nn	nn	np	np	nn	nn	nn	nn	nn	np	nn	nn	nn	np	np	np	nn	nn	np	np	nn	nn	np	nn	np	nn	nn	nn	nn	np	nn
chr1_18636039	<nnxnp>	{-0}	np	np	np	np	np	np	nn	np	nn	np	nn	nn	np	np	nn	np	nn	nn	np	np	nn	nn	nn	nn	nn	np	nn	nn	nn	--	np	np	nn	nn	np	np	nn	nn	np	nn	np	nn	nn	nn	nn	np	nn
chr1_21414797	<lmxll>	{0-}	ll	lm	lm	ll	ll	ll	ll	lm	lm	lm	lm	lm	ll	ll	lm	lm	ll	ll	lm	ll	ll	lm	lm	lm	lm	lm	ll	ll	lm	lm	lm	lm	lm	lm	lm	lm	lm	lm	lm	lm	ll	ll	ll	ll	lm	ll	lm
chr1_22287267	<lmxll>	{0-}	ll	lm	lm	ll	ll	ll	ll	lm	lm	lm	lm	lm	ll	ll	lm	lm	ll	ll	lm	ll	ll	lm	lm	lm	lm	lm	ll	ll	lm	lm	lm	lm	lm	lm	lm	lm	lm	lm	lm	lm	ll	ll	ll	ll	lm	ll	lm
chr1_17021261	<nnxnp>	{-1}	nn	nn	nn	nn	nn	nn	np	nn	np	nn	np	np	nn	nn	np	nn	np	np	nn	nn	np	np	np	np	np	nn	np	np	np	nn	nn	nn	np	np	nn	nn	np	np	nn	np	nn	np	np	np	np	nn	np
chr1_22218859	<lmxll>	{0-}	ll	lm	lm	ll	ll	ll	ll	lm	lm	lm	lm	lm	ll	ll	lm	lm	ll	ll	lm	ll	ll	lm	lm	lm	lm	lm	ll	ll	lm	lm	lm	lm	lm	lm	lm	lm	lm	lm	lm	lm	ll	ll	ll	ll	lm	ll	lm
chr1_22218215	<lmxll>	{0-}	ll	lm	lm	ll	ll	ll	ll	lm	lm	lm	lm	lm	ll	ll	lm	lm	ll	ll	lm	ll	ll	lm	lm	lm	lm	lm	ll	ll	lm	lm	lm	lm	lm	lm	lm	lm	lm	lm	lm	lm	ll	ll	ll	ll	lm	ll	lm
chr1_21938918	<lmxll>	{0-}	ll	lm	lm	ll	ll	ll	ll	lm	lm	lm	lm	lm	ll	ll	lm	lm	ll	ll	lm	ll	ll	lm	lm	lm	lm	lm	ll	ll	lm	lm	lm	lm	lm	lm	lm	lm	lm	lm	lm	lm	ll	ll	ll	ll	lm	ll	lm
chr1_17314549	<nnxnp>	{-1}	nn	nn	nn	nn	nn	nn	np	nn	np	nn	np	np	nn	nn	np	nn	np	np	nn	nn	np	np	np	np	np	nn	np	np	np	nn	nn	nn	np	np	nn	nn	np	np	nn	np	nn	np	np	np	np	nn	np
chr1_21483253	<lmxll>	{1-}	lm	ll	ll	lm	lm	lm	lm	ll	ll	ll	ll	ll	lm	lm	ll	ll	lm	lm	ll	lm	lm	ll	ll	ll	ll	ll	lm	lm	ll	ll	ll	ll	ll	ll	ll	ll	ll	ll	ll	ll	lm	lm	lm	lm	ll	lm	ll
chr1_21483141	<lmxll>	{1-}	lm	ll	ll	lm	lm	lm	lm	ll	ll	ll	ll	ll	lm	lm	ll	ll	lm	lm	ll	lm	lm	ll	ll	ll	ll	ll	lm	lm	ll	ll	ll	ll	ll	ll	ll	ll	ll	ll	ll	ll	lm	lm	lm	lm	ll	lm	ll
chr1_16201971	<nnxnp>	{-1}	nn	nn	nn	nn	nn	nn	np	nn	np	nn	np	np	nn	nn	np	nn	np	np	nn	nn	np	np	np	np	np	nn	np	np	np	nn	nn	nn	np	np	nn	nn	np	np	nn	np	nn	np	np	np	np	nn	np
chr1_22218244	<lmxll>	{1-}	lm	ll	ll	lm	lm	lm	lm	ll	ll	ll	ll	ll	lm	lm	ll	ll	lm	lm	ll	lm	lm	ll	ll	ll	ll	ll	lm	lm	ll	ll	ll	ll	ll	ll	ll	ll	ll	ll	ll	ll	lm	lm	lm	lm	ll	lm	ll
chr1_22237022	<lmxll>	{1-}	lm	ll	ll	lm	lm	lm	lm	ll	ll	ll	ll	ll	lm	lm	ll	ll	lm	lm	ll	lm	lm	ll	ll	ll	ll	ll	lm	lm	ll	ll	ll	ll	ll	ll	ll	ll	ll	ll	ll	ll	lm	lm	lm	lm	ll	lm	ll
chr1_22237001	<lmxll>	{1-}	lm	ll	ll	lm	lm	lm	lm	ll	ll	ll	ll	ll	lm	lm	ll	ll	lm	lm	ll	lm	lm	ll	ll	ll	ll	ll	lm	lm	ll	ll	ll	ll	ll	ll	ll	ll	ll	ll	ll	ll	lm	lm	lm	lm	ll	lm	ll
chr1_14163680	<nnxnp>	{-1}	nn	nn	nn	nn	nn	nn	np	nn	np	nn	np	np	nn	nn	np	nn	np	np	nn	nn	np	np	np	np	np	nn	np	np	np	nn	nn	nn	np	np	nn	nn	np	np	nn	np	nn	np	np	np	np	nn	np
chr1_22287278	<lmxll>	{1-}	lm	ll	ll	lm	lm	lm	lm	ll	ll	ll	ll	ll	lm	lm	ll	ll	lm	lm	ll	lm	lm	ll	ll	ll	ll	ll	lm	lm	ll	ll	ll	ll	ll	ll	ll	ll	ll	ll	ll	ll	lm	lm	lm	lm	ll	lm	ll
chr1_14163659	<nnxnp>	{-1}	nn	nn	nn	nn	nn	nn	np	nn	np	nn	np	np	nn	nn	np	nn	np	np	nn	nn	np	np	np	np	np	nn	np	np	np	nn	nn	nn	np	np	nn	nn	np	np	nn	np	nn	np	np	np	np	nn	np
chr1_22218234	<lmxll>	{1-}	lm	ll	ll	lm	lm	lm	lm	ll	ll	ll	ll	ll	lm	lm	ll	ll	lm	lm	ll	lm	lm	ll	ll	ll	ll	ll	lm	lm	ll	ll	ll	ll	ll	ll	ll	ll	ll	ll	ll	ll	lm	lm	lm	lm	ll	lm	ll
chr1_22217900	<lmxll>	{1-}	lm	ll	ll	lm	lm	lm	lm	ll	ll	ll	ll	ll	lm	lm	ll	ll	lm	lm	ll	lm	lm	ll	ll	ll	ll	ll	lm	lm	ll	ll	ll	ll	ll	ll	ll	ll	ll	ll	ll	ll	lm	lm	lm	lm	ll	lm	ll
chr1_22287538	<lmxll>	{1-}	lm	ll	ll	lm	lm	lm	lm	ll	ll	ll	ll	ll	lm	lm	ll	ll	lm	lm	ll	lm	lm	ll	ll	ll	ll	ll	lm	lm	ll	ll	ll	ll	ll	ll	ll	ll	ll	ll	ll	ll	lm	lm	lm	lm	ll	lm	ll
chr1_12170234	<nnxnp>	{-1}	nn	nn	nn	nn	nn	nn	np	nn	np	nn	np	np	nn	nn	np	nn	np	np	nn	nn	np	np	np	np	np	nn	np	np	np	nn	nn	nn	np	np	nn	nn	np	np	nn	np	nn	np	np	np	np	nn	np
chr1_13925712	<nnxnp>	{-1}	nn	nn	nn	nn	nn	nn	np	nn	np	nn	np	np	nn	nn	np	nn	np	np	nn	nn	np	np	np	np	np	nn	np	np	np	nn	nn	nn	np	np	nn	nn	np	np	nn	np	nn	np	np	np	np	nn	np
chr1_22696069	<lmxll>	{1-}	lm	ll	ll	lm	lm	lm	lm	ll	ll	ll	ll	ll	lm	lm	ll	ll	lm	lm	ll	lm	lm	ll	ll	ll	ll	ll	lm	lm	ll	ll	ll	ll	ll	ll	ll	ll	ll	ll	ll	ll	lm	lm	lm	lm	ll	lm	ll
chr1_22641231	<lmxll>	{1-}	lm	ll	ll	lm	lm	lm	lm	ll	ll	ll	ll	ll	lm	lm	ll	ll	lm	lm	ll	lm	lm	ll	ll	ll	ll	ll	lm	lm	ll	ll	ll	ll	ll	ll	ll	ll	ll	ll	ll	ll	lm	lm	lm	lm	ll	lm	ll
chr1_15214654	<nnxnp>	{-1}	nn	nn	nn	nn	nn	nn	np	nn	np	nn	np	np	nn	nn	np	nn	np	np	nn	nn	np	np	np	np	np	nn	np	np	np	nn	nn	nn	np	np	nn	nn	np	np	nn	np	nn	np	np	np	np	nn	np
chr1_15660628	<nnxnp>	{-1}	nn	nn	nn	nn	nn	nn	np	nn	np	nn	np	np	nn	nn	np	nn	np	np	nn	nn	np	np	np	np	np	nn	np	np	np	nn	nn	nn	np	np	nn	nn	np	np	nn	np	nn	np	np	np	np	nn	np
chr1_15848951	<nnxnp>	{-1}	nn	nn	nn	nn	nn	nn	np	nn	np	nn	np	np	nn	nn	np	nn	np	np	nn	nn	np	np	np	np	np	nn	np	np	np	nn	nn	nn	np	np	nn	nn	np	np	nn	np	nn	np	np	np	np	nn	np
chr1_22287284	<lmxll>	{0-}	ll	lm	lm	ll	ll	ll	ll	lm	lm	lm	lm	lm	ll	ll	lm	lm	ll	ll	lm	ll	ll	lm	lm	lm	lm	lm	ll	ll	lm	lm	lm	lm	lm	lm	lm	lm	lm	lm	lm	lm	ll	ll	ll	ll	lm	ll	lm
chr1_15224999	<nnxnp>	{-1}	nn	nn	nn	nn	nn	nn	np	nn	np	nn	np	np	nn	nn	np	nn	np	np	nn	nn	np	np	np	np	np	nn	np	np	np	nn	nn	nn	np	np	nn	nn	np	np	nn	np	nn	np	np	np	np	nn	np
chr1_22287524	<lmxll>	{0-}	ll	lm	lm	ll	ll	ll	ll	lm	lm	lm	lm	lm	ll	ll	lm	lm	ll	ll	lm	ll	ll	lm	lm	lm	lm	lm	ll	ll	lm	lm	lm	lm	lm	lm	lm	lm	lm	lm	lm	lm	ll	ll	ll	ll	lm	ll	lm
chr1_21483179	<lmxll>	{0-}	ll	lm	lm	ll	ll	ll	ll	lm	lm	lm	lm	lm	ll	ll	lm	lm	ll	ll	lm	ll	ll	lm	lm	lm	lm	lm	ll	ll	lm	lm	lm	lm	lm	lm	lm	lm	lm	lm	lm	lm	ll	ll	ll	ll	lm	ll	lm
chr1_21483237	<lmxll>	{0-}	ll	lm	lm	ll	ll	ll	ll	lm	lm	lm	lm	lm	ll	ll	lm	lm	ll	ll	lm	ll	ll	lm	lm	lm	lm	lm	ll	ll	lm	lm	lm	lm	lm	lm	lm	lm	lm	lm	lm	lm	ll	ll	ll	ll	lm	ll	lm
chr1_21483216	<lmxll>	{0-}	ll	lm	lm	ll	ll	ll	ll	lm	lm	lm	lm	lm	ll	ll	lm	lm	ll	ll	lm	ll	ll	lm	lm	lm	lm	lm	ll	ll	lm	lm	lm	lm	lm	lm	lm	lm	lm	lm	lm	lm	ll	ll	ll	ll	lm	ll	lm
chr1_21483250	<lmxll>	{0-}	ll	lm	lm	ll	ll	ll	ll	lm	lm	lm	lm	lm	ll	ll	lm	lm	ll	ll	lm	ll	ll	lm	lm	lm	lm	lm	ll	ll	lm	lm	lm	lm	lm	lm	lm	lm	lm	lm	lm	lm	ll	ll	ll	ll	lm	ll	lm
chr1_15820072	<nnxnp>	{-1}	nn	nn	nn	nn	nn	nn	np	nn	np	nn	np	np	nn	nn	np	nn	np	np	nn	nn	np	np	np	np	np	nn	np	np	np	nn	nn	nn	np	np	nn	nn	np	np	nn	np	nn	np	np	np	np	nn	np
chr1_21136803	<lmxll>	{0-}	ll	lm	lm	ll	ll	ll	ll	lm	lm	lm	lm	lm	ll	ll	lm	lm	ll	ll	lm	ll	ll	lm	lm	lm	lm	lm	ll	ll	lm	lm	lm	lm	lm	lm	lm	lm	lm	lm	lm	lm	ll	ll	ll	ll	lm	ll	lm
chr1_15419319	<nnxnp>	{-1}	nn	nn	nn	nn	nn	nn	np	nn	np	nn	np	np	nn	nn	np	nn	np	np	nn	nn	np	np	np	np	np	nn	np	np	np	nn	nn	nn	np	np	nn	nn	np	np	nn	np	nn	np	np	np	np	nn	np
chr1_20776192	<lmxll>	{0-}	ll	lm	lm	ll	ll	ll	ll	lm	lm	lm	lm	lm	ll	ll	lm	lm	ll	ll	lm	ll	ll	lm	lm	lm	lm	lm	ll	ll	lm	lm	lm	lm	lm	lm	lm	lm	lm	lm	lm	lm	ll	ll	ll	ll	lm	ll	lm
chr1_13833417	<nnxnp>	{-1}	nn	nn	nn	nn	nn	nn	np	nn	np	nn	np	np	nn	nn	np	nn	np	np	nn	nn	np	np	np	np	np	nn	np	np	np	nn	nn	nn	np	np	nn	nn	np	np	nn	np	nn	np	np	np	np	nn	np
chr1_20821956	<lmxll>	{0-}	ll	lm	lm	ll	ll	ll	ll	lm	lm	lm	lm	lm	ll	ll	lm	lm	ll	ll	lm	ll	ll	lm	lm	lm	lm	lm	ll	ll	lm	lm	lm	lm	lm	lm	lm	lm	lm	lm	lm	lm	ll	ll	ll	ll	lm	ll	lm
chr1_12040753	<nnxnp>	{-1}	nn	nn	nn	nn	nn	nn	np	nn	np	nn	np	np	nn	nn	np	nn	np	np	nn	nn	np	np	np	np	np	nn	np	np	np	nn	nn	nn	np	np	nn	nn	np	np	nn	np	nn	np	np	np	np	nn	np
chr1_20708296	<lmxll>	{1-}	lm	ll	ll	lm	lm	lm	lm	ll	ll	ll	ll	ll	lm	lm	ll	ll	lm	lm	ll	lm	lm	ll	ll	ll	ll	ll	lm	lm	ll	ll	ll	ll	ll	ll	ll	ll	ll	ll	ll	ll	lm	lm	lm	lm	ll	lm	ll
chr1_20700313	<lmxll>	{1-}	lm	ll	ll	lm	lm	lm	lm	ll	ll	ll	ll	ll	lm	lm	ll	ll	lm	lm	ll	lm	lm	ll	ll	ll	ll	ll	lm	lm	ll	ll	ll	ll	ll	ll	ll	ll	ll	ll	ll	ll	lm	lm	lm	lm	ll	lm	ll
chr1_20086511	<lmxll>	{1-}	lm	ll	ll	lm	lm	lm	lm	ll	ll	ll	ll	ll	lm	lm	ll	ll	lm	lm	ll	lm	lm	ll	ll	ll	ll	ll	lm	lm	ll	ll	ll	ll	ll	ll	ll	ll	ll	ll	ll	ll	lm	lm	lm	lm	ll	lm	ll
chr1_20881143	<lmxll>	{1-}	lm	ll	ll	lm	lm	lm	lm	ll	ll	ll	ll	ll	lm	lm	ll	ll	lm	lm	ll	lm	lm	ll	ll	ll	ll	ll	lm	lm	ll	ll	ll	ll	ll	ll	ll	ll	ll	ll	ll	ll	lm	lm	lm	lm	ll	lm	ll
chr1_18111472	<lmxll>	{1-}	lm	ll	ll	lm	lm	lm	lm	ll	ll	ll	ll	ll	lm	lm	ll	ll	lm	lm	ll	lm	lm	ll	ll	ll	ll	ll	lm	lm	ll	ll	ll	ll	ll	ll	ll	ll	ll	ll	ll	ll	lm	lm	lm	lm	ll	lm	ll
chr1_10631303	<nnxnp>	{-1}	nn	nn	nn	nn	nn	nn	np	nn	np	nn	np	np	nn	nn	np	nn	np	np	nn	nn	np	np	np	np	np	nn	np	np	np	nn	nn	nn	np	np	nn	nn	np	np	nn	np	nn	np	np	np	np	nn	np
chr1_16891207	<lmxll>	{1-}	lm	ll	ll	lm	lm	lm	lm	ll	ll	ll	ll	ll	lm	lm	ll	ll	lm	lm	ll	lm	lm	ll	ll	ll	ll	ll	lm	lm	ll	ll	ll	ll	ll	ll	ll	ll	ll	ll	ll	ll	lm	lm	lm	lm	ll	lm	ll
chr1_17145527	<lmxll>	{1-}	lm	ll	ll	lm	lm	lm	lm	ll	ll	ll	ll	ll	lm	lm	ll	ll	lm	lm	ll	lm	lm	ll	ll	ll	ll	ll	lm	lm	ll	ll	ll	ll	ll	ll	ll	ll	ll	ll	ll	ll	lm	lm	lm	lm	ll	lm	ll
chr1_16157045	<lmxll>	{1-}	lm	ll	ll	lm	lm	lm	lm	ll	ll	ll	ll	ll	lm	lm	ll	ll	lm	lm	ll	lm	lm	ll	ll	ll	ll	ll	lm	lm	ll	ll	ll	ll	ll	ll	ll	ll	ll	ll	ll	ll	lm	lm	lm	lm	ll	lm	ll
chr1_11793625	<lmxll>	{1-}	lm	ll	ll	lm	lm	lm	lm	ll	ll	ll	ll	ll	lm	lm	ll	ll	lm	lm	ll	lm	lm	ll	ll	ll	ll	ll	lm	lm	ll	ll	ll	ll	ll	ll	ll	ll	ll	ll	ll	ll	lm	lm	lm	lm	ll	lm	ll
chr1_11455151	<lmxll>	{1-}	lm	ll	ll	lm	lm	lm	lm	ll	ll	ll	ll	ll	lm	lm	ll	ll	lm	lm	ll	lm	lm	ll	ll	ll	ll	ll	lm	lm	ll	ll	ll	ll	ll	ll	ll	ll	ll	ll	ll	ll	lm	lm	lm	lm	ll	lm	ll
chr1_9838892	<lmxll>	{1-}	lm	ll	ll	lm	lm	lm	lm	ll	ll	ll	ll	ll	lm	lm	ll	ll	lm	lm	ll	lm	lm	ll	ll	ll	ll	ll	lm	lm	ll	ll	ll	ll	ll	ll	ll	ll	ll	ll	ll	ll	lm	lm	lm	lm	ll	lm	ll
chr1_9838881	<hkxhk>	{01}	hh	hk	hk	hh	hh	hh	hk	hk	kk	hk	kk	kk	hh	hh	kk	hk	hk	hk	hk	hh	hk	kk	kk	kk	kk	hk	hk	hk	kk	hk	hk	hk	kk	kk	hk	hk	kk	kk	hk	kk	hh	hk	hk	hk	kk	hh	kk
chr1_11610806	<lmxll>	{0-}	ll	lm	lm	ll	ll	ll	ll	lm	lm	lm	lm	lm	ll	ll	lm	lm	ll	ll	lm	ll	ll	lm	lm	lm	lm	lm	ll	ll	lm	lm	lm	lm	lm	lm	lm	lm	lm	lm	lm	lm	ll	ll	ll	ll	lm	ll	lm
chr1_12169825	<lmxll>	{0-}	ll	lm	lm	ll	ll	ll	ll	lm	lm	lm	lm	lm	ll	ll	lm	lm	ll	ll	lm	ll	ll	lm	lm	lm	lm	lm	ll	ll	lm	lm	lm	lm	lm	lm	lm	lm	lm	lm	lm	lm	ll	ll	ll	ll	lm	ll	lm
chr1_14807805	<lmxll>	{0-}	ll	lm	lm	ll	ll	ll	ll	lm	lm	lm	lm	lm	ll	ll	lm	lm	ll	ll	lm	ll	ll	lm	lm	lm	lm	lm	ll	ll	lm	lm	lm	lm	lm	lm	lm	lm	lm	lm	lm	lm	ll	ll	ll	ll	lm	ll	lm
chr1_14807816	<lmxll>	{0-}	ll	lm	lm	ll	ll	ll	ll	lm	lm	lm	lm	lm	ll	ll	lm	lm	ll	ll	lm	ll	ll	lm	lm	lm	lm	lm	ll	ll	lm	lm	lm	lm	lm	lm	lm	lm	lm	lm	lm	lm	ll	ll	ll	ll	lm	ll	lm
chr1_17690338	<lmxll>	{0-}	ll	lm	lm	ll	ll	ll	ll	lm	lm	lm	lm	lm	ll	ll	lm	lm	ll	ll	lm	ll	ll	lm	lm	lm	lm	lm	ll	ll	lm	lm	lm	lm	lm	lm	lm	lm	lm	lm	lm	lm	ll	ll	ll	ll	lm	ll	lm
chr1_17690039	<lmxll>	{0-}	ll	lm	lm	ll	ll	ll	ll	lm	lm	lm	lm	lm	ll	ll	lm	lm	ll	ll	lm	ll	ll	lm	lm	lm	lm	lm	ll	ll	lm	lm	lm	lm	lm	lm	lm	lm	lm	lm	lm	lm	ll	ll	ll	ll	lm	ll	lm
chr1_18422258	<lmxll>	{0-}	ll	lm	lm	ll	ll	ll	ll	lm	lm	lm	lm	lm	ll	ll	lm	lm	ll	ll	lm	ll	ll	lm	lm	lm	lm	lm	ll	ll	lm	lm	lm	lm	lm	lm	lm	lm	lm	lm	lm	lm	ll	ll	ll	ll	lm	ll	lm
chr1_18969486	<lmxll>	{0-}	ll	lm	lm	ll	ll	ll	ll	lm	lm	lm	lm	lm	ll	ll	lm	lm	ll	ll	lm	ll	ll	lm	lm	lm	lm	lm	ll	ll	lm	lm	lm	lm	lm	lm	lm	lm	lm	lm	lm	lm	ll	ll	ll	ll	lm	ll	lm
chr1_18969474	<lmxll>	{0-}	ll	lm	lm	ll	ll	ll	ll	lm	lm	lm	lm	lm	ll	ll	lm	lm	ll	ll	lm	ll	ll	lm	lm	lm	lm	lm	ll	ll	lm	lm	lm	lm	lm	lm	lm	lm	lm	lm	lm	lm	ll	ll	ll	ll	lm	ll	lm
chr1_19602292	<lmxll>	{0-}	ll	lm	lm	ll	ll	ll	ll	lm	lm	lm	lm	lm	ll	ll	lm	lm	ll	ll	lm	ll	ll	lm	lm	lm	lm	lm	ll	ll	lm	lm	lm	lm	lm	lm	lm	lm	lm	lm	lm	lm	ll	ll	ll	ll	lm	ll	lm
chr1_14034770	<nnxnp>	{-0}	np	np	np	np	np	np	nn	np	nn	np	nn	nn	np	np	nn	np	nn	nn	np	np	nn	nn	nn	nn	nn	np	nn	nn	nn	--	np	np	nn	nn	np	np	nn	nn	np	nn	np	nn	nn	nn	nn	np	nn
chr1_18799878	<lmxll>	{0-}	ll	lm	lm	ll	ll	ll	ll	lm	lm	lm	lm	lm	ll	ll	lm	lm	ll	ll	lm	ll	ll	lm	lm	lm	lm	lm	ll	ll	lm	lm	lm	lm	lm	lm	lm	lm	lm	lm	lm	lm	ll	ll	ll	ll	lm	ll	lm
chr1_20888997	<lmxll>	{0-}	ll	lm	lm	ll	ll	ll	ll	lm	lm	lm	lm	lm	ll	ll	lm	lm	ll	ll	lm	ll	ll	lm	lm	lm	lm	lm	ll	ll	lm	lm	lm	lm	lm	lm	lm	lm	lm	lm	lm	lm	ll	ll	ll	ll	lm	ll	lm
chr1_21136567	<lmxll>	{0-}	ll	lm	lm	ll	ll	ll	ll	lm	lm	lm	lm	lm	ll	ll	lm	lm	ll	ll	lm	ll	ll	lm	lm	lm	lm	lm	ll	ll	lm	lm	lm	lm	lm	lm	lm	lm	lm	lm	lm	lm	ll	ll	ll	ll	lm	ll	lm
chr1_21136505	<lmxll>	{0-}	ll	lm	lm	ll	ll	ll	ll	lm	lm	lm	lm	lm	ll	ll	lm	lm	ll	ll	lm	ll	ll	lm	lm	lm	lm	lm	ll	ll	lm	lm	lm	lm	lm	lm	lm	lm	lm	lm	lm	lm	ll	ll	ll	ll	lm	ll	lm
chr1_21414619	<lmxll>	{0-}	ll	lm	lm	ll	ll	ll	ll	lm	lm	lm	lm	lm	ll	ll	lm	lm	ll	ll	lm	ll	ll	lm	lm	lm	lm	lm	ll	ll	lm	lm	lm	lm	lm	lm	lm	lm	lm	lm	lm	lm	ll	ll	ll	ll	lm	ll	lm
chr1_14035051	<nnxnp>	{-0}	np	np	np	np	np	np	nn	np	nn	np	nn	nn	np	np	nn	np	nn	nn	np	np	nn	nn	nn	nn	nn	np	nn	nn	nn	nn	np	np	nn	nn	np	np	nn	nn	np	nn	np	nn	nn	nn	nn	np	nn
chr1_21613840	<lmxll>	{0-}	ll	lm	lm	ll	ll	ll	ll	lm	lm	lm	lm	lm	ll	ll	lm	lm	ll	ll	lm	ll	ll	lm	lm	lm	lm	lm	ll	ll	lm	lm	lm	lm	lm	lm	lm	lm	lm	lm	lm	lm	ll	ll	ll	ll	lm	ll	lm
chr1_21718519	<lmxll>	{0-}	ll	lm	lm	ll	ll	ll	ll	lm	lm	lm	lm	lm	ll	ll	lm	lm	ll	ll	lm	ll	ll	lm	lm	lm	lm	lm	ll	ll	lm	lm	lm	lm	lm	lm	lm	lm	lm	lm	lm	lm	ll	ll	ll	ll	lm	ll	lm
chr1_22539021	<lmxll>	{0-}	ll	lm	lm	ll	ll	ll	ll	lm	lm	lm	lm	lm	ll	ll	lm	lm	ll	ll	lm	ll	ll	lm	lm	lm	lm	lm	ll	ll	lm	lm	lm	lm	lm	lm	lm	lm	lm	lm	lm	lm	ll	ll	ll	ll	lm	ll	lm
chr1_12438478	<nnxnp>	{-0}	np	np	np	np	np	np	nn	np	nn	np	nn	nn	np	np	nn	np	nn	nn	np	np	nn	nn	nn	nn	nn	np	nn	nn	nn	nn	np	np	nn	nn	np	np	nn	nn	np	nn	np	nn	nn	nn	nn	np	nn
chr1_14163894	<nnxnp>	{-0}	np	np	np	np	np	np	nn	np	nn	np	nn	nn	np	np	nn	np	nn	nn	np	np	nn	nn	nn	nn	nn	np	nn	nn	nn	nn	np	np	nn	nn	np	np	nn	nn	np	nn	np	nn	nn	nn	nn	np	nn
chr1_22629138	<lmxll>	{0-}	ll	lm	lm	ll	ll	ll	ll	lm	lm	lm	lm	lm	ll	ll	lm	lm	ll	ll	lm	ll	ll	lm	lm	lm	lm	lm	ll	ll	lm	lm	lm	lm	lm	lm	lm	lm	lm	lm	lm	lm	ll	ll	ll	ll	lm	ll	lm
chr1_22629104	<lmxll>	{0-}	ll	lm	lm	ll	ll	ll	ll	lm	lm	lm	lm	lm	ll	ll	lm	lm	ll	ll	lm	ll	ll	lm	lm	lm	lm	lm	ll	ll	lm	lm	lm	lm	lm	lm	lm	lm	lm	lm	lm	lm	ll	ll	ll	ll	lm	ll	lm
chr1_14003538	<nnxnp>	{-0}	np	np	np	np	np	np	nn	np	nn	np	nn	nn	np	np	nn	np	nn	nn	np	np	nn	nn	nn	nn	nn	np	nn	nn	nn	nn	np	np	nn	nn	np	np	nn	nn	np	nn	np	nn	nn	nn	nn	np	nn
chr1_14807575	<nnxnp>	{-0}	np	np	np	np	np	np	nn	np	nn	np	nn	nn	np	np	nn	np	nn	nn	np	np	nn	nn	nn	nn	nn	np	nn	nn	nn	nn	np	np	nn	nn	np	np	nn	nn	np	nn	np	nn	nn	nn	nn	np	nn
chr1_14003478	<nnxnp>	{-0}	np	np	np	np	np	np	nn	np	nn	np	nn	nn	np	np	nn	np	nn	nn	np	np	nn	nn	nn	nn	nn	np	nn	nn	nn	np	np	np	nn	nn	np	np	nn	nn	np	nn	np	nn	nn	nn	nn	np	nn
chr1_12361570	<nnxnp>	{-0}	np	np	np	np	np	np	nn	np	nn	np	nn	nn	np	np	nn	np	nn	nn	np	np	nn	nn	nn	nn	nn	np	nn	nn	nn	np	np	np	nn	nn	np	np	nn	nn	np	nn	np	nn	nn	nn	nn	np	nn
chr1_15417098	<nnxnp>	{-0}	np	np	np	np	np	np	nn	np	nn	np	nn	nn	np	np	nn	np	nn	nn	np	np	nn	nn	nn	nn	nn	np	nn	nn	nn	np	np	np	nn	nn	np	np	nn	nn	np	nn	np	nn	nn	nn	nn	np	nn
chr1_15458224	<nnxnp>	{-0}	np	np	np	np	np	np	nn	np	nn	np	nn	nn	np	np	nn	np	nn	nn	np	np	nn	nn	nn	nn	nn	np	nn	nn	nn	--	np	np	nn	nn	np	np	nn	nn	np	nn	np	nn	nn	nn	nn	np	nn
chr1_22737404	<lmxll>	{0-}	ll	lm	lm	ll	ll	ll	ll	lm	lm	lm	lm	lm	ll	ll	lm	lm	ll	ll	lm	ll	ll	lm	lm	lm	lm	lm	ll	ll	lm	lm	lm	lm	lm	lm	lm	lm	lm	lm	lm	lm	ll	ll	ll	ll	lm	ll	lm
chr1_22792831	<lmxll>	{0-}	ll	lm	lm	ll	ll	ll	ll	lm	lm	lm	lm	lm	ll	ll	lm	lm	ll	ll	lm	ll	ll	lm	lm	lm	lm	lm	ll	ll	lm	lm	lm	lm	lm	lm	lm	lm	lm	lm	lm	lm	ll	ll	ll	ll	lm	ll	lm
chr1_22792790	<lmxll>	{0-}	ll	lm	lm	ll	ll	ll	ll	lm	lm	lm	lm	lm	ll	ll	lm	lm	ll	ll	lm	ll	ll	lm	lm	lm	lm	lm	ll	ll	lm	lm	lm	lm	lm	lm	lm	lm	lm	lm	lm	lm	ll	ll	ll	ll	lm	ll	lm
chr1_22800299	<lmxll>	{0-}	ll	lm	lm	ll	ll	ll	ll	lm	lm	lm	lm	lm	ll	ll	lm	lm	ll	ll	lm	ll	ll	lm	lm	lm	lm	lm	ll	ll	lm	lm	lm	lm	lm	lm	lm	lm	lm	lm	lm	lm	ll	ll	ll	ll	lm	ll	lm
chr1_13722775	<nnxnp>	{-0}	np	np	np	np	np	np	nn	np	nn	np	nn	nn	np	np	nn	np	nn	nn	np	np	nn	nn	nn	nn	nn	np	nn	nn	nn	np	np	np	nn	nn	np	np	nn	nn	np	nn	np	nn	nn	nn	nn	np	nn
chr1_13722761	<nnxnp>	{-0}	np	np	np	np	np	np	nn	np	nn	np	nn	nn	np	np	nn	np	nn	nn	np	np	nn	nn	nn	nn	nn	np	nn	nn	nn	--	np	np	nn	nn	np	np	nn	nn	np	nn	np	nn	nn	nn	nn	np	nn
chr1_15796327	<nnxnp>	{-0}	np	np	np	np	np	np	nn	np	nn	np	nn	nn	np	np	nn	np	nn	nn	np	np	nn	nn	nn	nn	nn	np	nn	nn	nn	--	np	np	nn	nn	np	np	nn	nn	np	nn	np	nn	nn	nn	nn	np	nn
chr1_22217907	<lmxll>	{0-}	ll	lm	lm	ll	ll	ll	ll	lm	lm	lm	lm	lm	ll	ll	lm	lm	ll	ll	lm	ll	ll	lm	lm	lm	lm	lm	ll	ll	lm	lm	lm	lm	lm	lm	lm	lm	lm	lm	lm	lm	ll	ll	ll	ll	lm	ll	lm
chr1_15660429	<nnxnp>	{-0}	np	np	np	np	np	np	nn	np	nn	np	nn	nn	np	np	nn	np	nn	nn	np	np	nn	nn	nn	nn	nn	np	nn	nn	nn	--	np	np	nn	nn	np	np	nn	nn	np	nn	np	nn	nn	nn	nn	np	nn
chr1_15716923	<nnxnp>	{-0}	np	np	np	np	np	np	nn	np	nn	np	nn	nn	np	np	nn	np	nn	nn	np	np	nn	nn	nn	nn	nn	np	nn	nn	nn	np	np	np	nn	nn	np	np	nn	nn	np	nn	np	nn	nn	nn	nn	np	nn
chr1_15716716	<nnxnp>	{-0}	np	np	np	np	np	np	nn	np	nn	np	nn	nn	np	np	nn	np	nn	nn	np	np	nn	nn	nn	nn	nn	np	nn	nn	nn	np	np	np	nn	nn	np	np	nn	nn	np	nn	np	nn	nn	nn	nn	np	nn
chr1_15229573	<nnxnp>	{-0}	np	np	np	np	np	np	nn	np	nn	np	nn	nn	np	np	nn	np	nn	nn	np	np	nn	nn	nn	nn	nn	np	nn	nn	nn	np	np	np	nn	nn	np	np	nn	nn	np	nn	np	nn	nn	nn	nn	np	nn
chr1_15950767	<nnxnp>	{-0}	np	np	np	np	np	np	nn	np	nn	np	nn	nn	np	np	nn	np	nn	nn	np	np	nn	nn	nn	nn	nn	np	nn	nn	nn	np	np	np	nn	nn	np	np	nn	nn	np	nn	np	nn	nn	nn	nn	np	nn
chr1_21441719	<lmxll>	{0-}	ll	lm	lm	ll	ll	ll	ll	lm	lm	lm	lm	lm	ll	ll	lm	lm	ll	ll	lm	ll	ll	lm	lm	lm	lm	lm	ll	ll	lm	lm	lm	lm	lm	lm	lm	lm	lm	lm	lm	lm	ll	ll	ll	ll	lm	ll	lm
chr1_21347364	<lmxll>	{0-}	ll	lm	lm	ll	ll	ll	ll	lm	lm	lm	lm	lm	ll	ll	lm	lm	ll	ll	lm	ll	ll	lm	lm	lm	lm	lm	ll	ll	lm	lm	lm	lm	lm	lm	lm	lm	lm	lm	lm	lm	ll	ll	ll	ll	lm	ll	lm
chr1_16905144	<nnxnp>	{-0}	np	np	np	np	np	np	nn	np	nn	np	nn	nn	np	np	nn	np	nn	nn	np	np	nn	nn	nn	nn	nn	np	nn	nn	nn	np	np	np	nn	nn	np	np	nn	nn	np	nn	np	nn	nn	nn	nn	np	nn
chr1_17314382	<nnxnp>	{-0}	np	np	np	np	np	np	nn	np	nn	np	nn	nn	np	np	nn	np	nn	nn	np	np	nn	nn	nn	nn	nn	np	nn	nn	nn	np	np	np	nn	nn	np	np	nn	nn	np	nn	np	nn	nn	nn	nn	np	nn
chr1_17205217	<nnxnp>	{-0}	np	np	np	np	np	np	nn	np	nn	np	nn	nn	np	np	nn	np	nn	nn	np	np	nn	nn	nn	nn	nn	np	nn	nn	nn	np	np	np	nn	nn	np	np	nn	nn	np	nn	np	nn	nn	nn	nn	np	nn
chr1_17205181	<nnxnp>	{-0}	np	np	np	np	np	np	nn	np	nn	np	nn	nn	np	np	nn	np	nn	nn	np	np	nn	nn	nn	nn	nn	np	nn	nn	nn	np	np	np	nn	nn	np	np	nn	nn	np	nn	np	nn	nn	nn	nn	np	nn
chr1_17314812	<nnxnp>	{-0}	np	np	np	np	np	np	nn	np	nn	np	nn	nn	np	np	nn	np	nn	nn	np	np	nn	nn	nn	nn	nn	np	nn	nn	nn	np	np	np	nn	nn	np	np	nn	nn	np	nn	np	nn	nn	nn	nn	np	nn
chr1_20000768	<lmxll>	{1-}	lm	ll	ll	lm	lm	lm	lm	ll	ll	ll	ll	ll	lm	lm	ll	ll	lm	lm	ll	lm	lm	ll	ll	ll	ll	ll	lm	lm	ll	ll	ll	ll	ll	ll	ll	ll	ll	ll	ll	ll	lm	lm	lm	lm	ll	lm	ll
chr1_16890977	<nnxnp>	{-0}	np	np	np	np	np	np	nn	np	nn	np	nn	nn	np	np	nn	np	nn	nn	np	np	nn	nn	nn	nn	nn	np	nn	nn	nn	np	np	np	nn	nn	np	np	nn	nn	np	nn	np	nn	nn	nn	nn	np	nn
chr1_16364147	<nnxnp>	{-0}	np	np	np	np	np	np	nn	np	nn	np	nn	nn	np	np	nn	np	nn	nn	np	np	nn	nn	nn	nn	nn	np	nn	nn	nn	np	np	np	nn	nn	np	np	nn	nn	np	nn	np	nn	nn	nn	nn	np	nn
chr1_16364407	<nnxnp>	{-0}	np	np	np	np	np	np	nn	np	nn	np	nn	nn	np	np	nn	np	nn	nn	np	np	nn	nn	nn	nn	nn	np	nn	nn	nn	--	np	np	nn	nn	np	np	nn	nn	np	nn	np	nn	nn	nn	nn	np	nn
chr1_13723073	<nnxnp>	{-0}	np	np	np	np	np	np	nn	np	nn	np	nn	nn	np	np	nn	np	nn	nn	np	np	nn	nn	nn	nn	nn	np	nn	nn	nn	--	np	np	nn	nn	np	np	nn	nn	np	nn	np	nn	nn	nn	nn	np	nn
chr1_15079692	<nnxnp>	{-0}	np	np	np	np	np	np	nn	np	nn	np	nn	nn	np	np	nn	np	nn	nn	np	np	nn	nn	nn	nn	nn	np	nn	nn	nn	--	np	np	nn	nn	np	np	nn	nn	np	nn	np	nn	nn	nn	nn	np	nn
chr1_19460725	<lmxll>	{0-}	ll	lm	lm	ll	ll	ll	ll	lm	lm	lm	lm	lm	ll	ll	lm	lm	ll	ll	lm	ll	ll	lm	lm	lm	lm	lm	ll	ll	lm	lm	lm	lm	lm	lm	lm	lm	lm	lm	lm	lm	ll	ll	ll	ll	lm	ll	lm
chr1_14162700	<nnxnp>	{-0}	np	np	np	np	np	np	nn	np	nn	np	nn	nn	np	np	nn	np	nn	nn	np	np	nn	nn	nn	nn	nn	np	nn	nn	nn	--	np	np	nn	nn	np	np	nn	nn	np	nn	np	nn	nn	nn	nn	np	nn
chr1_18635977	<lmxll>	{0-}	ll	lm	lm	ll	ll	ll	ll	lm	lm	lm	lm	lm	ll	ll	lm	lm	ll	ll	lm	ll	ll	lm	lm	lm	lm	lm	ll	ll	lm	lm	lm	lm	lm	lm	lm	lm	lm	lm	lm	lm	ll	ll	ll	ll	lm	ll	lm
chr1_17230755	<lmxll>	{1-}	lm	ll	ll	lm	lm	lm	lm	ll	ll	ll	ll	ll	lm	lm	ll	ll	lm	lm	ll	lm	lm	ll	ll	ll	ll	ll	lm	lm	ll	ll	ll	ll	ll	ll	ll	ll	ll	ll	ll	ll	lm	lm	lm	lm	ll	lm	ll
chr1_17145529	<lmxll>	{1-}	lm	ll	ll	lm	lm	lm	lm	ll	ll	ll	ll	ll	lm	lm	ll	ll	lm	lm	ll	lm	lm	ll	ll	ll	ll	ll	lm	lm	ll	ll	ll	ll	ll	ll	ll	ll	ll	ll	ll	ll	lm	lm	lm	lm	ll	lm	ll
chr1_17145511	<lmxll>	{1-}	lm	ll	ll	lm	lm	lm	lm	ll	ll	ll	ll	ll	lm	lm	ll	ll	lm	lm	ll	lm	lm	ll	ll	ll	ll	ll	lm	lm	ll	ll	ll	ll	ll	ll	ll	ll	ll	ll	ll	ll	lm	lm	lm	lm	ll	lm	ll
chr1_14162692	<nnxnp>	{-1}	nn	nn	nn	nn	nn	nn	np	nn	np	nn	np	np	nn	nn	np	nn	np	np	nn	nn	np	np	np	np	np	nn	np	np	np	np	nn	nn	np	np	nn	nn	np	np	nn	np	nn	np	np	np	np	nn	np
chr1_19489220	<lmxll>	{1-}	lm	ll	ll	lm	lm	lm	lm	ll	ll	ll	ll	ll	lm	lm	ll	ll	lm	lm	ll	lm	lm	ll	ll	ll	ll	ll	lm	lm	ll	ll	ll	ll	ll	ll	ll	ll	ll	ll	ll	ll	lm	lm	lm	lm	ll	lm	ll
chr1_18757187	<lmxll>	{1-}	lm	ll	ll	lm	lm	lm	lm	ll	ll	ll	ll	ll	lm	lm	ll	ll	lm	lm	ll	lm	lm	ll	ll	ll	ll	ll	lm	lm	ll	ll	ll	ll	ll	ll	ll	ll	ll	ll	ll	ll	lm	lm	lm	lm	ll	lm	ll
chr1_18636068	<lmxll>	{1-}	lm	ll	ll	lm	lm	lm	lm	ll	ll	ll	ll	ll	lm	lm	ll	ll	lm	lm	ll	lm	lm	ll	ll	ll	ll	ll	lm	lm	ll	ll	ll	ll	ll	ll	ll	ll	ll	ll	ll	ll	lm	lm	lm	lm	ll	lm	ll
chr1_18636025	<lmxll>	{1-}	lm	ll	ll	lm	lm	lm	lm	ll	ll	ll	ll	ll	lm	lm	ll	ll	lm	lm	ll	lm	lm	ll	ll	ll	ll	ll	lm	lm	ll	ll	ll	ll	ll	ll	ll	ll	ll	ll	ll	ll	lm	lm	lm	lm	ll	lm	ll
chr1_12557493	<nnxnp>	{-0}	np	np	np	np	np	np	nn	np	nn	np	nn	nn	np	np	nn	np	nn	nn	np	np	nn	nn	nn	nn	nn	np	nn	nn	nn	nn	np	np	nn	nn	np	np	nn	nn	np	nn	np	nn	nn	nn	nn	np	nn
chr1_12609624	<nnxnp>	{-0}	np	np	np	np	np	np	nn	np	nn	np	nn	nn	np	np	nn	np	nn	nn	np	np	nn	nn	nn	nn	nn	np	nn	nn	nn	nn	np	np	nn	nn	np	np	nn	nn	np	nn	np	nn	nn	nn	nn	np	nn
chr1_14194058	<nnxnp>	{-0}	np	np	np	np	np	np	nn	np	nn	np	nn	nn	np	np	nn	np	nn	nn	np	np	nn	nn	nn	nn	nn	np	nn	nn	nn	nn	np	np	nn	nn	np	np	nn	nn	np	nn	np	nn	nn	nn	nn	np	nn
chr1_14194015	<nnxnp>	{-0}	np	np	np	np	np	np	nn	np	nn	np	nn	nn	np	np	nn	np	nn	nn	np	np	nn	nn	nn	nn	nn	np	nn	nn	nn	nn	np	np	nn	nn	np	np	nn	nn	np	nn	np	nn	nn	nn	nn	np	nn
chr1_14194065	<nnxnp>	{-0}	np	np	np	np	np	np	nn	np	nn	np	nn	nn	np	np	nn	np	nn	nn	np	np	nn	nn	nn	nn	nn	np	nn	nn	nn	nn	np	np	nn	nn	np	np	nn	nn	np	nn	np	nn	nn	nn	nn	np	nn
chr1_11990880	<nnxnp>	{-0}	np	np	np	np	np	np	nn	np	nn	np	nn	nn	np	np	nn	np	nn	nn	np	np	nn	nn	nn	nn	nn	np	nn	nn	nn	nn	np	np	nn	nn	np	np	nn	nn	np	nn	np	nn	nn	nn	nn	np	nn
chr1_19460706	<lmxll>	{1-}	lm	ll	ll	lm	lm	lm	lm	ll	ll	ll	ll	ll	lm	lm	ll	ll	lm	lm	ll	lm	lm	ll	ll	ll	ll	ll	lm	lm	ll	ll	ll	ll	ll	ll	ll	ll	ll	ll	ll	ll	lm	lm	lm	lm	ll	lm	ll
chr1_19460730	<lmxll>	{1-}	lm	ll	ll	lm	lm	lm	lm	ll	ll	ll	ll	ll	lm	lm	ll	ll	lm	lm	ll	lm	lm	ll	ll	ll	ll	ll	lm	lm	ll	ll	ll	ll	ll	ll	ll	ll	ll	ll	ll	ll	lm	lm	lm	lm	ll	lm	ll
chr1_12170254	<nnxnp>	{-0}	np	np	np	np	np	np	nn	np	nn	np	nn	nn	np	np	nn	np	nn	nn	np	np	nn	nn	nn	nn	nn	np	nn	nn	nn	nn	np	np	nn	nn	np	np	nn	nn	np	nn	np	nn	nn	nn	nn	np	nn
chr1_12170457	<nnxnp>	{-0}	np	np	np	np	np	np	nn	np	nn	np	nn	nn	np	np	nn	np	nn	nn	np	np	nn	nn	nn	nn	nn	np	nn	nn	nn	nn	np	np	nn	nn	np	np	nn	nn	np	nn	np	nn	nn	nn	nn	np	nn
chr1_12228614	<nnxnp>	{-0}	np	np	np	np	np	np	nn	np	nn	np	nn	nn	np	np	nn	np	nn	nn	np	np	nn	nn	nn	nn	nn	np	nn	nn	nn	nn	np	np	nn	nn	np	np	nn	nn	np	nn	np	nn	nn	nn	nn	np	nn
chr1_12137679	<nnxnp>	{-0}	np	np	np	np	np	np	nn	np	nn	np	nn	nn	np	np	nn	np	nn	nn	np	np	nn	nn	nn	nn	nn	np	nn	nn	nn	nn	np	np	nn	nn	np	np	nn	nn	np	nn	np	nn	nn	nn	nn	np	nn
chr1_18093557	<lmxll>	{1-}	lm	ll	ll	lm	lm	lm	lm	ll	ll	ll	ll	ll	lm	lm	ll	ll	lm	lm	ll	lm	lm	ll	ll	ll	ll	ll	lm	lm	ll	ll	ll	ll	ll	ll	ll	ll	ll	ll	ll	ll	lm	lm	lm	lm	ll	lm	ll
chr1_12011328	<nnxnp>	{-0}	np	np	np	np	np	np	nn	np	nn	np	nn	nn	np	np	nn	np	nn	nn	np	np	nn	nn	nn	nn	nn	np	nn	nn	nn	nn	np	np	nn	nn	np	np	nn	nn	np	nn	np	nn	nn	nn	nn	np	nn
chr1_20096482	<lmxll>	{1-}	lm	ll	ll	lm	lm	lm	lm	ll	ll	ll	ll	ll	lm	lm	ll	ll	lm	lm	ll	lm	lm	ll	ll	ll	ll	ll	lm	lm	ll	ll	ll	ll	ll	ll	ll	ll	ll	ll	ll	ll	lm	lm	lm	lm	ll	lm	ll
chr1_20096771	<lmxll>	{1-}	lm	ll	ll	lm	lm	lm	lm	ll	ll	ll	ll	ll	lm	lm	ll	ll	lm	lm	ll	lm	lm	ll	ll	ll	ll	ll	lm	lm	ll	ll	ll	ll	ll	ll	ll	ll	ll	ll	ll	ll	lm	lm	lm	lm	ll	lm	ll
chr1_20096732	<lmxll>	{1-}	lm	ll	ll	lm	lm	lm	lm	ll	ll	ll	ll	ll	lm	lm	ll	ll	lm	lm	ll	lm	lm	ll	ll	ll	ll	ll	lm	lm	ll	ll	ll	ll	ll	ll	ll	ll	ll	ll	ll	ll	lm	lm	lm	lm	ll	lm	ll
chr1_20096475	<lmxll>	{1-}	lm	ll	ll	lm	lm	lm	lm	ll	ll	ll	ll	ll	lm	lm	ll	ll	lm	lm	ll	lm	lm	ll	ll	ll	ll	ll	lm	lm	ll	ll	ll	ll	ll	ll	ll	ll	ll	ll	ll	ll	lm	lm	lm	lm	ll	lm	ll
chr1_18636004	<lmxll>	{1-}	lm	ll	ll	lm	lm	lm	lm	ll	ll	ll	ll	ll	lm	lm	ll	ll	lm	lm	ll	lm	lm	ll	ll	ll	ll	ll	lm	lm	ll	ll	ll	ll	ll	ll	ll	ll	ll	ll	ll	ll	lm	lm	lm	lm	ll	lm	ll
chr1_18636003	<lmxll>	{1-}	lm	ll	ll	lm	lm	lm	lm	ll	ll	ll	ll	ll	lm	lm	ll	ll	lm	lm	ll	lm	lm	ll	ll	ll	ll	ll	lm	lm	ll	ll	ll	ll	ll	ll	ll	ll	ll	ll	ll	ll	lm	lm	lm	lm	ll	lm	ll
chr1_18636000	<lmxll>	{1-}	lm	ll	ll	lm	lm	lm	lm	ll	ll	ll	ll	ll	lm	lm	ll	ll	lm	lm	ll	lm	lm	ll	ll	ll	ll	ll	lm	lm	ll	ll	ll	ll	ll	ll	ll	ll	ll	ll	ll	ll	lm	lm	lm	lm	ll	lm	ll
chr1_12619008	<nnxnp>	{-1}	nn	nn	nn	nn	nn	nn	np	nn	np	nn	np	np	nn	nn	np	nn	np	np	nn	nn	np	np	np	np	np	nn	np	np	np	np	nn	nn	np	np	nn	nn	np	np	nn	np	nn	np	np	np	np	nn	np
chr1_19531084	<lmxll>	{1-}	lm	ll	ll	lm	lm	lm	lm	ll	ll	ll	ll	ll	lm	lm	ll	ll	lm	lm	ll	lm	lm	ll	ll	ll	ll	ll	lm	lm	ll	ll	ll	ll	ll	ll	ll	ll	ll	ll	ll	ll	lm	lm	lm	lm	ll	lm	ll
chr1_14163903	<nnxnp>	{-1}	nn	nn	nn	nn	nn	nn	np	nn	np	nn	np	np	nn	nn	np	nn	np	np	nn	nn	np	np	np	np	np	nn	np	np	np	np	nn	nn	np	np	nn	nn	np	np	nn	np	nn	np	np	np	np	nn	np
chr1_14163886	<nnxnp>	{-1}	nn	nn	nn	nn	nn	nn	np	nn	np	nn	np	np	nn	nn	np	nn	np	np	nn	nn	np	np	np	np	np	nn	np	np	np	np	nn	nn	np	np	nn	nn	np	np	nn	np	nn	np	np	np	np	nn	np
chr1_18636052	<lmxll>	{0-}	ll	lm	lm	ll	ll	ll	ll	lm	lm	lm	lm	lm	ll	ll	lm	lm	ll	ll	lm	ll	ll	lm	lm	lm	lm	lm	ll	ll	lm	lm	lm	lm	lm	lm	lm	lm	lm	lm	lm	lm	ll	ll	ll	ll	lm	ll	lm
chr1_18635999	<lmxll>	{0-}	ll	lm	lm	ll	ll	ll	ll	lm	lm	lm	lm	lm	ll	ll	lm	lm	ll	ll	lm	ll	ll	lm	lm	lm	lm	lm	ll	ll	lm	lm	lm	lm	lm	lm	lm	lm	lm	lm	lm	lm	ll	ll	ll	ll	lm	ll	lm
chr1_17988557	<lmxll>	{0-}	ll	lm	lm	ll	ll	ll	ll	lm	lm	lm	lm	lm	ll	ll	lm	lm	ll	ll	lm	ll	ll	lm	lm	lm	lm	lm	ll	ll	lm	lm	lm	lm	lm	lm	lm	lm	lm	lm	lm	lm	ll	ll	ll	ll	lm	ll	lm
chr1_16556313	<nnxnp>	{-1}	nn	nn	nn	nn	nn	nn	np	nn	np	nn	np	np	nn	nn	np	nn	np	np	nn	nn	np	np	np	np	np	nn	np	np	np	np	nn	nn	np	np	nn	nn	np	np	nn	np	nn	np	np	np	np	nn	np
chr1_16556264	<nnxnp>	{-1}	nn	nn	nn	nn	nn	nn	np	nn	np	nn	np	np	nn	nn	np	nn	np	np	nn	nn	np	np	np	np	np	nn	np	np	np	np	nn	nn	np	np	nn	nn	np	np	nn	np	nn	np	np	np	np	nn	np
chr1_16556251	<nnxnp>	{-1}	nn	nn	nn	nn	nn	nn	np	nn	np	nn	np	np	nn	nn	np	nn	np	np	nn	nn	np	np	np	np	np	nn	np	np	np	np	nn	nn	np	np	nn	nn	np	np	nn	np	nn	np	np	np	np	nn	np
chr1_16556303	<nnxnp>	{-1}	nn	nn	nn	nn	nn	nn	np	nn	np	nn	np	np	nn	nn	np	nn	np	np	nn	nn	np	np	np	np	np	nn	np	np	np	np	nn	nn	np	np	nn	nn	np	np	nn	np	nn	np	np	np	np	nn	np
chr1_16556311	<nnxnp>	{-1}	nn	nn	nn	nn	nn	nn	np	nn	np	nn	np	np	nn	nn	np	nn	np	np	nn	nn	np	np	np	np	np	nn	np	np	np	np	nn	nn	np	np	nn	nn	np	np	nn	np	nn	np	np	np	np	nn	np
chr1_16583797	<nnxnp>	{-1}	nn	nn	nn	nn	nn	nn	np	nn	np	nn	np	np	nn	nn	np	nn	np	np	nn	nn	np	np	np	np	np	nn	np	np	np	np	nn	nn	np	np	nn	nn	np	np	nn	np	nn	np	np	np	np	nn	np
chr1_17690350	<hkxhk>	{11}	hk	hh	hh	hk	hk	hk	kk	hh	hk	hh	hk	hk	hk	hk	hk	hh	kk	kk	hh	hk	kk	hk	hk	hk	hk	hh	kk	kk	hk	hk	hh	hh	hk	hk	hh	hh	hk	hk	hh	hk	hk	kk	kk	kk	hk	hk	hk
chr1_17926542	<nnxnp>	{-1}	nn	nn	nn	nn	nn	nn	np	nn	np	nn	np	np	nn	nn	np	nn	np	np	nn	nn	np	np	np	np	np	nn	np	np	np	np	nn	nn	np	np	nn	nn	np	np	nn	np	nn	np	np	np	np	nn	np
chr1_17196753	<lmxll>	{0-}	ll	lm	lm	ll	ll	ll	ll	lm	lm	lm	lm	lm	ll	ll	lm	lm	ll	ll	lm	ll	ll	lm	lm	lm	lm	lm	ll	ll	lm	lm	lm	lm	lm	lm	lm	lm	lm	lm	lm	lm	ll	ll	ll	ll	lm	ll	lm
chr1_17242514	<lmxll>	{0-}	ll	lm	lm	ll	ll	ll	ll	lm	lm	lm	lm	lm	ll	ll	lm	lm	ll	ll	lm	ll	ll	lm	lm	lm	lm	lm	ll	ll	lm	lm	lm	lm	lm	lm	lm	lm	lm	lm	lm	lm	ll	ll	ll	ll	lm	ll	lm
chr1_17242509	<lmxll>	{0-}	ll	lm	lm	ll	ll	ll	ll	lm	lm	lm	lm	lm	ll	ll	lm	lm	ll	ll	lm	ll	ll	lm	lm	lm	lm	lm	ll	ll	lm	lm	lm	lm	lm	lm	lm	lm	lm	lm	lm	lm	ll	ll	ll	ll	lm	ll	lm
chr1_16513669	<nnxnp>	{-1}	nn	nn	nn	nn	nn	nn	np	nn	np	nn	np	np	nn	nn	np	nn	np	np	nn	nn	np	np	np	np	np	nn	np	np	np	np	nn	nn	np	np	nn	nn	np	np	nn	np	nn	np	np	np	np	nn	np
chr1_16556304	<lmxll>	{0-}	ll	lm	lm	ll	ll	ll	ll	lm	lm	lm	lm	lm	ll	ll	lm	lm	ll	ll	lm	ll	ll	lm	lm	lm	lm	lm	ll	ll	lm	lm	lm	lm	lm	lm	lm	lm	lm	lm	lm	lm	ll	ll	ll	ll	lm	ll	lm
chr1_13833403	<nnxnp>	{-1}	nn	nn	nn	nn	nn	nn	np	nn	np	nn	np	np	nn	nn	np	nn	np	np	nn	nn	np	np	np	np	np	nn	np	np	np	np	nn	nn	np	np	nn	nn	np	np	nn	np	nn	np	np	np	np	nn	np
chr1_15214644	<lmxll>	{0-}	ll	lm	lm	ll	ll	ll	ll	lm	lm	lm	lm	lm	ll	ll	lm	lm	ll	ll	lm	ll	ll	lm	lm	lm	lm	lm	ll	ll	lm	lm	lm	lm	lm	lm	lm	lm	lm	lm	lm	lm	ll	ll	ll	ll	lm	ll	lm
chr1_14807497	<lmxll>	{1-}	lm	ll	ll	lm	lm	lm	lm	ll	ll	ll	ll	ll	lm	lm	ll	ll	lm	lm	ll	lm	lm	ll	ll	ll	ll	ll	lm	lm	ll	ll	ll	ll	ll	ll	ll	ll	ll	ll	ll	ll	lm	lm	lm	lm	ll	lm	ll
chr1_14035064	<nnxnp>	{-1}	nn	nn	nn	nn	nn	nn	np	nn	np	nn	np	np	nn	nn	np	nn	np	np	nn	nn	np	np	np	np	np	nn	np	np	np	np	nn	nn	np	np	nn	nn	np	np	nn	np	nn	np	np	np	np	nn	np
chr1_14035056	<nnxnp>	{-1}	nn	nn	nn	nn	nn	nn	np	nn	np	nn	np	np	nn	nn	np	nn	np	np	nn	nn	np	np	np	np	np	nn	np	np	np	np	nn	nn	np	np	nn	nn	np	np	nn	np	nn	np	np	np	np	nn	np
chr1_14218012	<hkxhk>	{10}	kk	hk	hk	kk	kk	kk	hk	hk	hh	hk	hh	hh	kk	kk	hh	hk	hk	hk	hk	kk	hk	hh	hh	hh	hh	hk	hk	hk	hh	hh	hk	hk	hh	hh	hk	hk	hh	hh	hk	hh	kk	hk	hk	hk	hh	kk	hh
chr1_16556254	<hkxhk>	{01}	hh	hk	hk	hh	hh	hh	hk	hk	kk	hk	kk	kk	hh	hh	kk	hk	hk	hk	hk	hh	hk	kk	kk	kk	kk	hk	hk	hk	kk	kk	hk	hk	kk	kk	hk	hk	kk	kk	hk	kk	hh	hk	hk	hk	kk	hh	kk
chr1_16556337	<hkxhk>	{01}	hh	hk	hk	hh	hh	hh	hk	hk	kk	hk	kk	kk	hh	hh	kk	hk	hk	hk	hk	hh	hk	kk	kk	kk	kk	hk	hk	hk	kk	kk	hk	hk	kk	kk	hk	hk	kk	kk	hk	kk	hh	hk	hk	hk	kk	hh	kk
chr1_17314772	<nnxnp>	{-0}	np	np	np	np	np	np	nn	np	nn	np	nn	nn	np	np	nn	np	nn	nn	np	np	nn	nn	nn	nn	nn	np	nn	nn	nn	nn	np	np	nn	nn	np	np	nn	nn	np	nn	np	nn	nn	nn	nn	np	nn
chr1_17314768	<nnxnp>	{-0}	np	np	np	np	np	np	nn	np	nn	np	nn	nn	np	np	nn	np	nn	nn	np	np	nn	nn	nn	nn	nn	np	nn	nn	nn	nn	np	np	nn	nn	np	np	nn	nn	np	nn	np	nn	nn	nn	nn	np	nn
chr1_17952666	<nnxnp>	{-0}	np	np	np	np	np	np	nn	np	nn	np	nn	nn	np	np	nn	np	nn	nn	np	np	nn	nn	nn	nn	nn	np	nn	nn	nn	nn	np	np	nn	nn	np	np	nn	nn	np	nn	np	nn	nn	nn	nn	np	nn
chr1_12123295	<lmxll>	{1-}	lm	ll	ll	lm	lm	lm	lm	ll	ll	ll	ll	ll	lm	lm	ll	ll	lm	lm	ll	lm	lm	ll	ll	ll	ll	ll	lm	lm	ll	ll	ll	ll	ll	ll	ll	ll	ll	ll	ll	ll	lm	lm	lm	lm	ll	lm	ll
chr1_18093791	<nnxnp>	{-0}	np	np	np	np	np	np	nn	np	nn	np	nn	nn	np	np	nn	np	nn	nn	np	np	nn	nn	nn	nn	nn	np	nn	nn	nn	nn	np	np	nn	nn	np	np	nn	nn	np	nn	np	nn	nn	nn	nn	np	nn
chr1_18093576	<nnxnp>	{-0}	np	np	np	np	np	np	nn	np	nn	np	nn	nn	np	np	nn	np	nn	nn	np	np	nn	nn	nn	nn	nn	np	nn	nn	nn	nn	np	np	nn	nn	np	np	nn	nn	np	nn	np	nn	nn	nn	nn	np	nn
chr1_18093802	<nnxnp>	{-0}	np	np	np	np	np	np	nn	np	nn	np	nn	nn	np	np	nn	np	nn	nn	np	np	nn	nn	nn	nn	nn	np	nn	nn	nn	nn	np	np	nn	nn	np	np	nn	nn	np	nn	np	nn	nn	nn	nn	np	nn
chr1_18171783	<nnxnp>	{-0}	np	np	np	np	np	np	nn	np	nn	np	nn	nn	np	np	nn	np	nn	nn	np	np	nn	nn	nn	nn	nn	np	nn	nn	nn	nn	np	np	nn	nn	np	np	nn	nn	np	nn	np	nn	nn	nn	nn	np	nn
chr1_19158016	<nnxnp>	{-0}	np	np	np	np	np	np	nn	np	nn	np	nn	nn	np	np	nn	np	nn	nn	np	np	nn	nn	nn	nn	nn	np	nn	nn	nn	nn	np	np	nn	nn	np	np	nn	nn	np	nn	np	nn	nn	nn	nn	np	nn
chr1_11610962	<lmxll>	{1-}	lm	ll	ll	lm	lm	lm	lm	ll	ll	ll	ll	ll	lm	lm	ll	ll	lm	lm	ll	lm	lm	ll	ll	ll	ll	ll	lm	lm	ll	ll	ll	ll	ll	ll	ll	ll	ll	ll	ll	ll	lm	lm	lm	lm	ll	lm	ll
chr1_19569894	<nnxnp>	{-0}	np	np	np	np	np	np	nn	np	nn	np	nn	nn	np	np	nn	np	nn	nn	np	np	nn	nn	nn	nn	nn	np	nn	nn	nn	nn	np	np	nn	nn	np	np	nn	nn	np	nn	np	nn	nn	nn	nn	np	nn
chr1_19641461	<nnxnp>	{-0}	np	np	np	np	np	np	nn	np	nn	np	nn	nn	np	np	nn	np	nn	nn	np	--	nn	nn	nn	nn	nn	np	nn	nn	nn	nn	np	np	nn	nn	np	np	nn	nn	np	nn	np	nn	nn	nn	nn	np	nn
chr1_11583624	<lmxll>	{1-}	lm	ll	ll	lm	lm	lm	lm	ll	ll	ll	ll	ll	lm	lm	ll	ll	lm	lm	ll	lm	lm	ll	ll	ll	ll	ll	lm	lm	ll	ll	ll	ll	ll	ll	ll	ll	ll	ll	ll	ll	lm	lm	lm	lm	ll	lm	ll
chr1_11518421	<lmxll>	{1-}	lm	ll	ll	lm	lm	lm	lm	ll	ll	ll	ll	ll	lm	lm	ll	ll	lm	lm	ll	lm	lm	ll	ll	ll	ll	ll	lm	lm	ll	ll	ll	ll	ll	ll	ll	ll	ll	ll	ll	ll	lm	lm	lm	lm	ll	lm	ll
chr1_21136533	<nnxnp>	{-0}	np	np	np	np	np	np	nn	np	nn	np	nn	nn	np	np	nn	np	nn	nn	np	nn	nn	nn	nn	nn	nn	np	nn	nn	nn	nn	np	np	nn	nn	np	np	nn	nn	np	nn	np	nn	nn	nn	nn	np	nn
chr1_21201893	<nnxnp>	{-0}	np	np	np	np	np	np	nn	np	nn	np	nn	nn	np	np	nn	np	nn	nn	np	nn	nn	nn	nn	nn	nn	np	nn	nn	nn	nn	np	np	nn	nn	np	np	nn	nn	np	nn	np	nn	nn	nn	nn	np	nn
chr1_12170450	<lmxll>	{1-}	lm	ll	ll	lm	lm	lm	lm	ll	ll	ll	ll	ll	lm	lm	ll	ll	lm	lm	ll	lm	lm	ll	ll	ll	ll	ll	lm	lm	ll	ll	ll	ll	ll	ll	ll	ll	ll	ll	ll	ll	lm	lm	lm	lm	ll	lm	ll
chr1_12361591	<lmxll>	{1-}	lm	ll	ll	lm	lm	lm	lm	ll	ll	ll	ll	ll	lm	lm	ll	ll	lm	lm	ll	lm	lm	ll	ll	ll	ll	ll	lm	lm	ll	ll	ll	ll	ll	ll	ll	ll	ll	ll	ll	ll	lm	lm	lm	lm	ll	lm	ll
chr1_12361633	<lmxll>	{1-}	lm	ll	ll	lm	lm	lm	lm	ll	ll	ll	ll	ll	lm	lm	ll	ll	lm	lm	ll	lm	lm	ll	ll	ll	ll	ll	lm	lm	ll	ll	ll	ll	ll	ll	ll	ll	ll	ll	ll	ll	lm	lm	lm	lm	ll	lm	ll
chr1_22671176	<nnxnp>	{-1}	nn	nn	nn	nn	nn	nn	np	nn	np	nn	np	np	nn	nn	np	nn	np	np	nn	np	np	np	np	np	np	nn	np	np	np	np	nn	nn	np	np	nn	nn	np	np	nn	np	nn	np	np	np	np	nn	np
chr1_18093628	<lmxll>	{0-}	ll	lm	lm	ll	ll	ll	ll	lm	lm	lm	lm	lm	ll	ll	lm	lm	ll	ll	lm	ll	ll	lm	lm	lm	lm	lm	ll	ll	lm	lm	lm	lm	lm	lm	lm	lm	lm	lm	lm	lm	ll	ll	ll	ll	lm	ll	lm
chr1_22969977	<nnxnp>	{-1}	nn	nn	nn	nn	nn	nn	np	nn	np	nn	np	np	nn	nn	np	nn	np	np	nn	np	np	np	np	np	np	nn	np	np	np	np	nn	nn	np	np	nn	nn	np	np	nn	np	nn	np	np	np	np	nn	np
chr1_18093539	<lmxll>	{0-}	ll	lm	lm	ll	ll	ll	ll	lm	lm	lm	lm	lm	ll	ll	lm	lm	ll	ll	lm	ll	ll	lm	lm	lm	lm	lm	ll	ll	lm	lm	lm	lm	lm	lm	lm	lm	lm	lm	lm	lm	ll	ll	ll	ll	lm	ll	lm
chr1_18093558	<lmxll>	{0-}	ll	lm	lm	ll	ll	ll	ll	lm	lm	lm	lm	lm	ll	ll	lm	lm	ll	ll	lm	ll	ll	lm	lm	lm	lm	lm	ll	ll	lm	lm	lm	lm	lm	lm	lm	lm	lm	lm	lm	lm	ll	ll	ll	ll	lm	ll	lm
chr1_18155444	<lmxll>	{0-}	ll	lm	lm	ll	ll	ll	ll	lm	lm	lm	lm	lm	ll	ll	lm	lm	ll	ll	lm	ll	ll	lm	lm	lm	lm	lm	ll	ll	lm	lm	lm	lm	lm	lm	lm	lm	lm	lm	lm	lm	ll	ll	ll	ll	lm	ll	lm
chr1_19729867	<lmxll>	{0-}	ll	lm	lm	ll	ll	ll	ll	lm	lm	lm	lm	lm	ll	ll	lm	lm	ll	ll	lm	ll	ll	lm	lm	lm	lm	lm	ll	ll	lm	lm	lm	lm	lm	lm	lm	lm	lm	lm	lm	lm	ll	ll	ll	ll	lm	ll	lm
chr1_22970087	<nnxnp>	{-1}	nn	nn	nn	nn	nn	nn	np	nn	np	nn	np	np	nn	nn	np	np	np	np	nn	np	np	np	np	np	np	nn	np	np	np	np	nn	nn	np	np	nn	nn	np	np	nn	np	nn	np	np	np	np	nn	np
chr1_19414188	<lmxll>	{0-}	ll	lm	lm	ll	ll	ll	ll	lm	lm	lm	lm	lm	ll	ll	lm	lm	ll	ll	lm	ll	ll	lm	lm	lm	lm	lm	ll	ll	lm	lm	lm	lm	lm	lm	lm	lm	lm	lm	lm	lm	ll	ll	ll	ll	lm	ll	lm
chr1_19606836	<lmxll>	{0-}	ll	lm	lm	ll	ll	ll	ll	lm	lm	lm	lm	lm	ll	ll	lm	lm	ll	ll	lm	ll	ll	lm	lm	lm	lm	lm	ll	ll	lm	lm	lm	lm	lm	lm	lm	lm	lm	lm	lm	lm	ll	ll	ll	ll	lm	ll	lm
chr1_19428463	<lmxll>	{0-}	ll	lm	lm	ll	ll	ll	ll	lm	lm	lm	lm	lm	ll	ll	lm	lm	ll	ll	lm	ll	ll	lm	lm	lm	lm	lm	ll	ll	lm	lm	lm	lm	lm	lm	lm	lm	lm	lm	lm	lm	ll	ll	ll	ll	lm	ll	lm
chr1_19888045	<lmxll>	{0-}	ll	lm	lm	ll	ll	ll	ll	lm	lm	lm	lm	lm	ll	ll	lm	lm	ll	ll	lm	ll	ll	lm	lm	lm	lm	lm	ll	ll	lm	lm	lm	lm	lm	lm	lm	lm	lm	lm	lm	lm	ll	ll	ll	ll	lm	ll	lm
chr1_19888048	<lmxll>	{0-}	ll	lm	lm	ll	ll	ll	ll	lm	lm	lm	lm	lm	ll	ll	lm	lm	ll	ll	lm	ll	ll	lm	lm	lm	lm	lm	ll	ll	lm	lm	lm	lm	lm	lm	lm	lm	lm	lm	lm	lm	ll	ll	ll	ll	lm	ll	lm
chr1_22927705	<nnxnp>	{-1}	nn	nn	nn	nn	nn	nn	np	nn	np	nn	np	np	nn	nn	np	np	np	np	nn	np	np	np	np	np	np	nn	np	np	np	np	nn	nn	np	np	nn	nn	np	np	nn	np	nn	np	np	np	np	nn	np
chr1_20822005	<lmxll>	{0-}	ll	lm	lm	ll	ll	ll	ll	lm	lm	lm	lm	lm	ll	ll	lm	lm	ll	ll	lm	ll	ll	lm	lm	lm	lm	lm	ll	ll	lm	lm	lm	lm	lm	lm	lm	lm	lm	lm	lm	lm	ll	ll	ll	ll	lm	ll	lm
chr1_22358619	<nnxnp>	{-1}	nn	nn	nn	nn	nn	nn	np	nn	np	nn	np	np	nn	nn	np	np	np	np	nn	np	np	np	np	np	np	nn	np	np	np	np	nn	nn	np	np	nn	nn	np	np	nn	np	nn	np	np	np	np	nn	np
chr1_22358623	<nnxnp>	{-1}	nn	nn	nn	nn	nn	nn	np	nn	np	nn	np	np	nn	nn	np	np	np	np	nn	np	np	np	np	np	np	nn	np	np	np	np	nn	nn	np	np	nn	nn	np	np	nn	np	nn	np	np	np	np	nn	np
chr1_21939100	<nnxnp>	{-1}	nn	nn	nn	nn	nn	nn	np	nn	np	nn	np	np	nn	nn	np	np	np	np	nn	np	np	np	np	np	np	nn	np	np	np	np	nn	nn	np	np	nn	nn	np	np	nn	np	nn	np	np	np	np	nn	np
chr1_22032908	<nnxnp>	{-1}	nn	nn	nn	nn	nn	nn	np	nn	np	nn	np	np	nn	nn	np	np	np	np	nn	np	np	np	np	np	np	nn	np	np	np	np	nn	nn	np	np	nn	nn	np	np	nn	np	nn	np	np	np	np	nn	np
chr1_21441937	<nnxnp>	{-1}	nn	nn	nn	nn	nn	nn	np	nn	np	nn	np	np	nn	nn	np	np	np	np	nn	np	np	np	np	np	np	nn	np	np	np	np	nn	nn	np	np	nn	nn	np	np	nn	np	nn	np	np	np	np	nn	np
chr1_20822003	<lmxll>	{1-}	lm	ll	ll	lm	lm	lm	lm	ll	ll	ll	ll	ll	lm	lm	ll	ll	lm	lm	ll	lm	lm	ll	ll	ll	ll	ll	lm	lm	ll	ll	ll	ll	ll	ll	ll	ll	ll	ll	ll	ll	lm	lm	lm	lm	ll	lm	ll
chr1_22146449	<nnxnp>	{-1}	nn	nn	nn	nn	nn	nn	np	nn	np	nn	np	np	nn	nn	np	np	np	np	nn	np	np	np	np	np	np	nn	np	np	np	np	nn	nn	np	np	nn	nn	np	np	nn	np	nn	np	np	np	np	nn	np
chr1_20822235	<lmxll>	{1-}	lm	ll	ll	lm	lm	lm	lm	ll	ll	ll	ll	ll	lm	lm	ll	ll	lm	lm	ll	lm	lm	ll	ll	ll	ll	ll	lm	lm	ll	ll	ll	ll	ll	ll	ll	ll	ll	ll	ll	ll	lm	lm	lm	lm	ll	lm	ll
chr1_22358725	<nnxnp>	{-1}	nn	nn	nn	nn	nn	nn	np	nn	np	nn	np	np	nn	nn	np	np	np	np	nn	np	np	np	np	np	np	nn	np	np	np	np	nn	nn	np	np	nn	nn	np	np	nn	np	nn	np	np	np	np	nn	np
chr1_21602256	<nnxnp>	{-1}	nn	nn	nn	nn	nn	nn	np	nn	np	nn	np	np	nn	nn	np	np	np	np	nn	np	np	np	np	np	np	nn	np	np	np	np	nn	nn	np	np	nn	nn	np	np	nn	np	nn	np	np	np	np	nn	np
chr1_21602195	<nnxnp>	{-1}	nn	nn	nn	nn	nn	nn	np	nn	np	nn	np	np	nn	nn	np	np	np	np	nn	np	np	np	np	np	np	nn	np	np	np	np	nn	nn	np	np	nn	nn	np	np	nn	np	nn	np	np	np	np	nn	np
chr1_20700299	<lmxll>	{1-}	lm	ll	ll	lm	lm	lm	lm	ll	ll	ll	ll	ll	lm	lm	ll	ll	lm	lm	ll	lm	lm	ll	ll	ll	ll	ll	lm	lm	ll	ll	ll	ll	ll	ll	ll	ll	ll	ll	ll	ll	lm	lm	lm	lm	ll	lm	ll
chr1_20700305	<lmxll>	{1-}	lm	ll	ll	lm	lm	lm	lm	ll	ll	ll	ll	ll	lm	lm	ll	ll	lm	lm	ll	lm	lm	ll	ll	ll	ll	ll	lm	lm	ll	ll	ll	ll	ll	ll	ll	ll	ll	ll	ll	ll	lm	lm	lm	lm	ll	lm	ll
chr1_22538990	<nnxnp>	{-1}	nn	nn	nn	nn	nn	nn	np	nn	np	nn	np	np	nn	nn	np	np	np	np	nn	np	np	np	np	np	np	nn	np	np	np	np	nn	nn	np	np	nn	nn	np	np	nn	np	nn	np	np	np	np	nn	np
chr1_22539172	<nnxnp>	{-1}	nn	nn	nn	nn	nn	nn	np	nn	np	nn	np	np	nn	nn	np	np	np	np	nn	np	np	np	np	np	np	nn	np	np	np	np	nn	nn	np	np	nn	nn	np	np	nn	np	nn	np	np	np	np	nn	np
chr1_19602317	<lmxll>	{1-}	lm	ll	ll	lm	lm	lm	lm	ll	ll	ll	ll	ll	lm	lm	ll	ll	lm	lm	ll	lm	lm	ll	ll	ll	ll	ll	lm	lm	ll	ll	ll	ll	ll	ll	ll	ll	ll	ll	ll	ll	lm	lm	lm	lm	ll	lm	ll
chr1_22635029	<nnxnp>	{-0}	np	np	np	np	np	np	nn	np	nn	np	nn	nn	np	np	nn	nn	nn	nn	np	nn	nn	nn	nn	nn	nn	np	nn	nn	nn	nn	np	np	nn	nn	np	np	nn	nn	np	nn	np	nn	nn	nn	nn	np	nn
chr1_19443991	<lmxll>	{1-}	lm	ll	ll	lm	lm	lm	lm	ll	ll	ll	ll	ll	lm	lm	ll	ll	lm	lm	ll	lm	lm	ll	ll	ll	ll	ll	lm	lm	ll	ll	ll	ll	ll	ll	ll	ll	ll	ll	ll	ll	lm	lm	lm	lm	ll	lm	ll
chr1_21656277	<nnxnp>	{-0}	np	np	np	np	np	np	nn	np	nn	np	nn	nn	np	np	nn	nn	nn	nn	np	nn	nn	nn	nn	nn	nn	np	nn	nn	nn	nn	np	np	nn	nn	np	np	nn	nn	np	nn	np	nn	nn	nn	nn	np	nn
chr1_19583047	<lmxll>	{1-}	lm	ll	ll	lm	lm	lm	lm	ll	ll	ll	ll	ll	lm	lm	ll	ll	lm	lm	ll	lm	lm	ll	ll	ll	ll	ll	lm	lm	ll	ll	ll	ll	ll	ll	ll	ll	ll	ll	ll	ll	lm	lm	lm	lm	ll	lm	ll
chr1_19583090	<lmxll>	{1-}	lm	ll	ll	lm	lm	lm	lm	ll	ll	ll	ll	ll	lm	lm	ll	ll	lm	lm	ll	lm	lm	ll	ll	ll	ll	ll	lm	lm	ll	ll	ll	ll	ll	ll	ll	ll	ll	ll	ll	ll	lm	lm	lm	lm	ll	lm	ll
chr1_22358728	<nnxnp>	{-0}	np	nn	np	np	np	np	nn	np	nn	np	nn	nn	np	np	nn	nn	nn	nn	np	nn	nn	nn	nn	nn	nn	np	nn	nn	nn	nn	np	np	nn	nn	np	np	nn	nn	np	nn	np	nn	nn	nn	nn	np	nn
chr1_17196761	<lmxll>	{1-}	lm	ll	ll	lm	lm	lm	lm	ll	ll	ll	ll	ll	lm	lm	ll	ll	lm	lm	ll	lm	lm	ll	ll	ll	ll	ll	lm	lm	ll	ll	ll	ll	ll	ll	ll	ll	ll	ll	ll	ll	lm	lm	lm	lm	ll	lm	ll
chr1_21657471	<nnxnp>	{-1}	nn	np	nn	nn	nn	nn	np	nn	np	nn	np	np	nn	nn	np	np	np	np	nn	np	np	np	np	np	np	nn	np	np	np	np	nn	nn	np	np	nn	nn	np	np	nn	np	nn	np	np	np	np	nn	np
chr1_17242520	<lmxll>	{1-}	lm	ll	ll	lm	lm	lm	lm	ll	ll	ll	ll	ll	lm	lm	ll	ll	lm	lm	ll	lm	lm	ll	ll	ll	ll	ll	lm	lm	ll	ll	ll	ll	ll	ll	ll	ll	ll	ll	ll	ll	lm	lm	lm	lm	ll	lm	ll
chr1_21657267	<nnxnp>	{-1}	nn	np	nn	nn	nn	nn	np	nn	np	nn	np	np	nn	nn	np	np	np	np	nn	np	np	np	np	np	np	nn	np	np	np	np	nn	nn	np	np	nn	nn	np	np	nn	np	nn	np	np	np	np	nn	np
chr1_17179624	<lmxll>	{1-}	lm	ll	ll	lm	lm	lm	lm	ll	ll	ll	ll	ll	lm	lm	ll	ll	lm	lm	ll	lm	lm	ll	ll	ll	ll	ll	lm	lm	ll	ll	ll	ll	ll	ll	ll	ll	ll	ll	ll	ll	lm	lm	lm	lm	ll	lm	ll
chr1_17537339	<lmxll>	{1-}	lm	ll	ll	lm	lm	lm	lm	ll	ll	ll	ll	ll	lm	lm	ll	ll	lm	lm	ll	lm	lm	ll	ll	ll	ll	ll	lm	lm	ll	ll	ll	ll	ll	ll	ll	ll	ll	ll	ll	ll	lm	lm	lm	lm	ll	lm	ll
chr1_22955264	<nnxnp>	{-1}	nn	np	nn	nn	nn	nn	np	nn	np	nn	np	np	nn	nn	np	np	np	np	nn	np	np	np	np	np	np	nn	np	np	np	np	nn	nn	np	np	nn	nn	np	np	nn	np	nn	np	np	np	np	nn	np
chr1_16799261	<lmxll>	{1-}	lm	ll	ll	lm	lm	lm	lm	ll	ll	ll	ll	ll	lm	lm	ll	ll	lm	lm	ll	lm	lm	ll	ll	ll	ll	ll	lm	lm	ll	ll	ll	ll	ll	ll	ll	ll	ll	ll	ll	ll	lm	lm	lm	lm	ll	lm	ll
chr1_21657516	<nnxnp>	{-0}	np	nn	np	np	np	np	nn	--	nn	np	nn	nn	np	np	nn	nn	nn	nn	np	nn	nn	nn	nn	nn	nn	np	nn	nn	nn	nn	np	np	nn	nn	np	np	--	nn	np	nn	np	nn	nn	nn	nn	np	nn
chr1_22696028	<nnxnp>	{-0}	np	nn	np	np	np	np	nn	nn	nn	np	nn	nn	np	np	nn	nn	nn	nn	np	nn	nn	nn	nn	nn	nn	np	nn	nn	nn	nn	np	np	nn	nn	np	np	np	nn	np	nn	np	nn	nn	nn	nn	np	nn
chr1_21657218	<nnxnp>	{-0}	np	nn	np	np	np	np	nn	nn	nn	np	nn	nn	np	np	nn	nn	nn	nn	np	nn	nn	nn	nn	nn	nn	np	nn	nn	nn	nn	np	np	nn	nn	np	np	np	nn	np	nn	np	nn	nn	nn	nn	np	nn
chr1_14218021	<lmxll>	{1-}	lm	ll	ll	lm	lm	lm	lm	ll	ll	ll	ll	ll	lm	lm	ll	ll	lm	lm	ll	lm	lm	ll	ll	ll	ll	ll	lm	lm	ll	ll	ll	ll	ll	ll	ll	ll	ll	ll	ll	ll	lm	lm	lm	lm	ll	lm	ll
chr1_14162623	<lmxll>	{0-}	ll	lm	lm	ll	ll	ll	ll	lm	lm	lm	lm	lm	ll	ll	lm	lm	ll	ll	lm	ll	ll	lm	lm	lm	lm	lm	ll	ll	lm	lm	lm	lm	lm	lm	lm	lm	lm	lm	lm	lm	ll	ll	ll	ll	lm	ll	lm
chr1_14815745	<lmxll>	{0-}	ll	lm	lm	ll	ll	ll	ll	lm	lm	lm	lm	lm	ll	ll	lm	lm	ll	ll	lm	ll	ll	lm	lm	lm	lm	lm	ll	ll	lm	lm	lm	lm	lm	lm	lm	lm	lm	lm	lm	lm	ll	ll	ll	ll	lm	ll	lm
chr1_17145491	<lmxll>	{0-}	ll	lm	lm	ll	ll	ll	ll	lm	lm	lm	lm	lm	ll	ll	lm	lm	ll	ll	lm	ll	ll	lm	lm	lm	lm	lm	ll	ll	lm	lm	lm	lm	lm	lm	lm	lm	lm	lm	lm	lm	ll	ll	ll	ll	lm	ll	lm
chr1_19759619	<lmxll>	{0-}	ll	lm	lm	ll	ll	ll	ll	lm	lm	lm	lm	lm	ll	ll	lm	lm	ll	ll	lm	ll	ll	lm	lm	lm	lm	lm	ll	ll	lm	lm	lm	lm	lm	lm	lm	lm	lm	lm	lm	lm	ll	ll	ll	ll	lm	ll	lm
chr1_19374637	<hkxhk>	{01}	hh	kk	hk	hh	hh	hh	hk	kk	kk	hk	kk	kk	hh	hh	kk	kk	hk	hk	hk	hk	hk	kk	kk	kk	kk	hk	hk	hk	kk	kk	hk	hk	kk	kk	hk	hk	hk	kk	hk	kk	hh	hk	hk	hk	kk	hh	kk
chr1_19583125	<lmxll>	{0-}	ll	lm	lm	ll	ll	ll	ll	lm	lm	lm	lm	lm	ll	ll	lm	lm	ll	ll	lm	ll	ll	lm	lm	lm	lm	lm	ll	ll	lm	lm	lm	lm	lm	lm	lm	lm	lm	lm	lm	lm	ll	ll	ll	ll	lm	ll	lm
chr1_19501999	<lmxll>	{0-}	ll	lm	lm	ll	ll	ll	ll	lm	lm	lm	lm	lm	ll	ll	lm	lm	ll	ll	lm	ll	ll	lm	lm	lm	lm	lm	ll	ll	lm	lm	lm	lm	lm	lm	lm	lm	lm	lm	lm	lm	ll	ll	ll	ll	lm	ll	lm
chr1_19501993	<lmxll>	{0-}	ll	lm	lm	ll	ll	ll	ll	lm	lm	lm	lm	lm	ll	ll	lm	lm	ll	ll	lm	ll	ll	lm	lm	lm	lm	lm	ll	ll	lm	lm	lm	lm	lm	lm	lm	lm	lm	lm	lm	lm	ll	ll	ll	ll	lm	ll	lm
chr1_20086500	<lmxll>	{0-}	ll	lm	lm	ll	ll	ll	ll	lm	lm	lm	lm	lm	ll	ll	lm	lm	ll	ll	lm	ll	ll	lm	lm	lm	lm	lm	ll	ll	lm	lm	lm	lm	lm	lm	lm	lm	lm	lm	lm	lm	ll	ll	ll	ll	lm	ll	lm
chr1_22287324	<lmxll>	{0-}	ll	lm	lm	ll	ll	ll	ll	lm	lm	lm	lm	lm	ll	ll	lm	lm	ll	ll	lm	ll	ll	lm	lm	lm	lm	lm	ll	ll	lm	lm	lm	lm	lm	lm	lm	lm	lm	lm	lm	lm	ll	ll	ll	ll	lm	ll	lm
chr1_9919641	<lmxll>	{1-}	lm	ll	ll	lm	lm	lm	lm	ll	ll	ll	ll	ll	lm	lm	ll	ll	lm	lm	ll	lm	lm	ll	ll	ll	ll	ll	lm	lm	ll	ll	ll	ll	ll	ll	ll	ll	ll	ll	ll	ll	lm	lm	lm	lm	ll	lm	ll
chr1_13931053	<nnxnp>	{-1}	nn	np	nn	nn	nn	nn	np	np	np	nn	np	np	nn	nn	nn	np	np	np	nn	np	np	np	np	np	np	nn	np	np	np	np	nn	nn	np	np	nn	nn	nn	np	nn	np	nn	np	np	np	np	nn	np
chr1_2316046	<nnxnp>	{-1}	nn	np	nn	nn	nn	nn	np	np	np	nn	np	np	nn	nn	nn	np	np	np	nn	np	np	np	np	np	np	nn	np	np	np	np	nn	nn	np	np	nn	nn	nn	np	nn	np	nn	np	np	np	np	nn	np
chr1_7844004	<lmxll>	{0-}	ll	lm	lm	ll	ll	ll	ll	lm	lm	lm	lm	lm	ll	ll	lm	lm	ll	ll	lm	ll	ll	lm	lm	lm	lm	lm	ll	ll	lm	lm	lm	lm	lm	lm	lm	lm	lm	lm	lm	lm	ll	ll	ll	ll	lm	ll	lm
chr1_18636072	<nnxnp>	{-0}	np	nn	np	np	np	np	nn	nn	nn	np	nn	nn	np	np	np	nn	nn	nn	np	nn	nn	nn	nn	nn	nn	np	nn	nn	nn	nn	np	np	nn	nn	np	np	np	nn	np	nn	np	nn	nn	nn	nn	np	nn
chr1_7844040	<lmxll>	{1-}	lm	ll	ll	lm	lm	lm	lm	ll	ll	ll	ll	ll	lm	lm	ll	ll	lm	lm	ll	lm	lm	ll	ll	ll	ll	ll	lm	lm	ll	ll	ll	ll	ll	ll	ll	ll	ll	ll	ll	ll	lm	lm	lm	lm	ll	lm	ll
chr1_21315459	<lmxll>	{0-}	ll	lm	lm	ll	ll	ll	ll	lm	lm	lm	lm	lm	ll	ll	lm	lm	ll	ll	lm	ll	ll	lm	lm	lm	lm	lm	ll	ll	lm	lm	lm	lm	lm	lm	lm	lm	lm	lm	lm	lm	ll	ll	ll	ll	lm	ll	lm
chr1_13722884	<lmxll>	{0-}	ll	lm	lm	ll	ll	ll	ll	lm	lm	lm	lm	lm	ll	ll	lm	lm	ll	ll	lm	ll	ll	lm	lm	lm	lm	lm	ll	ll	lm	lm	lm	lm	lm	lm	lm	lm	lm	lm	lm	lm	ll	ll	ll	ll	lm	ll	lm
chr1_18636188	<nnxnp>	{-0}	np	nn	np	np	np	np	nn	nn	nn	np	nn	nn	np	--	np	nn	nn	nn	np	nn	nn	nn	nn	nn	nn	np	nn	nn	nn	nn	np	np	nn	nn	np	np	np	nn	np	nn	np	nn	nn	nn	nn	np	nn
chr1_22955175	<lmxll>	{1-}	lm	ll	ll	lm	lm	lm	lm	ll	ll	ll	ll	ll	lm	lm	ll	ll	lm	lm	ll	lm	lm	ll	ll	ll	ll	ll	lm	lm	ll	ll	ll	ll	ll	ll	ll	ll	ll	ll	ll	ll	lm	lm	lm	lm	ll	lm	ll
chr1_11888983	<nnxnp>	{-0}	np	nn	np	np	np	np	nn	nn	nn	np	nn	nn	np	nn	np	nn	--	nn	np	nn	nn	nn	nn	nn	nn	np	nn	nn	nn	nn	np	np	nn	nn	np	np	np	nn	np	nn	np	nn	nn	nn	nn	np	nn
chr1_18300773	<lmxll>	{0-}	ll	lm	lm	ll	ll	ll	ll	lm	lm	lm	lm	lm	ll	ll	lm	lm	ll	ll	lm	ll	ll	lm	lm	lm	lm	lm	ll	ll	lm	lm	lm	lm	lm	lm	lm	lm	lm	lm	lm	lm	ll	ll	ll	ll	lm	ll	lm
chr1_18300777	<lmxll>	{0-}	ll	lm	lm	ll	ll	ll	ll	lm	lm	lm	lm	lm	ll	ll	lm	lm	ll	ll	lm	ll	ll	lm	lm	lm	lm	lm	ll	ll	lm	lm	lm	lm	lm	lm	lm	lm	lm	lm	lm	lm	ll	ll	ll	ll	lm	ll	lm
chr1_2316017	<lmxll>	{0-}	ll	lm	lm	ll	ll	ll	ll	lm	lm	lm	lm	lm	ll	ll	lm	lm	ll	ll	lm	ll	ll	lm	lm	lm	lm	lm	ll	ll	lm	lm	lm	lm	lm	lm	lm	lm	lm	lm	lm	lm	ll	ll	ll	ll	lm	ll	lm
chr1_14034999	<lmxll>	{0-}	ll	lm	lm	ll	ll	ll	ll	lm	lm	lm	lm	lm	ll	ll	lm	lm	ll	ll	lm	ll	ll	lm	lm	lm	lm	lm	ll	ll	lm	lm	lm	lm	lm	lm	lm	lm	lm	lm	lm	lm	ll	ll	ll	ll	lm	ll	lm
chr1_22969879	<lmxll>	{1-}	lm	ll	ll	lm	lm	lm	lm	ll	ll	ll	ll	ll	lm	lm	ll	ll	lm	lm	ll	lm	lm	ll	ll	ll	ll	ll	lm	lm	ll	ll	ll	ll	ll	ll	ll	ll	ll	ll	ll	ll	lm	lm	lm	lm	ll	lm	ll
chr1_17236957	<nnxnp>	{-1}	nn	np	nn	nn	nn	nn	np	np	np	nn	np	np	nn	np	nn	np	nn	np	nn	np	np	np	np	np	np	nn	np	np	np	np	nn	nn	np	np	nn	nn	nn	np	nn	np	nn	np	np	np	np	nn	np
chr10_16892771	<lmxll>	{0-}	lm	lm	lm	lm	lm	lm	ll	ll	ll	lm	lm	ll	lm	lm	lm	lm	lm	ll	ll	ll	ll	ll	lm	lm	lm	lm	lm	lm	lm	lm	ll	lm	ll	lm	lm	ll	ll	lm	lm	ll	lm	lm	ll	ll	ll	lm	ll
chr10_8530471	<lmxll>	{0-}	lm	lm	lm	lm	lm	lm	ll	ll	ll	lm	lm	ll	lm	lm	lm	lm	lm	ll	ll	ll	ll	ll	lm	lm	lm	lm	lm	lm	lm	lm	ll	lm	ll	lm	lm	ll	ll	lm	lm	ll	lm	lm	ll	ll	ll	lm	ll
chr10_16892842	<lmxll>	{0-}	lm	lm	lm	lm	lm	lm	ll	ll	ll	lm	lm	ll	lm	lm	lm	lm	lm	ll	ll	ll	ll	ll	lm	lm	lm	lm	lm	lm	lm	lm	ll	lm	ll	lm	lm	ll	ll	lm	lm	ll	lm	lm	ll	ll	ll	lm	ll
chr10_5810436	<lmxll>	{0-}	lm	lm	lm	lm	lm	lm	ll	ll	ll	lm	lm	ll	lm	lm	lm	lm	lm	ll	ll	ll	ll	ll	lm	lm	lm	lm	lm	lm	lm	lm	ll	lm	ll	lm	lm	ll	ll	lm	lm	ll	lm	lm	ll	ll	ll	lm	ll
chr10_5810328	<lmxll>	{0-}	lm	lm	lm	lm	lm	lm	ll	ll	ll	lm	lm	ll	lm	lm	lm	lm	lm	ll	ll	ll	ll	ll	lm	lm	lm	lm	lm	lm	lm	lm	ll	lm	ll	lm	lm	ll	ll	lm	lm	ll	lm	lm	ll	ll	ll	lm	ll
chr10_5810330	<lmxll>	{0-}	lm	lm	lm	lm	lm	lm	ll	ll	ll	lm	lm	ll	lm	lm	lm	lm	lm	ll	ll	ll	ll	ll	lm	lm	lm	lm	lm	lm	lm	lm	ll	lm	ll	lm	lm	ll	ll	lm	lm	ll	lm	lm	ll	ll	ll	lm	ll
chr10_9773958	<lmxll>	{1-}	ll	ll	ll	ll	ll	ll	lm	lm	lm	ll	ll	lm	ll	ll	ll	ll	ll	lm	lm	lm	lm	lm	ll	ll	ll	ll	ll	ll	ll	ll	lm	ll	lm	ll	ll	lm	lm	ll	ll	lm	ll	ll	lm	lm	lm	ll	lm
chr10_9774033	<lmxll>	{1-}	ll	ll	ll	ll	ll	ll	lm	lm	lm	ll	ll	lm	ll	ll	ll	ll	ll	lm	lm	lm	lm	lm	ll	ll	ll	ll	ll	ll	ll	ll	lm	ll	lm	ll	ll	lm	lm	ll	ll	lm	ll	ll	lm	lm	lm	ll	lm
chr10_9773993	<lmxll>	{1-}	ll	ll	ll	ll	ll	ll	lm	lm	lm	ll	ll	lm	ll	ll	ll	ll	ll	lm	lm	lm	lm	lm	ll	ll	ll	ll	ll	ll	ll	ll	lm	ll	lm	ll	ll	lm	lm	ll	ll	lm	ll	ll	lm	lm	lm	ll	lm
chr10_9773963	<lmxll>	{1-}	ll	ll	ll	ll	ll	ll	lm	lm	lm	ll	ll	lm	ll	ll	ll	ll	ll	lm	lm	lm	lm	lm	ll	ll	ll	ll	ll	ll	ll	ll	lm	ll	lm	ll	ll	lm	lm	ll	ll	lm	ll	ll	lm	lm	lm	ll	lm
chr10_9773976	<lmxll>	{1-}	ll	ll	ll	ll	ll	ll	lm	lm	lm	ll	ll	lm	ll	ll	ll	ll	ll	lm	lm	lm	lm	lm	ll	ll	ll	ll	ll	ll	ll	ll	lm	ll	lm	ll	ll	lm	lm	ll	ll	lm	ll	ll	lm	lm	lm	ll	lm
chr10_12087540	<lmxll>	{0-}	lm	lm	lm	lm	lm	lm	ll	ll	ll	lm	lm	ll	lm	lm	lm	lm	lm	ll	ll	ll	ll	ll	lm	lm	lm	lm	lm	lm	lm	lm	ll	lm	ll	lm	lm	ll	ll	lm	lm	ll	lm	lm	ll	ll	ll	lm	ll
chr10_16892870	<lmxll>	{1-}	ll	ll	ll	ll	ll	ll	lm	lm	lm	ll	ll	lm	ll	ll	ll	ll	ll	lm	lm	lm	lm	lm	ll	ll	ll	ll	ll	ll	ll	ll	lm	ll	lm	ll	ll	lm	lm	ll	ll	lm	ll	ll	lm	lm	lm	ll	lm
chr10_16892996	<lmxll>	{1-}	ll	ll	ll	ll	ll	ll	lm	lm	lm	ll	ll	lm	ll	ll	ll	ll	ll	lm	lm	lm	lm	lm	ll	ll	ll	ll	ll	ll	ll	ll	lm	ll	lm	ll	ll	lm	lm	ll	ll	lm	ll	ll	lm	lm	lm	ll	lm
chr10_17096037	<nnxnp>	{-1}	nn	nn	np	np	np	np	nn	nn	np	np	np	np	np	nn	nn	nn	nn	np	np	nn	np	nn	np	nn	nn	np	nn	nn	nn	nn	np	np	nn	np	np	np	np	nn	nn	nn	np	nn	np	np	np	np	nn
chr10_15107508	<lmxll>	{1-}	ll	ll	ll	ll	ll	ll	lm	lm	lm	ll	ll	lm	ll	ll	ll	ll	ll	lm	lm	lm	lm	lm	ll	ll	ll	ll	ll	ll	ll	ll	lm	ll	lm	ll	ll	lm	lm	ll	ll	lm	ll	ll	lm	lm	lm	ll	lm
chr10_12080665	<nnxnp>	{-0}	np	np	nn	nn	nn	nn	np	np	nn	nn	nn	nn	nn	np	np	np	np	nn	nn	np	nn	np	nn	np	np	nn	np	np	np	np	nn	nn	np	nn	nn	nn	nn	np	np	np	nn	np	nn	nn	nn	nn	np
chr10_15104178	<lmxll>	{1-}	ll	ll	ll	ll	ll	ll	lm	lm	lm	ll	ll	lm	ll	ll	ll	ll	ll	lm	lm	lm	lm	lm	ll	ll	ll	ll	ll	ll	ll	ll	lm	ll	lm	ll	ll	lm	lm	ll	ll	lm	ll	ll	lm	lm	lm	ll	lm
chr10_6078304	<nnxnp>	{-1}	nn	nn	np	np	np	np	nn	nn	np	np	np	np	np	nn	nn	nn	nn	np	np	nn	np	nn	np	nn	nn	np	nn	nn	nn	nn	np	np	nn	np	np	np	np	nn	nn	nn	np	nn	np	np	np	np	nn
chr10_8650736	<lmxll>	{0-}	lm	lm	lm	lm	lm	lm	ll	ll	ll	lm	lm	ll	lm	lm	lm	lm	lm	ll	ll	ll	ll	ll	lm	lm	lm	lm	lm	lm	lm	lm	ll	lm	ll	lm	lm	ll	ll	lm	lm	ll	lm	lm	ll	ll	ll	lm	ll
chr10_8035246	<nnxnp>	{-1}	nn	nn	np	np	np	np	nn	nn	np	np	np	np	np	nn	nn	nn	nn	np	np	nn	np	nn	np	nn	nn	np	nn	nn	nn	nn	np	np	nn	np	np	np	np	nn	nn	nn	np	nn	np	np	np	np	nn
chr10_5810570	<nnxnp>	{-1}	nn	nn	np	np	np	np	nn	nn	np	np	np	np	np	nn	nn	nn	nn	np	np	nn	np	nn	np	nn	nn	np	nn	nn	nn	nn	np	np	nn	np	np	np	np	nn	nn	nn	np	nn	np	np	np	np	nn
chr10_6689018	<nnxnp>	{-1}	nn	nn	np	np	np	np	nn	nn	np	np	np	np	np	nn	nn	nn	nn	np	np	nn	np	nn	np	nn	nn	np	nn	nn	nn	nn	np	np	nn	np	np	np	np	nn	nn	nn	np	nn	np	np	np	np	nn
chr10_4270444	<lmxll>	{1-}	ll	ll	ll	ll	ll	ll	lm	lm	lm	ll	ll	lm	ll	ll	ll	ll	ll	lm	lm	lm	lm	lm	ll	ll	ll	ll	ll	ll	ll	ll	lm	ll	lm	ll	ll	lm	lm	ll	ll	lm	ll	ll	lm	lm	lm	ll	lm
chr10_4270528	<lmxll>	{1-}	ll	ll	ll	ll	ll	ll	lm	lm	lm	ll	ll	lm	ll	ll	ll	ll	ll	lm	lm	lm	lm	lm	ll	ll	ll	ll	ll	ll	ll	ll	lm	ll	lm	ll	ll	lm	lm	ll	ll	lm	ll	ll	lm	lm	lm	ll	lm
chr10_16563247	<nnxnp>	{-0}	np	np	nn	nn	nn	nn	np	np	nn	nn	nn	nn	nn	np	np	np	np	nn	nn	np	nn	np	nn	np	np	nn	np	np	np	np	nn	nn	np	nn	nn	nn	nn	np	np	np	nn	np	nn	nn	nn	nn	np
chr10_16563183	<nnxnp>	{-0}	np	np	nn	nn	nn	nn	np	np	nn	nn	nn	nn	nn	np	np	np	np	nn	nn	np	nn	np	nn	np	np	nn	np	np	np	np	nn	nn	np	nn	nn	nn	nn	np	np	np	nn	np	nn	nn	nn	nn	np
chr10_17833351	<nnxnp>	{-0}	np	np	nn	nn	nn	nn	np	np	nn	nn	nn	nn	nn	np	np	np	np	nn	nn	np	nn	np	nn	np	np	nn	np	np	np	np	nn	nn	np	nn	nn	nn	nn	np	np	np	nn	np	nn	nn	nn	nn	np
chr10_16336372	<nnxnp>	{-0}	np	np	nn	nn	nn	nn	np	np	nn	nn	nn	nn	nn	np	np	np	np	nn	nn	np	nn	np	nn	np	np	nn	np	np	np	np	nn	nn	np	nn	nn	nn	nn	np	np	np	nn	np	nn	nn	nn	nn	np
chr10_16839683	<nnxnp>	{-0}	np	np	nn	nn	nn	nn	np	np	nn	nn	nn	nn	nn	np	np	np	np	nn	nn	np	nn	np	nn	np	np	nn	np	np	np	np	nn	nn	np	nn	nn	nn	nn	np	np	np	nn	np	nn	nn	nn	nn	np
chr10_16893041	<nnxnp>	{-0}	np	np	nn	nn	nn	nn	np	np	nn	nn	nn	nn	nn	np	np	np	np	nn	nn	np	nn	np	nn	np	np	nn	np	np	np	np	nn	nn	np	nn	nn	nn	nn	np	np	np	nn	np	nn	nn	nn	nn	np
chr10_16360126	<nnxnp>	{-0}	np	np	nn	nn	nn	nn	np	np	nn	nn	nn	nn	nn	np	np	np	np	nn	nn	np	nn	np	nn	np	np	nn	np	np	np	np	nn	nn	np	nn	nn	nn	nn	np	np	np	nn	np	nn	nn	nn	nn	np
chr10_16424816	<nnxnp>	{-0}	np	np	nn	nn	nn	nn	np	np	nn	nn	nn	nn	nn	np	np	np	np	nn	nn	np	nn	np	nn	np	np	nn	np	np	np	np	nn	nn	np	nn	nn	nn	nn	np	np	np	nn	np	nn	nn	nn	nn	np
chr10_16424849	<nnxnp>	{-0}	np	np	nn	nn	nn	nn	np	np	nn	nn	nn	nn	nn	np	np	np	np	nn	nn	np	nn	np	nn	np	np	nn	np	np	np	np	nn	nn	np	nn	nn	nn	nn	np	np	np	nn	np	nn	nn	nn	nn	np
chr10_17144934	<nnxnp>	{-0}	np	np	nn	nn	nn	nn	np	np	nn	nn	nn	nn	nn	np	np	np	np	nn	nn	np	nn	np	nn	np	np	nn	np	np	np	np	nn	nn	np	nn	nn	nn	nn	np	np	np	nn	np	nn	nn	nn	nn	np
chr10_16161027	<nnxnp>	{-0}	np	np	nn	nn	nn	nn	np	np	nn	nn	nn	nn	nn	np	np	np	np	nn	nn	np	nn	np	nn	np	np	nn	np	np	np	np	nn	nn	np	nn	nn	nn	nn	np	np	np	nn	np	nn	nn	nn	nn	np
chr10_14167986	<hkxhk>	{00}	kk	kk	hk	hk	hk	hk	hk	hk	hh	hk	hk	hh	hk	kk	kk	kk	kk	hh	hh	hk	hh	hk	hk	kk	kk	hk	kk	kk	kk	kk	hh	hk	hk	hk	hk	hh	hh	kk	kk	hk	hk	kk	hh	hh	hh	hk	hk
chr10_14167952	<hkxhk>	{00}	kk	kk	hk	hk	hk	hk	hk	hk	hh	hk	hk	hh	hk	kk	kk	kk	kk	hh	hh	hk	hh	hk	hk	kk	kk	hk	kk	kk	kk	kk	hh	hk	hk	hk	hk	hh	hh	kk	kk	hk	hk	kk	hh	hh	hh	hk	hk
chr10_13324029	<lmxll>	{0-}	lm	lm	lm	lm	lm	lm	ll	ll	ll	lm	lm	ll	lm	lm	lm	lm	lm	ll	ll	ll	ll	ll	lm	lm	lm	lm	lm	lm	lm	lm	ll	lm	ll	lm	lm	ll	ll	lm	lm	ll	lm	lm	ll	ll	ll	lm	ll
chr10_12982639	<hkxhk>	{00}	kk	kk	hk	hk	hk	hk	hk	hk	hh	hk	hk	hh	hk	kk	kk	kk	kk	hh	hh	hk	hh	hk	hk	kk	kk	hk	kk	kk	kk	kk	hh	hk	hk	hk	hk	hh	hh	kk	kk	hk	hk	kk	hh	hh	hh	hk	hk
chr10_14075478	<lmxll>	{0-}	lm	lm	lm	lm	lm	lm	ll	ll	ll	lm	lm	ll	lm	lm	lm	lm	lm	ll	ll	ll	ll	ll	lm	lm	lm	lm	lm	lm	lm	lm	ll	lm	ll	lm	lm	ll	ll	lm	lm	ll	lm	lm	ll	ll	ll	lm	ll
chr10_14111555	<hkxhk>	{11}	hh	hh	hk	hk	hk	hk	hk	hk	kk	hk	hk	kk	hk	hh	hh	hh	hh	kk	kk	hk	kk	hk	hk	hh	hh	hk	hh	hh	hh	hh	kk	hk	hk	hk	hk	kk	kk	hh	hh	hk	hk	hh	kk	kk	kk	hk	hk
chr10_13782103	<lmxll>	{0-}	lm	lm	lm	lm	lm	lm	ll	ll	ll	lm	lm	ll	lm	lm	lm	lm	lm	ll	ll	ll	ll	ll	lm	lm	lm	lm	lm	lm	lm	lm	ll	lm	ll	lm	lm	ll	ll	lm	lm	ll	lm	lm	ll	ll	ll	lm	ll
chr10_13471386	<lmxll>	{0-}	lm	lm	lm	lm	lm	lm	ll	ll	ll	lm	lm	ll	lm	lm	lm	lm	lm	ll	ll	ll	ll	ll	lm	lm	lm	lm	lm	lm	lm	lm	ll	lm	ll	lm	lm	ll	ll	lm	lm	ll	lm	lm	ll	ll	ll	lm	ll
chr10_13482635	<lmxll>	{0-}	lm	lm	lm	lm	lm	lm	ll	ll	ll	lm	lm	ll	lm	lm	lm	lm	lm	ll	ll	ll	ll	ll	lm	lm	lm	lm	lm	lm	lm	lm	ll	lm	ll	lm	lm	ll	ll	lm	lm	ll	lm	lm	ll	ll	ll	lm	ll
chr10_13899547	<hkxhk>	{11}	hh	hh	hk	hk	hk	hk	hk	hk	kk	hk	hk	kk	hk	hh	hh	hh	hh	kk	kk	hk	kk	hk	hk	hh	hh	hk	hh	hh	hh	hh	kk	hk	hk	hk	hk	kk	kk	hh	hh	hk	hk	hh	kk	kk	kk	hk	hk
chr10_13051211	<lmxll>	{0-}	lm	lm	lm	lm	lm	lm	ll	ll	ll	lm	lm	ll	lm	lm	lm	lm	lm	ll	ll	ll	ll	ll	lm	lm	lm	lm	lm	lm	lm	lm	ll	lm	ll	lm	lm	ll	ll	lm	lm	ll	lm	lm	ll	ll	ll	lm	ll
chr10_13051190	<lmxll>	{0-}	lm	lm	lm	lm	lm	lm	ll	ll	ll	lm	lm	ll	lm	lm	lm	lm	lm	ll	ll	ll	ll	ll	lm	lm	lm	lm	lm	lm	lm	lm	ll	lm	ll	lm	lm	ll	ll	lm	lm	ll	lm	lm	ll	ll	ll	lm	ll
chr10_16615014	<lmxll>	{0-}	lm	lm	lm	lm	lm	lm	ll	ll	ll	lm	lm	ll	lm	lm	lm	lm	lm	ll	ll	ll	ll	ll	lm	lm	lm	lm	lm	lm	lm	lm	ll	lm	ll	lm	lm	ll	ll	lm	lm	ll	lm	lm	ll	ll	ll	lm	ll
chr10_16614991	<lmxll>	{0-}	lm	lm	lm	lm	lm	lm	ll	ll	ll	lm	lm	ll	lm	lm	lm	lm	lm	ll	ll	ll	ll	ll	lm	lm	lm	lm	lm	lm	lm	lm	ll	lm	ll	lm	lm	ll	ll	lm	lm	ll	lm	lm	ll	ll	ll	lm	ll
chr10_16443173	<lmxll>	{0-}	lm	lm	lm	lm	lm	lm	ll	ll	ll	lm	lm	ll	lm	lm	lm	lm	lm	ll	ll	ll	ll	ll	lm	lm	lm	lm	lm	lm	lm	lm	ll	lm	ll	lm	lm	ll	ll	lm	lm	ll	lm	lm	ll	ll	ll	lm	ll
chr10_17651306	<lmxll>	{0-}	lm	lm	lm	lm	lm	lm	ll	ll	ll	lm	lm	ll	lm	lm	lm	lm	lm	ll	ll	ll	ll	ll	lm	lm	lm	lm	lm	lm	lm	lm	ll	lm	ll	lm	lm	ll	ll	lm	lm	ll	lm	lm	ll	ll	ll	lm	ll
chr10_17651216	<lmxll>	{0-}	lm	lm	lm	lm	lm	lm	ll	ll	ll	lm	lm	ll	lm	lm	lm	lm	lm	ll	ll	ll	ll	ll	lm	lm	lm	lm	lm	lm	lm	lm	ll	lm	ll	lm	lm	ll	ll	lm	lm	ll	lm	lm	ll	ll	ll	lm	ll
chr10_17860870	<lmxll>	{0-}	lm	lm	lm	lm	lm	lm	ll	ll	ll	lm	lm	ll	lm	lm	lm	lm	lm	ll	ll	ll	ll	ll	lm	lm	lm	lm	lm	lm	lm	lm	ll	lm	ll	lm	lm	ll	ll	lm	lm	ll	lm	lm	ll	ll	ll	lm	ll
chr10_18076498	<lmxll>	{0-}	lm	lm	lm	lm	lm	lm	ll	ll	ll	lm	lm	ll	lm	lm	lm	lm	lm	ll	ll	ll	ll	ll	lm	lm	lm	lm	lm	lm	lm	lm	ll	lm	ll	lm	lm	ll	ll	lm	lm	ll	lm	lm	ll	ll	ll	lm	ll
chr10_18076505	<lmxll>	{0-}	lm	lm	lm	lm	lm	lm	ll	ll	ll	lm	lm	ll	lm	lm	lm	lm	lm	ll	ll	ll	ll	ll	lm	lm	lm	lm	lm	lm	lm	lm	ll	lm	ll	lm	lm	ll	ll	lm	lm	ll	lm	lm	ll	ll	ll	lm	ll
chr10_18076499	<lmxll>	{0-}	lm	lm	lm	lm	lm	lm	ll	ll	ll	lm	lm	ll	lm	lm	lm	lm	lm	ll	ll	ll	ll	ll	lm	lm	lm	lm	lm	lm	lm	lm	ll	lm	ll	lm	lm	ll	ll	lm	lm	ll	lm	lm	ll	ll	ll	lm	ll
chr10_17833309	<lmxll>	{0-}	lm	lm	lm	lm	lm	lm	ll	ll	ll	lm	lm	ll	lm	lm	lm	lm	lm	ll	ll	ll	ll	ll	lm	lm	lm	lm	lm	lm	lm	lm	ll	lm	ll	lm	lm	ll	ll	lm	lm	ll	lm	lm	ll	ll	ll	lm	ll
chr10_17833301	<lmxll>	{0-}	lm	lm	lm	lm	lm	lm	ll	ll	ll	lm	lm	ll	lm	lm	lm	lm	lm	ll	ll	ll	ll	ll	lm	lm	lm	lm	lm	lm	lm	lm	ll	lm	ll	lm	lm	ll	ll	lm	lm	ll	lm	lm	ll	ll	ll	lm	ll
chr10_17833336	<lmxll>	{0-}	lm	lm	lm	lm	lm	lm	ll	ll	ll	lm	lm	ll	lm	lm	lm	lm	lm	ll	ll	ll	ll	ll	lm	lm	lm	lm	lm	lm	lm	lm	ll	lm	ll	lm	lm	ll	ll	lm	lm	ll	lm	lm	ll	ll	ll	lm	ll
chr10_14146337	<nnxnp>	{-0}	np	np	nn	nn	nn	nn	np	np	nn	nn	nn	nn	nn	np	np	np	np	nn	nn	np	nn	np	nn	np	np	nn	np	np	np	np	nn	nn	np	nn	nn	nn	nn	np	np	np	nn	np	nn	nn	nn	nn	np
chr10_17767274	<lmxll>	{0-}	lm	lm	lm	lm	lm	lm	ll	ll	ll	lm	lm	ll	lm	lm	lm	lm	lm	ll	ll	ll	ll	ll	lm	lm	lm	lm	lm	lm	lm	lm	ll	lm	ll	lm	lm	ll	ll	lm	lm	ll	lm	lm	ll	ll	ll	lm	ll
chr10_17767242	<lmxll>	{0-}	lm	lm	lm	lm	lm	lm	ll	ll	ll	lm	lm	ll	lm	lm	lm	lm	lm	ll	ll	ll	ll	ll	lm	lm	lm	lm	lm	lm	lm	lm	ll	lm	ll	lm	lm	ll	ll	lm	lm	ll	lm	lm	ll	ll	ll	lm	ll
chr10_18046352	<lmxll>	{0-}	lm	lm	lm	lm	lm	lm	ll	ll	ll	lm	lm	ll	lm	lm	lm	lm	lm	ll	ll	ll	ll	ll	lm	lm	lm	lm	lm	lm	lm	lm	ll	lm	ll	lm	lm	ll	ll	lm	lm	ll	lm	lm	ll	ll	ll	lm	ll
chr10_17997528	<lmxll>	{0-}	lm	lm	lm	lm	lm	lm	ll	ll	ll	lm	lm	ll	lm	lm	lm	lm	lm	ll	ll	ll	ll	ll	lm	lm	lm	lm	lm	lm	lm	lm	ll	lm	ll	lm	lm	ll	ll	lm	lm	ll	lm	lm	ll	ll	ll	lm	ll
chr10_16098275	<nnxnp>	{-0}	np	np	nn	nn	nn	nn	np	np	nn	nn	nn	nn	nn	np	np	np	np	nn	nn	np	nn	np	nn	np	np	nn	np	np	np	np	nn	nn	np	nn	nn	nn	nn	np	np	np	nn	np	nn	nn	nn	nn	np
chr10_16098233	<nnxnp>	{-0}	np	np	nn	nn	nn	nn	np	np	nn	nn	nn	nn	nn	np	np	np	np	nn	nn	np	nn	np	nn	np	np	nn	np	np	np	np	nn	nn	np	nn	nn	nn	nn	np	np	np	nn	np	nn	nn	nn	nn	np
chr10_17744654	<nnxnp>	{-0}	np	np	nn	nn	nn	nn	np	np	nn	nn	nn	nn	nn	np	np	np	np	nn	nn	np	nn	np	nn	np	np	nn	np	np	np	np	nn	nn	np	nn	nn	nn	nn	np	np	np	nn	np	nn	nn	nn	nn	np
chr10_16188459	<lmxll>	{0-}	lm	lm	lm	lm	lm	lm	ll	ll	ll	lm	lm	ll	lm	lm	lm	lm	lm	ll	ll	ll	ll	ll	lm	lm	lm	lm	lm	lm	lm	lm	ll	lm	ll	lm	lm	ll	ll	lm	lm	ll	lm	lm	ll	ll	ll	lm	ll
chr10_16188441	<lmxll>	{0-}	lm	lm	lm	lm	lm	lm	ll	ll	ll	lm	lm	ll	lm	lm	lm	lm	lm	ll	ll	ll	ll	ll	lm	lm	lm	lm	lm	lm	lm	lm	ll	lm	ll	lm	lm	ll	ll	lm	lm	ll	lm	lm	ll	ll	ll	lm	ll
chr10_18121959	<nnxnp>	{-0}	np	np	nn	nn	nn	nn	np	np	nn	nn	nn	nn	nn	np	np	np	np	nn	nn	np	nn	np	nn	np	np	nn	np	np	np	np	nn	nn	np	nn	nn	nn	nn	np	np	np	nn	np	nn	nn	nn	nn	np
chr10_16188517	<lmxll>	{0-}	lm	lm	lm	lm	lm	lm	ll	ll	ll	lm	lm	ll	lm	lm	lm	lm	lm	ll	ll	ll	ll	ll	lm	lm	lm	lm	lm	lm	lm	lm	ll	lm	ll	lm	lm	ll	ll	lm	lm	ll	lm	lm	ll	ll	ll	lm	ll
chr10_17274990	<nnxnp>	{-0}	np	np	nn	nn	nn	nn	np	np	nn	nn	nn	nn	nn	np	np	np	np	nn	nn	np	nn	np	nn	np	np	nn	np	np	np	np	nn	nn	np	nn	nn	nn	nn	np	np	np	nn	np	nn	nn	nn	nn	np
chr10_16327308	<lmxll>	{0-}	lm	lm	lm	lm	lm	lm	ll	ll	ll	lm	lm	ll	lm	lm	lm	lm	lm	ll	ll	ll	ll	ll	lm	lm	lm	lm	lm	lm	lm	lm	ll	lm	ll	lm	lm	ll	ll	lm	lm	ll	lm	lm	ll	ll	ll	lm	ll
chr10_16789219	<nnxnp>	{-0}	np	np	nn	nn	nn	nn	np	np	nn	nn	nn	nn	nn	np	np	np	np	nn	nn	np	nn	np	nn	np	np	nn	np	np	np	np	nn	nn	np	nn	nn	nn	nn	np	np	np	nn	np	nn	nn	nn	nn	np
chr10_16789183	<nnxnp>	{-0}	np	np	nn	nn	nn	nn	np	np	nn	nn	nn	nn	nn	np	np	np	np	nn	nn	np	nn	np	nn	np	np	nn	np	np	np	np	nn	nn	np	nn	nn	nn	nn	np	np	np	nn	np	nn	nn	nn	nn	np
chr10_16098269	<lmxll>	{0-}	lm	lm	lm	lm	lm	lm	ll	ll	ll	lm	lm	ll	lm	lm	lm	lm	lm	ll	ll	ll	ll	ll	lm	lm	lm	lm	lm	lm	lm	lm	ll	lm	ll	lm	lm	ll	ll	lm	lm	ll	lm	lm	ll	ll	ll	lm	ll
chr10_13899549	<lmxll>	{0-}	lm	lm	lm	lm	lm	lm	ll	ll	ll	lm	lm	ll	lm	lm	lm	lm	lm	ll	ll	ll	ll	ll	lm	lm	lm	lm	lm	lm	lm	lm	ll	lm	ll	lm	lm	ll	ll	lm	lm	ll	lm	lm	ll	ll	ll	lm	ll
chr10_13899573	<lmxll>	{0-}	lm	lm	lm	lm	lm	lm	ll	ll	ll	lm	lm	ll	lm	lm	lm	lm	lm	ll	ll	ll	ll	ll	lm	lm	lm	lm	lm	lm	lm	lm	ll	lm	ll	lm	lm	ll	ll	lm	lm	ll	lm	lm	ll	ll	ll	lm	ll
chr10_13899558	<lmxll>	{0-}	lm	lm	lm	lm	lm	lm	ll	ll	ll	lm	lm	ll	lm	lm	lm	lm	lm	ll	ll	ll	ll	ll	lm	lm	lm	lm	lm	lm	lm	lm	ll	lm	ll	lm	lm	ll	ll	lm	lm	ll	lm	lm	ll	ll	ll	lm	ll
chr10_16723743	<nnxnp>	{-0}	np	np	nn	nn	nn	nn	np	np	nn	nn	nn	nn	nn	np	np	np	np	nn	nn	np	nn	np	nn	np	np	nn	np	np	np	np	nn	nn	np	nn	nn	nn	nn	np	np	np	nn	np	nn	nn	nn	nn	np
chr10_13899510	<lmxll>	{0-}	lm	lm	lm	lm	lm	lm	ll	ll	ll	lm	lm	ll	lm	lm	lm	lm	lm	ll	ll	ll	ll	ll	lm	lm	lm	lm	lm	lm	lm	lm	ll	lm	ll	lm	lm	ll	ll	lm	lm	ll	lm	lm	ll	ll	ll	lm	ll
chr10_13899495	<lmxll>	{0-}	lm	lm	lm	lm	lm	lm	ll	ll	ll	lm	lm	ll	lm	lm	lm	lm	lm	ll	ll	ll	ll	ll	lm	lm	lm	lm	lm	lm	lm	lm	ll	lm	ll	lm	lm	ll	ll	lm	lm	ll	lm	lm	ll	ll	ll	lm	ll
chr10_13454479	<nnxnp>	{-0}	np	np	nn	nn	nn	nn	np	np	nn	nn	nn	nn	nn	np	np	np	np	nn	nn	np	nn	np	nn	np	np	nn	np	np	np	np	nn	nn	np	nn	nn	nn	nn	np	np	np	nn	np	nn	nn	nn	nn	np
chr10_13454480	<nnxnp>	{-0}	np	np	nn	nn	nn	nn	np	np	nn	nn	nn	nn	nn	np	np	np	np	nn	nn	np	nn	np	nn	np	np	nn	np	np	np	np	nn	nn	np	nn	nn	nn	nn	np	np	np	nn	np	nn	nn	nn	nn	np
chr10_12780289	<nnxnp>	{-0}	np	np	nn	nn	nn	nn	np	np	nn	nn	nn	nn	nn	np	np	np	np	nn	nn	np	nn	np	nn	np	np	nn	np	np	np	np	nn	nn	np	nn	nn	nn	nn	np	np	np	nn	np	nn	nn	nn	nn	np
chr10_14229182	<nnxnp>	{-0}	np	np	nn	nn	nn	nn	np	np	nn	nn	nn	nn	nn	np	np	np	np	nn	nn	np	nn	np	nn	np	np	nn	np	np	np	np	nn	nn	np	nn	nn	nn	nn	np	np	np	nn	np	nn	nn	nn	nn	np
chr10_14575495	<lmxll>	{0-}	lm	lm	lm	lm	lm	lm	ll	ll	ll	lm	lm	ll	lm	lm	lm	lm	lm	ll	ll	ll	ll	ll	lm	lm	lm	lm	lm	lm	lm	lm	ll	lm	ll	lm	lm	ll	ll	lm	lm	ll	lm	lm	ll	ll	ll	lm	ll
chr10_14386548	<nnxnp>	{-0}	np	np	nn	nn	nn	nn	np	np	nn	nn	nn	nn	nn	np	np	np	np	nn	nn	np	nn	np	nn	np	np	nn	np	np	np	np	nn	nn	np	nn	nn	nn	nn	np	np	np	nn	np	nn	nn	nn	nn	np
chr10_14639438	<lmxll>	{0-}	lm	lm	lm	lm	lm	lm	ll	ll	ll	lm	lm	ll	lm	lm	lm	lm	lm	ll	ll	ll	ll	ll	lm	lm	lm	lm	lm	lm	lm	lm	ll	lm	ll	lm	lm	ll	ll	lm	lm	ll	lm	lm	ll	ll	ll	lm	ll
chr10_11785194	<lmxll>	{0-}	lm	lm	lm	lm	lm	lm	ll	ll	ll	lm	lm	ll	lm	lm	lm	lm	lm	ll	ll	ll	ll	ll	lm	lm	lm	lm	lm	lm	lm	lm	ll	lm	ll	lm	lm	ll	ll	lm	lm	ll	lm	lm	ll	ll	ll	lm	ll
chr10_8352697	<lmxll>	{0-}	lm	lm	lm	lm	lm	lm	ll	ll	ll	lm	lm	ll	lm	lm	lm	lm	lm	ll	ll	ll	ll	ll	lm	lm	lm	lm	lm	lm	lm	lm	ll	lm	ll	lm	lm	ll	ll	lm	lm	ll	lm	lm	ll	ll	ll	lm	ll
chr10_14639481	<nnxnp>	{-0}	np	np	nn	nn	nn	nn	np	np	nn	nn	nn	nn	nn	np	np	np	np	nn	nn	np	nn	np	nn	np	np	nn	np	np	np	np	nn	nn	np	nn	nn	nn	nn	np	np	np	nn	np	nn	nn	nn	nn	np
chr10_15269603	<lmxll>	{0-}	lm	lm	lm	lm	lm	lm	ll	ll	ll	lm	lm	ll	lm	lm	lm	lm	lm	ll	ll	ll	ll	ll	lm	lm	lm	lm	lm	lm	lm	lm	ll	lm	ll	lm	lm	ll	ll	lm	lm	ll	lm	lm	ll	ll	ll	lm	ll
chr10_14417862	<nnxnp>	{-0}	np	np	nn	nn	nn	nn	np	np	nn	nn	nn	nn	nn	np	np	np	np	nn	nn	np	nn	np	nn	np	np	nn	np	np	np	np	nn	nn	np	nn	nn	nn	nn	np	np	np	nn	np	nn	nn	nn	nn	np
chr10_12186959	<lmxll>	{0-}	lm	lm	lm	lm	lm	lm	ll	ll	ll	lm	lm	ll	lm	lm	lm	lm	lm	ll	ll	ll	ll	ll	lm	lm	lm	lm	lm	lm	lm	lm	ll	lm	ll	lm	lm	ll	ll	lm	lm	ll	lm	lm	ll	ll	ll	lm	ll
chr10_12186983	<lmxll>	{0-}	lm	lm	lm	lm	lm	lm	ll	ll	ll	lm	lm	ll	lm	lm	lm	lm	lm	ll	ll	ll	ll	ll	lm	lm	lm	lm	lm	lm	lm	lm	ll	lm	ll	lm	lm	ll	ll	lm	lm	ll	lm	lm	ll	ll	ll	lm	ll
chr10_12186984	<lmxll>	{0-}	lm	lm	lm	lm	lm	lm	ll	ll	ll	lm	lm	ll	lm	lm	lm	lm	lm	ll	ll	ll	ll	ll	lm	lm	lm	lm	lm	lm	lm	lm	ll	lm	ll	lm	lm	ll	ll	lm	lm	ll	lm	lm	ll	ll	ll	lm	ll
chr10_14386478	<nnxnp>	{-0}	np	np	nn	nn	nn	nn	np	np	nn	nn	nn	nn	nn	np	np	np	np	nn	nn	np	nn	np	nn	np	np	nn	np	np	np	np	nn	nn	np	nn	nn	nn	nn	np	np	np	nn	np	nn	nn	nn	nn	np
chr10_14937225	<nnxnp>	{-0}	np	np	nn	nn	nn	nn	np	np	nn	nn	nn	nn	nn	np	np	np	np	nn	nn	np	nn	np	nn	np	np	nn	np	np	np	np	nn	nn	np	nn	nn	nn	nn	np	np	np	nn	np	nn	nn	nn	nn	np
chr10_15029598	<nnxnp>	{-0}	np	np	nn	nn	nn	nn	np	np	nn	nn	nn	nn	nn	np	np	np	np	nn	nn	np	nn	np	nn	np	np	nn	np	np	np	np	nn	nn	np	nn	nn	nn	nn	np	np	np	nn	np	nn	nn	nn	nn	np
chr10_15551818	<hkxhk>	{11}	hh	hh	hk	hk	hk	hk	hk	hk	kk	hk	hk	kk	hk	hh	hh	hh	hh	kk	kk	hk	kk	hk	hk	hh	hh	hk	hh	hh	hh	hh	kk	hk	hk	hk	hk	kk	kk	hh	hh	hk	hk	hh	kk	kk	kk	hk	hk
chr10_15269625	<hkxhk>	{11}	hh	hh	hk	hk	hk	hk	hk	hk	kk	hk	hk	kk	hk	hh	hh	hh	hh	kk	kk	hk	kk	hk	hk	hh	hh	hk	hh	hh	hh	hh	kk	hk	hk	hk	hk	kk	kk	hh	hh	hk	hk	hh	kk	kk	kk	hk	hk
chr10_15191425	<hkxhk>	{11}	hh	hh	hk	hk	hk	hk	hk	hk	kk	hk	hk	kk	hk	hh	hh	hh	hh	kk	kk	hk	kk	hk	hk	hh	hh	hk	hh	hh	hh	hh	kk	hk	hk	hk	hk	kk	kk	hh	hh	hk	hk	hh	kk	kk	kk	hk	hk
chr10_15191440	<hkxhk>	{11}	hh	hh	hk	hk	hk	hk	hk	hk	kk	hk	hk	kk	hk	hh	hh	hh	hh	kk	kk	hk	kk	hk	hk	hh	hh	hk	hh	hh	hh	hh	kk	hk	hk	hk	hk	kk	kk	hh	hh	hk	hk	hh	kk	kk	kk	hk	hk
chr10_12780154	<hkxhk>	{11}	hh	hh	hk	hk	hk	hk	hk	hk	kk	hk	hk	kk	hk	hh	hh	hh	hh	kk	kk	hk	kk	hk	hk	hh	hh	hk	hh	hh	hh	hh	kk	hk	hk	hk	hk	kk	kk	hh	hh	hk	hk	hh	kk	kk	kk	hk	hk
chr10_13465794	<hkxhk>	{11}	hh	hh	hk	hk	hk	hk	hk	hk	kk	hk	hk	kk	hk	hh	hh	hh	hh	kk	kk	hk	kk	hk	hk	hh	hh	hk	hh	hh	hh	hh	kk	hk	hk	hk	hk	kk	kk	hh	hh	hk	hk	hh	kk	kk	kk	hk	hk
chr10_12802447	<hkxhk>	{00}	kk	kk	hk	hk	hk	hk	hk	hk	hh	hk	hk	hh	hk	kk	kk	kk	kk	hh	hh	hk	hh	hk	hk	kk	kk	hk	kk	kk	kk	kk	hh	hk	hk	hk	hk	hh	hh	kk	kk	hk	hk	kk	hh	hh	hh	hk	hk
chr10_13454718	<hkxhk>	{11}	hh	hh	hk	hk	hk	hk	hk	hk	kk	hk	hk	kk	hk	hh	hh	hh	hh	kk	kk	hk	kk	hk	hk	hh	hh	hk	hh	hh	hh	hh	kk	hk	hk	hk	hk	kk	kk	hh	hh	hk	hk	hh	kk	kk	kk	hk	hk
chr10_12780085	<hkxhk>	{11}	hh	hh	hk	hk	hk	hk	hk	hk	kk	hk	hk	kk	hk	hh	hh	hh	hh	kk	kk	hk	kk	hk	hk	hh	hh	hk	hh	hh	hh	hh	kk	hk	hk	hk	hk	kk	kk	hh	hh	hk	hk	hh	kk	kk	kk	hk	hk
chr10_12780109	<hkxhk>	{11}	hh	hh	hk	hk	hk	hk	hk	hk	kk	hk	hk	kk	hk	hh	hh	hh	hh	kk	kk	hk	kk	hk	hk	hh	hh	hk	hh	hh	hh	hh	kk	hk	hk	hk	hk	kk	kk	hh	hh	hk	hk	hh	kk	kk	kk	hk	hk
chr10_12780108	<hkxhk>	{11}	hh	hh	hk	hk	hk	hk	hk	hk	kk	hk	hk	kk	hk	hh	hh	hh	hh	kk	kk	hk	kk	hk	hk	hh	hh	hk	hh	hh	hh	hh	kk	hk	hk	hk	hk	kk	kk	hh	hh	hk	hk	hh	kk	kk	kk	hk	hk
chr10_13454450	<hkxhk>	{11}	hh	hh	hk	hk	hk	hk	hk	hk	kk	hk	hk	kk	hk	hh	hh	hh	hh	kk	kk	hk	kk	hk	hk	hh	hh	hk	hh	hh	hh	hh	kk	hk	hk	hk	hk	kk	kk	hh	hh	hk	hk	hh	kk	kk	kk	hk	hk
chr10_12780156	<hkxhk>	{11}	hh	hh	hk	hk	hk	hk	hk	hk	kk	hk	hk	kk	hk	hh	hh	hh	hh	kk	kk	hk	kk	hk	hk	hh	hh	hk	hh	hh	hh	hh	kk	hk	hk	hk	hk	kk	kk	hh	hh	hk	hk	hh	kk	kk	kk	hk	hk
chr10_13899554	<hkxhk>	{11}	hh	hh	hk	hk	hk	hk	hk	hk	kk	hk	hk	kk	hk	hh	hh	hh	hh	kk	kk	hk	kk	hk	hk	hh	hh	hk	hh	hh	hh	hh	kk	hk	hk	hk	hk	kk	kk	hh	hh	hk	hk	hh	kk	kk	kk	hk	hk
chr10_12780081	<hkxhk>	{00}	kk	kk	hk	hk	hk	hk	hk	hk	hh	hk	hk	hh	hk	kk	kk	kk	kk	hh	hh	hk	hh	hk	hk	kk	kk	hk	kk	kk	kk	kk	hh	hk	hk	hk	hk	hh	hh	kk	kk	hk	hk	kk	hh	hh	hh	hk	hk
chr10_16443401	<nnxnp>	{-0}	np	np	nn	nn	nn	nn	np	np	nn	nn	nn	nn	nn	np	np	np	np	nn	nn	np	nn	np	nn	np	np	nn	np	np	np	np	nn	nn	np	nn	nn	nn	nn	np	np	np	nn	np	nn	nn	nn	nn	np
chr10_17389195	<nnxnp>	{-0}	np	np	nn	nn	nn	nn	np	np	nn	nn	nn	nn	nn	np	np	np	np	nn	nn	np	nn	np	nn	np	np	nn	np	np	np	np	nn	nn	np	nn	nn	nn	nn	np	np	np	nn	np	nn	nn	nn	nn	np
chr10_17097249	<hkxhk>	{11}	hh	hh	hk	hk	hk	hk	hk	hk	kk	hk	hk	kk	hk	hh	hh	hh	hh	kk	kk	hk	kk	hk	hk	hh	hh	hk	hh	hh	hh	hh	kk	hk	hk	hk	hk	kk	kk	hh	hh	hk	hk	hh	kk	kk	kk	hk	hk
chr10_17433681	<hkxhk>	{11}	hh	hh	hk	hk	hk	hk	hk	hk	kk	hk	hk	kk	hk	hh	hh	hh	hh	kk	kk	hk	kk	hk	hk	hh	hh	hk	hh	hh	hh	hh	kk	hk	hk	hk	hk	kk	kk	hh	hh	hk	hk	hh	kk	kk	kk	hk	hk
chr10_17261501	<hkxhk>	{11}	hh	hh	hk	hk	hk	hk	hk	hk	kk	hk	hk	kk	hk	hh	hh	hh	hh	kk	kk	hk	kk	hk	hk	hh	hh	hk	hh	hh	hh	hh	kk	hk	hk	hk	hk	kk	kk	hh	hh	hk	hk	hh	kk	kk	kk	hk	hk
chr10_16909334	<nnxnp>	{-0}	np	np	nn	nn	nn	nn	np	np	nn	nn	nn	nn	nn	np	np	np	np	nn	nn	np	nn	np	nn	np	np	nn	np	np	np	np	nn	nn	np	nn	nn	nn	nn	np	np	np	nn	np	nn	nn	nn	nn	np
chr10_16367061	<nnxnp>	{-0}	np	np	nn	nn	nn	nn	np	np	nn	nn	nn	nn	nn	np	np	np	np	nn	nn	np	nn	np	nn	np	np	nn	np	np	np	np	nn	nn	np	nn	nn	nn	nn	np	np	np	nn	np	nn	nn	nn	nn	np
chr10_16361336	<hkxhk>	{11}	hh	hh	hk	hk	hk	hk	hk	hk	kk	hk	hk	kk	hk	hh	hh	hh	hh	kk	kk	hk	kk	hk	hk	hh	hh	hk	hh	hh	hh	hh	kk	hk	hk	hk	hk	kk	kk	hh	hh	hk	hk	hh	kk	kk	kk	hk	hk
chr10_16361400	<nnxnp>	{-0}	np	np	nn	nn	nn	nn	np	np	nn	nn	nn	nn	nn	np	np	np	np	nn	nn	np	nn	np	nn	np	np	nn	np	np	np	np	nn	nn	np	nn	nn	nn	nn	np	np	np	nn	np	nn	nn	nn	nn	np
chr10_16361370	<nnxnp>	{-0}	np	np	nn	nn	nn	nn	np	np	nn	nn	nn	nn	nn	np	np	np	np	nn	nn	np	nn	np	nn	np	np	nn	np	np	np	np	nn	nn	np	nn	nn	nn	nn	np	np	np	nn	np	nn	nn	nn	nn	np
chr10_16361340	<nnxnp>	{-0}	np	np	nn	nn	nn	nn	np	np	nn	nn	nn	nn	nn	np	np	np	np	nn	nn	np	nn	np	nn	np	np	nn	np	np	np	np	nn	nn	np	nn	nn	nn	nn	np	np	np	nn	np	nn	nn	nn	nn	np
chr10_16974471	<nnxnp>	{-0}	np	np	nn	nn	nn	nn	np	np	nn	nn	nn	nn	nn	np	np	np	np	nn	nn	np	nn	np	nn	np	np	nn	np	np	np	np	nn	nn	np	nn	nn	nn	nn	np	np	np	nn	np	nn	nn	nn	nn	np
chr10_16839644	<nnxnp>	{-0}	np	np	nn	nn	nn	nn	np	np	nn	nn	nn	nn	nn	np	np	np	np	nn	nn	np	nn	np	nn	np	np	nn	np	np	np	np	nn	nn	np	nn	nn	nn	nn	np	np	np	nn	np	nn	nn	nn	nn	np
chr10_17303908	<nnxnp>	{-0}	np	np	nn	nn	nn	nn	np	np	nn	nn	nn	nn	nn	np	np	np	np	nn	nn	np	nn	np	nn	np	np	nn	np	np	np	np	nn	nn	np	nn	nn	nn	nn	np	np	np	nn	np	nn	nn	nn	nn	np
chr10_17304104	<nnxnp>	{-0}	np	np	nn	nn	nn	nn	np	np	nn	nn	nn	nn	nn	np	np	np	np	nn	nn	np	nn	np	nn	np	np	nn	np	np	np	np	nn	nn	np	nn	nn	nn	nn	np	np	np	nn	np	nn	nn	nn	nn	np
chr10_13466010	<lmxll>	{0-}	lm	lm	lm	lm	lm	lm	ll	ll	ll	lm	lm	ll	lm	lm	lm	lm	lm	ll	ll	ll	ll	ll	lm	lm	lm	lm	lm	lm	lm	lm	ll	lm	ll	lm	lm	ll	ll	lm	lm	ll	lm	lm	ll	ll	ll	lm	ll
chr10_13475134	<nnxnp>	{-0}	np	np	nn	nn	nn	nn	np	np	nn	nn	nn	nn	nn	np	np	np	np	nn	nn	np	nn	np	nn	np	np	nn	np	np	np	np	nn	nn	np	nn	nn	nn	nn	np	np	np	nn	np	nn	nn	nn	nn	np
chr10_14667549	<lmxll>	{0-}	lm	lm	lm	lm	lm	lm	ll	ll	ll	lm	lm	ll	lm	lm	lm	lm	lm	ll	ll	ll	ll	ll	lm	lm	lm	lm	lm	lm	lm	lm	ll	lm	ll	lm	lm	ll	ll	lm	lm	ll	lm	lm	ll	ll	ll	lm	ll
chr10_15456244	<lmxll>	{0-}	lm	lm	lm	lm	lm	lm	ll	ll	ll	lm	lm	ll	lm	lm	lm	lm	lm	ll	ll	ll	ll	ll	lm	lm	lm	lm	lm	lm	lm	lm	ll	lm	ll	lm	lm	ll	ll	lm	lm	ll	lm	lm	ll	ll	ll	lm	ll
chr10_15456238	<lmxll>	{0-}	lm	lm	lm	lm	lm	lm	ll	ll	ll	lm	lm	ll	lm	lm	lm	lm	lm	ll	ll	ll	ll	ll	lm	lm	lm	lm	lm	lm	lm	lm	ll	lm	ll	lm	lm	ll	ll	lm	lm	ll	lm	lm	ll	ll	ll	lm	ll
chr10_15456243	<lmxll>	{0-}	lm	lm	lm	lm	lm	lm	ll	ll	ll	lm	lm	ll	lm	lm	lm	lm	lm	ll	ll	ll	ll	ll	lm	lm	lm	lm	lm	lm	lm	lm	ll	lm	ll	lm	lm	ll	ll	lm	lm	ll	lm	lm	ll	ll	ll	lm	ll
chr10_16161038	<nnxnp>	{-0}	np	np	nn	nn	nn	nn	np	np	nn	nn	nn	nn	nn	np	np	np	np	nn	nn	np	nn	np	nn	np	np	nn	np	np	np	np	nn	nn	np	nn	nn	nn	nn	np	np	np	nn	np	nn	nn	nn	nn	np
chr10_15456188	<lmxll>	{0-}	lm	lm	lm	lm	lm	lm	ll	ll	ll	lm	lm	ll	lm	lm	lm	lm	lm	ll	ll	ll	ll	ll	lm	lm	lm	lm	lm	lm	lm	lm	ll	lm	ll	lm	lm	ll	ll	lm	lm	ll	lm	lm	ll	ll	ll	lm	ll
chr10_15456196	<lmxll>	{0-}	lm	lm	lm	lm	lm	lm	ll	ll	ll	lm	lm	ll	lm	lm	lm	lm	lm	ll	ll	ll	ll	ll	lm	lm	lm	lm	lm	lm	lm	lm	ll	lm	ll	lm	lm	ll	ll	lm	lm	ll	lm	lm	ll	ll	ll	lm	ll
chr10_15456179	<lmxll>	{0-}	lm	lm	lm	lm	lm	lm	ll	ll	ll	lm	lm	ll	lm	lm	lm	lm	lm	ll	ll	ll	ll	ll	lm	lm	lm	lm	lm	lm	lm	lm	ll	lm	ll	lm	lm	ll	ll	lm	lm	ll	lm	lm	ll	ll	ll	lm	ll
chr10_15456218	<lmxll>	{0-}	lm	lm	lm	lm	lm	lm	ll	ll	ll	lm	lm	ll	lm	lm	lm	lm	lm	ll	ll	ll	ll	ll	lm	lm	lm	lm	lm	lm	lm	lm	ll	lm	ll	lm	lm	ll	ll	lm	lm	ll	lm	lm	ll	ll	ll	lm	ll
chr10_16161051	<nnxnp>	{-0}	np	np	nn	nn	nn	nn	np	np	nn	nn	nn	nn	nn	np	np	np	np	nn	nn	np	nn	np	nn	np	np	nn	np	np	np	np	nn	nn	np	nn	nn	nn	nn	np	np	np	nn	np	nn	nn	nn	nn	np
chr10_13788506	<lmxll>	{0-}	lm	lm	lm	lm	lm	lm	ll	ll	ll	lm	lm	ll	lm	lm	lm	lm	lm	ll	ll	ll	ll	ll	lm	lm	lm	lm	lm	lm	lm	lm	ll	lm	ll	lm	lm	ll	ll	lm	lm	ll	lm	lm	ll	ll	ll	lm	ll
chr10_16336493	<nnxnp>	{-0}	np	np	nn	nn	nn	nn	np	np	nn	nn	nn	nn	nn	np	np	np	np	nn	nn	np	nn	np	nn	np	np	nn	np	np	np	np	nn	nn	np	nn	nn	nn	nn	np	np	np	nn	np	nn	nn	nn	nn	np
chr10_13899552	<lmxll>	{0-}	lm	lm	lm	lm	lm	lm	ll	ll	ll	lm	lm	ll	lm	lm	lm	lm	lm	ll	ll	ll	ll	ll	lm	lm	lm	lm	lm	lm	lm	lm	ll	lm	ll	lm	lm	ll	ll	lm	lm	ll	lm	lm	ll	ll	ll	lm	ll
chr10_13788497	<lmxll>	{0-}	lm	lm	lm	lm	lm	lm	ll	ll	ll	lm	lm	ll	lm	lm	lm	lm	lm	ll	ll	ll	ll	ll	lm	lm	lm	lm	lm	lm	lm	lm	ll	lm	ll	lm	lm	ll	ll	lm	lm	ll	lm	lm	ll	ll	ll	lm	ll
chr10_17434012	<lmxll>	{0-}	lm	lm	lm	lm	lm	lm	ll	ll	ll	lm	lm	ll	lm	lm	lm	lm	lm	ll	ll	ll	ll	ll	lm	lm	lm	lm	lm	lm	lm	lm	ll	lm	ll	lm	lm	ll	ll	lm	lm	ll	lm	lm	ll	ll	ll	lm	ll
chr10_17096091	<lmxll>	{0-}	lm	lm	lm	lm	lm	lm	ll	ll	ll	lm	lm	ll	lm	lm	lm	lm	lm	ll	ll	ll	ll	ll	lm	lm	lm	lm	lm	lm	lm	lm	ll	lm	ll	lm	lm	ll	ll	lm	lm	ll	lm	lm	ll	ll	ll	lm	ll
chr10_16335834	<nnxnp>	{-0}	np	np	nn	nn	nn	nn	np	np	nn	nn	nn	nn	nn	np	np	np	np	nn	nn	np	nn	np	nn	np	np	nn	np	np	np	np	nn	nn	np	nn	nn	nn	nn	np	np	np	nn	np	nn	nn	nn	nn	np
chr10_17239213	<lmxll>	{0-}	lm	lm	lm	lm	lm	lm	ll	ll	ll	lm	lm	ll	lm	lm	lm	lm	lm	ll	ll	ll	ll	ll	lm	lm	lm	lm	lm	lm	lm	lm	ll	lm	ll	lm	lm	ll	ll	lm	lm	ll	lm	lm	ll	ll	ll	lm	ll
chr10_17096345	<lmxll>	{0-}	lm	lm	lm	lm	lm	lm	ll	ll	ll	lm	lm	ll	lm	lm	lm	lm	lm	ll	ll	ll	ll	ll	lm	lm	lm	lm	lm	lm	lm	lm	ll	lm	ll	lm	lm	ll	ll	lm	lm	ll	lm	lm	ll	ll	ll	lm	ll
chr10_17532528	<lmxll>	{0-}	lm	lm	lm	lm	lm	lm	ll	ll	ll	lm	lm	ll	lm	lm	lm	lm	lm	ll	ll	ll	ll	ll	lm	lm	lm	lm	lm	lm	lm	lm	ll	lm	ll	lm	lm	ll	ll	lm	lm	ll	lm	lm	ll	ll	ll	lm	ll
chr10_18046301	<lmxll>	{0-}	lm	lm	lm	lm	lm	lm	ll	ll	ll	lm	lm	ll	lm	lm	lm	lm	lm	ll	ll	ll	ll	ll	lm	lm	lm	lm	lm	lm	lm	lm	ll	lm	ll	lm	lm	ll	ll	lm	lm	ll	lm	lm	ll	ll	ll	lm	ll
chr10_17767261	<lmxll>	{0-}	lm	lm	lm	lm	lm	lm	ll	ll	ll	lm	lm	ll	lm	lm	lm	lm	lm	ll	ll	ll	ll	ll	lm	lm	lm	lm	lm	lm	lm	lm	ll	lm	ll	lm	lm	ll	ll	lm	lm	ll	lm	lm	ll	ll	ll	lm	ll
chr10_18046309	<lmxll>	{0-}	lm	lm	lm	lm	lm	lm	ll	ll	ll	lm	lm	ll	lm	lm	lm	lm	lm	ll	ll	ll	ll	ll	lm	lm	lm	lm	lm	lm	lm	lm	ll	lm	ll	lm	lm	ll	ll	lm	lm	ll	lm	lm	ll	ll	ll	lm	ll
chr10_17767298	<lmxll>	{0-}	lm	lm	lm	lm	lm	lm	ll	ll	ll	lm	lm	ll	lm	lm	lm	lm	lm	ll	ll	ll	ll	ll	lm	lm	lm	lm	lm	lm	lm	lm	ll	lm	ll	lm	lm	ll	ll	lm	lm	ll	lm	lm	ll	ll	ll	lm	ll
chr10_17127809	<lmxll>	{0-}	lm	lm	lm	lm	lm	lm	ll	ll	ll	lm	lm	ll	lm	lm	lm	lm	lm	ll	ll	ll	ll	ll	lm	lm	lm	lm	lm	lm	lm	lm	ll	lm	ll	lm	lm	ll	ll	lm	lm	ll	lm	lm	ll	ll	ll	lm	ll
chr10_16336378	<nnxnp>	{-0}	np	np	nn	nn	nn	nn	np	np	nn	nn	nn	nn	nn	np	np	np	np	nn	nn	np	nn	np	nn	np	np	nn	np	np	np	np	nn	nn	np	nn	nn	nn	nn	np	np	np	nn	np	nn	nn	nn	nn	np
chr10_16336415	<nnxnp>	{-0}	np	np	nn	nn	nn	nn	np	np	nn	nn	nn	nn	nn	np	np	np	np	nn	nn	np	nn	np	nn	np	np	nn	np	np	np	np	nn	nn	np	nn	nn	nn	nn	np	np	np	nn	np	nn	nn	nn	nn	np
chr10_17127864	<lmxll>	{0-}	lm	lm	lm	lm	lm	lm	ll	ll	ll	lm	lm	ll	lm	lm	lm	lm	lm	ll	ll	ll	ll	ll	lm	lm	lm	lm	lm	lm	lm	lm	ll	lm	ll	lm	lm	ll	ll	lm	lm	ll	lm	lm	ll	ll	ll	lm	ll
chr10_16367096	<lmxll>	{0-}	lm	lm	lm	lm	lm	lm	ll	ll	ll	lm	lm	ll	lm	lm	lm	lm	lm	ll	ll	ll	ll	ll	lm	lm	lm	lm	lm	lm	lm	lm	ll	lm	ll	lm	lm	ll	ll	lm	lm	ll	lm	lm	ll	ll	ll	lm	ll
chr10_16367059	<lmxll>	{0-}	lm	lm	lm	lm	lm	lm	ll	ll	ll	lm	lm	ll	lm	lm	lm	lm	lm	ll	ll	ll	ll	ll	lm	lm	lm	lm	lm	lm	lm	lm	ll	lm	ll	lm	lm	ll	ll	lm	lm	ll	lm	lm	ll	ll	ll	lm	ll
chr10_17096308	<lmxll>	{0-}	lm	lm	lm	lm	lm	lm	ll	ll	ll	lm	lm	ll	lm	lm	lm	lm	lm	ll	ll	ll	ll	ll	lm	lm	lm	lm	lm	lm	lm	lm	ll	lm	ll	lm	lm	ll	ll	lm	lm	ll	lm	lm	ll	ll	ll	lm	ll
chr10_17434073	<lmxll>	{0-}	lm	lm	lm	lm	lm	lm	ll	ll	ll	lm	lm	ll	lm	lm	lm	lm	lm	ll	ll	ll	ll	ll	lm	lm	lm	lm	lm	lm	lm	lm	ll	lm	ll	lm	lm	ll	ll	lm	lm	ll	lm	lm	ll	ll	ll	lm	ll
chr10_17303909	<lmxll>	{0-}	lm	lm	lm	lm	lm	lm	ll	ll	ll	lm	lm	ll	lm	lm	lm	lm	lm	ll	ll	ll	ll	ll	lm	lm	lm	lm	lm	lm	lm	lm	ll	lm	ll	lm	lm	ll	ll	lm	lm	ll	lm	lm	ll	ll	ll	lm	ll
chr10_17261511	<lmxll>	{0-}	lm	lm	lm	lm	lm	lm	ll	ll	ll	lm	lm	ll	lm	lm	lm	lm	lm	ll	ll	ll	ll	ll	lm	lm	lm	lm	lm	lm	lm	lm	ll	lm	ll	lm	lm	ll	ll	lm	lm	ll	lm	lm	ll	ll	ll	lm	ll
chr10_16839692	<nnxnp>	{-0}	np	np	nn	nn	nn	nn	np	np	nn	nn	nn	nn	nn	np	np	np	np	nn	nn	np	nn	np	nn	np	np	nn	np	np	np	np	nn	nn	np	nn	nn	nn	nn	np	np	np	nn	np	nn	nn	nn	nn	np
chr10_13899345	<lmxll>	{0-}	lm	lm	lm	lm	lm	lm	ll	ll	ll	lm	lm	ll	lm	lm	lm	lm	lm	ll	ll	ll	ll	ll	lm	lm	lm	lm	lm	lm	lm	lm	ll	lm	ll	lm	lm	ll	ll	lm	lm	ll	lm	lm	ll	ll	ll	lm	ll
chr10_16107967	<hkxhk>	{11}	hh	hh	hk	hk	hk	hk	hk	hk	kk	hk	hk	kk	hk	hh	hh	hh	hh	kk	kk	hk	kk	hk	hk	hh	hh	hk	hh	hh	hh	hh	kk	hk	hk	hk	hk	kk	kk	hh	hh	hk	hk	hh	kk	kk	kk	hk	hk
chr10_16161283	<hkxhk>	{11}	hh	hh	hk	hk	hk	hk	hk	hk	kk	hk	hk	kk	hk	hh	hh	hh	hh	kk	kk	hk	kk	hk	hk	hh	hh	hk	hh	hh	hh	hh	kk	hk	hk	hk	hk	kk	kk	hh	hh	hk	hk	hh	kk	kk	kk	hk	hk
chr10_16161265	<hkxhk>	{11}	hh	hh	hk	hk	hk	hk	hk	hk	kk	hk	hk	kk	hk	hh	hh	hh	hh	kk	kk	hk	kk	hk	hk	hh	hh	hk	hh	hh	hh	hh	kk	hk	hk	hk	hk	kk	kk	hh	hh	hk	hk	hh	kk	kk	kk	hk	hk
chr10_16161246	<hkxhk>	{11}	hh	hh	hk	hk	hk	hk	hk	hk	kk	hk	hk	kk	hk	hh	hh	hh	hh	kk	kk	hk	kk	hk	hk	hh	hh	hk	hh	hh	hh	hh	kk	hk	hk	hk	hk	kk	kk	hh	hh	hk	hk	hh	kk	kk	kk	hk	hk
chr10_12780141	<hkxhk>	{11}	hh	hh	hk	hk	hk	hk	hk	hk	kk	hk	hk	kk	hk	hh	hh	hh	hh	kk	kk	hk	kk	hk	hk	hh	hh	hk	hh	hh	hh	hh	kk	hk	hk	hk	hk	kk	kk	hh	hh	hk	hk	hh	kk	kk	kk	hk	hk
chr10_12780097	<nnxnp>	{-0}	np	np	nn	nn	nn	nn	np	np	nn	nn	nn	nn	nn	np	np	np	np	nn	nn	np	nn	np	nn	np	np	nn	np	np	np	np	nn	nn	np	nn	nn	nn	nn	np	np	np	nn	np	nn	nn	nn	nn	np
chr10_13474945	<nnxnp>	{-0}	np	np	nn	nn	nn	nn	np	np	nn	nn	nn	nn	nn	np	np	np	np	nn	nn	np	nn	np	nn	np	np	nn	np	np	np	np	nn	nn	np	nn	nn	nn	nn	np	np	np	nn	np	nn	nn	nn	nn	np
chr10_14111499	<nnxnp>	{-0}	np	np	nn	nn	nn	nn	np	np	nn	nn	nn	nn	nn	np	np	np	np	nn	nn	np	nn	np	nn	np	np	nn	np	np	np	np	nn	nn	np	nn	nn	nn	nn	np	np	np	nn	np	nn	nn	nn	nn	np
chr10_16443124	<lmxll>	{0-}	lm	lm	lm	lm	lm	lm	ll	ll	ll	lm	lm	ll	lm	lm	lm	lm	lm	ll	ll	ll	ll	ll	lm	lm	lm	lm	lm	lm	lm	lm	ll	lm	ll	lm	lm	ll	ll	lm	lm	ll	lm	lm	ll	ll	ll	lm	ll
chr10_16443137	<lmxll>	{0-}	lm	lm	lm	lm	lm	lm	ll	ll	ll	lm	lm	ll	lm	lm	lm	lm	lm	ll	ll	ll	ll	ll	lm	lm	lm	lm	lm	lm	lm	lm	ll	lm	ll	lm	lm	ll	ll	lm	lm	ll	lm	lm	ll	ll	ll	lm	ll
chr10_16161046	<lmxll>	{0-}	lm	lm	lm	lm	lm	lm	ll	ll	ll	lm	lm	ll	lm	lm	lm	lm	lm	ll	ll	ll	ll	ll	lm	lm	lm	lm	lm	lm	lm	lm	ll	lm	ll	lm	lm	ll	ll	lm	lm	ll	lm	lm	ll	ll	ll	lm	ll
chr10_16308781	<lmxll>	{0-}	lm	lm	lm	lm	lm	lm	ll	ll	ll	lm	lm	ll	lm	lm	lm	lm	lm	ll	ll	ll	ll	ll	lm	lm	lm	lm	lm	lm	lm	lm	ll	lm	ll	lm	lm	ll	ll	lm	lm	ll	lm	lm	ll	ll	ll	lm	ll
chr10_16839646	<lmxll>	{0-}	lm	lm	lm	lm	lm	lm	ll	ll	ll	lm	lm	ll	lm	lm	lm	lm	lm	ll	ll	ll	ll	ll	lm	lm	lm	lm	lm	lm	lm	lm	ll	lm	ll	lm	lm	ll	ll	lm	lm	ll	lm	lm	ll	ll	ll	lm	ll
chr10_16308526	<lmxll>	{0-}	lm	lm	lm	lm	lm	lm	ll	ll	ll	lm	lm	ll	lm	lm	lm	lm	lm	ll	ll	ll	ll	ll	lm	lm	lm	lm	lm	lm	lm	lm	ll	lm	ll	lm	lm	ll	ll	lm	lm	ll	lm	lm	ll	ll	ll	lm	ll
chr10_16360167	<lmxll>	{0-}	lm	lm	lm	lm	lm	lm	ll	ll	ll	lm	lm	ll	lm	lm	lm	lm	lm	ll	ll	ll	ll	ll	lm	lm	lm	lm	lm	lm	lm	lm	ll	lm	ll	lm	lm	ll	ll	lm	lm	ll	lm	lm	ll	ll	ll	lm	ll
chr10_12842802	<lmxll>	{0-}	lm	lm	lm	lm	lm	lm	ll	ll	ll	lm	lm	ll	lm	lm	lm	lm	lm	ll	ll	ll	ll	ll	lm	lm	lm	lm	lm	lm	lm	lm	ll	lm	ll	lm	lm	ll	ll	lm	lm	ll	lm	lm	ll	ll	ll	lm	ll
chr10_12843058	<lmxll>	{0-}	lm	lm	lm	lm	lm	lm	ll	ll	ll	lm	lm	ll	lm	lm	lm	lm	lm	ll	ll	ll	ll	ll	lm	lm	lm	lm	lm	lm	lm	lm	ll	lm	ll	lm	lm	ll	ll	lm	lm	ll	lm	lm	ll	ll	ll	lm	ll
chr10_16394026	<nnxnp>	{-0}	np	np	nn	nn	nn	nn	np	np	nn	nn	nn	nn	nn	np	np	np	np	nn	nn	np	nn	np	nn	np	np	nn	np	np	np	np	nn	nn	np	nn	nn	nn	nn	np	np	np	nn	np	nn	nn	nn	nn	np
chr10_16394033	<nnxnp>	{-0}	np	np	nn	nn	nn	nn	np	np	nn	nn	nn	nn	nn	np	np	np	np	nn	nn	np	nn	--	nn	np	np	nn	np	np	np	np	nn	nn	np	nn	nn	nn	nn	np	np	np	nn	np	nn	nn	nn	nn	np
chr10_13051555	<lmxll>	{0-}	lm	lm	lm	lm	lm	lm	ll	ll	ll	lm	lm	ll	lm	lm	lm	lm	lm	ll	ll	ll	ll	ll	lm	lm	lm	lm	lm	lm	lm	lm	ll	lm	ll	lm	lm	ll	ll	lm	lm	ll	lm	lm	ll	ll	ll	lm	ll
chr10_13899269	<nnxnp>	{-0}	np	np	nn	nn	nn	nn	np	np	nn	nn	nn	nn	nn	np	np	np	np	nn	nn	np	nn	nn	nn	np	np	nn	np	np	np	np	nn	nn	np	nn	nn	nn	nn	np	np	np	nn	np	nn	nn	nn	nn	np
chr10_13899491	<nnxnp>	{-0}	np	np	nn	nn	nn	nn	np	np	nn	nn	nn	nn	nn	np	np	np	np	nn	nn	np	nn	nn	nn	np	np	nn	np	np	np	np	nn	nn	np	nn	nn	nn	nn	np	np	np	nn	np	nn	nn	nn	nn	np
chr10_12780343	<nnxnp>	{-0}	np	np	nn	nn	nn	nn	np	np	nn	nn	nn	nn	nn	np	np	np	np	nn	nn	np	nn	nn	nn	np	np	nn	np	np	np	np	nn	nn	np	nn	nn	nn	nn	np	np	np	nn	np	nn	nn	nn	nn	np
chr10_13471430	<nnxnp>	{-0}	np	np	nn	nn	nn	nn	np	np	nn	nn	nn	nn	nn	np	np	np	np	nn	nn	np	nn	nn	nn	np	np	nn	np	np	np	np	nn	nn	np	nn	nn	nn	nn	np	np	np	nn	np	nn	nn	nn	nn	np
chr10_13471431	<hkxhk>	{11}	hh	hh	hk	hk	hk	hk	hk	hk	kk	hk	hk	kk	hk	hh	hh	hh	hh	kk	kk	hk	kk	kk	hk	hh	hh	hk	hh	hh	hh	hh	kk	hk	hk	hk	hk	kk	kk	hh	hh	hk	hk	hh	kk	kk	kk	hk	hk
chr10_13323957	<lmxll>	{0-}	lm	lm	lm	lm	lm	lm	ll	ll	ll	lm	lm	ll	lm	lm	lm	lm	lm	ll	ll	ll	ll	ll	lm	lm	lm	lm	lm	lm	lm	lm	ll	lm	ll	lm	lm	ll	ll	lm	lm	ll	lm	lm	ll	ll	ll	lm	ll
chr10_13475143	<hkxhk>	{11}	hh	hh	hk	hk	hk	hk	hk	hk	kk	hk	hk	kk	hk	hh	hh	hh	hh	kk	kk	hk	kk	kk	hk	hh	hh	hk	hh	hh	hh	hh	kk	hk	hk	hk	hk	kk	kk	hh	hh	hk	hk	hh	kk	kk	kk	hk	hk
chr10_13899303	<lmxll>	{0-}	lm	lm	lm	lm	lm	lm	ll	ll	ll	lm	lm	ll	lm	lm	lm	lm	lm	ll	ll	ll	ll	ll	lm	lm	lm	lm	lm	lm	lm	lm	ll	lm	ll	lm	lm	ll	ll	lm	lm	ll	lm	lm	ll	ll	ll	lm	ll
chr10_16161059	<hkxhk>	{11}	hh	hh	hk	hk	hk	hk	hk	hk	kk	hk	hk	kk	hk	hh	hh	hh	hh	kk	kk	hk	kk	kk	hk	hh	hh	hk	hh	hh	hh	hh	kk	hk	hk	hk	hk	kk	kk	hh	hh	hk	hk	hh	kk	kk	kk	hk	hk
chr10_16161055	<hkxhk>	{11}	hh	hh	hk	hk	hk	hk	hk	hk	kk	hk	hk	kk	hk	hh	hh	hh	hh	kk	kk	hk	kk	kk	hk	hh	hh	hk	hh	hh	hh	hh	kk	hk	hk	hk	hk	kk	kk	hh	hh	hk	hk	hh	kk	kk	kk	hk	hk
chr10_16076516	<hkxhk>	{11}	hh	hh	hk	hk	hk	hk	hk	hk	kk	hk	hk	kk	hk	hh	hh	hh	hh	kk	kk	hk	kk	kk	hk	hh	hh	hk	hh	hh	hh	hh	kk	hk	hk	hk	hk	kk	kk	hh	hh	hk	hk	hh	kk	kk	kk	hk	hk
chr10_13051655	<lmxll>	{0-}	lm	lm	lm	lm	lm	lm	ll	ll	ll	lm	lm	ll	lm	lm	lm	lm	lm	ll	ll	ll	ll	ll	lm	lm	lm	lm	lm	lm	lm	lm	ll	lm	ll	lm	lm	ll	ll	lm	lm	ll	lm	lm	ll	ll	ll	lm	ll
chr10_13788560	<lmxll>	{0-}	lm	lm	lm	lm	lm	lm	ll	ll	ll	lm	lm	ll	lm	lm	lm	lm	lm	ll	ll	ll	ll	ll	lm	lm	lm	lm	lm	lm	lm	lm	ll	lm	ll	lm	lm	ll	ll	lm	lm	ll	lm	lm	ll	ll	ll	lm	ll
chr10_13788566	<lmxll>	{0-}	lm	lm	lm	lm	lm	lm	ll	ll	ll	lm	lm	ll	lm	lm	lm	lm	lm	ll	ll	ll	ll	ll	lm	lm	lm	lm	lm	lm	lm	lm	ll	lm	ll	lm	lm	ll	ll	lm	lm	ll	lm	lm	ll	ll	ll	lm	ll
chr10_16424804	<lmxll>	{0-}	lm	lm	lm	lm	lm	lm	ll	ll	ll	lm	lm	ll	lm	lm	lm	lm	lm	ll	ll	ll	ll	ll	lm	lm	lm	lm	lm	lm	lm	lm	ll	lm	ll	lm	lm	ll	ll	lm	lm	ll	lm	lm	ll	ll	ll	lm	ll
chr10_16394030	<lmxll>	{0-}	lm	lm	lm	lm	lm	lm	ll	ll	ll	lm	lm	ll	lm	lm	lm	lm	lm	ll	ll	ll	ll	ll	lm	lm	lm	lm	lm	lm	lm	lm	ll	lm	ll	lm	lm	ll	ll	lm	lm	ll	lm	lm	ll	ll	ll	lm	ll
chr10_16076527	<hkxhk>	{11}	hh	hh	hk	hk	hk	hk	hk	hk	kk	hk	hk	kk	hk	hh	hh	hh	hh	kk	kk	hk	kk	kk	hk	hh	hh	hk	hh	hh	hh	hh	kk	hk	hk	hk	hk	kk	kk	hh	hh	hk	hk	hh	kk	kk	kk	hk	hk
chr10_16367037	<hkxhk>	{11}	hh	hh	hk	hk	hk	hk	hk	hk	kk	hk	hk	kk	hk	hh	hh	hh	hh	kk	kk	hk	kk	kk	hk	hh	hh	hk	hh	hh	hh	hh	kk	hk	hk	hk	hk	kk	kk	hh	hh	hk	hk	hh	kk	kk	kk	hk	hk
chr10_17532539	<lmxll>	{0-}	lm	lm	lm	lm	lm	lm	ll	ll	ll	lm	lm	ll	lm	lm	lm	lm	lm	ll	ll	ll	ll	ll	lm	lm	lm	lm	lm	lm	lm	lm	ll	lm	ll	lm	lm	ll	ll	lm	lm	ll	lm	lm	ll	ll	ll	lm	ll
chr10_16076482	<hkxhk>	{11}	hh	hh	hk	hk	hk	hk	hk	hk	kk	hk	hk	kk	hk	hh	hh	hh	hh	kk	kk	hk	kk	kk	hk	hh	hh	hk	hh	hh	hh	hh	kk	hk	hk	hk	hk	kk	kk	hh	hh	hk	hk	hh	kk	kk	kk	hk	hk
chr10_17532339	<lmxll>	{0-}	lm	lm	lm	lm	lm	lm	ll	ll	ll	lm	lm	ll	lm	lm	lm	lm	lm	ll	ll	ll	ll	ll	lm	lm	lm	lm	lm	lm	lm	lm	ll	lm	ll	lm	lm	ll	ll	lm	lm	ll	lm	lm	ll	ll	ll	lm	ll
chr10_18121723	<lmxll>	{0-}	lm	lm	lm	lm	lm	lm	ll	ll	ll	lm	lm	ll	lm	lm	lm	lm	lm	ll	ll	ll	ll	ll	lm	lm	lm	lm	lm	lm	lm	lm	ll	lm	ll	lm	lm	ll	ll	lm	lm	ll	lm	lm	ll	ll	ll	lm	ll
chr10_17767245	<lmxll>	{0-}	lm	lm	lm	lm	lm	lm	ll	ll	ll	lm	lm	ll	lm	lm	lm	lm	lm	ll	ll	ll	ll	ll	lm	lm	lm	lm	lm	lm	lm	lm	ll	lm	ll	lm	lm	ll	ll	lm	lm	ll	lm	lm	ll	ll	ll	lm	ll
chr10_14075299	<hkxhk>	{00}	kk	kk	hk	hk	hk	hk	hk	hk	hh	hk	hk	hh	hk	kk	kk	kk	kk	hh	hh	hk	hh	hh	hk	kk	kk	hk	kk	kk	kk	kk	hh	hk	hk	hk	hk	hh	hh	kk	kk	hk	hk	kk	hh	hh	hh	hk	hk
chr10_16335821	<lmxll>	{0-}	lm	lm	lm	lm	lm	lm	ll	ll	ll	lm	lm	ll	lm	lm	lm	lm	lm	ll	ll	ll	ll	ll	lm	lm	lm	lm	lm	lm	lm	lm	ll	lm	ll	lm	lm	ll	ll	lm	lm	ll	lm	lm	ll	ll	ll	lm	ll
chr10_16225992	<nnxnp>	{-0}	np	np	nn	nn	nn	nn	np	np	nn	nn	nn	nn	nn	np	np	np	np	nn	nn	np	nn	nn	nn	np	np	nn	np	np	np	np	nn	nn	np	nn	nn	nn	nn	np	np	np	nn	np	nn	nn	nn	nn	np
chr10_9773967	<nnxnp>	{-1}	nn	nn	np	np	np	np	nn	nn	np	np	np	np	np	nn	nn	nn	nn	np	np	nn	np	np	np	nn	nn	np	nn	nn	nn	nn	np	np	nn	np	np	np	np	nn	nn	nn	np	nn	np	np	np	np	nn
chr10_17744634	<lmxll>	{0-}	lm	lm	lm	lm	lm	lm	ll	ll	ll	lm	lm	ll	lm	lm	lm	lm	lm	ll	ll	ll	ll	ll	lm	lm	lm	lm	lm	lm	lm	lm	ll	lm	ll	lm	lm	ll	ll	lm	lm	ll	lm	lm	ll	ll	ll	lm	ll
chr10_11111085	<nnxnp>	{-1}	nn	nn	np	np	np	np	nn	nn	np	np	np	np	np	nn	nn	nn	nn	np	np	nn	np	np	np	nn	nn	np	nn	nn	nn	nn	np	np	nn	np	np	np	np	nn	nn	nn	np	nn	np	np	np	np	nn
chr10_18138058	<lmxll>	{0-}	lm	lm	lm	lm	lm	lm	ll	ll	ll	lm	lm	ll	lm	lm	lm	lm	lm	ll	ll	ll	ll	ll	lm	lm	lm	lm	lm	lm	lm	lm	ll	lm	ll	lm	lm	ll	ll	lm	lm	ll	lm	lm	ll	ll	ll	lm	ll
chr10_17434233	<lmxll>	{0-}	lm	lm	lm	lm	lm	lm	ll	ll	ll	lm	lm	ll	lm	lm	lm	lm	lm	ll	ll	ll	ll	ll	lm	lm	lm	lm	lm	lm	lm	lm	ll	lm	ll	lm	lm	ll	ll	lm	lm	ll	lm	lm	ll	ll	ll	lm	ll
chr10_16424834	<lmxll>	{0-}	lm	lm	lm	lm	lm	lm	ll	ll	ll	lm	lm	ll	lm	lm	lm	lm	lm	ll	ll	ll	ll	ll	lm	lm	lm	lm	lm	lm	lm	lm	ll	lm	ll	lm	lm	ll	ll	lm	lm	ll	lm	lm	ll	ll	ll	lm	ll
chr10_15107542	<hkxhk>	{11}	hh	hh	hk	hk	hk	hk	hk	hk	kk	hk	hk	kk	hk	hh	hh	hh	hh	kk	kk	hk	kk	kk	hk	hh	hh	hk	hh	hh	hh	hh	kk	hk	hk	hk	hk	kk	kk	hh	hh	hk	hk	hh	kk	kk	kk	hk	hk
chr10_15107535	<hkxhk>	{11}	hh	hh	hk	hk	hk	hk	hk	hk	kk	hk	hk	kk	hk	hh	hh	hh	hh	kk	kk	hk	kk	kk	hk	hh	hh	hk	hh	hh	hh	hh	kk	hk	hk	hk	hk	kk	kk	hh	hh	hk	hk	hh	kk	kk	kk	hk	hk
chr10_10363751	<lmxll>	{0-}	lm	lm	lm	lm	lm	lm	ll	ll	ll	lm	lm	ll	lm	lm	lm	lm	lm	ll	ll	ll	ll	ll	lm	lm	lm	lm	lm	lm	lm	lm	ll	lm	ll	lm	lm	ll	ll	lm	lm	ll	lm	lm	ll	ll	ll	lm	ll
chr10_8392528	<hkxhk>	{00}	kk	kk	hk	hk	hk	hk	hk	hk	hh	hk	hk	hh	hk	kk	kk	kk	kk	hh	hh	hk	hh	hh	hk	kk	kk	hk	kk	kk	kk	kk	hh	hk	hk	hk	hk	hh	hh	kk	kk	hk	hk	kk	hh	hh	hh	hk	hk
chr10_10376098	<lmxll>	{0-}	lm	lm	lm	lm	lm	lm	ll	ll	ll	lm	lm	ll	lm	lm	lm	lm	lm	ll	ll	ll	ll	ll	lm	lm	lm	lm	lm	lm	lm	lm	ll	lm	ll	lm	lm	ll	ll	lm	lm	ll	lm	lm	ll	ll	ll	lm	ll
chr10_8312710	<hkxhk>	{11}	hh	hh	hk	hk	hk	hk	hk	hk	kk	hk	hk	kk	hk	hh	hh	hh	hh	kk	kk	hk	kk	kk	hk	hh	hh	hk	hh	hh	hh	hh	kk	hk	hk	hk	hk	kk	kk	hh	hh	hk	hk	--	kk	kk	kk	hk	hk
chr10_12151729	<lmxll>	{0-}	lm	lm	lm	lm	lm	lm	ll	ll	ll	lm	lm	ll	lm	lm	lm	lm	lm	ll	ll	ll	ll	ll	lm	lm	lm	lm	lm	lm	lm	lm	ll	lm	ll	lm	lm	ll	ll	lm	lm	ll	lm	lm	ll	ll	ll	lm	ll
chr10_10527254	<lmxll>	{0-}	lm	lm	lm	lm	lm	lm	ll	ll	ll	lm	lm	ll	lm	lm	lm	lm	lm	ll	ll	ll	ll	ll	lm	lm	lm	lm	lm	lm	lm	lm	ll	lm	ll	lm	lm	ll	ll	lm	lm	ll	lm	lm	ll	ll	ll	lm	ll
chr10_8224939	<hkxhk>	{11}	hh	hh	hk	hk	hk	hk	hk	hk	kk	hk	hk	kk	hk	hh	hh	hh	hh	kk	kk	hk	kk	kk	hk	hh	hh	hk	hh	hh	hh	hh	kk	hk	hk	hk	hk	kk	kk	hh	hh	hk	hk	hk	kk	kk	kk	hk	hk
chr10_15561656	<lmxll>	{0-}	lm	lm	lm	lm	lm	lm	ll	ll	ll	lm	lm	ll	lm	lm	lm	lm	lm	ll	ll	ll	ll	ll	lm	lm	lm	lm	lm	lm	lm	lm	ll	lm	ll	lm	lm	ll	ll	lm	lm	ll	lm	lm	ll	ll	ll	lm	ll
chr10_14769609	<lmxll>	{0-}	lm	lm	lm	lm	lm	lm	ll	ll	ll	lm	lm	ll	lm	lm	lm	lm	lm	ll	ll	ll	ll	ll	lm	lm	lm	lm	lm	lm	lm	lm	ll	lm	ll	lm	lm	ll	ll	lm	lm	ll	lm	lm	ll	ll	ll	lm	ll
chr10_15029609	<lmxll>	{0-}	lm	lm	lm	lm	lm	lm	ll	ll	ll	lm	lm	ll	lm	lm	lm	lm	lm	ll	ll	ll	ll	ll	lm	lm	lm	lm	lm	lm	lm	lm	ll	lm	ll	lm	lm	ll	ll	lm	lm	ll	lm	lm	ll	ll	ll	lm	ll
chr10_7581443	<hkxhk>	{11}	hh	hh	hk	hk	hk	hk	hk	hk	kk	hk	hk	kk	hk	hh	hh	hh	hh	kk	kk	hk	kk	kk	hk	hh	hh	hk	hh	hh	hh	hh	kk	hk	hk	hk	hk	kk	kk	hh	hh	hk	hk	hk	kk	kk	kk	hk	hk
chr10_9672277	<hkxhk>	{11}	hh	hh	hk	hk	hk	hk	hk	hk	kk	hk	hk	kk	hk	hh	hh	hh	hh	kk	kk	hk	kk	kk	hk	hh	hh	hk	hh	hh	hh	hh	kk	hk	hk	hk	hk	kk	kk	hh	hh	hk	hk	hk	kk	kk	kk	hk	hk
chr10_13899603	<lmxll>	{0-}	lm	lm	lm	lm	lm	lm	ll	ll	ll	lm	lm	ll	lm	lm	lm	lm	lm	ll	ll	ll	ll	ll	lm	lm	lm	lm	lm	lm	lm	lm	ll	lm	ll	lm	lm	ll	ll	lm	lm	ll	lm	lm	ll	ll	ll	lm	ll
chr10_12982426	<lmxll>	{0-}	lm	lm	lm	lm	lm	lm	ll	ll	ll	lm	lm	ll	lm	lm	lm	lm	lm	ll	ll	ll	ll	ll	lm	lm	lm	lm	lm	lm	lm	lm	ll	lm	ll	lm	lm	ll	ll	lm	lm	ll	lm	lm	ll	ll	ll	lm	ll
chr10_12982629	<lmxll>	{0-}	lm	lm	lm	lm	lm	lm	ll	ll	ll	lm	lm	ll	lm	lm	lm	lm	lm	ll	ll	ll	ll	ll	lm	lm	lm	lm	lm	lm	lm	lm	ll	lm	ll	lm	lm	ll	ll	lm	lm	ll	lm	lm	ll	ll	ll	lm	ll
chr10_15403217	<hkxhk>	{11}	hh	hh	hk	hk	hk	hk	hk	hk	kk	hk	hk	kk	hk	hh	hh	hh	hh	kk	kk	hk	kk	kk	hk	hh	hh	hk	hh	hh	hh	hh	kk	hk	hk	hk	hk	kk	kk	hh	hh	kk	hk	hk	kk	kk	kk	hk	hk
chr10_14229006	<lmxll>	{0-}	lm	lm	lm	lm	lm	lm	ll	ll	ll	lm	lm	ll	lm	lm	lm	lm	lm	ll	ll	ll	ll	ll	lm	lm	lm	lm	lm	lm	lm	lm	ll	lm	ll	lm	lm	ll	ll	lm	lm	ll	lm	lm	ll	ll	ll	lm	ll
chr10_15456287	<lmxll>	{0-}	lm	lm	lm	lm	lm	lm	ll	ll	ll	lm	lm	ll	lm	lm	lm	lm	lm	ll	ll	ll	ll	ll	lm	lm	lm	lm	lm	lm	lm	lm	ll	lm	ll	lm	lm	ll	ll	lm	lm	ll	lm	lm	ll	ll	ll	lm	ll
chr10_15191179	<hkxhk>	{11}	hh	hh	hk	hk	hk	hk	hk	hk	kk	hk	hk	kk	hk	hh	hh	hh	hh	kk	kk	hk	kk	kk	hk	hh	hh	hk	hh	hh	hh	hh	kk	hk	hk	hk	hk	kk	kk	hh	hh	kk	hk	hk	kk	kk	kk	hk	hk
chr10_12446897	<lmxll>	{0-}	lm	lm	lm	lm	lm	lm	ll	ll	ll	lm	lm	ll	lm	lm	lm	lm	lm	ll	ll	ll	ll	ll	lm	lm	lm	lm	lm	lm	lm	lm	ll	lm	ll	lm	lm	ll	ll	lm	lm	ll	lm	lm	ll	ll	ll	lm	ll
chr10_11899117	<lmxll>	{0-}	lm	lm	lm	lm	lm	lm	ll	ll	ll	lm	lm	ll	lm	lm	lm	lm	lm	ll	ll	ll	ll	ll	lm	lm	lm	lm	lm	lm	lm	lm	ll	lm	ll	lm	lm	ll	ll	lm	lm	ll	lm	lm	ll	ll	ll	lm	ll
chr10_7606967	<lmxll>	{0-}	lm	lm	lm	lm	lm	lm	ll	ll	ll	lm	lm	ll	lm	lm	lm	lm	lm	ll	ll	ll	ll	ll	lm	lm	lm	lm	lm	lm	lm	lm	ll	lm	ll	lm	lm	ll	ll	lm	lm	ll	lm	lm	ll	ll	ll	lm	ll
chr10_8122396	<lmxll>	{0-}	lm	lm	lm	lm	lm	lm	ll	ll	ll	lm	lm	ll	lm	lm	lm	lm	lm	ll	ll	ll	ll	ll	lm	lm	lm	lm	lm	lm	lm	lm	ll	lm	ll	lm	lm	ll	ll	lm	lm	ll	lm	lm	ll	ll	ll	lm	ll
chr10_16361403	<lmxll>	{0-}	lm	lm	lm	lm	lm	lm	ll	ll	ll	lm	lm	ll	lm	lm	lm	lm	lm	ll	ll	ll	ll	ll	lm	lm	lm	lm	lm	lm	lm	lm	ll	lm	ll	lm	lm	ll	ll	lm	lm	ll	lm	lm	ll	ll	ll	lm	ll
chr10_15150051	<nnxnp>	{-0}	np	np	nn	nn	nn	nn	np	np	nn	nn	nn	nn	nn	np	np	np	np	nn	nn	np	nn	nn	nn	np	np	nn	np	np	np	np	nn	nn	np	nn	nn	nn	nn	np	np	nn	nn	nn	nn	nn	nn	nn	np
chr10_17274991	<lmxll>	{0-}	lm	lm	lm	lm	lm	lm	ll	ll	ll	lm	lm	ll	lm	lm	lm	lm	lm	ll	ll	ll	ll	ll	lm	lm	lm	lm	lm	lm	lm	lm	ll	lm	ll	lm	lm	ll	ll	lm	lm	ll	lm	lm	ll	ll	ll	lm	ll
chr10_16974463	<lmxll>	{0-}	lm	lm	lm	lm	lm	lm	ll	ll	ll	lm	lm	ll	lm	lm	lm	lm	lm	ll	ll	ll	ll	ll	lm	lm	lm	lm	lm	lm	lm	lm	ll	lm	ll	lm	lm	ll	ll	lm	lm	ll	lm	lm	ll	ll	ll	lm	ll
chr10_16974484	<lmxll>	{0-}	lm	lm	lm	lm	lm	lm	ll	ll	ll	lm	lm	ll	lm	lm	lm	lm	lm	ll	ll	ll	ll	ll	lm	lm	lm	lm	lm	lm	lm	lm	ll	lm	ll	lm	lm	ll	ll	lm	lm	ll	lm	lm	ll	ll	ll	lm	ll
chr10_16974432	<lmxll>	{0-}	lm	lm	lm	lm	lm	lm	ll	ll	ll	lm	lm	ll	lm	lm	lm	lm	lm	ll	ll	ll	ll	ll	lm	lm	lm	lm	lm	lm	lm	lm	ll	lm	ll	lm	lm	ll	ll	lm	lm	ll	lm	lm	ll	ll	ll	lm	ll
chr10_17274935	<lmxll>	{0-}	lm	lm	lm	lm	lm	lm	ll	ll	ll	lm	lm	ll	lm	lm	lm	lm	lm	ll	ll	ll	ll	ll	lm	lm	lm	lm	lm	lm	lm	lm	ll	lm	ll	lm	lm	ll	ll	lm	lm	ll	lm	lm	ll	ll	ll	lm	ll
chr10_17767239	<lmxll>	{0-}	lm	lm	lm	lm	lm	lm	ll	ll	ll	lm	lm	ll	lm	lm	lm	lm	lm	ll	ll	ll	ll	ll	lm	lm	lm	lm	lm	lm	lm	lm	ll	lm	ll	lm	lm	ll	ll	lm	lm	ll	lm	lm	ll	ll	ll	lm	ll
chr10_17767309	<lmxll>	{0-}	lm	lm	lm	lm	lm	lm	ll	ll	ll	lm	lm	ll	lm	lm	lm	lm	lm	ll	ll	ll	ll	ll	lm	lm	lm	lm	lm	lm	lm	lm	ll	lm	ll	lm	lm	ll	ll	lm	lm	ll	lm	lm	ll	ll	ll	lm	ll
chr10_15191230	<nnxnp>	{-0}	np	np	nn	nn	nn	nn	np	np	nn	nn	nn	nn	nn	np	np	np	np	nn	nn	np	nn	nn	nn	np	np	nn	np	np	np	np	nn	nn	np	nn	nn	nn	nn	np	np	nn	nn	nn	nn	nn	nn	nn	np
chr10_17767272	<lmxll>	{0-}	lm	lm	lm	lm	lm	lm	ll	ll	ll	lm	lm	ll	lm	lm	lm	lm	lm	ll	ll	ll	ll	ll	lm	lm	lm	lm	lm	lm	lm	lm	ll	lm	ll	lm	lm	ll	ll	lm	lm	ll	lm	lm	ll	ll	ll	lm	ll
chr10_15292282	<nnxnp>	{-0}	np	np	nn	nn	nn	nn	np	np	nn	nn	nn	nn	nn	np	np	np	np	nn	nn	np	nn	nn	nn	np	np	nn	np	np	np	np	nn	nn	np	nn	nn	nn	nn	np	np	nn	nn	nn	nn	nn	nn	nn	np
chr10_17861715	<lmxll>	{0-}	lm	lm	lm	lm	lm	lm	ll	ll	ll	lm	lm	ll	lm	lm	lm	lm	lm	ll	ll	ll	ll	ll	lm	lm	lm	lm	lm	lm	lm	lm	ll	lm	ll	lm	lm	ll	ll	lm	lm	ll	lm	lm	ll	ll	ll	lm	ll
chr10_17861679	<lmxll>	{0-}	lm	lm	lm	lm	lm	lm	ll	ll	ll	lm	lm	ll	lm	lm	lm	lm	lm	ll	ll	ll	ll	ll	lm	lm	lm	lm	lm	lm	lm	lm	ll	lm	ll	lm	lm	ll	ll	lm	lm	ll	lm	lm	ll	ll	ll	lm	ll
chr10_17861629	<lmxll>	{0-}	lm	lm	lm	lm	lm	lm	ll	ll	ll	lm	lm	ll	lm	lm	lm	lm	lm	ll	ll	ll	ll	ll	lm	lm	lm	lm	lm	lm	lm	lm	ll	lm	ll	lm	lm	ll	ll	lm	lm	ll	lm	lm	ll	ll	ll	lm	ll
chr10_12266295	<nnxnp>	{-0}	np	np	nn	nn	nn	nn	np	np	nn	nn	nn	nn	nn	np	np	np	np	nn	nn	np	nn	nn	nn	np	np	nn	np	np	np	np	nn	nn	np	nn	nn	nn	nn	np	np	nn	nn	nn	nn	nn	nn	nn	np
chr10_17861928	<lmxll>	{0-}	lm	lm	lm	lm	lm	lm	ll	ll	ll	lm	lm	ll	lm	lm	lm	lm	lm	ll	ll	ll	ll	ll	lm	lm	lm	lm	lm	lm	lm	lm	ll	lm	ll	lm	lm	ll	ll	lm	lm	ll	lm	lm	ll	ll	ll	lm	ll
chr10_17860811	<lmxll>	{0-}	lm	lm	lm	lm	lm	lm	ll	ll	ll	lm	lm	ll	lm	lm	lm	lm	lm	ll	ll	ll	ll	ll	lm	lm	lm	lm	lm	lm	lm	lm	ll	lm	ll	lm	lm	ll	ll	lm	lm	ll	lm	lm	ll	ll	ll	lm	ll
chr10_12266333	<nnxnp>	{-0}	np	np	nn	nn	nn	nn	np	np	nn	nn	nn	nn	nn	np	np	np	np	nn	nn	np	nn	nn	nn	np	np	nn	np	np	np	np	nn	nn	np	nn	nn	nn	nn	np	np	nn	nn	nn	nn	nn	nn	nn	np
chr10_18016586	<lmxll>	{0-}	lm	lm	lm	lm	lm	lm	ll	ll	ll	lm	lm	ll	lm	lm	lm	lm	lm	ll	ll	ll	ll	ll	lm	lm	lm	lm	lm	lm	lm	lm	ll	lm	ll	lm	lm	ll	ll	lm	lm	ll	lm	lm	ll	ll	ll	lm	ll
chr10_17860599	<lmxll>	{0-}	lm	lm	lm	lm	lm	lm	ll	ll	ll	lm	lm	ll	lm	lm	lm	lm	lm	ll	ll	ll	ll	ll	lm	lm	lm	lm	lm	lm	lm	lm	ll	lm	ll	lm	lm	ll	ll	lm	lm	ll	lm	lm	ll	ll	ll	lm	ll
chr10_12266274	<nnxnp>	{-0}	np	np	nn	nn	nn	nn	np	np	nn	nn	nn	nn	nn	np	np	np	np	nn	nn	np	nn	nn	nn	np	np	nn	np	np	np	np	nn	nn	np	nn	nn	nn	nn	np	np	--	nn	nn	nn	nn	nn	nn	np
chr10_18138067	<lmxll>	{0-}	lm	lm	lm	lm	lm	lm	ll	ll	ll	lm	lm	ll	lm	lm	lm	lm	lm	ll	ll	ll	ll	ll	lm	lm	lm	lm	lm	lm	lm	lm	ll	lm	ll	lm	lm	ll	ll	lm	lm	ll	lm	lm	ll	ll	ll	lm	ll
chr10_12266519	<nnxnp>	{-0}	np	np	nn	nn	nn	nn	np	np	nn	nn	nn	nn	nn	np	np	np	np	nn	nn	np	nn	nn	nn	np	np	nn	np	np	np	np	nn	nn	np	nn	nn	nn	nn	np	np	--	nn	nn	nn	nn	nn	nn	np
chr10_12982473	<lmxll>	{0-}	lm	lm	lm	lm	lm	lm	ll	ll	ll	lm	lm	ll	lm	lm	lm	lm	lm	ll	ll	ll	ll	ll	lm	lm	lm	lm	lm	lm	lm	lm	ll	lm	ll	lm	lm	ll	ll	lm	lm	ll	lm	lm	ll	ll	ll	lm	ll
chr10_6543066	<lmxll>	{0-}	lm	lm	lm	lm	lm	lm	ll	ll	ll	lm	lm	ll	lm	lm	lm	lm	lm	ll	ll	ll	ll	ll	lm	lm	lm	lm	lm	lm	lm	lm	ll	lm	ll	lm	lm	ll	ll	lm	lm	ll	lm	lm	ll	ll	ll	lm	ll
chr10_5222560	<lmxll>	{0-}	lm	lm	lm	lm	lm	lm	ll	ll	ll	lm	lm	ll	lm	lm	lm	lm	lm	ll	ll	ll	ll	ll	lm	lm	lm	lm	lm	lm	lm	lm	ll	lm	ll	lm	lm	ll	ll	lm	lm	ll	lm	lm	ll	ll	ll	lm	ll
chr10_6340074	<lmxll>	{0-}	lm	lm	lm	lm	lm	lm	ll	ll	ll	lm	lm	ll	lm	lm	lm	lm	lm	ll	ll	ll	ll	ll	lm	lm	lm	lm	lm	lm	lm	lm	ll	lm	ll	lm	lm	ll	ll	lm	lm	ll	lm	lm	ll	ll	ll	lm	ll
chr10_15150052	<nnxnp>	{-0}	np	nn	nn	nn	nn	nn	np	np	nn	nn	nn	nn	nn	np	np	np	np	nn	nn	np	nn	nn	nn	np	np	nn	np	np	np	np	nn	nn	np	nn	nn	nn	nn	np	np	np	nn	nn	nn	nn	nn	nn	np
chr10_5088659	<lmxll>	{0-}	lm	lm	lm	lm	lm	lm	ll	ll	ll	lm	lm	--	lm	lm	lm	lm	lm	ll	ll	ll	ll	ll	lm	lm	lm	lm	lm	lm	lm	lm	ll	lm	ll	lm	lm	ll	ll	lm	lm	ll	lm	lm	ll	ll	ll	lm	ll
chr10_6311736	<lmxll>	{0-}	lm	lm	lm	lm	lm	lm	ll	ll	ll	lm	lm	lm	lm	lm	lm	lm	lm	ll	ll	ll	ll	ll	lm	lm	lm	lm	lm	lm	lm	lm	ll	lm	ll	lm	lm	ll	ll	lm	lm	ll	lm	lm	ll	ll	ll	lm	ll
chr10_5176664	<lmxll>	{0-}	lm	lm	lm	lm	lm	lm	ll	ll	ll	lm	lm	lm	lm	lm	lm	lm	lm	ll	ll	ll	ll	ll	lm	lm	lm	lm	lm	lm	lm	lm	ll	lm	ll	lm	lm	ll	ll	lm	lm	ll	lm	lm	ll	ll	ll	lm	ll
chr10_12006804	<nnxnp>	{-1}	nn	np	np	np	np	np	nn	nn	np	np	np	np	np	nn	nn	nn	nn	np	np	nn	np	np	np	nn	nn	np	nn	nn	nn	nn	np	np	nn	np	np	np	np	nn	nn	nn	np	np	np	np	np	np	nn
chr10_11058302	<nnxnp>	{-1}	nn	np	np	np	np	np	nn	nn	np	np	np	np	np	nn	nn	nn	nn	np	np	nn	np	np	np	nn	nn	np	nn	nn	nn	nn	np	np	nn	np	np	np	np	nn	nn	nn	np	np	np	np	np	np	nn
chr10_10527253	<nnxnp>	{-1}	nn	np	np	np	np	np	nn	nn	np	np	np	np	np	nn	nn	nn	nn	np	np	nn	np	np	np	nn	nn	np	nn	nn	nn	nn	np	np	nn	np	np	np	np	nn	nn	nn	np	np	np	np	np	np	nn
chr10_4538830	<lmxll>	{0-}	lm	lm	lm	lm	lm	lm	ll	ll	ll	lm	lm	lm	lm	lm	lm	lm	lm	ll	ll	ll	ll	ll	lm	lm	lm	lm	lm	lm	lm	lm	ll	lm	ll	lm	lm	ll	ll	lm	lm	ll	lm	lm	ll	ll	ll	lm	ll
chr10_10381743	<nnxnp>	{-0}	np	nn	nn	nn	nn	nn	np	np	nn	nn	nn	nn	nn	np	np	np	np	nn	nn	np	nn	nn	nn	np	np	nn	np	np	np	np	nn	nn	np	nn	nn	nn	nn	np	np	np	nn	nn	nn	nn	nn	nn	np
chr10_10381736	<nnxnp>	{-0}	np	nn	nn	nn	nn	nn	np	np	nn	nn	nn	nn	nn	np	np	np	np	nn	nn	np	nn	nn	nn	np	np	nn	np	np	np	np	nn	nn	np	nn	nn	nn	nn	np	np	np	nn	nn	nn	nn	nn	nn	np
chr10_10381731	<nnxnp>	{-0}	np	nn	nn	nn	nn	nn	np	np	nn	nn	nn	nn	nn	np	np	np	np	nn	nn	np	nn	nn	nn	np	np	nn	np	np	np	np	nn	nn	np	nn	nn	nn	nn	np	np	np	nn	nn	nn	nn	nn	nn	np
chr10_4538627	<lmxll>	{0-}	lm	lm	lm	lm	lm	lm	ll	ll	ll	lm	lm	lm	lm	lm	lm	lm	lm	ll	ll	ll	ll	ll	lm	lm	lm	lm	lm	lm	lm	lm	ll	lm	ll	lm	lm	ll	ll	lm	lm	ll	lm	lm	ll	ll	ll	lm	ll
chr10_9964865	<nnxnp>	{-0}	np	nn	nn	nn	nn	nn	np	np	nn	nn	nn	nn	nn	np	np	np	np	nn	nn	np	nn	nn	nn	np	np	nn	np	np	np	np	nn	nn	np	nn	nn	nn	nn	np	np	np	nn	nn	nn	nn	nn	nn	np
chr10_9964849	<nnxnp>	{-0}	np	nn	nn	nn	nn	nn	np	np	nn	nn	nn	nn	nn	np	np	np	np	nn	nn	np	nn	nn	nn	np	np	nn	np	np	np	np	nn	nn	np	nn	nn	nn	nn	np	np	np	nn	nn	nn	nn	nn	nn	np
chr10_9903082	<nnxnp>	{-0}	np	nn	nn	nn	nn	nn	np	np	nn	nn	nn	nn	nn	np	np	np	np	nn	nn	np	nn	nn	nn	np	np	nn	np	np	np	np	nn	nn	np	nn	nn	nn	nn	np	np	np	nn	nn	nn	nn	nn	nn	np
chr10_4529874	<lmxll>	{0-}	lm	lm	lm	lm	lm	lm	ll	ll	ll	lm	lm	lm	lm	lm	lm	lm	lm	ll	ll	ll	ll	ll	lm	lm	lm	lm	lm	lm	lm	lm	ll	lm	ll	lm	lm	ll	ll	lm	lm	ll	lm	lm	ll	ll	ll	lm	ll
chr10_3807995	<lmxll>	{0-}	lm	lm	lm	lm	lm	lm	ll	ll	ll	lm	lm	lm	lm	lm	lm	lm	lm	ll	ll	ll	ll	ll	lm	lm	lm	lm	lm	lm	lm	lm	ll	lm	ll	lm	lm	ll	ll	lm	lm	ll	lm	lm	ll	ll	ll	lm	ll
chr10_10391855	<nnxnp>	{-0}	np	nn	nn	nn	nn	nn	np	np	nn	nn	nn	nn	nn	np	np	np	np	nn	nn	np	nn	nn	nn	np	np	nn	np	np	np	np	nn	nn	np	nn	nn	nn	nn	np	np	nn	nn	nn	nn	nn	nn	nn	np
chr10_4955370	<lmxll>	{0-}	lm	lm	lm	lm	lm	lm	ll	ll	ll	lm	lm	lm	lm	lm	lm	lm	lm	ll	ll	ll	ll	ll	lm	lm	lm	lm	lm	lm	lm	lm	ll	lm	ll	lm	lm	ll	ll	lm	lm	ll	lm	lm	ll	ll	ll	lm	ll
chr10_9885197	<nnxnp>	{-0}	np	nn	nn	nn	nn	nn	np	np	nn	nn	nn	nn	nn	np	np	np	np	nn	nn	np	nn	nn	nn	np	np	nn	np	np	np	np	nn	nn	np	nn	nn	nn	nn	np	np	nn	nn	nn	nn	nn	nn	nn	np
chr10_9050439	<nnxnp>	{-0}	np	nn	nn	nn	nn	nn	np	np	nn	nn	nn	nn	nn	np	np	np	np	nn	nn	np	nn	nn	nn	np	np	nn	np	np	np	np	nn	nn	np	nn	nn	nn	nn	np	np	nn	nn	nn	nn	nn	nn	nn	np
chr10_8989509	<nnxnp>	{-0}	np	nn	nn	nn	nn	nn	np	np	nn	nn	nn	nn	nn	np	np	np	np	nn	nn	np	nn	nn	nn	np	np	nn	np	np	np	np	nn	nn	np	nn	nn	nn	nn	np	np	--	nn	nn	nn	nn	nn	nn	np
chr10_8989508	<nnxnp>	{-0}	np	nn	nn	nn	nn	nn	np	np	nn	nn	nn	nn	nn	np	np	np	np	nn	nn	np	nn	nn	nn	np	np	nn	np	np	np	np	nn	nn	np	nn	nn	nn	nn	np	np	np	nn	nn	nn	nn	nn	nn	np
chr10_8904954	<nnxnp>	{-0}	np	nn	nn	nn	nn	nn	np	np	nn	nn	nn	nn	nn	np	np	np	np	nn	nn	np	nn	nn	nn	np	np	nn	np	np	np	np	nn	nn	np	nn	nn	nn	nn	np	np	--	nn	nn	nn	nn	nn	nn	np
chr10_8835005	<nnxnp>	{-0}	np	nn	nn	nn	nn	nn	np	np	nn	nn	nn	nn	nn	np	np	np	np	nn	nn	np	nn	nn	nn	np	np	nn	np	np	np	np	nn	nn	np	nn	nn	nn	nn	np	np	nn	nn	nn	nn	nn	nn	nn	np
chr10_8834813	<nnxnp>	{-0}	np	nn	nn	nn	nn	nn	np	np	nn	nn	nn	nn	nn	np	np	np	np	nn	nn	np	nn	nn	nn	np	np	nn	np	np	np	np	nn	nn	np	nn	nn	nn	nn	np	np	nn	nn	nn	nn	nn	nn	nn	np
chr10_6628414	<lmxll>	{0-}	lm	lm	lm	lm	lm	lm	ll	ll	ll	lm	lm	lm	lm	lm	lm	lm	lm	ll	ll	ll	ll	ll	lm	lm	lm	lm	lm	lm	lm	lm	ll	lm	ll	lm	lm	ll	ll	lm	lm	ll	lm	lm	ll	ll	ll	lm	ll
chr10_9274022	<nnxnp>	{-0}	np	nn	nn	nn	nn	nn	np	np	nn	nn	nn	nn	nn	np	np	np	np	nn	nn	np	nn	nn	nn	np	np	nn	np	np	np	np	nn	nn	np	nn	nn	nn	nn	np	np	nn	nn	nn	nn	nn	nn	nn	np
chr10_9672288	<nnxnp>	{-0}	np	nn	nn	nn	nn	nn	np	np	nn	nn	nn	nn	nn	np	np	np	np	nn	nn	np	nn	nn	nn	np	np	nn	np	np	np	np	nn	nn	np	nn	nn	nn	nn	np	np	nn	nn	nn	nn	nn	nn	nn	np
chr10_9169064	<nnxnp>	{-0}	np	nn	nn	nn	nn	nn	np	np	nn	nn	nn	nn	nn	np	np	np	np	nn	nn	np	nn	nn	nn	np	np	nn	np	np	np	np	nn	nn	np	nn	nn	nn	nn	np	np	nn	nn	nn	nn	nn	nn	nn	np
chr10_8834696	<hkxhk>	{11}	hh	hk	hk	hk	hk	hk	hk	hk	kk	hk	hk	hk	hk	hh	hh	hh	hh	kk	kk	hk	kk	kk	hk	hh	hh	hk	hh	hh	hh	hh	kk	hk	hk	hk	hk	kk	kk	hh	hh	kk	hk	hk	kk	kk	kk	hk	hk
chr10_9269578	<nnxnp>	{-0}	np	nn	nn	nn	nn	nn	np	np	nn	nn	nn	nn	nn	np	np	np	np	nn	nn	np	nn	nn	nn	np	np	nn	np	np	np	np	nn	nn	np	nn	nn	nn	nn	np	np	nn	nn	nn	nn	nn	nn	nn	np
chr10_9269598	<hkxhk>	{11}	hh	hk	hk	hk	hk	hk	hk	hk	kk	hk	hk	hk	hk	hh	hh	hh	hh	kk	kk	hk	kk	kk	hk	hh	hh	hk	hh	hh	hh	hh	kk	hk	hk	hk	hk	kk	kk	hh	hh	kk	hk	hk	kk	kk	kk	hk	hk
chr10_8921808	<hkxhk>	{11}	hh	hk	hk	hk	hk	hk	hk	hk	kk	hk	hk	hk	hk	hh	hh	hh	hh	kk	kk	hk	kk	kk	hk	hh	hh	hk	hh	hh	hh	hh	kk	hk	hk	hk	hk	kk	kk	hh	hh	kk	hk	hk	kk	kk	kk	hk	hk
chr10_8337166	<hkxhk>	{11}	hh	hk	hk	hk	hk	hk	hk	hk	kk	hk	hk	hk	hk	hh	hh	hh	hh	kk	kk	hk	kk	kk	hk	hh	hh	hk	hh	hh	hh	hh	kk	hk	hk	hk	hk	kk	kk	hh	hh	kk	hk	hk	kk	kk	kk	hk	hk
chr10_8122443	<hkxhk>	{11}	hh	hk	hk	hk	hk	hk	hk	hk	kk	hk	hk	hk	hk	hh	hh	hh	hh	kk	kk	hk	kk	kk	hk	hh	hh	hk	hh	hh	hh	hh	kk	hk	hk	hk	hk	kk	kk	hh	hh	kk	hk	hk	kk	kk	kk	hk	hk
chr10_8224924	<hkxhk>	{11}	hh	hk	hk	hk	hk	hk	hk	hk	kk	hk	hk	hk	hk	hh	hh	hh	hh	kk	kk	hk	kk	kk	hk	hh	hh	hk	hh	hh	hh	hh	kk	hk	hk	hk	hk	kk	kk	hh	hh	kk	hk	hk	kk	kk	kk	hk	hk
chr10_14575461	<lmxll>	{0-}	lm	lm	lm	lm	lm	lm	ll	ll	ll	lm	lm	lm	lm	lm	lm	lm	lm	ll	ll	ll	ll	ll	lm	lm	lm	lm	lm	lm	lm	lm	ll	lm	ll	lm	lm	ll	ll	lm	lm	ll	lm	lm	ll	ll	ll	lm	ll
chr10_14575486	<lmxll>	{0-}	lm	lm	lm	lm	lm	lm	ll	ll	ll	lm	lm	lm	lm	lm	lm	lm	lm	ll	ll	ll	ll	ll	lm	lm	lm	lm	lm	lm	lm	lm	ll	lm	ll	lm	lm	ll	ll	lm	lm	ll	lm	lm	ll	ll	ll	lm	ll
chr10_14575447	<lmxll>	{0-}	lm	lm	lm	lm	lm	lm	ll	ll	ll	lm	lm	lm	lm	lm	lm	lm	lm	ll	ll	ll	ll	ll	lm	lm	lm	lm	lm	lm	lm	lm	ll	lm	ll	lm	lm	ll	ll	lm	lm	ll	lm	lm	ll	ll	ll	lm	ll
chr10_8095442	<nnxnp>	{-0}	np	nn	nn	nn	nn	nn	np	np	nn	nn	nn	nn	nn	np	np	np	np	nn	nn	np	nn	nn	nn	np	np	nn	np	np	np	np	nn	nn	np	nn	nn	nn	nn	np	np	nn	nn	nn	nn	nn	nn	nn	np
chr10_8034932	<nnxnp>	{-0}	np	nn	nn	nn	nn	nn	np	np	nn	nn	nn	nn	nn	np	np	np	np	nn	nn	np	nn	nn	nn	np	np	nn	np	np	np	np	nn	nn	np	nn	nn	nn	nn	np	np	nn	nn	nn	nn	nn	nn	nn	np
chr10_7802219	<lmxll>	{0-}	lm	lm	lm	lm	lm	lm	ll	ll	ll	lm	lm	lm	lm	lm	lm	lm	lm	ll	ll	ll	ll	ll	lm	lm	lm	lm	lm	lm	lm	lm	ll	lm	ll	lm	lm	ll	ll	lm	lm	ll	lm	lm	ll	ll	ll	lm	ll
chr10_8064456	<nnxnp>	{-0}	np	nn	nn	nn	nn	nn	np	np	nn	nn	nn	nn	nn	np	np	np	np	nn	nn	np	nn	nn	nn	np	np	nn	np	np	np	np	nn	nn	np	nn	nn	nn	nn	np	np	nn	nn	nn	nn	nn	nn	nn	np
chr10_7802255	<lmxll>	{0-}	lm	lm	lm	lm	lm	lm	ll	ll	ll	lm	lm	lm	lm	lm	lm	lm	lm	ll	ll	ll	ll	ll	lm	lm	lm	lm	lm	lm	lm	lm	ll	lm	ll	lm	lm	ll	ll	lm	lm	ll	lm	lm	ll	ll	ll	lm	ll
chr10_7802249	<lmxll>	{0-}	lm	lm	lm	lm	lm	lm	ll	ll	ll	lm	lm	lm	lm	lm	lm	lm	lm	ll	ll	ll	ll	ll	lm	lm	lm	lm	lm	lm	lm	lm	ll	lm	ll	lm	lm	ll	ll	lm	lm	ll	lm	lm	ll	ll	ll	lm	ll
chr10_7802265	<lmxll>	{0-}	lm	lm	lm	lm	lm	lm	ll	ll	ll	lm	lm	lm	lm	lm	lm	lm	lm	ll	ll	ll	ll	ll	lm	lm	lm	lm	lm	lm	lm	lm	ll	lm	ll	lm	lm	ll	ll	lm	lm	ll	lm	lm	ll	ll	ll	lm	ll
chr10_8083666	<lmxll>	{0-}	lm	lm	lm	lm	lm	lm	ll	ll	ll	lm	lm	lm	lm	lm	lm	lm	lm	ll	ll	ll	ll	ll	lm	lm	lm	lm	lm	lm	lm	lm	ll	lm	ll	lm	lm	ll	ll	lm	lm	ll	lm	lm	ll	ll	ll	lm	ll
chr10_7514289	<nnxnp>	{-0}	np	nn	nn	nn	nn	nn	np	np	nn	nn	nn	nn	nn	np	np	np	np	nn	nn	np	nn	nn	nn	np	np	nn	np	np	np	np	nn	nn	np	nn	nn	nn	nn	np	np	nn	nn	nn	nn	nn	nn	nn	np
chr10_7514277	<nnxnp>	{-0}	np	nn	nn	nn	nn	nn	np	np	nn	nn	nn	nn	nn	np	np	np	np	nn	nn	np	nn	nn	nn	np	np	nn	np	np	np	np	nn	nn	np	nn	nn	nn	nn	np	np	nn	nn	nn	nn	nn	nn	nn	np
chr10_7828501	<lmxll>	{0-}	lm	lm	lm	lm	lm	lm	ll	ll	ll	lm	lm	lm	lm	lm	lm	lm	lm	ll	ll	ll	ll	ll	lm	lm	lm	lm	lm	lm	lm	lm	ll	lm	ll	lm	lm	ll	ll	lm	lm	ll	lm	lm	ll	ll	ll	lm	ll
chr10_8122367	<nnxnp>	{-0}	np	nn	nn	nn	nn	nn	np	np	nn	nn	nn	nn	nn	np	np	np	np	nn	nn	np	nn	nn	nn	np	np	nn	np	np	np	np	nn	nn	np	nn	nn	nn	nn	np	np	nn	nn	nn	nn	nn	nn	nn	np
chr10_8309121	<nnxnp>	{-0}	np	nn	nn	nn	nn	nn	np	np	nn	nn	nn	nn	nn	np	np	np	np	nn	nn	np	nn	nn	nn	np	np	nn	np	np	np	np	nn	nn	np	nn	nn	nn	nn	np	np	nn	nn	nn	nn	nn	nn	nn	np
chr10_10382020	<lmxll>	{0-}	lm	lm	lm	lm	lm	lm	ll	ll	ll	lm	lm	lm	lm	lm	lm	lm	lm	ll	ll	ll	ll	ll	lm	lm	lm	lm	lm	lm	lm	lm	ll	lm	ll	lm	lm	ll	ll	lm	lm	ll	lm	lm	ll	ll	ll	lm	ll
chr10_8312683	<nnxnp>	{-0}	np	nn	nn	nn	nn	nn	np	np	nn	nn	nn	nn	nn	np	np	np	np	nn	nn	np	nn	nn	nn	np	np	nn	np	np	np	np	nn	nn	np	nn	nn	nn	nn	np	np	nn	nn	nn	nn	nn	nn	nn	np
chr10_7888457	<nnxnp>	{-0}	np	nn	nn	nn	nn	nn	np	np	nn	nn	nn	nn	nn	np	np	np	np	nn	nn	np	nn	nn	nn	np	np	nn	np	np	np	np	nn	nn	np	nn	nn	nn	nn	np	np	nn	nn	nn	nn	nn	nn	nn	np
chr10_7888415	<nnxnp>	{-0}	np	nn	nn	nn	nn	nn	np	np	nn	nn	nn	nn	nn	np	np	np	np	nn	nn	np	nn	nn	nn	np	np	nn	np	np	np	np	nn	nn	np	nn	nn	nn	nn	np	np	nn	nn	nn	nn	nn	nn	nn	np
chr10_8144784	<nnxnp>	{-0}	np	nn	nn	nn	nn	nn	np	np	nn	nn	nn	nn	nn	np	np	np	np	nn	nn	np	nn	nn	nn	np	np	nn	np	np	np	np	nn	nn	np	nn	nn	nn	nn	np	np	nn	nn	nn	nn	nn	nn	nn	np
chr10_8034910	<nnxnp>	{-0}	np	nn	nn	nn	nn	nn	np	np	nn	nn	nn	nn	nn	np	np	np	np	nn	nn	np	nn	nn	nn	np	np	nn	np	np	np	np	nn	nn	np	nn	nn	nn	nn	np	np	nn	nn	nn	nn	nn	nn	nn	np
chr10_18083902	<lmxll>	{0-}	lm	lm	lm	lm	lm	lm	ll	ll	ll	lm	lm	lm	lm	lm	lm	lm	lm	ll	ll	ll	ll	ll	lm	lm	lm	lm	lm	lm	lm	lm	ll	lm	ll	lm	lm	ll	ll	lm	lm	ll	lm	lm	ll	ll	ll	lm	ll
chr10_18083864	<lmxll>	{0-}	lm	lm	lm	lm	lm	lm	ll	ll	ll	lm	lm	lm	lm	lm	lm	lm	lm	ll	ll	ll	ll	ll	lm	lm	lm	lm	lm	lm	lm	lm	ll	lm	ll	lm	lm	ll	ll	lm	lm	ll	lm	lm	ll	ll	ll	lm	ll
chr10_17744665	<lmxll>	{0-}	lm	lm	lm	lm	lm	lm	ll	ll	ll	lm	lm	lm	lm	lm	lm	lm	lm	ll	ll	ll	ll	ll	lm	lm	lm	lm	lm	lm	lm	lm	ll	lm	ll	lm	lm	ll	ll	lm	lm	ll	lm	lm	ll	ll	ll	lm	ll
chr10_17744719	<lmxll>	{0-}	lm	lm	lm	lm	lm	lm	ll	ll	ll	lm	lm	lm	lm	lm	lm	lm	lm	ll	ll	ll	ll	ll	lm	lm	lm	lm	lm	lm	lm	lm	ll	lm	ll	lm	lm	ll	ll	lm	lm	ll	lm	lm	ll	ll	ll	lm	ll
chr10_17744691	<lmxll>	{0-}	lm	lm	lm	lm	lm	lm	ll	ll	ll	lm	lm	lm	lm	lm	lm	lm	lm	ll	ll	ll	ll	ll	lm	lm	lm	lm	lm	lm	lm	lm	ll	lm	ll	lm	lm	ll	ll	lm	lm	ll	lm	lm	ll	ll	ll	lm	ll
chr10_8122406	<nnxnp>	{-0}	np	nn	nn	nn	nn	nn	np	np	nn	nn	nn	nn	nn	np	np	np	np	nn	nn	np	nn	nn	nn	np	np	nn	np	np	np	np	nn	nn	np	nn	nn	nn	nn	np	np	nn	nn	nn	nn	nn	nn	nn	np
chr10_10363706	<lmxll>	{0-}	lm	lm	lm	lm	lm	lm	ll	ll	ll	lm	lm	lm	lm	lm	lm	lm	lm	ll	ll	ll	ll	ll	lm	lm	lm	lm	lm	lm	lm	lm	ll	lm	ll	lm	lm	ll	ll	lm	lm	ll	lm	lm	ll	ll	ll	lm	ll
chr10_10363696	<lmxll>	{0-}	lm	lm	lm	lm	lm	lm	ll	ll	ll	lm	lm	lm	lm	lm	lm	lm	lm	ll	ll	ll	ll	ll	lm	lm	lm	lm	lm	lm	lm	lm	ll	lm	ll	lm	lm	ll	ll	lm	lm	ll	lm	lm	ll	ll	ll	lm	ll
chr10_2654263	<lmxll>	{1-}	ll	ll	ll	ll	ll	ll	lm	lm	lm	ll	ll	ll	ll	ll	ll	ll	ll	lm	lm	lm	lm	lm	ll	ll	ll	ll	ll	ll	ll	ll	lm	ll	lm	ll	ll	lm	lm	ll	ll	lm	ll	ll	lm	lm	lm	ll	lm
chr10_3170430	<lmxll>	{1-}	ll	ll	ll	ll	ll	ll	lm	lm	lm	ll	ll	ll	ll	ll	ll	ll	ll	lm	lm	lm	lm	lm	ll	ll	ll	ll	ll	ll	ll	ll	lm	ll	lm	ll	ll	lm	lm	ll	ll	lm	ll	ll	lm	lm	lm	ll	lm
chr10_9050256	<nnxnp>	{-0}	np	nn	nn	nn	nn	nn	np	np	nn	nn	nn	nn	nn	np	np	np	np	nn	nn	np	nn	nn	nn	np	np	nn	np	np	np	np	nn	nn	np	nn	nn	nn	nn	np	np	nn	nn	nn	nn	nn	nn	nn	np
chr10_9885142	<nnxnp>	{-0}	np	nn	nn	nn	nn	nn	np	np	nn	nn	nn	nn	nn	np	np	np	np	nn	nn	np	nn	nn	nn	np	np	nn	np	np	np	np	nn	nn	np	nn	nn	nn	nn	np	np	nn	nn	nn	nn	nn	nn	nn	np
chr10_10418247	<nnxnp>	{-0}	np	nn	nn	nn	nn	nn	np	np	nn	nn	nn	nn	nn	np	np	np	np	nn	nn	np	nn	nn	nn	np	np	nn	np	np	np	np	nn	nn	np	nn	nn	nn	nn	np	np	nn	nn	nn	nn	nn	nn	nn	np
chr10_3487486	<lmxll>	{1-}	ll	ll	ll	ll	ll	ll	lm	lm	lm	ll	ll	ll	ll	ll	ll	ll	ll	lm	lm	lm	lm	lm	ll	ll	ll	ll	ll	ll	ll	ll	lm	ll	lm	ll	ll	lm	lm	ll	ll	lm	ll	ll	lm	lm	lm	ll	lm
chr10_10214759	<nnxnp>	{-0}	np	nn	nn	nn	nn	nn	np	np	nn	nn	nn	nn	nn	np	np	np	np	nn	nn	np	nn	nn	nn	np	np	nn	np	np	np	np	nn	nn	np	nn	nn	nn	nn	np	np	nn	nn	nn	nn	nn	nn	nn	np
chr10_10214734	<nnxnp>	{-0}	np	nn	nn	nn	nn	nn	np	np	nn	nn	nn	nn	nn	np	np	np	np	nn	nn	np	nn	nn	nn	np	np	nn	np	np	np	np	nn	nn	np	nn	nn	nn	nn	np	np	nn	nn	nn	nn	nn	nn	nn	np
chr10_4636756	<lmxll>	{0-}	lm	lm	lm	lm	lm	lm	ll	ll	ll	lm	lm	lm	lm	lm	lm	lm	lm	ll	ll	ll	ll	ll	lm	lm	lm	lm	lm	lm	lm	lm	ll	lm	ll	lm	lm	ll	ll	lm	lm	ll	lm	lm	ll	ll	ll	lm	ll
chr10_4866633	<lmxll>	{0-}	lm	lm	lm	lm	lm	lm	ll	ll	ll	lm	lm	lm	lm	lm	lm	lm	lm	ll	ll	ll	ll	ll	lm	lm	lm	lm	lm	lm	lm	lm	ll	lm	ll	lm	lm	ll	ll	lm	lm	ll	lm	lm	ll	ll	ll	lm	ll
chr10_4851222	<lmxll>	{0-}	lm	lm	lm	lm	lm	lm	ll	ll	ll	lm	lm	lm	lm	lm	lm	lm	lm	ll	ll	ll	ll	ll	lm	lm	lm	lm	lm	lm	lm	lm	ll	lm	ll	lm	lm	ll	ll	lm	lm	ll	lm	lm	ll	ll	ll	lm	ll
chr10_5465241	<lmxll>	{0-}	lm	lm	lm	lm	lm	lm	ll	ll	ll	lm	lm	lm	lm	lm	lm	lm	lm	ll	ll	ll	ll	ll	lm	lm	lm	lm	lm	lm	lm	lm	ll	lm	ll	lm	lm	ll	ll	lm	lm	ll	lm	lm	ll	ll	ll	lm	ll
chr10_5251206	<lmxll>	{0-}	lm	lm	lm	lm	lm	lm	ll	ll	ll	lm	lm	lm	lm	lm	lm	lm	lm	ll	ll	ll	ll	ll	lm	lm	lm	lm	lm	lm	lm	lm	ll	lm	ll	lm	lm	ll	ll	lm	lm	ll	lm	lm	ll	ll	ll	lm	ll
chr10_8952072	<lmxll>	{0-}	lm	lm	lm	lm	lm	lm	ll	ll	ll	lm	lm	lm	lm	lm	lm	lm	lm	ll	ll	ll	ll	ll	lm	lm	lm	lm	lm	lm	lm	lm	ll	lm	ll	lm	lm	ll	ll	lm	lm	ll	lm	lm	ll	ll	ll	lm	ll
chr10_12446877	<lmxll>	{0-}	lm	lm	lm	lm	lm	lm	ll	ll	ll	lm	lm	lm	lm	lm	lm	lm	lm	ll	ll	ll	ll	ll	lm	lm	lm	lm	lm	lm	lm	lm	ll	lm	ll	lm	lm	ll	ll	lm	lm	ll	lm	lm	ll	ll	ll	lm	ll
chr10_12006563	<lmxll>	{0-}	lm	lm	lm	lm	lm	lm	ll	ll	ll	lm	lm	lm	lm	lm	lm	lm	lm	ll	ll	ll	ll	ll	lm	lm	lm	lm	lm	lm	lm	lm	ll	lm	ll	lm	lm	ll	ll	lm	lm	ll	lm	lm	ll	ll	ll	lm	ll
chr10_10097967	<lmxll>	{0-}	lm	lm	lm	lm	lm	lm	ll	ll	ll	lm	lm	lm	lm	lm	lm	lm	lm	ll	ll	ll	ll	ll	lm	lm	lm	lm	lm	lm	lm	lm	ll	lm	ll	lm	lm	ll	ll	lm	lm	ll	lm	lm	ll	ll	ll	lm	ll
chr10_10366086	<lmxll>	{0-}	lm	lm	lm	lm	lm	lm	ll	ll	ll	lm	lm	lm	lm	lm	lm	lm	lm	ll	ll	ll	ll	ll	lm	lm	lm	lm	lm	lm	lm	lm	ll	lm	ll	lm	lm	ll	ll	lm	lm	ll	lm	lm	ll	ll	ll	lm	ll
chr10_11813290	<lmxll>	{0-}	lm	lm	lm	lm	lm	lm	ll	ll	ll	lm	lm	lm	lm	lm	lm	lm	lm	ll	ll	ll	ll	ll	lm	lm	lm	lm	lm	lm	lm	lm	ll	lm	ll	lm	lm	ll	ll	lm	lm	ll	lm	lm	ll	ll	ll	lm	ll
chr10_12446647	<lmxll>	{0-}	lm	lm	lm	lm	lm	lm	ll	ll	ll	lm	lm	lm	lm	lm	lm	lm	lm	ll	ll	ll	ll	ll	lm	lm	lm	lm	lm	lm	lm	lm	ll	lm	ll	lm	lm	ll	ll	lm	lm	ll	lm	lm	ll	ll	ll	lm	ll
chr10_10984596	<hkxhk>	{10}	hk	hh	hh	hh	hh	hh	kk	kk	hk	hh	hh	hh	hh	hk	hk	hk	hk	hk	hk	kk	hk	hk	hh	hk	hk	hh	hk	hk	hk	hk	hk	hh	kk	hh	hh	hk	hk	hk	hk	hk	hh	hh	hk	hk	hk	hh	kk
chr10_12446677	<lmxll>	{0-}	lm	lm	lm	lm	lm	lm	ll	ll	ll	lm	lm	lm	lm	lm	lm	lm	lm	ll	ll	ll	ll	ll	lm	lm	lm	lm	lm	lm	lm	lm	ll	lm	ll	lm	lm	ll	ll	lm	lm	ll	lm	lm	ll	ll	ll	lm	ll
chr10_11813231	<lmxll>	{0-}	lm	lm	lm	lm	lm	lm	ll	ll	ll	lm	lm	lm	lm	lm	lm	lm	lm	ll	ll	ll	ll	ll	lm	lm	lm	lm	lm	lm	lm	lm	ll	lm	ll	lm	lm	ll	ll	lm	lm	ll	lm	lm	ll	ll	ll	lm	ll
chr10_11521180	<hkxhk>	{10}	hk	hh	hh	hh	hh	hh	kk	kk	hk	hh	hh	hh	hh	hk	hk	hk	hk	hk	hk	kk	hk	hk	hh	hk	hk	hh	hk	hk	hk	hk	hk	hh	kk	hh	hh	hk	hk	hk	hk	hk	hh	hh	hk	hk	hk	hh	kk
chr10_8299789	<lmxll>	{0-}	lm	lm	lm	lm	lm	lm	ll	ll	ll	lm	lm	lm	lm	lm	lm	lm	lm	ll	ll	ll	ll	ll	lm	lm	lm	lm	lm	lm	lm	lm	ll	lm	ll	lm	lm	ll	ll	lm	lm	ll	lm	lm	ll	ll	ll	lm	ll
chr10_8299817	<lmxll>	{0-}	lm	lm	lm	lm	lm	lm	ll	ll	ll	lm	lm	lm	lm	lm	lm	lm	lm	ll	ll	ll	ll	ll	lm	lm	lm	lm	lm	lm	lm	lm	ll	lm	ll	lm	lm	ll	ll	lm	lm	ll	lm	lm	ll	ll	ll	lm	ll
chr10_11408931	<hkxhk>	{10}	hk	hh	hh	hh	hh	hh	kk	kk	hk	hh	hh	hh	hh	hk	hk	hk	hh	hk	hk	kk	hk	hk	hh	hk	hk	hh	hk	hk	hk	hk	hk	hh	kk	hh	hh	hk	hk	hk	hk	hk	hh	hh	hk	hk	hk	hh	kk
chr10_11553669	<hkxhk>	{10}	hk	hh	hh	hh	hh	hh	kk	kk	hk	hh	hh	hh	hh	hk	hk	hk	hh	hk	hk	kk	hk	hk	hh	hk	hk	hh	hk	hk	hk	hk	hk	hh	kk	hh	hh	hk	hk	hk	hk	hk	hh	hh	hk	hk	hk	hh	kk
chr10_10381770	<lmxll>	{0-}	lm	lm	lm	lm	lm	lm	ll	ll	ll	lm	lm	lm	lm	lm	lm	lm	lm	ll	ll	ll	ll	ll	lm	lm	lm	lm	lm	lm	lm	lm	ll	lm	ll	lm	lm	ll	ll	lm	lm	ll	lm	lm	ll	ll	ll	lm	ll
chr10_11443843	<hkxhk>	{01}	hk	kk	kk	kk	kk	kk	hh	hh	hk	kk	kk	kk	kk	hk	hk	hk	kk	hk	hk	hh	hk	hk	kk	hk	hk	kk	hk	hk	hk	hk	hk	kk	hh	kk	kk	hk	hk	hk	hk	hk	kk	kk	hk	hk	hk	kk	hh
chr10_10972588	<hkxhk>	{10}	hk	hh	hh	hh	hh	hh	kk	kk	hk	hh	hh	hh	hh	hk	hk	hk	hh	hk	hk	kk	hk	hk	hh	hk	hk	hh	hk	hk	hk	hk	hk	hh	kk	hh	hh	hk	hk	hk	hk	hk	hh	hh	hk	hk	hk	hh	kk
chr10_8122437	<lmxll>	{0-}	lm	lm	lm	lm	lm	lm	ll	ll	ll	lm	lm	lm	lm	lm	lm	lm	lm	ll	ll	ll	ll	ll	lm	lm	lm	lm	lm	lm	lm	lm	ll	lm	ll	lm	lm	ll	ll	lm	lm	ll	lm	lm	ll	ll	ll	lm	ll
chr10_11084219	<hkxhk>	{01}	hk	kk	kk	kk	kk	kk	hh	hh	hk	kk	kk	kk	kk	hk	hk	hk	kk	hk	hk	hh	hk	hk	kk	hk	hk	kk	hk	hk	hk	hk	hk	kk	hh	kk	kk	hk	hk	hk	hk	hk	kk	kk	hk	hk	hk	kk	hh
chr10_11899103	<hkxhk>	{10}	hk	hh	hh	hh	hh	hh	kk	kk	hk	hh	hh	hh	hh	hk	hk	hk	hh	hk	hk	kk	hk	hk	hh	hk	hk	hh	hk	hk	hk	hk	hk	hh	kk	hh	hh	hk	hk	hk	hk	hk	hh	hh	hk	hk	hk	hh	kk
chr10_7514473	<lmxll>	{0-}	lm	lm	lm	lm	lm	lm	ll	ll	ll	lm	lm	lm	lm	lm	lm	lm	lm	ll	ll	ll	ll	ll	lm	lm	lm	lm	lm	lm	lm	lm	ll	lm	ll	lm	lm	ll	ll	lm	lm	ll	lm	lm	ll	ll	ll	lm	ll
chr10_8053680	<lmxll>	{0-}	lm	lm	lm	lm	lm	lm	ll	ll	ll	lm	lm	lm	lm	lm	lm	lm	lm	ll	ll	ll	ll	ll	lm	lm	lm	lm	lm	lm	lm	lm	ll	lm	ll	lm	lm	ll	ll	lm	lm	ll	lm	lm	ll	ll	ll	lm	ll
chr10_7942119	<lmxll>	{0-}	lm	lm	lm	lm	lm	lm	ll	ll	ll	lm	lm	lm	lm	lm	lm	lm	lm	ll	ll	ll	ll	ll	lm	lm	lm	lm	lm	lm	lm	lm	ll	lm	ll	lm	lm	ll	ll	lm	lm	ll	lm	lm	ll	ll	ll	lm	ll
chr10_8053677	<lmxll>	{0-}	lm	lm	lm	lm	lm	lm	ll	ll	ll	lm	lm	lm	lm	lm	lm	lm	lm	ll	ll	ll	ll	ll	lm	lm	lm	lm	lm	lm	lm	lm	ll	lm	ll	lm	lm	ll	ll	lm	lm	ll	lm	lm	ll	ll	ll	lm	ll
chr10_5139885	<lmxll>	{0-}	lm	lm	lm	lm	lm	lm	ll	ll	ll	lm	lm	lm	lm	lm	lm	lm	lm	ll	ll	ll	ll	ll	lm	lm	lm	lm	lm	lm	lm	lm	ll	lm	ll	lm	lm	ll	ll	lm	lm	ll	lm	lm	ll	ll	ll	lm	ll
chr10_4728978	<lmxll>	{0-}	lm	lm	lm	lm	lm	lm	ll	ll	ll	lm	lm	lm	lm	lm	lm	lm	lm	ll	ll	ll	ll	ll	lm	lm	lm	lm	lm	lm	lm	lm	ll	lm	ll	lm	lm	ll	ll	lm	lm	ll	lm	lm	ll	ll	ll	lm	ll
chr10_3967386	<lmxll>	{0-}	lm	lm	lm	lm	lm	lm	ll	ll	ll	lm	lm	lm	lm	lm	lm	lm	lm	ll	ll	ll	ll	ll	lm	lm	lm	lm	lm	lm	lm	lm	ll	lm	ll	lm	lm	ll	ll	lm	lm	ll	lm	lm	ll	ll	ll	lm	ll
chr10_10381939	<nnxnp>	{-0}	np	nn	nn	nn	nn	nn	np	np	nn	nn	nn	nn	nn	np	np	np	nn	nn	nn	np	nn	nn	nn	np	np	nn	np	np	np	np	nn	nn	np	nn	nn	nn	nn	np	np	nn	nn	nn	nn	nn	nn	nn	np
chr10_4614676	<lmxll>	{0-}	lm	lm	lm	lm	lm	lm	ll	ll	ll	lm	lm	lm	lm	lm	lm	lm	lm	ll	ll	ll	ll	ll	lm	lm	lm	lm	lm	lm	lm	lm	ll	lm	ll	lm	lm	ll	ll	lm	lm	ll	lm	lm	ll	ll	ll	lm	ll
chr10_4421132	<lmxll>	{0-}	lm	lm	lm	lm	lm	lm	ll	ll	ll	lm	lm	lm	lm	lm	lm	lm	lm	ll	ll	ll	ll	ll	lm	lm	lm	lm	lm	lm	lm	lm	ll	lm	ll	lm	lm	ll	ll	lm	lm	ll	lm	lm	ll	ll	ll	lm	ll
chr10_4498608	<lmxll>	{0-}	lm	lm	lm	lm	lm	lm	ll	ll	ll	lm	lm	lm	lm	lm	lm	lm	lm	ll	ll	ll	ll	ll	lm	lm	lm	lm	lm	lm	lm	lm	ll	lm	ll	lm	lm	ll	ll	lm	lm	ll	lm	lm	ll	ll	ll	lm	ll
chr10_4421145	<lmxll>	{0-}	lm	lm	lm	lm	lm	lm	ll	ll	ll	lm	lm	lm	lm	lm	lm	lm	lm	ll	ll	ll	ll	ll	lm	lm	lm	lm	lm	lm	lm	lm	ll	lm	ll	lm	lm	ll	ll	lm	lm	ll	lm	lm	ll	ll	ll	lm	ll
chr10_10098477	<nnxnp>	{-0}	np	nn	nn	nn	nn	nn	np	np	nn	nn	nn	nn	nn	np	np	np	np	nn	nn	np	nn	nn	nn	np	np	nn	np	np	np	np	nn	nn	np	nn	nn	nn	nn	np	np	nn	nn	nn	nn	nn	nn	nn	np
chr10_3280962	<lmxll>	{0-}	lm	lm	lm	lm	lm	lm	ll	ll	ll	lm	lm	lm	lm	lm	lm	lm	lm	ll	ll	ll	ll	ll	lm	lm	lm	lm	lm	lm	lm	lm	ll	lm	ll	lm	lm	ll	ll	lm	lm	ll	lm	lm	ll	ll	ll	lm	ll
chr10_2874873	<lmxll>	{0-}	lm	lm	lm	lm	lm	lm	ll	ll	ll	lm	lm	lm	lm	lm	lm	lm	lm	ll	ll	ll	ll	ll	lm	lm	lm	lm	lm	lm	lm	lm	ll	lm	ll	lm	lm	ll	ll	lm	lm	ll	lm	lm	ll	ll	ll	lm	ll
chr10_2780675	<lmxll>	{0-}	lm	lm	lm	lm	lm	lm	ll	ll	ll	lm	lm	lm	lm	lm	lm	lm	lm	ll	ll	ll	ll	ll	lm	lm	lm	lm	lm	lm	lm	lm	ll	lm	ll	lm	lm	ll	ll	lm	lm	ll	lm	lm	ll	ll	ll	lm	ll
chr10_2934360	<lmxll>	{0-}	lm	lm	lm	lm	lm	lm	ll	ll	ll	lm	lm	lm	lm	lm	lm	lm	lm	ll	ll	ll	ll	ll	lm	lm	lm	lm	lm	lm	lm	lm	ll	lm	ll	lm	lm	ll	ll	lm	lm	ll	lm	lm	ll	ll	ll	lm	ll
chr10_10218434	<nnxnp>	{-0}	np	nn	nn	nn	nn	nn	np	np	nn	nn	nn	nn	nn	np	np	np	np	nn	nn	np	nn	nn	nn	np	np	nn	np	np	np	np	nn	nn	np	nn	nn	nn	nn	np	np	nn	nn	nn	nn	nn	nn	nn	np
chr10_2864167	<lmxll>	{0-}	lm	lm	lm	lm	lm	lm	ll	ll	ll	lm	lm	lm	lm	lm	lm	lm	lm	ll	ll	ll	ll	ll	lm	lm	lm	lm	lm	lm	lm	lm	ll	lm	ll	lm	lm	ll	ll	lm	lm	ll	lm	lm	ll	ll	ll	lm	ll
chr10_10098246	<nnxnp>	{-0}	np	nn	nn	nn	nn	nn	np	np	nn	nn	nn	nn	nn	np	np	np	--	nn	nn	np	nn	nn	nn	np	np	nn	np	np	np	np	nn	nn	np	nn	nn	nn	nn	np	np	nn	nn	nn	nn	nn	nn	nn	np
chr10_10353378	<nnxnp>	{-0}	np	nn	nn	nn	nn	nn	np	np	nn	nn	nn	nn	nn	np	np	np	nn	nn	nn	np	nn	nn	nn	np	np	nn	np	np	np	np	nn	nn	np	nn	nn	nn	nn	np	np	nn	nn	nn	nn	nn	nn	nn	np
chr10_10494151	<nnxnp>	{-0}	np	nn	nn	nn	nn	nn	np	np	nn	nn	nn	nn	nn	np	np	np	nn	nn	nn	np	nn	nn	nn	np	np	nn	np	np	np	np	nn	nn	np	nn	nn	nn	nn	np	np	nn	nn	nn	nn	nn	nn	nn	np
chr10_8754280	<nnxnp>	{-0}	np	nn	nn	nn	nn	nn	np	np	nn	nn	nn	nn	nn	np	np	np	nn	nn	nn	np	nn	nn	nn	np	np	nn	np	np	np	np	nn	nn	np	nn	nn	nn	nn	np	np	nn	nn	nn	nn	nn	nn	nn	np
chr10_8905172	<nnxnp>	{-0}	np	nn	nn	nn	nn	nn	np	np	nn	nn	nn	nn	nn	np	np	np	nn	nn	nn	np	nn	nn	nn	np	np	nn	np	np	np	np	nn	nn	np	nn	nn	nn	nn	np	np	nn	nn	nn	nn	nn	nn	nn	np
chr10_9725957	<nnxnp>	{-0}	np	nn	nn	nn	nn	nn	np	np	nn	nn	nn	nn	nn	np	np	np	--	nn	nn	np	nn	nn	nn	np	np	nn	np	np	np	np	nn	nn	np	nn	nn	nn	nn	np	np	nn	nn	nn	nn	nn	nn	nn	np
chr10_9725946	<nnxnp>	{-0}	np	nn	nn	nn	nn	nn	np	np	nn	nn	nn	nn	nn	np	np	np	np	nn	nn	np	nn	nn	nn	np	np	nn	np	np	np	np	nn	nn	np	nn	nn	nn	nn	np	np	nn	nn	nn	nn	nn	nn	nn	np
chr10_2347443	<lmxll>	{0-}	lm	lm	lm	lm	lm	lm	ll	ll	ll	lm	lm	lm	lm	lm	lm	lm	lm	ll	ll	ll	ll	ll	lm	lm	lm	lm	lm	lm	lm	lm	ll	lm	ll	lm	lm	ll	ll	lm	lm	ll	lm	lm	ll	ll	ll	lm	ll
chr10_9161625	<nnxnp>	{-0}	np	nn	nn	nn	nn	nn	np	np	nn	nn	nn	nn	nn	np	np	np	np	nn	nn	np	nn	nn	nn	np	np	nn	np	np	np	np	nn	nn	np	nn	nn	nn	nn	np	np	nn	nn	nn	nn	nn	nn	nn	--
chr10_9211706	<nnxnp>	{-0}	np	nn	nn	nn	nn	nn	np	np	nn	nn	nn	nn	nn	np	np	np	np	nn	nn	np	nn	nn	nn	np	np	nn	np	np	np	np	nn	nn	np	nn	nn	nn	nn	np	np	nn	nn	nn	nn	nn	nn	nn	nn
chr10_9274049	<nnxnp>	{-0}	np	nn	nn	nn	nn	nn	np	np	nn	nn	nn	nn	nn	np	np	np	--	nn	nn	np	nn	nn	nn	np	np	nn	np	np	np	np	nn	nn	np	nn	nn	nn	nn	np	np	nn	nn	nn	nn	nn	nn	nn	nn
chr10_9169076	<nnxnp>	{-0}	np	nn	nn	nn	nn	nn	np	np	nn	nn	nn	nn	nn	np	np	np	--	nn	nn	np	nn	nn	nn	np	np	nn	np	np	np	np	nn	nn	np	nn	nn	nn	nn	np	np	nn	nn	nn	nn	nn	nn	nn	nn
chr10_2432533	<lmxll>	{1-}	ll	ll	ll	ll	ll	ll	lm	lm	lm	ll	ll	ll	ll	ll	ll	ll	ll	lm	lm	lm	lm	lm	ll	ll	ll	ll	ll	ll	ll	ll	lm	ll	lm	ll	ll	lm	lm	ll	ll	lm	ll	ll	lm	lm	lm	ll	lm
chr10_9268822	<nnxnp>	{-0}	np	nn	nn	nn	nn	nn	np	np	nn	nn	nn	nn	nn	np	np	np	np	nn	nn	np	nn	nn	nn	np	np	nn	np	np	np	np	nn	nn	np	nn	nn	nn	nn	np	np	nn	nn	nn	nn	nn	nn	nn	nn
chr10_1783338	<lmxll>	{1-}	ll	ll	ll	ll	ll	ll	lm	lm	lm	ll	ll	ll	ll	ll	ll	ll	ll	lm	lm	lm	lm	lm	ll	ll	ll	ll	ll	ll	ll	ll	lm	ll	lm	ll	ll	lm	lm	ll	ll	lm	ll	ll	lm	lm	lm	ll	lm
chr10_1733248	<lmxll>	{1-}	ll	ll	ll	ll	ll	ll	lm	lm	lm	ll	ll	ll	ll	ll	ll	ll	ll	lm	lm	lm	lm	lm	ll	ll	ll	ll	ll	ll	ll	ll	lm	ll	lm	ll	ll	lm	lm	ll	ll	lm	ll	ll	lm	lm	lm	ll	lm
chr10_1286976	<lmxll>	{0-}	lm	lm	lm	lm	lm	lm	ll	ll	ll	lm	lm	lm	lm	lm	lm	lm	lm	ll	ll	ll	ll	ll	lm	lm	lm	lm	lm	lm	lm	lm	ll	lm	ll	lm	lm	ll	ll	lm	lm	ll	lm	lm	ll	ll	ll	lm	ll
chr10_1286732	<lmxll>	{1-}	ll	ll	ll	ll	ll	ll	lm	lm	lm	ll	ll	ll	ll	ll	ll	ll	ll	lm	lm	lm	lm	lm	ll	ll	ll	ll	ll	ll	ll	ll	lm	ll	lm	ll	ll	lm	lm	ll	ll	lm	ll	ll	lm	lm	lm	ll	lm
chr10_16225731	<nnxnp>	{-0}	np	nn	nn	nn	nn	nn	np	np	nn	nn	nn	nn	nn	np	np	np	np	nn	nn	np	nn	nn	nn	np	np	nn	np	np	np	np	nn	nn	np	nn	nn	nn	nn	np	np	nn	nn	nn	nn	nn	nn	nn	nn
chr10_876173	<lmxll>	{1-}	ll	ll	ll	ll	ll	ll	lm	lm	lm	ll	ll	ll	ll	ll	ll	ll	ll	lm	lm	lm	lm	lm	ll	ll	ll	ll	ll	ll	ll	ll	lm	ll	lm	ll	ll	lm	lm	ll	ll	lm	ll	ll	lm	lm	lm	ll	lm
chr10_714464	<lmxll>	{1-}	ll	ll	ll	ll	ll	ll	lm	lm	lm	ll	ll	ll	ll	ll	ll	ll	ll	lm	lm	lm	lm	lm	ll	ll	ll	ll	ll	ll	ll	ll	lm	ll	lm	ll	ll	lm	lm	ll	ll	lm	ll	ll	lm	lm	lm	ll	lm
chr10_876115	<lmxll>	{0-}	lm	lm	lm	lm	lm	lm	ll	ll	ll	lm	lm	lm	lm	lm	lm	lm	lm	ll	ll	ll	ll	ll	lm	lm	lm	lm	lm	lm	lm	lm	ll	lm	ll	lm	lm	ll	ll	lm	lm	ll	lm	lm	ll	ll	ll	lm	ll
chr10_9774234	<lmxll>	{1-}	ll	ll	ll	ll	ll	ll	lm	lm	lm	ll	ll	ll	ll	ll	ll	ll	ll	lm	lm	lm	lm	lm	ll	ll	ll	ll	ll	ll	ll	ll	lm	ll	lm	ll	ll	lm	lm	ll	ll	lm	ll	ll	lm	lm	lm	ll	lm
chr10_9774239	<lmxll>	{1-}	ll	ll	ll	ll	ll	ll	lm	lm	lm	ll	ll	ll	ll	ll	ll	ll	ll	lm	lm	lm	lm	lm	ll	ll	ll	ll	ll	ll	ll	ll	lm	ll	lm	ll	ll	lm	lm	ll	ll	lm	ll	ll	lm	lm	lm	ll	lm
chr10_5787457	<nnxnp>	{-1}	nn	np	np	np	np	np	nn	nn	np	np	np	np	np	nn	nn	nn	--	np	np	nn	np	np	np	nn	nn	np	nn	nn	nn	nn	np	np	nn	np	np	np	np	nn	nn	np	np	np	np	np	np	np	nn
chr10_2668127	<nnxnp>	{-0}	np	nn	nn	nn	nn	nn	np	np	nn	nn	nn	nn	nn	np	np	np	--	nn	nn	np	nn	nn	nn	np	np	nn	np	np	np	np	nn	nn	np	nn	nn	nn	nn	np	np	nn	nn	nn	nn	nn	nn	nn	np
chr10_2668132	<nnxnp>	{-0}	np	nn	nn	nn	nn	nn	np	np	nn	nn	nn	nn	nn	np	np	np	--	nn	nn	np	nn	nn	nn	np	np	nn	np	np	np	np	nn	nn	np	nn	nn	nn	nn	np	np	nn	nn	nn	nn	nn	nn	nn	np
chr10_13369210	<lmxll>	{0-}	lm	lm	lm	lm	lm	lm	ll	ll	ll	lm	lm	lm	lm	lm	lm	lm	lm	ll	ll	ll	ll	ll	lm	lm	lm	lm	lm	lm	lm	lm	ll	lm	ll	lm	lm	ll	ll	lm	lm	ll	lm	lm	ll	ll	ll	lm	ll
chr10_7312152	<lmxll>	{0-}	lm	lm	lm	lm	lm	lm	ll	ll	ll	lm	lm	lm	lm	lm	lm	lm	lm	ll	ll	ll	ll	ll	lm	lm	lm	lm	lm	lm	lm	lm	ll	lm	ll	lm	lm	ll	ll	lm	lm	ll	lm	lm	ll	ll	ll	lm	ll
chr10_7312092	<lmxll>	{0-}	lm	lm	lm	lm	lm	lm	ll	ll	ll	lm	lm	lm	lm	lm	lm	lm	lm	ll	ll	ll	ll	ll	lm	lm	lm	lm	lm	lm	lm	lm	ll	lm	ll	lm	lm	ll	ll	lm	lm	ll	lm	lm	ll	ll	ll	lm	ll
chr10_7312106	<lmxll>	{0-}	lm	lm	lm	lm	lm	lm	ll	ll	ll	lm	lm	lm	lm	lm	lm	lm	lm	ll	ll	ll	ll	ll	lm	lm	lm	lm	lm	lm	lm	lm	ll	lm	ll	lm	lm	ll	ll	lm	lm	ll	lm	lm	ll	ll	ll	lm	ll
chr10_7312096	<lmxll>	{0-}	lm	lm	lm	lm	lm	lm	ll	ll	ll	lm	lm	lm	lm	lm	lm	lm	lm	ll	ll	ll	ll	ll	lm	lm	lm	lm	lm	lm	lm	lm	ll	lm	ll	lm	lm	ll	ll	lm	lm	ll	lm	lm	ll	ll	ll	lm	ll
chr10_6762209	<hkxhk>	{00}	kk	hk	hk	hk	hk	hk	hk	hk	hh	hk	hk	hk	hk	kk	kk	kk	hk	hh	hh	hk	hh	hh	hk	kk	kk	hk	kk	kk	kk	kk	hh	hk	hk	hk	hk	hh	hh	kk	kk	hh	hk	hk	hh	hh	hh	hk	hk
chr10_6612250	<lmxll>	{0-}	lm	lm	lm	lm	lm	lm	ll	ll	ll	lm	lm	lm	lm	lm	lm	lm	lm	ll	ll	ll	ll	ll	lm	lm	lm	lm	lm	lm	lm	lm	ll	lm	ll	lm	lm	ll	ll	lm	lm	ll	lm	lm	ll	ll	ll	lm	ll
chr10_6761962	<hkxhk>	{00}	kk	hk	hk	hk	hk	hk	hk	hk	hh	hk	hk	hk	hk	kk	kk	kk	hk	hh	hh	hk	hh	hh	hk	kk	kk	hk	kk	kk	kk	kk	hh	hk	hk	hk	hk	hh	hh	kk	kk	hh	hk	hk	hh	hh	hh	hk	hk
chr10_9268999	<lmxll>	{0-}	lm	lm	lm	lm	lm	lm	ll	ll	ll	lm	lm	lm	lm	lm	lm	lm	lm	ll	ll	ll	ll	ll	lm	lm	lm	lm	lm	lm	lm	lm	ll	lm	ll	lm	lm	ll	ll	lm	lm	ll	lm	lm	ll	ll	ll	lm	ll
chr10_8989453	<lmxll>	{0-}	lm	lm	lm	lm	lm	lm	ll	ll	ll	lm	lm	lm	lm	lm	lm	lm	lm	ll	ll	ll	ll	ll	lm	lm	lm	lm	lm	lm	lm	lm	ll	lm	ll	lm	lm	ll	ll	lm	lm	ll	lm	lm	ll	ll	ll	lm	ll
chr10_9885129	<lmxll>	{0-}	lm	lm	lm	lm	lm	lm	ll	ll	ll	lm	lm	lm	lm	lm	lm	lm	lm	ll	ll	ll	ll	ll	lm	lm	lm	lm	lm	lm	lm	lm	ll	lm	ll	lm	lm	ll	ll	lm	lm	ll	lm	lm	ll	ll	ll	lm	ll
chr10_14769301	<lmxll>	{0-}	lm	lm	lm	lm	lm	lm	ll	ll	ll	lm	lm	lm	lm	lm	lm	lm	lm	ll	ll	ll	ll	ll	lm	lm	lm	lm	lm	lm	lm	lm	ll	lm	ll	lm	lm	ll	ll	lm	lm	ll	lm	lm	ll	ll	ll	lm	ll
chr10_15029407	<lmxll>	{0-}	lm	lm	lm	lm	lm	lm	ll	ll	ll	lm	lm	lm	lm	lm	lm	lm	lm	ll	ll	ll	ll	ll	lm	lm	lm	lm	lm	lm	lm	lm	ll	lm	ll	lm	lm	ll	ll	lm	lm	ll	lm	lm	ll	ll	ll	lm	ll
chr10_15150092	<lmxll>	{0-}	lm	lm	lm	lm	lm	lm	ll	ll	ll	lm	lm	lm	lm	lm	lm	lm	lm	ll	ll	ll	ll	ll	lm	lm	lm	lm	lm	lm	lm	lm	ll	lm	ll	lm	lm	ll	ll	lm	lm	ll	lm	lm	ll	ll	ll	lm	ll
chr10_6761948	<hkxhk>	{00}	kk	hk	hk	hk	hk	hk	hk	hk	hh	hk	hk	hk	hk	kk	kk	kk	hk	hh	hh	hk	hh	hh	hk	kk	kk	hk	kk	kk	kk	kk	hh	hk	hk	hk	hk	hh	hh	kk	kk	hh	hk	hk	hh	hh	hh	hk	--
chr10_7490804	<lmxll>	{0-}	lm	lm	lm	lm	lm	lm	ll	ll	ll	lm	lm	lm	lm	lm	lm	lm	lm	ll	ll	ll	ll	ll	lm	lm	lm	lm	lm	lm	lm	lm	ll	lm	ll	lm	lm	ll	ll	lm	lm	ll	lm	lm	ll	ll	ll	lm	ll
chr10_7490803	<lmxll>	{0-}	lm	lm	lm	lm	lm	lm	ll	ll	ll	lm	lm	lm	lm	lm	lm	lm	lm	ll	ll	ll	ll	ll	lm	lm	lm	lm	lm	lm	lm	lm	ll	lm	ll	lm	lm	ll	ll	lm	lm	ll	lm	lm	ll	ll	ll	lm	ll
chr10_6747881	<hkxhk>	{11}	hh	hk	hk	hk	hk	hk	hk	hk	kk	hk	hk	hk	hk	hh	hh	hh	hk	kk	kk	hk	kk	kk	hk	hh	hh	hk	hh	hh	hh	hh	kk	hk	hk	hk	hk	kk	kk	hh	hh	kk	hk	hk	kk	kk	kk	hk	kk
chr10_6662809	<lmxll>	{0-}	lm	lm	lm	lm	lm	lm	ll	ll	ll	lm	lm	lm	lm	lm	lm	lm	lm	ll	ll	ll	ll	ll	lm	lm	lm	lm	lm	lm	lm	lm	ll	lm	ll	lm	lm	ll	ll	lm	lm	ll	lm	lm	ll	ll	ll	lm	ll
chr10_6662751	<lmxll>	{0-}	lm	lm	lm	lm	lm	lm	ll	ll	ll	lm	lm	lm	lm	lm	lm	lm	lm	ll	ll	ll	ll	ll	lm	lm	lm	lm	lm	lm	lm	lm	ll	lm	ll	lm	lm	ll	ll	lm	lm	ll	lm	lm	ll	ll	ll	lm	ll
chr10_10527282	<lmxll>	{0-}	lm	lm	lm	lm	lm	lm	ll	ll	ll	lm	lm	lm	lm	lm	lm	lm	lm	ll	ll	ll	ll	ll	lm	lm	lm	lm	lm	lm	lm	lm	ll	lm	ll	lm	lm	ll	ll	lm	lm	ll	lm	lm	ll	ll	ll	lm	ll
chr10_10527275	<lmxll>	{0-}	lm	lm	lm	lm	lm	lm	ll	ll	ll	lm	lm	lm	lm	lm	lm	lm	lm	ll	ll	ll	ll	ll	lm	lm	lm	lm	lm	lm	lm	lm	ll	lm	ll	lm	lm	ll	ll	lm	lm	ll	lm	lm	ll	ll	ll	lm	ll
chr10_7802017	<lmxll>	{0-}	lm	lm	lm	lm	lm	lm	ll	ll	ll	lm	lm	lm	lm	lm	lm	lm	lm	ll	ll	ll	ll	ll	lm	lm	lm	lm	lm	lm	lm	lm	ll	lm	ll	lm	lm	ll	ll	lm	lm	ll	lm	lm	ll	ll	ll	lm	ll
chr10_7801991	<lmxll>	{0-}	lm	lm	lm	lm	lm	lm	ll	ll	ll	lm	lm	lm	lm	lm	lm	lm	lm	ll	ll	ll	ll	ll	lm	lm	lm	lm	lm	lm	lm	lm	ll	lm	ll	lm	lm	ll	ll	lm	lm	ll	lm	lm	ll	ll	ll	lm	ll
chr10_7802262	<hkxhk>	{11}	hh	hk	hk	hk	hk	hk	hk	hk	kk	hk	hk	hk	hk	hh	hh	hh	hk	kk	kk	hk	kk	kk	hk	hh	hh	hk	hh	hh	hh	hh	kk	hk	hk	hk	hk	kk	kk	hh	hh	kk	hk	hk	kk	kk	kk	hk	kk
chr10_8299676	<lmxll>	{0-}	lm	lm	lm	lm	lm	lm	ll	ll	ll	lm	lm	lm	lm	lm	lm	lm	lm	ll	ll	ll	ll	ll	lm	lm	lm	lm	lm	lm	lm	lm	ll	lm	ll	lm	lm	ll	ll	lm	lm	ll	lm	lm	ll	ll	ll	lm	ll
chr10_10381725	<lmxll>	{0-}	lm	lm	lm	lm	lm	lm	ll	ll	ll	lm	lm	lm	lm	lm	lm	lm	lm	ll	ll	ll	ll	ll	lm	lm	lm	lm	lm	lm	lm	lm	ll	lm	ll	lm	lm	ll	ll	lm	lm	ll	lm	lm	ll	ll	ll	lm	ll
chr10_12151755	<lmxll>	{0-}	lm	lm	lm	lm	lm	lm	ll	ll	ll	lm	lm	lm	lm	lm	lm	lm	lm	ll	ll	ll	ll	ll	lm	lm	lm	lm	lm	lm	lm	lm	ll	lm	ll	lm	lm	ll	ll	lm	lm	ll	lm	lm	ll	ll	ll	lm	ll
chr10_7514242	<hkxhk>	{11}	hh	hk	hk	hk	hk	hk	hk	hk	kk	hk	hk	hk	hk	hh	hh	hh	--	kk	kk	hk	kk	kk	hk	--	hh	hk	hh	hh	hh	hh	kk	hk	hk	hk	hk	kk	kk	hh	hh	kk	hk	hk	kk	kk	kk	hk	kk
chr10_15551969	<lmxll>	{0-}	lm	lm	lm	lm	lm	lm	ll	ll	ll	lm	lm	lm	lm	lm	lm	lm	lm	ll	ll	ll	ll	ll	lm	lm	lm	lm	lm	lm	lm	lm	ll	lm	ll	lm	lm	ll	ll	lm	lm	ll	lm	lm	ll	ll	ll	lm	ll
chr10_14417867	<lmxll>	{0-}	lm	lm	lm	lm	lm	lm	ll	ll	ll	lm	lm	lm	lm	lm	lm	lm	lm	ll	ll	ll	ll	ll	lm	lm	lm	lm	lm	lm	lm	lm	ll	lm	ll	lm	lm	ll	ll	lm	lm	ll	lm	lm	ll	ll	ll	lm	ll
chr10_12151731	<lmxll>	{0-}	lm	lm	lm	lm	lm	lm	ll	ll	ll	lm	lm	lm	lm	lm	lm	lm	lm	ll	ll	ll	ll	ll	lm	lm	lm	lm	lm	lm	lm	lm	ll	lm	ll	lm	lm	ll	ll	lm	lm	ll	lm	lm	ll	ll	ll	lm	ll
chr10_8309175	<hkxhk>	{11}	hh	hk	hk	hk	hk	hk	hk	hk	kk	hk	hk	hk	hk	hh	hh	hh	hh	kk	kk	hk	kk	kk	hk	hk	hh	hk	hh	hh	hh	hh	kk	hk	hk	hk	hk	kk	kk	hh	hh	kk	hk	hk	kk	kk	kk	hk	kk
chr10_9672343	<lmxll>	{0-}	lm	lm	lm	lm	lm	lm	ll	ll	ll	lm	lm	lm	lm	lm	lm	lm	lm	ll	ll	ll	ll	ll	lm	lm	lm	lm	lm	lm	lm	lm	ll	lm	ll	lm	lm	ll	ll	lm	lm	ll	lm	lm	ll	ll	ll	lm	ll
chr10_8122327	<nnxnp>	{-0}	np	nn	nn	nn	nn	nn	np	np	nn	nn	nn	nn	nn	np	np	np	np	nn	nn	np	nn	nn	nn	nn	np	nn	np	np	np	np	nn	nn	np	nn	nn	nn	nn	np	np	nn	nn	nn	nn	nn	nn	nn	nn
chr10_8904856	<nnxnp>	{-0}	np	nn	nn	nn	nn	nn	np	np	nn	nn	nn	nn	nn	np	np	np	np	nn	nn	np	nn	nn	nn	nn	np	nn	np	np	np	np	nn	nn	np	nn	nn	nn	nn	np	np	nn	nn	nn	nn	nn	nn	nn	nn
chr10_8904855	<nnxnp>	{-0}	np	nn	nn	nn	nn	nn	np	np	nn	nn	nn	nn	nn	np	np	np	np	nn	nn	np	nn	nn	nn	nn	np	nn	np	np	np	np	nn	nn	np	nn	nn	nn	nn	np	np	nn	nn	nn	nn	nn	nn	nn	nn
chr10_8989490	<hkxhk>	{11}	hh	hk	hk	hk	hk	hk	hk	hk	kk	hk	hk	hk	hk	hh	hh	hh	hh	kk	kk	hk	kk	kk	hk	hk	hh	hk	hh	hh	hh	hh	kk	hk	hk	hk	hk	kk	kk	hh	hh	kk	hk	hk	kk	kk	kk	hk	kk
chr10_8921825	<hkxhk>	{11}	hh	hk	hk	hk	hk	hk	hk	hk	kk	hk	hk	hk	hk	hh	hh	hh	hh	kk	kk	hk	kk	kk	hk	hk	hh	hk	hh	hh	hh	hh	kk	hk	hk	hk	hk	kk	kk	hh	hh	kk	hk	hk	kk	kk	kk	hk	kk
chr10_9614968	<nnxnp>	{-0}	np	nn	nn	nn	nn	nn	np	np	nn	nn	nn	nn	nn	np	np	np	np	nn	nn	np	nn	nn	nn	nn	np	nn	np	np	np	np	nn	nn	np	nn	nn	nn	nn	np	np	nn	nn	nn	nn	nn	nn	nn	nn
chr10_9614955	<nnxnp>	{-0}	np	nn	nn	nn	nn	nn	np	np	nn	nn	nn	nn	nn	np	np	np	np	nn	nn	np	nn	nn	nn	nn	np	nn	np	np	np	np	nn	nn	np	nn	nn	nn	nn	np	np	nn	nn	nn	nn	nn	nn	nn	nn
chr10_9672094	<hkxhk>	{11}	hh	hk	hk	hk	hk	hk	hk	hk	kk	hk	hk	hk	hk	hh	hh	hh	hh	kk	kk	hk	kk	kk	hk	hk	hh	hk	hh	hh	hh	hh	kk	hk	hk	hk	hk	kk	kk	hh	hh	kk	hk	hk	kk	kk	kk	hk	kk
chr10_8834786	<hkxhk>	{00}	kk	hk	hk	hk	hk	hk	hk	hk	hh	hk	hk	hk	hk	kk	kk	kk	kk	hh	hh	hk	hh	hh	hk	hk	kk	hk	kk	kk	kk	kk	hh	hk	hk	hk	hk	hh	hh	kk	kk	hh	hk	hk	hh	hh	hh	hk	hh
chr10_8053611	<hkxhk>	{11}	hh	hk	hk	hk	hk	hk	hk	hk	kk	hk	hk	hk	hk	hh	hh	hh	hh	kk	kk	hk	kk	kk	hk	hk	hh	hk	hh	hh	hh	hh	kk	hk	hk	hk	hk	kk	kk	hh	hh	kk	hk	hk	kk	kk	kk	hk	kk
chr10_8392545	<hkxhk>	{00}	kk	hk	hk	hk	hk	hk	hk	hk	hh	hk	hk	hk	hk	kk	kk	kk	kk	hh	hh	hk	hh	hh	hk	hk	kk	hk	kk	kk	kk	kk	hh	hk	hk	hk	hk	hh	hh	kk	kk	hh	hk	hk	hh	hh	hh	hk	hh
chr10_8392488	<nnxnp>	{-0}	np	nn	nn	nn	nn	nn	np	np	nn	nn	nn	nn	nn	np	np	np	np	nn	nn	np	nn	nn	nn	nn	np	nn	np	np	np	np	nn	nn	np	nn	nn	nn	nn	np	np	nn	nn	nn	nn	nn	nn	nn	nn
chr10_7512649	<nnxnp>	{-0}	np	nn	nn	nn	nn	nn	np	np	nn	nn	nn	nn	nn	np	np	np	np	nn	nn	np	nn	nn	nn	nn	np	nn	np	np	np	np	nn	nn	np	nn	nn	nn	nn	np	np	nn	nn	nn	nn	nn	nn	nn	nn
chr10_10074174	<lmxll>	{0-}	lm	lm	lm	lm	lm	lm	ll	ll	ll	lm	lm	lm	lm	lm	lm	lm	lm	ll	ll	ll	ll	ll	lm	lm	lm	lm	lm	lm	lm	lm	ll	lm	ll	lm	lm	ll	ll	lm	lm	ll	lm	lm	ll	ll	ll	lm	ll
chr10_10074227	<lmxll>	{0-}	lm	lm	lm	lm	lm	lm	ll	ll	ll	lm	lm	lm	lm	lm	lm	lm	lm	ll	ll	ll	ll	ll	lm	lm	lm	lm	lm	lm	lm	lm	ll	lm	ll	lm	lm	ll	ll	lm	lm	ll	lm	lm	ll	ll	ll	lm	ll
chr10_11882766	<lmxll>	{0-}	lm	lm	lm	lm	lm	lm	ll	ll	ll	lm	lm	lm	lm	lm	lm	lm	lm	ll	ll	ll	ll	ll	lm	lm	lm	lm	lm	lm	lm	lm	ll	lm	ll	lm	lm	ll	ll	lm	lm	ll	lm	lm	ll	ll	ll	lm	ll
chr10_9885175	<lmxll>	{0-}	lm	lm	lm	lm	lm	lm	ll	ll	ll	lm	lm	lm	lm	lm	lm	lm	lm	ll	ll	ll	ll	ll	lm	lm	lm	lm	lm	lm	lm	lm	ll	lm	ll	lm	lm	ll	ll	lm	lm	ll	lm	lm	ll	ll	ll	lm	ll
chr10_8337190	<lmxll>	{0-}	lm	lm	lm	lm	lm	lm	ll	ll	ll	lm	lm	lm	lm	lm	lm	lm	lm	ll	ll	ll	ll	ll	lm	lm	lm	lm	lm	lm	lm	lm	ll	lm	ll	lm	lm	ll	ll	lm	lm	ll	lm	lm	ll	ll	ll	lm	ll
chr10_8952081	<lmxll>	{0-}	lm	lm	lm	lm	lm	lm	ll	ll	ll	lm	lm	lm	lm	lm	lm	lm	lm	ll	ll	ll	ll	ll	lm	lm	lm	lm	lm	lm	lm	lm	ll	lm	ll	lm	lm	ll	ll	lm	lm	ll	lm	lm	ll	ll	ll	lm	ll
chr10_9050406	<lmxll>	{0-}	lm	lm	lm	lm	lm	lm	ll	ll	ll	lm	lm	lm	lm	lm	lm	lm	lm	ll	ll	ll	ll	ll	lm	lm	lm	lm	lm	lm	lm	lm	ll	lm	ll	lm	lm	ll	ll	lm	lm	ll	lm	lm	ll	ll	ll	lm	ll
chr10_8144826	<lmxll>	{0-}	lm	lm	lm	lm	lm	lm	ll	ll	ll	lm	lm	lm	lm	lm	lm	lm	lm	ll	ll	ll	ll	ll	lm	lm	lm	lm	lm	lm	lm	lm	ll	lm	ll	lm	lm	ll	ll	lm	lm	ll	lm	lm	ll	ll	ll	lm	ll
chr10_6997273	<lmxll>	{0-}	lm	lm	lm	lm	lm	lm	ll	ll	ll	lm	lm	lm	lm	lm	lm	lm	lm	ll	ll	ll	ll	ll	lm	lm	lm	lm	lm	lm	lm	lm	ll	lm	ll	lm	lm	ll	ll	lm	lm	ll	lm	lm	ll	ll	ll	lm	ll
chr10_7142976	<lmxll>	{0-}	lm	lm	lm	lm	lm	lm	ll	ll	ll	lm	lm	lm	lm	lm	lm	lm	lm	ll	ll	ll	ll	ll	lm	lm	lm	lm	lm	lm	lm	lm	ll	lm	ll	lm	lm	ll	ll	lm	lm	ll	lm	lm	ll	ll	ll	lm	ll
chr10_6853889	<nnxnp>	{-0}	np	nn	nn	nn	nn	nn	np	np	nn	nn	nn	nn	nn	np	np	np	np	nn	nn	nn	nn	nn	nn	nn	np	nn	np	np	np	np	nn	nn	np	nn	nn	nn	nn	np	np	nn	nn	nn	nn	nn	nn	np	nn
chr10_7312065	<hkxhk>	{00}	kk	hk	hk	hk	hk	hk	hk	hk	hh	hk	hk	hk	hk	kk	kk	kk	kk	hh	hh	hh	hh	hh	hk	hk	kk	hk	kk	kk	kk	kk	hh	hk	hk	hk	hk	hh	hh	kk	kk	hh	hk	hk	hh	hh	hh	kk	hh
chr10_7353927	<hkxhk>	{00}	kk	hk	hk	hk	hk	hk	hk	hk	hh	hk	hk	hk	hk	kk	kk	kk	kk	hh	hh	hh	hh	hh	hk	hk	kk	hk	kk	kk	kk	kk	hh	hk	hk	hk	hk	hh	hh	kk	kk	hh	hk	hk	hh	hh	hh	kk	hh
chr10_7142776	<nnxnp>	{-0}	np	nn	nn	nn	nn	nn	np	np	nn	nn	nn	nn	nn	np	np	np	np	nn	nn	nn	nn	nn	nn	nn	np	nn	np	np	np	np	nn	nn	np	nn	nn	nn	nn	np	np	nn	nn	nn	nn	nn	nn	np	nn
chr10_7312075	<hkxhk>	{00}	kk	hk	hk	hk	hk	hk	hk	hk	hh	hk	hk	hk	hk	kk	kk	kk	kk	hh	hh	hh	hh	hh	hk	hk	kk	hk	kk	kk	kk	kk	hh	hk	hk	hk	hk	hh	hh	kk	kk	hh	hk	hk	hh	hh	hh	kk	hh
chr10_6884669	<hkxhk>	{11}	hh	hk	hk	hk	hk	hk	hk	hk	kk	hk	hk	hk	hk	hh	hh	hh	hh	kk	kk	kk	kk	kk	hk	hk	hh	hk	hh	hh	hh	hh	kk	hk	hk	hk	hk	kk	kk	hh	hh	kk	hk	hk	kk	kk	kk	hh	kk
chr10_10353327	<lmxll>	{0-}	lm	lm	lm	lm	lm	lm	ll	ll	ll	lm	lm	lm	lm	lm	lm	lm	lm	ll	ll	ll	ll	ll	lm	lm	lm	lm	lm	lm	lm	lm	ll	lm	ll	lm	lm	ll	ll	lm	lm	ll	lm	lm	ll	ll	ll	lm	ll
chr10_10353374	<lmxll>	{0-}	lm	lm	lm	lm	lm	lm	ll	ll	ll	lm	lm	lm	lm	lm	lm	lm	lm	ll	ll	ll	ll	ll	lm	lm	lm	lm	lm	lm	lm	lm	ll	lm	ll	lm	lm	ll	ll	lm	lm	ll	lm	lm	ll	ll	ll	lm	ll
chr10_6880266	<nnxnp>	{-0}	np	nn	nn	nn	nn	nn	np	np	nn	nn	nn	nn	nn	np	np	np	np	nn	nn	nn	nn	nn	nn	nn	np	nn	np	np	np	np	nn	nn	np	nn	nn	nn	nn	np	np	nn	nn	nn	nn	nn	nn	np	nn
chr10_10366083	<lmxll>	{0-}	lm	lm	lm	lm	lm	lm	ll	ll	ll	lm	lm	lm	lm	lm	lm	lm	lm	ll	ll	ll	ll	ll	lm	lm	lm	lm	lm	lm	lm	lm	ll	lm	ll	lm	lm	ll	ll	lm	lm	ll	lm	lm	ll	ll	ll	lm	ll
chr10_6860555	<nnxnp>	{-0}	np	nn	nn	nn	nn	nn	np	np	nn	nn	nn	nn	nn	np	np	np	np	nn	nn	nn	nn	nn	nn	nn	np	nn	np	np	np	np	nn	nn	np	nn	nn	nn	nn	np	np	nn	nn	nn	nn	nn	nn	np	nn
chr10_6963298	<nnxnp>	{-0}	np	nn	nn	nn	nn	nn	np	np	nn	nn	nn	nn	nn	np	np	np	np	nn	nn	nn	nn	nn	nn	nn	np	nn	np	np	np	np	nn	nn	np	nn	nn	nn	nn	np	np	nn	nn	nn	nn	nn	nn	np	nn
chr10_10376283	<lmxll>	{0-}	lm	lm	lm	lm	lm	lm	ll	ll	ll	lm	lm	lm	lm	lm	lm	lm	lm	ll	ll	ll	ll	ll	lm	lm	lm	lm	lm	lm	lm	lm	ll	lm	ll	lm	lm	ll	ll	lm	lm	ll	lm	lm	ll	ll	ll	lm	ll
chr10_6880066	<nnxnp>	{-0}	np	nn	nn	nn	nn	nn	np	np	nn	nn	nn	nn	nn	np	np	np	np	nn	nn	nn	nn	nn	nn	nn	np	nn	np	np	np	np	nn	nn	np	nn	nn	nn	nn	np	np	nn	nn	nn	nn	nn	nn	np	nn
chr10_17860877	<lmxll>	{0-}	lm	lm	lm	lm	lm	lm	ll	ll	ll	lm	lm	lm	lm	lm	lm	lm	lm	ll	ll	ll	ll	ll	lm	lm	lm	lm	lm	lm	lm	lm	ll	lm	ll	lm	lm	ll	ll	lm	lm	ll	lm	lm	ll	ll	ll	lm	ll
chr10_17861853	<lmxll>	{0-}	lm	lm	lm	lm	lm	lm	ll	ll	ll	lm	lm	lm	lm	lm	lm	lm	lm	ll	ll	ll	ll	ll	lm	lm	lm	lm	lm	lm	lm	lm	ll	lm	ll	lm	lm	ll	ll	lm	lm	ll	lm	lm	ll	ll	ll	lm	ll
chr10_17434029	<lmxll>	{0-}	lm	lm	lm	lm	lm	lm	ll	ll	ll	lm	lm	lm	lm	lm	lm	lm	lm	ll	ll	ll	ll	ll	lm	lm	lm	lm	lm	lm	lm	lm	ll	lm	ll	lm	lm	ll	ll	lm	lm	ll	lm	lm	ll	ll	ll	lm	ll
chr10_14769561	<lmxll>	{0-}	lm	lm	lm	lm	lm	lm	ll	ll	ll	lm	lm	lm	lm	lm	lm	lm	lm	ll	ll	ll	ll	ll	lm	lm	lm	lm	lm	lm	lm	lm	ll	lm	ll	lm	lm	ll	ll	lm	lm	ll	lm	lm	ll	ll	ll	lm	ll
chr10_12178764	<lmxll>	{0-}	lm	lm	lm	lm	lm	lm	ll	ll	ll	lm	lm	lm	lm	lm	lm	lm	lm	ll	ll	ll	ll	ll	lm	lm	lm	lm	lm	lm	lm	lm	ll	lm	ll	lm	lm	ll	ll	lm	lm	ll	lm	lm	ll	ll	ll	lm	ll
chr10_9269519	<lmxll>	{0-}	lm	lm	lm	lm	lm	lm	ll	ll	ll	lm	lm	lm	lm	lm	lm	lm	lm	ll	ll	ll	ll	ll	lm	lm	lm	lm	lm	lm	lm	lm	ll	lm	ll	lm	lm	ll	ll	lm	lm	ll	lm	lm	ll	ll	ll	lm	ll
chr10_9269541	<lmxll>	{0-}	lm	lm	lm	lm	lm	lm	ll	ll	ll	lm	lm	lm	lm	lm	lm	lm	lm	ll	ll	ll	ll	ll	lm	lm	lm	lm	lm	lm	lm	lm	ll	lm	ll	lm	lm	ll	ll	lm	lm	ll	lm	lm	ll	ll	ll	lm	ll
chr10_6893426	<nnxnp>	{-0}	np	nn	nn	nn	nn	nn	np	np	nn	nn	nn	nn	nn	np	np	np	np	np	nn	nn	nn	nn	nn	nn	np	nn	np	np	np	np	nn	nn	np	nn	nn	nn	nn	np	np	nn	nn	nn	nn	nn	nn	np	nn
chr10_8921823	<lmxll>	{0-}	lm	lm	lm	lm	lm	lm	ll	ll	ll	lm	lm	lm	lm	lm	lm	lm	lm	ll	ll	ll	ll	ll	lm	lm	lm	lm	lm	lm	lm	lm	ll	lm	ll	lm	lm	ll	ll	lm	lm	ll	lm	lm	ll	ll	ll	lm	ll
chr10_9269611	<lmxll>	{0-}	lm	lm	lm	lm	lm	lm	ll	ll	ll	lm	lm	lm	lm	lm	lm	lm	lm	ll	ll	ll	ll	ll	lm	lm	lm	lm	lm	lm	lm	lm	ll	lm	ll	lm	lm	ll	ll	lm	lm	ll	lm	lm	ll	ll	ll	lm	ll
chr10_11530746	<lmxll>	{0-}	lm	lm	lm	lm	lm	lm	ll	ll	ll	lm	lm	lm	lm	lm	lm	lm	lm	ll	ll	ll	ll	ll	lm	lm	lm	lm	lm	lm	lm	lm	ll	lm	ll	lm	lm	ll	ll	lm	lm	ll	lm	lm	ll	ll	ll	lm	ll
chr10_11530799	<lmxll>	{0-}	lm	lm	lm	lm	lm	lm	ll	ll	ll	lm	lm	lm	lm	lm	lm	lm	lm	ll	ll	ll	ll	ll	lm	lm	lm	lm	lm	lm	lm	lm	ll	lm	ll	lm	lm	ll	ll	lm	lm	ll	lm	lm	ll	ll	ll	lm	ll
chr10_11530804	<lmxll>	{0-}	lm	lm	lm	lm	lm	lm	ll	ll	ll	lm	lm	lm	lm	lm	lm	lm	lm	ll	ll	ll	ll	ll	lm	lm	lm	lm	lm	lm	lm	lm	ll	lm	ll	lm	lm	ll	ll	lm	lm	ll	lm	lm	ll	ll	ll	lm	ll
chr10_15269588	<lmxll>	{0-}	lm	lm	lm	lm	lm	lm	ll	ll	ll	lm	lm	lm	lm	lm	lm	lm	lm	ll	ll	ll	ll	ll	lm	lm	lm	lm	lm	lm	lm	lm	ll	lm	ll	lm	lm	ll	ll	lm	lm	ll	lm	lm	ll	ll	ll	lm	ll
chr10_9719896	<lmxll>	{0-}	lm	lm	lm	lm	lm	lm	ll	ll	ll	lm	lm	lm	lm	lm	lm	lm	lm	ll	ll	ll	ll	ll	lm	lm	lm	lm	lm	lm	lm	lm	ll	lm	ll	lm	lm	ll	ll	lm	lm	ll	lm	lm	ll	ll	ll	lm	ll
chr10_6880347	<nnxnp>	{-0}	np	nn	nn	nn	nn	nn	np	np	nn	nn	nn	nn	nn	np	np	np	nn	np	nn	nn	nn	nn	nn	nn	np	nn	np	np	np	np	nn	nn	np	nn	nn	nn	nn	np	np	nn	nn	nn	nn	nn	nn	np	nn
chr10_12446865	<lmxll>	{0-}	lm	lm	lm	lm	lm	lm	ll	ll	ll	lm	lm	lm	lm	lm	lm	lm	lm	ll	ll	ll	ll	ll	lm	lm	lm	lm	lm	lm	lm	lm	ll	lm	ll	lm	lm	ll	ll	lm	lm	ll	lm	lm	ll	ll	ll	lm	ll
chr10_8308905	<lmxll>	{0-}	lm	lm	lm	lm	lm	lm	ll	ll	ll	lm	lm	lm	lm	lm	lm	lm	lm	ll	ll	ll	ll	ll	lm	lm	lm	lm	lm	lm	lm	lm	ll	lm	ll	lm	lm	ll	ll	lm	lm	ll	lm	lm	ll	ll	ll	lm	ll
chr10_11801017	<lmxll>	{0-}	lm	lm	lm	lm	lm	lm	ll	ll	ll	lm	lm	lm	lm	lm	lm	lm	lm	ll	ll	ll	ll	ll	lm	lm	lm	lm	lm	lm	lm	lm	ll	lm	ll	lm	lm	ll	ll	lm	lm	ll	lm	lm	ll	ll	ll	lm	ll
chr10_12178720	<lmxll>	{0-}	lm	lm	lm	lm	lm	lm	ll	ll	ll	lm	lm	lm	lm	lm	lm	lm	lm	ll	ll	ll	ll	ll	lm	lm	lm	lm	lm	lm	lm	lm	ll	lm	ll	lm	lm	ll	ll	lm	lm	ll	lm	lm	ll	ll	ll	lm	ll
chr10_12178845	<lmxll>	{0-}	lm	lm	lm	lm	lm	lm	ll	ll	ll	lm	lm	lm	lm	lm	lm	lm	lm	ll	ll	ll	ll	ll	lm	lm	lm	lm	lm	lm	lm	lm	ll	lm	ll	lm	lm	ll	ll	lm	lm	ll	lm	lm	ll	ll	ll	lm	ll
chr10_6128849	<lmxll>	{0-}	lm	lm	lm	lm	lm	lm	ll	ll	ll	lm	lm	lm	lm	lm	lm	lm	lm	ll	ll	ll	ll	ll	lm	lm	lm	lm	lm	lm	lm	lm	ll	lm	ll	lm	lm	ll	ll	lm	lm	ll	lm	lm	ll	ll	ll	lm	ll
chr10_5899155	<lmxll>	{0-}	lm	lm	lm	lm	lm	lm	ll	ll	ll	lm	lm	lm	lm	lm	lm	lm	lm	ll	ll	ll	ll	ll	lm	lm	lm	lm	lm	lm	lm	lm	ll	lm	ll	lm	lm	ll	ll	lm	lm	ll	lm	lm	ll	ll	ll	lm	ll
chr10_5899150	<lmxll>	{0-}	lm	lm	lm	lm	lm	lm	ll	ll	ll	lm	lm	lm	lm	lm	lm	lm	lm	ll	ll	ll	ll	ll	lm	lm	lm	lm	lm	lm	lm	lm	ll	lm	ll	lm	lm	ll	ll	lm	lm	ll	lm	lm	ll	ll	ll	lm	ll
chr10_6762234	<nnxnp>	{-0}	np	nn	nn	nn	nn	nn	np	np	nn	nn	nn	nn	nn	--	np	np	np	np	nn	nn	nn	nn	nn	nn	np	nn	np	np	np	np	nn	nn	np	nn	nn	nn	nn	np	np	nn	nn	nn	nn	nn	nn	np	nn
chr10_6188563	<lmxll>	{0-}	lm	lm	lm	lm	lm	lm	ll	ll	ll	lm	lm	lm	lm	lm	lm	lm	lm	ll	ll	ll	ll	ll	lm	lm	lm	lm	lm	lm	lm	lm	ll	lm	ll	lm	lm	ll	ll	lm	lm	ll	lm	lm	ll	ll	ll	lm	ll
chr10_5262620	<lmxll>	{0-}	lm	lm	lm	lm	lm	lm	ll	ll	ll	lm	lm	lm	lm	lm	lm	lm	lm	ll	ll	ll	ll	ll	lm	lm	lm	lm	lm	lm	lm	lm	ll	lm	ll	lm	lm	ll	ll	lm	lm	ll	lm	lm	ll	ll	ll	lm	ll
chr10_5251186	<lmxll>	{0-}	lm	lm	lm	lm	lm	lm	ll	ll	ll	lm	lm	lm	lm	lm	lm	lm	lm	ll	ll	ll	ll	ll	lm	lm	lm	lm	lm	lm	lm	lm	ll	lm	ll	lm	lm	ll	ll	lm	lm	ll	lm	lm	ll	ll	ll	lm	ll
chr10_5139821	<lmxll>	{0-}	lm	lm	lm	lm	lm	lm	ll	ll	ll	lm	lm	lm	lm	lm	lm	lm	lm	ll	ll	ll	ll	ll	lm	lm	lm	lm	lm	lm	lm	lm	ll	lm	ll	lm	lm	ll	ll	lm	lm	ll	lm	lm	ll	ll	ll	lm	ll
chr10_8053624	<lmxll>	{0-}	lm	lm	lm	lm	lm	lm	ll	ll	ll	lm	lm	lm	lm	lm	lm	lm	lm	ll	ll	ll	ll	ll	lm	lm	lm	lm	lm	lm	lm	lm	ll	lm	ll	lm	lm	ll	ll	lm	lm	ll	lm	lm	ll	ll	ll	lm	ll
chr10_8064467	<lmxll>	{0-}	lm	lm	lm	lm	lm	lm	ll	ll	ll	lm	lm	lm	lm	lm	lm	lm	lm	ll	ll	ll	ll	ll	lm	lm	lm	lm	lm	lm	lm	lm	ll	lm	ll	lm	lm	ll	ll	lm	lm	ll	lm	lm	ll	ll	ll	lm	ll
chr10_6500797	<nnxnp>	{-0}	np	nn	nn	nn	nn	nn	np	np	nn	nn	nn	nn	nn	nn	np	np	np	np	nn	nn	nn	nn	nn	nn	np	nn	np	np	np	np	nn	nn	np	nn	nn	nn	nn	np	np	nn	nn	nn	nn	nn	nn	np	nn
chr10_3651291	<lmxll>	{0-}	lm	lm	lm	lm	lm	lm	ll	ll	ll	lm	lm	lm	lm	lm	lm	lm	lm	ll	ll	ll	ll	ll	lm	lm	lm	lm	lm	lm	lm	lm	ll	lm	ll	lm	lm	ll	ll	lm	lm	ll	lm	lm	ll	ll	ll	lm	ll
chr10_6543075	<nnxnp>	{-0}	np	nn	nn	nn	nn	nn	np	np	nn	nn	nn	nn	nn	nn	np	np	np	np	nn	nn	nn	nn	nn	nn	np	nn	np	np	np	np	nn	nn	np	nn	nn	nn	nn	np	np	nn	nn	nn	nn	nn	nn	np	nn
chr10_5899061	<lmxll>	{0-}	lm	lm	lm	lm	lm	lm	ll	ll	ll	lm	lm	lm	lm	lm	lm	lm	lm	ll	ll	ll	ll	ll	lm	lm	lm	lm	lm	lm	lm	lm	ll	lm	ll	lm	lm	ll	ll	lm	lm	ll	lm	lm	ll	ll	ll	lm	ll
chr10_5450385	<nnxnp>	{-0}	np	nn	nn	nn	nn	nn	np	np	nn	nn	nn	nn	nn	nn	np	np	np	np	nn	nn	nn	nn	nn	nn	np	nn	np	np	np	np	nn	nn	np	nn	nn	nn	nn	np	np	nn	nn	nn	nn	nn	nn	np	nn
chr10_5176645	<lmxll>	{0-}	lm	lm	lm	lm	lm	lm	ll	ll	ll	lm	lm	lm	lm	lm	lm	lm	lm	ll	ll	ll	ll	ll	lm	lm	lm	lm	lm	lm	lm	lm	ll	lm	ll	lm	lm	ll	ll	lm	lm	ll	lm	lm	ll	ll	ll	lm	ll
chr10_6193462	<hkxhk>	{11}	hh	hk	hk	hk	hk	hk	hk	hk	kk	hk	hk	hk	hk	hk	hh	hh	hh	hk	kk	kk	kk	kk	hk	hk	hh	hk	hh	hh	hh	hh	kk	hk	hk	hk	hk	kk	kk	hh	hh	kk	hk	hk	kk	kk	kk	hh	kk
chr10_5440053	<nnxnp>	{-0}	np	nn	nn	nn	nn	nn	np	np	nn	nn	nn	nn	nn	nn	np	np	np	np	nn	nn	nn	nn	nn	nn	np	nn	np	np	np	np	nn	nn	np	nn	nn	nn	nn	np	np	nn	nn	nn	nn	nn	nn	np	nn
chr10_5440052	<hkxhk>	{11}	hh	hk	hk	hk	hk	hk	hk	hk	kk	hk	hk	hk	hk	hk	hh	hh	hh	hk	kk	kk	kk	kk	hk	hk	hh	hk	hh	hh	hh	hh	kk	hk	hk	hk	hk	kk	kk	hh	hh	kk	hk	hk	kk	kk	kk	hh	kk
chr10_4993020	<hkxhk>	{11}	hh	hk	hk	hk	hk	hk	hk	hk	kk	hk	hk	hk	hk	hk	hh	hh	hh	hk	kk	kk	kk	kk	hk	hk	hh	hk	hh	hh	hh	hh	kk	hk	hk	hk	hk	kk	kk	hh	hh	kk	hk	hk	kk	kk	kk	hh	kk
chr10_4982053	<hkxhk>	{11}	hh	hk	hk	hk	hk	hk	hk	hk	kk	hk	hk	hk	hk	hk	hh	hh	hh	hk	kk	kk	kk	kk	hk	hk	hh	hk	hh	hh	hh	hh	kk	hk	hk	hk	hk	kk	kk	hh	hh	kk	hk	hk	kk	kk	kk	hh	kk
chr10_4993200	<hkxhk>	{11}	hh	hk	hk	hk	hk	hk	hk	hk	kk	hk	hk	hk	hk	hk	hh	hh	hh	hk	kk	kk	kk	kk	hk	hk	hh	hk	hh	hh	hh	hh	kk	hk	hk	hk	hk	kk	kk	hh	hh	kk	hk	hk	kk	kk	kk	hh	kk
chr10_5439992	<nnxnp>	{-0}	np	nn	nn	nn	nn	nn	np	np	nn	nn	nn	nn	nn	nn	np	np	np	np	nn	nn	nn	nn	nn	nn	np	nn	np	np	np	np	nn	nn	np	nn	nn	nn	nn	np	np	nn	nn	nn	nn	nn	nn	np	nn
chr10_6340399	<hkxhk>	{11}	hh	hk	hk	hk	hk	hk	hk	hk	kk	hk	hk	hk	hk	hk	hh	hh	hh	hk	kk	kk	kk	kk	hk	hk	hh	hk	hh	hh	hh	hh	kk	hk	hk	hk	hk	kk	kk	hh	hh	kk	hk	hk	kk	kk	kk	hh	kk
chr10_6311816	<nnxnp>	{-0}	np	nn	nn	nn	nn	nn	np	np	nn	nn	nn	nn	nn	nn	np	np	np	np	nn	nn	nn	nn	nn	nn	np	nn	np	np	np	np	nn	nn	np	nn	nn	nn	nn	np	np	nn	nn	nn	nn	nn	nn	np	nn
chr10_6147686	<nnxnp>	{-0}	np	nn	nn	nn	nn	nn	np	np	nn	nn	nn	nn	nn	nn	np	np	np	np	nn	nn	nn	nn	nn	nn	np	nn	np	np	np	np	nn	nn	np	nn	nn	nn	nn	np	np	nn	nn	nn	nn	nn	nn	np	nn
chr10_6479462	<hkxhk>	{11}	hh	hk	hk	hk	hk	hk	hk	hk	kk	hk	hk	hk	hk	hk	hh	hh	hh	hk	kk	kk	kk	kk	hk	hk	hh	hk	hh	hh	hh	hh	kk	hk	hk	hk	hk	kk	kk	hh	hh	kk	hk	hk	kk	kk	kk	hh	kk
chr10_6406930	<hkxhk>	{11}	hh	hk	hk	hk	hk	hk	hk	hk	kk	hk	hk	hk	hk	hk	hh	hh	hh	hk	kk	kk	kk	kk	hk	hk	hh	hk	hh	hh	hh	hh	kk	hk	hk	hk	hk	kk	kk	hh	hh	kk	hk	hk	kk	kk	kk	hh	kk
chr10_5899103	<hkxhk>	{11}	hh	hk	hk	hk	hk	hk	hk	hk	kk	hk	hk	hk	hk	hk	hh	hh	hh	hk	kk	kk	kk	kk	hk	hk	hh	hk	hh	hh	hh	hh	kk	hk	hk	hk	hk	kk	kk	hh	hh	kk	hk	hk	kk	kk	kk	hh	kk
chr10_5318333	<hkxhk>	{11}	hh	hk	hk	hk	hk	hk	hk	hk	kk	hk	hk	hk	hk	hk	hh	hh	hh	hk	kk	kk	kk	kk	hk	hk	hh	hk	hh	hh	hh	hh	kk	hk	hk	hk	hk	kk	kk	hh	hh	kk	hk	hk	kk	kk	kk	hh	kk
chr10_4558102	<hkxhk>	{11}	hh	hk	hk	hk	hk	hk	hk	hk	kk	hk	hk	hk	hk	hk	hh	hh	hh	hk	kk	kk	kk	kk	hk	hk	hh	hk	hh	hh	hh	hh	kk	hk	hk	hk	hk	kk	kk	hh	hh	kk	hk	hk	kk	kk	kk	hh	kk
chr10_4558363	<hkxhk>	{11}	hh	hk	hk	hk	hk	hk	hk	hk	kk	hk	hk	hk	hk	hk	hh	hh	hh	hk	kk	kk	kk	kk	hk	hk	hh	hk	hh	hh	hh	hh	kk	hk	hk	hk	hk	kk	kk	hh	hh	kk	hk	hk	kk	kk	kk	hh	kk
chr10_4614669	<hkxhk>	{11}	hh	hk	hk	hk	hk	hk	hk	hk	kk	hk	hk	hk	hk	hk	hh	hh	hh	hk	kk	kk	kk	kk	hk	hk	hh	hk	hh	hh	hh	hh	kk	hk	hk	hk	hk	kk	kk	hh	hh	kk	hk	hk	kk	kk	kk	hh	kk
chr10_4077617	<hkxhk>	{11}	hh	hk	hk	hk	hk	hk	hk	hk	kk	hk	hk	hk	hk	hk	hh	hh	hh	hk	kk	kk	kk	kk	hk	hk	hh	hk	hh	hh	hh	hh	kk	hk	hk	hk	hk	kk	kk	hh	hh	kk	hk	hk	kk	kk	kk	hh	kk
chr10_4614616	<hkxhk>	{11}	hh	hk	hk	hk	hk	hk	hk	hk	kk	hk	hk	hk	hk	hk	hh	hh	hh	hk	kk	kk	kk	kk	hk	hk	hh	hk	hh	hh	hh	hh	kk	hk	hk	hk	hk	kk	kk	hh	hh	kk	hk	hk	kk	kk	kk	hh	kk
chr10_4564164	<nnxnp>	{-0}	np	nn	nn	nn	nn	nn	np	np	nn	nn	nn	nn	nn	nn	np	np	np	np	nn	nn	nn	nn	nn	nn	np	nn	np	np	np	np	nn	nn	np	nn	nn	nn	nn	np	np	nn	nn	nn	nn	nn	nn	np	nn
chr10_4421154	<nnxnp>	{-0}	np	nn	nn	nn	nn	nn	np	np	nn	nn	nn	nn	nn	nn	np	np	np	np	nn	nn	nn	nn	nn	nn	np	nn	np	np	np	np	nn	nn	np	nn	nn	nn	nn	np	np	nn	nn	nn	nn	nn	nn	np	nn
chr10_3701940	<nnxnp>	{-0}	np	nn	nn	nn	nn	nn	np	np	nn	nn	nn	nn	nn	nn	np	np	np	np	nn	nn	nn	nn	nn	nn	np	nn	np	np	np	np	nn	nn	np	nn	nn	nn	nn	np	np	nn	nn	nn	nn	nn	nn	np	nn
chr10_4421171	<nnxnp>	{-0}	np	nn	nn	nn	nn	nn	np	np	nn	nn	nn	nn	nn	nn	np	np	np	np	nn	nn	nn	nn	nn	nn	np	nn	np	np	np	np	nn	nn	np	nn	nn	nn	nn	np	np	nn	nn	nn	nn	nn	nn	np	nn
chr10_4637001	<hkxhk>	{11}	hh	hk	hk	hk	hk	hk	hk	hk	kk	hk	hk	hk	hk	hk	hh	hh	hh	hk	kk	kk	kk	kk	hk	hk	hh	hk	hh	hh	hh	hh	kk	hk	hk	hk	hk	kk	kk	hh	hh	kk	hk	hk	kk	kk	kk	hh	kk
chr10_4498491	<nnxnp>	{-0}	np	nn	nn	nn	nn	nn	np	np	nn	nn	nn	nn	nn	nn	np	np	np	np	nn	nn	nn	nn	nn	nn	np	nn	np	np	np	np	nn	nn	np	nn	nn	nn	nn	np	np	nn	nn	nn	nn	nn	nn	np	nn
chr10_4614656	<hkxhk>	{11}	hh	hk	hk	hk	hk	hk	hk	hk	kk	hk	hk	hk	hk	hk	hh	hh	hh	hk	kk	kk	kk	kk	hk	hk	hh	hk	hh	hh	hh	hh	kk	hk	hk	hk	hk	kk	kk	hh	hh	kk	hk	hk	kk	kk	kk	hh	kk
chr10_4619140	<hkxhk>	{11}	hh	hk	hk	hk	hk	hk	hk	hk	kk	hk	hk	hk	hk	hk	hh	hh	hh	hk	kk	kk	kk	kk	hk	hk	hh	hk	hh	hh	hh	hh	kk	hk	hk	hk	hk	kk	kk	hh	hh	kk	hk	hk	kk	kk	kk	hh	kk
chr10_3793885	<hkxhk>	{11}	hh	hk	hk	hk	hk	hk	hk	hk	kk	hk	hk	hk	hk	hk	hh	hh	hh	hk	kk	kk	kk	kk	hk	hk	hh	hk	hh	hh	hh	hh	kk	hk	hk	hk	hk	kk	kk	hh	hh	kk	hk	hk	kk	kk	kk	hh	kk
chr10_4016768	<nnxnp>	{-0}	np	nn	nn	nn	nn	nn	np	np	nn	nn	nn	nn	nn	nn	np	np	np	np	nn	nn	nn	nn	nn	nn	np	nn	np	np	np	np	nn	nn	np	nn	nn	nn	nn	np	np	nn	nn	nn	nn	nn	nn	np	nn
chr10_4981900	<nnxnp>	{-0}	np	nn	nn	nn	nn	nn	np	np	nn	nn	nn	nn	nn	nn	np	np	np	np	nn	nn	nn	nn	nn	nn	np	nn	np	np	np	np	nn	nn	np	nn	nn	nn	nn	np	np	nn	nn	nn	nn	nn	nn	np	nn
chr10_3916066	<lmxll>	{0-}	lm	lm	lm	lm	lm	lm	ll	ll	ll	lm	lm	lm	lm	lm	lm	lm	lm	ll	ll	ll	ll	ll	lm	lm	lm	lm	lm	lm	lm	lm	ll	lm	ll	lm	lm	ll	ll	lm	lm	ll	lm	lm	ll	ll	ll	lm	ll
chr10_3916129	<lmxll>	{0-}	lm	lm	lm	lm	lm	lm	ll	ll	ll	lm	lm	lm	lm	lm	lm	lm	lm	ll	ll	ll	ll	ll	lm	lm	lm	lm	lm	lm	lm	lm	ll	lm	ll	lm	lm	ll	ll	lm	lm	ll	lm	lm	ll	ll	ll	lm	ll
chr10_4929510	<nnxnp>	{-0}	np	nn	nn	nn	nn	nn	np	np	nn	nn	nn	nn	nn	nn	np	np	np	np	nn	nn	nn	nn	nn	nn	np	nn	np	np	np	np	nn	nn	np	nn	nn	nn	nn	np	np	nn	nn	nn	nn	nn	nn	np	nn
chr10_3651331	<lmxll>	{0-}	lm	lm	lm	lm	lm	lm	ll	ll	ll	lm	lm	lm	lm	lm	lm	lm	lm	ll	ll	ll	ll	ll	lm	lm	lm	lm	lm	lm	lm	lm	ll	lm	ll	lm	lm	ll	ll	lm	lm	ll	lm	lm	ll	ll	ll	lm	ll
chr10_3651299	<lmxll>	{0-}	lm	lm	lm	lm	lm	lm	ll	ll	ll	lm	lm	lm	lm	lm	lm	lm	lm	ll	ll	ll	ll	ll	lm	lm	lm	lm	lm	lm	lm	lm	ll	lm	ll	lm	lm	ll	ll	lm	lm	ll	lm	lm	ll	ll	ll	lm	ll
chr10_6126585	<nnxnp>	{-0}	np	nn	nn	nn	nn	nn	np	np	nn	nn	nn	nn	nn	nn	np	np	np	np	nn	nn	nn	nn	nn	nn	np	nn	np	np	np	np	nn	nn	np	nn	nn	nn	nn	np	np	nn	nn	nn	nn	nn	nn	np	nn
chr10_3641850	<lmxll>	{0-}	lm	lm	lm	lm	lm	lm	ll	ll	ll	lm	lm	lm	lm	lm	lm	lm	lm	ll	ll	ll	ll	ll	lm	lm	lm	lm	lm	lm	lm	lm	ll	lm	ll	lm	lm	ll	ll	lm	lm	ll	lm	lm	ll	ll	ll	lm	ll
chr10_4377873	<lmxll>	{0-}	lm	lm	lm	lm	lm	lm	ll	ll	ll	lm	lm	lm	lm	lm	lm	lm	lm	ll	ll	ll	ll	ll	lm	lm	lm	lm	lm	lm	lm	lm	ll	lm	ll	lm	lm	ll	ll	lm	lm	ll	lm	lm	ll	ll	ll	lm	ll
chr10_5251240	<nnxnp>	{-0}	np	nn	nn	nn	nn	nn	np	np	nn	nn	nn	nn	nn	nn	np	np	np	np	nn	nn	nn	nn	nn	nn	np	nn	np	np	np	np	nn	nn	np	nn	nn	nn	nn	np	np	nn	nn	nn	nn	nn	nn	np	nn
chr10_3260098	<lmxll>	{1-}	ll	ll	ll	ll	ll	ll	lm	lm	lm	ll	ll	ll	ll	ll	ll	ll	ll	lm	lm	lm	lm	lm	ll	ll	ll	ll	ll	ll	ll	ll	lm	ll	lm	ll	ll	lm	lm	ll	ll	lm	ll	ll	lm	lm	lm	ll	lm
chr10_5251147	<nnxnp>	{-0}	np	nn	nn	nn	nn	nn	np	np	nn	nn	nn	nn	nn	nn	np	np	np	np	nn	nn	nn	nn	nn	nn	np	nn	np	np	np	np	nn	nn	np	nn	nn	nn	nn	np	np	nn	nn	nn	nn	nn	nn	np	nn
chr10_5080404	<lmxll>	{0-}	lm	lm	lm	lm	lm	lm	ll	ll	ll	lm	lm	lm	lm	lm	lm	lm	lm	ll	ll	ll	ll	ll	lm	lm	lm	lm	lm	lm	lm	lm	ll	lm	ll	lm	lm	ll	ll	lm	lm	ll	lm	lm	ll	ll	ll	lm	ll
chr10_5197264	<lmxll>	{0-}	lm	lm	lm	lm	lm	lm	ll	ll	ll	lm	lm	lm	lm	lm	lm	lm	lm	ll	ll	ll	ll	ll	lm	lm	lm	lm	lm	lm	lm	lm	ll	lm	ll	lm	lm	ll	ll	lm	lm	ll	lm	lm	ll	ll	ll	lm	ll
chr10_4981895	<hkxhk>	{11}	hh	hk	hk	hk	hk	hk	hk	hk	kk	hk	hk	hk	hk	hk	hh	hh	hh	hk	kk	kk	kk	kk	hk	hk	hh	hk	hh	hh	hh	hh	kk	hk	hk	hk	hk	kk	kk	hh	hh	kk	hk	hk	kk	kk	kk	hh	kk
chr10_4850979	<hkxhk>	{11}	hh	hk	hk	hk	hk	hk	hk	hk	kk	hk	hk	hk	hk	hk	hh	hh	hh	hk	kk	kk	kk	kk	hk	hk	hh	hk	hh	hh	hh	hh	kk	hk	hk	hk	hk	kk	kk	hh	hh	kk	hk	hk	kk	kk	kk	hh	kk
chr10_4939198	<hkxhk>	{11}	hh	hk	hk	hk	hk	hk	hk	hk	kk	hk	hk	hk	hk	hk	hh	hh	hh	hk	kk	kk	kk	kk	hk	hk	hh	hk	hh	hh	hh	hh	kk	hk	hk	hk	hk	kk	kk	hh	hh	kk	hk	hk	kk	kk	kk	hh	kk
chr10_5197232	<lmxll>	{0-}	lm	lm	lm	lm	lm	lm	ll	ll	ll	lm	lm	lm	lm	lm	lm	lm	lm	ll	ll	ll	ll	ll	lm	lm	lm	lm	lm	lm	lm	lm	ll	lm	ll	lm	lm	ll	ll	lm	lm	ll	lm	lm	ll	ll	ll	lm	ll
chr10_5318335	<hkxhk>	{11}	hh	hk	hk	hk	hk	hk	hk	hk	kk	hk	hk	hk	hk	hk	hh	hh	hh	hk	kk	kk	kk	kk	hk	hk	hh	hk	hh	hh	hh	hh	kk	hk	hk	hk	hk	kk	kk	hh	hh	kk	hk	hk	kk	kk	kk	hh	kk
chr10_6321540	<hkxhk>	{00}	kk	hk	hk	hk	hk	hk	hk	hk	hh	hk	hk	hk	hk	hk	kk	kk	kk	hk	hh	hh	hh	hh	hk	hk	kk	hk	kk	kk	kk	kk	hh	hk	hk	hk	hk	hh	hh	kk	kk	hh	hk	hk	hh	hh	hh	kk	hh
chr10_6321758	<hkxhk>	{11}	hh	hk	hk	hk	hk	hk	hk	hk	kk	hk	hk	hk	hk	hk	hh	hh	hh	hk	kk	kk	kk	kk	hk	hk	hh	hk	hh	hh	hh	hh	kk	hk	hk	hk	hk	kk	kk	hh	hh	kk	hk	hk	kk	kk	kk	hh	kk
chr10_5139907	<lmxll>	{0-}	lm	lm	lm	lm	lm	lm	ll	ll	ll	lm	lm	lm	lm	lm	lm	lm	lm	ll	ll	ll	ll	ll	lm	lm	lm	lm	lm	lm	lm	lm	ll	lm	ll	lm	lm	ll	ll	lm	lm	ll	lm	lm	ll	ll	ll	lm	ll
chr10_6188543	<lmxll>	{0-}	lm	lm	lm	lm	lm	lm	ll	ll	ll	lm	lm	lm	lm	lm	lm	lm	lm	ll	ll	ll	ll	ll	lm	lm	lm	lm	lm	lm	lm	lm	ll	lm	ll	lm	lm	ll	ll	lm	lm	ll	lm	lm	ll	ll	ll	lm	ll
chr10_5440230	<lmxll>	{0-}	lm	lm	lm	lm	lm	lm	ll	ll	ll	lm	lm	lm	lm	lm	lm	lm	lm	ll	ll	ll	ll	ll	lm	lm	lm	lm	lm	lm	lm	lm	ll	lm	ll	lm	lm	ll	ll	lm	lm	ll	lm	lm	ll	ll	ll	lm	ll
chr10_4981968	<lmxll>	{0-}	lm	lm	lm	lm	lm	lm	ll	ll	ll	lm	lm	lm	lm	lm	lm	lm	lm	ll	ll	ll	ll	ll	lm	lm	lm	lm	lm	lm	lm	lm	ll	lm	ll	lm	lm	ll	ll	lm	lm	ll	lm	lm	ll	ll	ll	lm	ll
chr10_6333415	<hkxhk>	{11}	hh	hk	hk	hk	hk	hk	hk	hk	kk	hk	hk	hk	hk	hk	hh	hh	hh	hk	kk	kk	kk	kk	hk	hk	hh	hk	hh	hh	hh	hh	kk	hk	hk	hk	hk	kk	kk	hh	hh	kk	hk	hk	kk	kk	kk	hh	kk
chr10_5080441	<lmxll>	{0-}	lm	lm	lm	lm	lm	lm	ll	ll	ll	lm	lm	lm	lm	lm	lm	lm	lm	ll	ll	ll	ll	ll	lm	lm	lm	lm	lm	lm	lm	lm	ll	lm	ll	lm	lm	ll	ll	lm	lm	ll	lm	lm	ll	ll	ll	lm	ll
chr10_5318361	<hkxhk>	{11}	hh	hk	hk	hk	hk	hk	hk	hk	kk	hk	hk	hk	hk	hk	hh	hh	hh	hk	kk	kk	kk	kk	hk	hk	hh	hk	hh	hh	hh	hh	kk	hk	hk	hk	hk	kk	kk	hh	hh	kk	hk	hk	kk	kk	kk	hh	kk
chr10_6612249	<lmxll>	{0-}	lm	lm	lm	lm	lm	lm	ll	ll	ll	lm	lm	lm	lm	lm	lm	lm	lm	ll	ll	ll	ll	ll	lm	lm	lm	lm	lm	lm	lm	lm	ll	lm	ll	lm	lm	ll	ll	lm	lm	ll	lm	lm	ll	ll	ll	lm	ll
chr10_6636931	<lmxll>	{0-}	lm	lm	lm	lm	lm	lm	ll	ll	ll	lm	lm	lm	lm	lm	lm	lm	lm	ll	ll	ll	ll	ll	lm	lm	lm	lm	lm	lm	lm	lm	ll	lm	ll	lm	lm	ll	ll	lm	lm	ll	lm	lm	ll	ll	ll	lm	ll
chr10_5139824	<lmxll>	{0-}	lm	lm	lm	lm	lm	lm	ll	ll	ll	lm	lm	lm	lm	lm	lm	lm	lm	ll	ll	ll	ll	ll	lm	lm	lm	lm	lm	lm	lm	lm	ll	lm	ll	lm	lm	ll	ll	lm	lm	ll	lm	lm	ll	ll	ll	lm	ll
chr10_6128820	<lmxll>	{0-}	lm	lm	lm	lm	lm	lm	ll	ll	ll	lm	lm	lm	lm	lm	lm	lm	lm	ll	ll	ll	ll	ll	lm	lm	lm	lm	lm	lm	lm	lm	ll	lm	ll	lm	lm	ll	ll	lm	lm	ll	lm	lm	ll	ll	ll	lm	ll
chr10_5222562	<lmxll>	{0-}	lm	lm	lm	lm	lm	lm	ll	ll	ll	lm	lm	lm	lm	lm	lm	lm	lm	ll	ll	ll	ll	ll	lm	lm	lm	lm	lm	lm	lm	lm	ll	lm	ll	lm	lm	ll	ll	lm	lm	ll	lm	lm	ll	ll	ll	lm	ll
chr10_6128850	<lmxll>	{0-}	lm	lm	lm	lm	lm	lm	ll	ll	ll	lm	lm	lm	lm	lm	lm	lm	lm	ll	ll	ll	ll	ll	lm	lm	lm	lm	lm	lm	lm	lm	ll	lm	ll	lm	lm	ll	ll	lm	lm	ll	lm	lm	ll	ll	ll	lm	ll
chr10_6128844	<lmxll>	{0-}	lm	lm	lm	lm	lm	lm	ll	ll	ll	lm	lm	lm	lm	lm	lm	lm	lm	ll	ll	ll	ll	ll	lm	lm	lm	lm	lm	lm	lm	lm	ll	lm	ll	lm	lm	ll	ll	lm	lm	ll	lm	lm	ll	ll	ll	lm	ll
chr10_6311743	<lmxll>	{0-}	lm	lm	lm	lm	lm	lm	ll	ll	ll	lm	lm	lm	lm	lm	lm	lm	lm	ll	ll	ll	ll	ll	lm	lm	lm	lm	lm	lm	lm	lm	ll	lm	ll	lm	lm	ll	ll	lm	lm	ll	lm	lm	ll	ll	ll	lm	ll
chr10_6311643	<lmxll>	{0-}	lm	lm	lm	lm	lm	lm	ll	ll	ll	lm	lm	lm	lm	lm	lm	lm	lm	ll	ll	ll	ll	ll	lm	lm	lm	lm	lm	lm	lm	lm	ll	lm	ll	lm	lm	ll	ll	lm	lm	ll	lm	lm	ll	ll	ll	lm	ll
chr10_6311634	<lmxll>	{0-}	lm	lm	lm	lm	lm	lm	ll	ll	ll	lm	lm	lm	lm	lm	lm	lm	lm	ll	ll	ll	ll	ll	lm	lm	lm	lm	lm	lm	lm	lm	ll	lm	ll	lm	lm	ll	ll	lm	lm	ll	lm	lm	ll	ll	ll	lm	ll
chr10_2723403	<lmxll>	{0-}	lm	lm	lm	lm	lm	lm	ll	ll	ll	lm	lm	lm	lm	lm	lm	lm	lm	ll	ll	ll	ll	ll	lm	lm	lm	lm	lm	lm	lm	lm	ll	lm	ll	lm	lm	ll	ll	lm	lm	ll	lm	lm	ll	ll	ll	lm	ll
chr10_2405663	<lmxll>	{1-}	ll	ll	ll	ll	ll	ll	lm	lm	lm	ll	ll	ll	ll	ll	ll	ll	ll	lm	lm	lm	lm	lm	ll	ll	ll	ll	ll	ll	ll	ll	lm	ll	lm	ll	ll	lm	lm	ll	ll	lm	ll	ll	lm	lm	lm	ll	lm
chr10_1862336	<lmxll>	{1-}	ll	ll	ll	ll	ll	ll	lm	lm	lm	ll	ll	ll	ll	ll	ll	ll	ll	lm	lm	lm	lm	lm	ll	ll	ll	ll	ll	ll	ll	ll	lm	ll	lm	ll	ll	lm	lm	ll	ll	lm	ll	ll	lm	lm	lm	ll	lm
chr10_1445465	<lmxll>	{1-}	ll	ll	ll	ll	ll	ll	lm	lm	lm	ll	ll	ll	ll	ll	ll	ll	ll	lm	lm	lm	lm	lm	ll	ll	ll	ll	ll	ll	ll	ll	lm	ll	lm	ll	ll	lm	lm	ll	ll	lm	ll	ll	lm	lm	lm	ll	lm
chr10_1942687	<lmxll>	{0-}	lm	lm	lm	lm	lm	lm	ll	ll	ll	lm	lm	lm	lm	lm	lm	lm	lm	ll	ll	ll	ll	ll	lm	lm	lm	lm	lm	lm	lm	lm	ll	lm	ll	lm	lm	ll	ll	lm	lm	ll	lm	lm	ll	ll	ll	lm	ll
chr10_3392125	<nnxnp>	{-1}	nn	np	np	np	np	np	nn	nn	np	np	np	np	np	np	nn	nn	nn	nn	np	np	np	np	np	np	nn	np	nn	nn	nn	nn	np	np	nn	np	np	np	np	nn	nn	np	np	np	np	np	np	nn	np
chr10_3397226	<nnxnp>	{-1}	nn	np	np	np	np	np	nn	nn	np	np	np	np	np	np	nn	nn	nn	nn	np	np	np	np	np	np	nn	np	nn	nn	nn	nn	np	np	nn	np	np	np	np	nn	nn	np	np	np	np	np	np	nn	np
chr10_3397219	<nnxnp>	{-1}	nn	np	np	np	np	np	nn	nn	np	np	np	np	np	np	nn	nn	nn	nn	np	np	np	np	np	np	nn	np	nn	nn	nn	nn	np	np	nn	np	np	np	np	nn	nn	np	np	np	np	np	np	nn	np
chr10_3397025	<nnxnp>	{-1}	nn	np	np	np	np	np	nn	nn	np	np	np	np	np	np	nn	nn	nn	nn	np	np	np	np	np	np	nn	np	nn	nn	nn	nn	np	np	nn	np	np	np	np	nn	nn	np	np	np	np	np	np	nn	np
chr10_3455151	<nnxnp>	{-1}	nn	np	np	np	np	np	nn	nn	np	np	np	np	np	np	nn	nn	nn	nn	np	np	np	np	np	np	nn	np	nn	nn	nn	nn	np	np	nn	np	np	np	np	nn	nn	np	np	np	np	np	np	nn	np
chr10_4087520	<nnxnp>	{-0}	np	nn	nn	nn	nn	nn	np	np	nn	nn	nn	nn	nn	nn	np	np	np	np	nn	nn	nn	nn	nn	nn	np	nn	np	np	np	np	nn	nn	np	nn	nn	nn	nn	np	np	nn	nn	nn	nn	nn	nn	np	nn
chr10_4087437	<nnxnp>	{-0}	np	nn	nn	nn	nn	nn	np	np	nn	nn	nn	nn	nn	nn	np	np	np	np	nn	nn	nn	nn	nn	nn	np	nn	np	np	np	np	nn	nn	np	nn	nn	nn	nn	np	np	nn	nn	nn	nn	nn	nn	np	nn
chr10_4087516	<nnxnp>	{-0}	np	nn	nn	nn	nn	nn	np	np	nn	nn	nn	nn	nn	nn	np	np	np	np	nn	nn	nn	nn	nn	nn	np	nn	np	np	np	np	nn	nn	np	nn	nn	nn	nn	np	np	nn	nn	nn	nn	nn	nn	np	nn
chr10_4381677	<nnxnp>	{-0}	np	nn	nn	nn	nn	nn	np	np	nn	nn	nn	nn	nn	nn	np	np	np	np	nn	nn	nn	nn	nn	nn	np	nn	np	np	np	np	nn	nn	np	nn	nn	nn	nn	np	np	nn	nn	nn	nn	nn	nn	np	nn
chr10_4538623	<nnxnp>	{-0}	np	nn	nn	nn	nn	nn	np	np	nn	nn	nn	nn	nn	nn	np	np	np	np	nn	nn	nn	nn	nn	nn	np	nn	np	np	np	np	nn	nn	np	nn	nn	nn	nn	np	np	nn	nn	nn	nn	nn	nn	np	nn
chr10_4016819	<nnxnp>	{-0}	np	nn	nn	nn	nn	nn	np	np	nn	nn	nn	nn	nn	nn	np	np	np	np	nn	nn	nn	nn	nn	nn	np	nn	np	np	np	np	nn	nn	np	nn	nn	nn	nn	np	np	nn	nn	nn	nn	nn	nn	np	nn
chr10_4016779	<nnxnp>	{-0}	np	nn	nn	nn	nn	nn	np	np	nn	nn	nn	nn	nn	nn	np	np	np	np	nn	nn	nn	nn	nn	nn	np	nn	np	np	np	np	nn	nn	np	nn	nn	nn	nn	np	np	nn	nn	nn	nn	nn	nn	np	nn
chr10_3967694	<nnxnp>	{-0}	np	nn	nn	nn	nn	nn	np	np	nn	nn	nn	nn	nn	nn	np	np	np	np	nn	nn	nn	nn	nn	nn	np	nn	np	np	np	np	nn	nn	np	nn	nn	nn	nn	np	np	nn	nn	nn	nn	nn	nn	np	nn
chr10_3594572	<nnxnp>	{-0}	np	nn	nn	nn	nn	nn	np	np	nn	nn	nn	nn	nn	nn	np	np	np	np	nn	nn	nn	nn	nn	nn	np	nn	np	np	np	np	nn	nn	np	nn	nn	nn	nn	np	np	nn	nn	nn	nn	nn	nn	np	nn
chr10_4636978	<nnxnp>	{-0}	np	nn	nn	nn	nn	nn	np	np	nn	nn	nn	nn	nn	nn	np	np	np	np	nn	nn	nn	nn	nn	nn	np	nn	np	np	np	np	nn	nn	np	nn	nn	nn	nn	np	np	nn	nn	nn	nn	nn	nn	np	nn
chr10_3199734	<nnxnp>	{-0}	np	nn	nn	nn	nn	nn	np	np	nn	nn	nn	nn	nn	nn	np	np	np	np	nn	nn	nn	nn	nn	nn	np	nn	np	np	np	np	nn	nn	np	nn	nn	nn	nn	np	np	nn	nn	nn	nn	nn	nn	np	nn
chr10_3146552	<nnxnp>	{-0}	np	nn	nn	nn	nn	nn	np	np	nn	nn	nn	nn	nn	nn	np	np	np	np	nn	nn	nn	nn	nn	nn	np	nn	np	np	np	np	nn	nn	np	nn	nn	nn	nn	np	np	nn	nn	nn	nn	nn	nn	np	nn
chr10_3170427	<nnxnp>	{-0}	np	nn	nn	nn	nn	nn	np	np	nn	nn	nn	nn	nn	nn	np	np	np	np	nn	nn	nn	nn	nn	nn	np	nn	np	np	np	np	nn	nn	np	nn	nn	nn	nn	np	np	nn	nn	nn	nn	nn	nn	np	nn
chr10_12004957	<lmxll>	{0-}	lm	lm	lm	lm	lm	lm	ll	ll	ll	lm	lm	lm	lm	lm	lm	lm	lm	ll	ll	ll	ll	ll	lm	lm	lm	lm	lm	lm	lm	lm	ll	lm	ll	lm	lm	ll	ll	lm	lm	ll	lm	lm	ll	ll	ll	lm	ll
chr10_2938330	<nnxnp>	{-0}	np	nn	nn	nn	nn	nn	np	np	nn	nn	nn	nn	nn	nn	np	np	np	np	nn	nn	nn	nn	nn	nn	np	nn	np	np	np	np	nn	nn	np	nn	nn	nn	nn	np	np	nn	nn	nn	nn	nn	nn	np	nn
chr10_2938366	<nnxnp>	{-0}	np	nn	nn	nn	nn	nn	np	np	nn	nn	nn	nn	nn	nn	np	np	np	np	nn	nn	nn	nn	nn	nn	np	nn	np	np	np	np	nn	nn	np	nn	nn	nn	nn	np	np	nn	nn	nn	nn	nn	nn	np	nn
chr10_2654264	<nnxnp>	{-0}	np	nn	nn	nn	nn	nn	np	np	nn	nn	nn	nn	nn	nn	np	np	np	np	nn	nn	nn	nn	nn	nn	np	nn	np	np	np	np	nn	nn	np	nn	nn	nn	nn	np	np	nn	nn	nn	nn	nn	nn	np	nn
chr10_9774208	<lmxll>	{1-}	ll	ll	ll	ll	ll	ll	lm	lm	lm	ll	ll	ll	ll	ll	ll	ll	ll	lm	lm	lm	lm	lm	ll	ll	ll	ll	ll	ll	ll	ll	lm	ll	lm	ll	ll	lm	lm	ll	ll	lm	ll	ll	lm	lm	lm	ll	lm
chr10_1516787	<nnxnp>	{-0}	np	nn	nn	nn	nn	nn	np	np	nn	nn	nn	nn	nn	nn	np	np	np	np	nn	nn	nn	nn	nn	nn	np	nn	np	np	np	np	nn	nn	np	nn	nn	nn	nn	np	np	nn	nn	nn	nn	nn	nn	np	nn
chr10_1452283	<nnxnp>	{-0}	np	nn	nn	nn	nn	nn	np	np	nn	nn	nn	nn	nn	nn	np	np	np	np	nn	nn	nn	nn	nn	nn	np	nn	np	np	np	np	nn	nn	np	nn	nn	nn	nn	np	np	nn	nn	nn	nn	nn	nn	np	nn
chr10_1577580	<nnxnp>	{-0}	np	nn	nn	nn	nn	nn	np	np	nn	nn	nn	nn	nn	nn	np	np	np	np	nn	nn	nn	nn	nn	nn	np	nn	np	np	np	np	nn	nn	np	nn	nn	nn	nn	np	np	nn	nn	nn	nn	nn	nn	np	nn
chr10_1563189	<nnxnp>	{-0}	np	nn	nn	nn	nn	nn	np	np	nn	nn	nn	nn	nn	nn	np	np	np	np	nn	nn	nn	nn	nn	nn	np	nn	np	np	np	np	nn	nn	np	nn	nn	nn	nn	np	np	nn	nn	nn	nn	nn	nn	np	nn
chr10_3651535	<lmxll>	{1-}	ll	ll	ll	ll	ll	ll	lm	lm	lm	ll	ll	ll	ll	ll	ll	ll	ll	lm	lm	lm	lm	lm	ll	ll	ll	ll	ll	ll	ll	ll	lm	ll	lm	ll	ll	lm	lm	ll	ll	lm	ll	ll	lm	lm	lm	ll	lm
chr10_3651574	<lmxll>	{1-}	ll	ll	ll	ll	ll	ll	lm	lm	lm	ll	ll	ll	ll	ll	ll	ll	ll	lm	lm	lm	lm	lm	ll	ll	ll	ll	ll	ll	ll	ll	lm	ll	lm	ll	ll	lm	lm	ll	ll	lm	ll	ll	lm	ll	lm	ll	lm
chr10_3656226	<lmxll>	{0-}	lm	lm	lm	lm	lm	lm	ll	ll	ll	lm	lm	lm	lm	lm	lm	lm	lm	ll	ll	ll	ll	ll	lm	lm	lm	lm	lm	lm	lm	lm	ll	lm	ll	lm	lm	ll	ll	lm	lm	ll	lm	lm	ll	lm	ll	lm	ll
chr10_3656168	<lmxll>	{0-}	lm	lm	lm	lm	lm	lm	ll	ll	ll	lm	lm	lm	lm	lm	lm	lm	lm	ll	ll	ll	ll	ll	lm	lm	lm	lm	lm	lm	lm	lm	ll	lm	ll	lm	lm	ll	ll	lm	lm	ll	lm	lm	ll	lm	ll	lm	ll
chr10_3641925	<lmxll>	{0-}	lm	lm	lm	lm	lm	lm	ll	ll	ll	lm	lm	lm	lm	lm	lm	lm	lm	ll	ll	ll	ll	ll	lm	lm	lm	lm	lm	lm	lm	lm	ll	lm	ll	lm	lm	ll	ll	lm	lm	ll	lm	lm	ll	lm	ll	lm	ll
chr10_3615387	<lmxll>	{0-}	lm	lm	lm	lm	lm	lm	ll	ll	ll	lm	lm	lm	lm	lm	lm	lm	lm	ll	ll	ll	ll	ll	lm	lm	lm	lm	lm	lm	lm	lm	ll	lm	ll	lm	lm	ll	ll	lm	lm	ll	lm	lm	ll	lm	ll	lm	ll
chr10_4728982	<lmxll>	{0-}	lm	lm	lm	lm	lm	lm	ll	ll	ll	lm	lm	lm	lm	lm	lm	lm	lm	ll	ll	ll	ll	ll	lm	lm	lm	lm	lm	lm	lm	lm	ll	lm	ll	lm	lm	ll	ll	lm	lm	ll	lm	lm	ll	lm	ll	lm	ll
chr10_5139844	<lmxll>	{0-}	lm	lm	lm	lm	lm	lm	ll	ll	ll	lm	lm	lm	lm	lm	lm	lm	lm	ll	ll	ll	ll	ll	lm	lm	lm	lm	lm	lm	lm	lm	ll	lm	ll	lm	lm	ll	ll	lm	lm	ll	lm	lm	ll	lm	ll	lm	ll
chr10_5465244	<lmxll>	{0-}	lm	lm	lm	lm	lm	lm	ll	ll	ll	lm	lm	lm	lm	lm	lm	lm	lm	ll	ll	ll	ll	ll	lm	lm	lm	lm	lm	lm	lm	lm	ll	lm	ll	lm	lm	ll	ll	lm	lm	ll	lm	lm	ll	lm	ll	lm	ll
chr10_5624350	<lmxll>	{0-}	lm	lm	lm	lm	lm	lm	ll	ll	ll	lm	lm	lm	lm	lm	lm	lm	lm	ll	ll	ll	ll	ll	lm	lm	lm	lm	lm	lm	lm	lm	ll	lm	ll	lm	lm	ll	ll	lm	lm	ll	lm	lm	ll	lm	ll	lm	ll
chr10_5624351	<lmxll>	{0-}	lm	lm	lm	lm	lm	lm	ll	ll	ll	lm	lm	lm	lm	lm	lm	lm	lm	ll	ll	ll	ll	ll	lm	lm	lm	lm	lm	lm	lm	lm	ll	lm	ll	lm	lm	ll	ll	lm	lm	ll	lm	lm	ll	lm	ll	lm	ll
chr10_5624338	<lmxll>	{0-}	lm	lm	lm	lm	lm	lm	ll	ll	ll	lm	lm	lm	lm	lm	lm	lm	lm	ll	ll	ll	ll	ll	lm	lm	lm	lm	lm	lm	lm	lm	ll	lm	ll	lm	lm	ll	ll	lm	lm	ll	lm	lm	ll	lm	ll	lm	ll
chr10_5624365	<lmxll>	{0-}	lm	lm	lm	lm	lm	lm	ll	ll	ll	lm	lm	lm	lm	lm	lm	lm	lm	ll	ll	ll	ll	ll	lm	lm	lm	lm	lm	lm	lm	lm	ll	lm	ll	lm	lm	ll	ll	lm	lm	ll	lm	lm	ll	lm	ll	lm	ll
chr10_4866623	<lmxll>	{0-}	lm	lm	lm	lm	lm	lm	ll	ll	ll	lm	lm	lm	lm	lm	lm	lm	lm	ll	ll	ll	ll	ll	lm	lm	lm	lm	lm	lm	lm	lm	ll	lm	ll	lm	lm	ll	ll	lm	lm	ll	lm	lm	ll	lm	ll	lm	ll
chr10_4794729	<lmxll>	{0-}	lm	lm	lm	lm	lm	lm	ll	ll	ll	lm	lm	lm	lm	lm	lm	lm	lm	ll	ll	ll	ll	ll	lm	lm	lm	lm	lm	lm	lm	lm	ll	lm	ll	lm	lm	ll	ll	lm	lm	ll	lm	lm	ll	lm	ll	lm	ll
chr10_5044500	<lmxll>	{0-}	lm	lm	lm	lm	lm	lm	ll	ll	ll	lm	lm	lm	lm	lm	lm	lm	lm	ll	ll	ll	ll	ll	lm	lm	lm	lm	lm	lm	lm	lm	ll	lm	ll	lm	lm	ll	ll	lm	lm	ll	lm	lm	ll	lm	ll	lm	ll
chr10_3967690	<lmxll>	{0-}	lm	lm	lm	lm	lm	lm	ll	ll	ll	lm	lm	lm	lm	lm	lm	lm	lm	ll	ll	ll	ll	ll	lm	lm	lm	lm	lm	lm	lm	lm	ll	lm	ll	lm	lm	ll	ll	lm	lm	ll	lm	lm	ll	lm	ll	lm	ll
chr10_3281150	<lmxll>	{0-}	lm	lm	lm	lm	lm	lm	ll	ll	ll	lm	lm	lm	lm	lm	lm	lm	lm	ll	ll	ll	ll	ll	lm	lm	lm	lm	lm	lm	lm	lm	ll	lm	ll	lm	lm	ll	ll	lm	lm	ll	lm	lm	ll	lm	ll	lm	ll
chr10_3487578	<lmxll>	{0-}	lm	lm	lm	lm	lm	lm	ll	ll	ll	lm	lm	lm	lm	lm	lm	lm	lm	ll	ll	ll	ll	ll	lm	lm	lm	lm	lm	lm	lm	lm	ll	lm	ll	lm	lm	ll	ll	lm	lm	ll	lm	lm	ll	lm	ll	lm	ll
chr10_3248689	<lmxll>	{0-}	lm	lm	lm	lm	lm	lm	ll	ll	ll	lm	lm	lm	lm	lm	lm	lm	lm	ll	ll	ll	ll	ll	lm	lm	lm	lm	lm	lm	lm	lm	ll	lm	ll	lm	lm	ll	ll	lm	lm	ll	lm	lm	ll	lm	ll	lm	ll
chr10_3402471	<lmxll>	{0-}	lm	lm	lm	lm	lm	lm	ll	ll	ll	lm	lm	lm	lm	lm	lm	lm	lm	ll	ll	ll	ll	ll	lm	lm	lm	lm	lm	lm	lm	lm	ll	lm	ll	lm	lm	ll	ll	lm	lm	ll	lm	lm	ll	lm	ll	lm	ll
chr10_3412049	<lmxll>	{0-}	lm	lm	lm	lm	lm	lm	ll	ll	ll	lm	lm	lm	lm	lm	lm	lm	lm	ll	ll	ll	ll	ll	lm	lm	lm	lm	lm	lm	lm	lm	ll	lm	ll	lm	lm	ll	ll	lm	lm	ll	lm	lm	ll	lm	ll	lm	ll
chr10_3411910	<lmxll>	{0-}	lm	lm	lm	lm	lm	lm	ll	ll	ll	lm	lm	lm	lm	lm	lm	lm	lm	ll	ll	ll	ll	ll	lm	lm	lm	lm	lm	lm	lm	lm	ll	lm	ll	lm	lm	ll	ll	lm	lm	ll	lm	lm	ll	lm	ll	lm	ll
chr10_3129921	<lmxll>	{0-}	lm	lm	lm	lm	lm	lm	ll	ll	ll	lm	lm	lm	lm	lm	lm	lm	lm	ll	ll	ll	ll	ll	lm	lm	lm	lm	lm	lm	lm	lm	ll	lm	ll	lm	lm	ll	ll	lm	lm	ll	lm	lm	ll	lm	ll	lm	ll
chr10_2993000	<lmxll>	{0-}	lm	lm	lm	lm	lm	lm	ll	ll	ll	lm	lm	lm	lm	lm	lm	lm	lm	ll	ll	ll	ll	ll	lm	lm	lm	lm	lm	lm	lm	lm	ll	lm	ll	lm	lm	ll	ll	lm	lm	ll	lm	lm	ll	lm	ll	lm	ll
chr10_2993016	<lmxll>	{0-}	lm	lm	lm	lm	lm	lm	ll	ll	ll	lm	lm	lm	lm	lm	lm	lm	lm	ll	ll	ll	ll	ll	lm	lm	lm	lm	lm	lm	lm	lm	ll	lm	ll	lm	lm	ll	ll	lm	lm	ll	lm	lm	ll	lm	ll	lm	ll
chr10_3052661	<lmxll>	{0-}	lm	lm	lm	lm	lm	lm	ll	ll	ll	lm	lm	lm	lm	lm	lm	lm	lm	ll	ll	ll	ll	ll	lm	lm	lm	lm	lm	lm	lm	lm	ll	lm	ll	lm	lm	ll	ll	lm	lm	ll	lm	lm	ll	lm	ll	lm	ll
chr10_3052867	<lmxll>	{0-}	lm	lm	lm	lm	lm	lm	ll	ll	ll	lm	lm	lm	lm	lm	lm	lm	lm	ll	ll	ll	ll	ll	lm	lm	lm	lm	lm	lm	lm	lm	ll	lm	ll	lm	lm	ll	ll	lm	lm	ll	lm	lm	ll	lm	ll	lm	ll
chr10_3052863	<lmxll>	{0-}	lm	lm	lm	lm	lm	lm	ll	ll	ll	lm	lm	lm	lm	lm	lm	lm	lm	ll	ll	ll	ll	ll	lm	lm	lm	lm	lm	lm	lm	lm	ll	lm	ll	lm	lm	ll	ll	lm	lm	ll	lm	lm	ll	lm	ll	lm	ll
chr10_3281193	<lmxll>	{0-}	lm	lm	lm	lm	lm	lm	ll	ll	ll	lm	lm	lm	lm	lm	lm	lm	lm	ll	ll	ll	ll	ll	lm	lm	lm	lm	lm	lm	lm	lm	ll	lm	ll	lm	lm	ll	ll	lm	lm	ll	lm	lm	ll	lm	ll	lm	ll
chr10_4614637	<lmxll>	{0-}	lm	lm	lm	lm	lm	lm	ll	ll	ll	lm	lm	lm	lm	lm	lm	lm	lm	ll	ll	ll	ll	ll	lm	lm	lm	lm	lm	lm	lm	lm	ll	lm	ll	lm	lm	ll	ll	lm	lm	ll	lm	lm	ll	lm	ll	lm	ll
chr10_3651677	<lmxll>	{0-}	lm	lm	lm	lm	lm	lm	ll	ll	ll	lm	lm	lm	lm	lm	lm	lm	lm	ll	ll	ll	ll	ll	lm	lm	lm	lm	lm	lm	lm	lm	ll	lm	ll	lm	lm	ll	ll	lm	lm	ll	lm	lm	ll	lm	ll	lm	ll
chr10_4498305	<lmxll>	{0-}	lm	lm	lm	lm	lm	lm	ll	ll	ll	lm	lm	lm	lm	lm	lm	lm	lm	ll	ll	ll	ll	ll	lm	lm	lm	lm	lm	lm	lm	lm	ll	lm	ll	lm	lm	ll	ll	lm	lm	ll	lm	lm	ll	lm	ll	lm	ll
chr10_4993194	<lmxll>	{0-}	lm	lm	lm	lm	lm	lm	ll	ll	ll	lm	lm	lm	lm	lm	lm	lm	lm	ll	ll	ll	ll	ll	lm	lm	lm	lm	lm	lm	lm	lm	ll	lm	ll	lm	lm	ll	ll	lm	lm	ll	lm	lm	ll	--	ll	lm	ll
chr10_5899045	<lmxll>	{0-}	lm	lm	lm	lm	lm	lm	ll	ll	ll	lm	lm	lm	lm	lm	lm	lm	lm	ll	ll	ll	ll	ll	lm	lm	lm	lm	lm	lm	lm	lm	ll	lm	ll	lm	lm	ll	ll	lm	lm	ll	lm	lm	ll	ll	ll	lm	ll
chr10_9269600	<lmxll>	{0-}	lm	lm	lm	lm	lm	lm	ll	ll	ll	lm	lm	lm	lm	lm	lm	lm	lm	ll	ll	ll	ll	ll	lm	lm	lm	lm	lm	lm	lm	lm	ll	lm	ll	lm	lm	ll	ll	lm	lm	ll	lm	lm	ll	ll	ll	lm	ll
chr10_12006537	<lmxll>	{0-}	lm	lm	lm	lm	lm	lm	ll	ll	ll	lm	lm	lm	lm	lm	lm	lm	lm	ll	ll	ll	ll	ll	lm	lm	lm	lm	lm	lm	lm	lm	ll	lm	ll	lm	lm	ll	ll	lm	lm	ll	lm	lm	ll	ll	ll	lm	ll
chr10_9672255	<lmxll>	{0-}	lm	lm	lm	lm	lm	lm	ll	ll	ll	lm	lm	lm	lm	lm	lm	lm	lm	ll	ll	ll	ll	ll	lm	lm	lm	lm	lm	lm	lm	lm	ll	lm	ll	lm	lm	ll	ll	lm	lm	ll	lm	lm	ll	ll	ll	lm	ll
chr10_9672302	<lmxll>	{0-}	lm	lm	lm	lm	lm	lm	ll	ll	ll	lm	lm	lm	lm	lm	lm	lm	lm	ll	ll	ll	ll	ll	lm	lm	lm	lm	lm	lm	lm	lm	ll	lm	ll	lm	lm	ll	ll	lm	lm	ll	lm	lm	ll	ll	ll	lm	ll
chr10_12266294	<lmxll>	{0-}	lm	lm	lm	lm	lm	lm	ll	ll	ll	lm	lm	lm	lm	lm	lm	lm	lm	ll	ll	ll	ll	ll	lm	lm	lm	lm	lm	lm	lm	lm	ll	lm	ll	lm	lm	ll	ll	lm	lm	ll	lm	lm	ll	ll	ll	lm	ll
chr10_9672040	<lmxll>	{0-}	lm	lm	lm	lm	lm	lm	ll	ll	ll	lm	lm	lm	lm	lm	lm	lm	lm	ll	ll	ll	ll	ll	lm	lm	lm	lm	lm	lm	lm	lm	ll	lm	ll	lm	lm	ll	ll	lm	lm	ll	lm	lm	ll	ll	ll	lm	ll
chr10_12178769	<lmxll>	{0-}	lm	lm	lm	lm	lm	lm	ll	ll	ll	lm	lm	lm	lm	lm	lm	lm	lm	ll	ll	ll	ll	ll	lm	lm	lm	lm	lm	lm	lm	lm	ll	lm	ll	lm	lm	ll	ll	lm	lm	ll	lm	lm	ll	ll	ll	lm	ll
chr10_8754470	<lmxll>	{0-}	lm	lm	lm	lm	lm	lm	ll	ll	ll	lm	lm	lm	lm	lm	lm	lm	lm	ll	ll	ll	ll	ll	lm	lm	lm	lm	lm	lm	lm	lm	ll	lm	ll	lm	lm	ll	ll	lm	lm	ll	lm	lm	ll	ll	ll	lm	ll
chr10_9716299	<lmxll>	{0-}	lm	lm	lm	lm	lm	lm	ll	ll	ll	lm	lm	lm	lm	lm	lm	lm	lm	ll	ll	ll	ll	ll	lm	lm	lm	lm	lm	lm	lm	lm	ll	lm	ll	lm	lm	ll	ll	lm	lm	ll	lm	lm	ll	ll	ll	lm	ll
chr10_8834748	<lmxll>	{0-}	lm	lm	lm	lm	lm	lm	ll	ll	ll	lm	lm	lm	lm	lm	lm	lm	lm	ll	ll	ll	ll	ll	lm	lm	lm	lm	lm	lm	lm	lm	ll	lm	ll	lm	lm	ll	ll	lm	lm	ll	lm	lm	ll	--	ll	lm	ll
chr10_11827580	<lmxll>	{0-}	lm	lm	lm	lm	lm	lm	ll	ll	ll	lm	lm	lm	lm	lm	lm	lm	lm	ll	ll	ll	ll	ll	lm	lm	lm	lm	lm	lm	lm	lm	ll	lm	ll	lm	lm	ll	ll	lm	lm	ll	lm	lm	ll	lm	ll	lm	ll
chr10_9885204	<lmxll>	{0-}	lm	lm	lm	lm	lm	lm	ll	ll	ll	lm	lm	lm	lm	lm	lm	lm	lm	ll	ll	ll	ll	ll	lm	lm	lm	lm	lm	lm	lm	lm	ll	lm	ll	lm	lm	ll	ll	lm	lm	ll	lm	lm	ll	lm	ll	lm	ll
chr10_11813045	<lmxll>	{0-}	lm	lm	lm	lm	lm	lm	ll	ll	ll	lm	lm	lm	lm	lm	lm	lm	lm	ll	ll	ll	ll	ll	lm	lm	lm	lm	lm	lm	lm	lm	ll	lm	ll	lm	lm	ll	ll	lm	lm	ll	lm	lm	ll	lm	ll	lm	ll
chr10_11813038	<lmxll>	{0-}	lm	lm	lm	lm	lm	lm	ll	ll	ll	lm	lm	lm	lm	lm	lm	lm	lm	ll	ll	ll	ll	ll	lm	lm	lm	lm	lm	lm	lm	lm	ll	lm	ll	lm	lm	ll	ll	lm	lm	ll	lm	lm	ll	lm	ll	lm	ll
chr10_7514505	<lmxll>	{0-}	lm	lm	lm	lm	lm	lm	ll	ll	ll	lm	lm	lm	lm	lm	lm	lm	lm	ll	ll	ll	ll	ll	lm	lm	lm	lm	lm	lm	lm	lm	ll	lm	ll	lm	lm	ll	ll	lm	lm	ll	lm	lm	ll	lm	ll	lm	ll
chr10_8660022	<lmxll>	{0-}	lm	lm	lm	lm	lm	lm	ll	ll	ll	lm	lm	lm	lm	lm	lm	lm	lm	ll	ll	ll	ll	ll	lm	lm	lm	lm	lm	lm	lm	lm	ll	lm	ll	lm	lm	ll	ll	lm	lm	ll	lm	lm	ll	lm	ll	lm	ll
chr10_3129886	<lmxll>	{0-}	lm	lm	lm	lm	lm	lm	ll	ll	ll	lm	lm	lm	lm	lm	lm	lm	lm	ll	ll	ll	ll	ll	lm	lm	lm	lm	lm	lm	lm	lm	ll	lm	ll	lm	lm	ll	ll	lm	lm	ll	lm	lm	ll	lm	ll	lm	ll
chr10_2986173	<lmxll>	{0-}	lm	lm	lm	lm	lm	lm	ll	ll	ll	lm	lm	lm	lm	lm	lm	lm	lm	ll	ll	ll	ll	ll	lm	lm	lm	lm	lm	lm	lm	lm	ll	lm	ll	lm	lm	ll	ll	lm	lm	ll	lm	lm	ll	lm	ll	lm	ll
chr10_3038491	<lmxll>	{0-}	lm	lm	lm	lm	lm	lm	ll	ll	ll	lm	lm	lm	lm	lm	lm	lm	lm	ll	ll	ll	ll	ll	lm	lm	lm	lm	lm	lm	lm	lm	ll	lm	ll	lm	lm	ll	ll	lm	lm	ll	lm	lm	ll	lm	ll	lm	ll
chr10_2638442	<lmxll>	{0-}	lm	lm	lm	lm	lm	lm	ll	ll	ll	lm	lm	lm	lm	lm	lm	lm	lm	ll	ll	ll	ll	ll	lm	lm	lm	lm	lm	lm	lm	lm	ll	lm	ll	lm	lm	ll	ll	lm	lm	ll	lm	lm	ll	lm	ll	lm	ll
chr10_1452268	<lmxll>	{0-}	lm	lm	lm	lm	lm	lm	ll	ll	ll	lm	lm	lm	lm	lm	lm	lm	lm	ll	ll	ll	ll	ll	lm	lm	lm	lm	lm	lm	lm	lm	ll	lm	ll	lm	lm	ll	ll	lm	lm	ll	lm	lm	ll	lm	ll	lm	ll
chr10_1289082	<lmxll>	{1-}	ll	ll	ll	ll	ll	ll	lm	lm	lm	ll	ll	ll	ll	ll	ll	ll	ll	lm	lm	lm	lm	lm	ll	ll	ll	ll	ll	ll	ll	ll	lm	ll	lm	ll	ll	lm	lm	ll	ll	lm	ll	ll	lm	ll	lm	ll	lm
chr10_714452	<lmxll>	{1-}	ll	ll	ll	ll	ll	ll	lm	lm	lm	ll	ll	ll	ll	ll	ll	ll	ll	lm	lm	lm	lm	lm	ll	ll	ll	ll	ll	ll	ll	ll	lm	ll	lm	ll	ll	lm	lm	ll	ll	lm	ll	ll	lm	ll	lm	ll	lm
chr10_714484	<lmxll>	{1-}	ll	ll	ll	ll	ll	ll	lm	lm	lm	ll	ll	ll	ll	ll	ll	ll	ll	lm	lm	lm	lm	lm	ll	ll	ll	ll	ll	ll	ll	ll	lm	ll	lm	ll	ll	lm	lm	ll	ll	lm	ll	ll	lm	ll	lm	ll	lm
chr10_811419	<lmxll>	{0-}	lm	lm	lm	lm	lm	lm	ll	ll	ll	lm	lm	lm	lm	lm	lm	lm	lm	ll	ll	ll	ll	ll	lm	lm	lm	lm	lm	lm	lm	lm	ll	lm	ll	lm	lm	ll	ll	lm	lm	ll	lm	lm	ll	lm	ll	lm	ll
chr10_969511	<lmxll>	{0-}	lm	lm	lm	lm	lm	lm	ll	ll	ll	lm	lm	lm	lm	lm	lm	lm	lm	ll	ll	ll	ll	ll	lm	lm	lm	lm	lm	lm	lm	lm	ll	lm	ll	lm	lm	ll	ll	lm	lm	ll	lm	lm	ll	lm	ll	lm	ll
chr10_1176180	<lmxll>	{0-}	lm	lm	lm	lm	lm	lm	ll	ll	ll	lm	lm	lm	lm	lm	lm	lm	lm	ll	ll	ll	ll	ll	lm	lm	lm	lm	lm	lm	lm	lm	ll	lm	ll	lm	lm	ll	ll	lm	lm	ll	lm	lm	ll	lm	ll	lm	ll
chr10_1038475	<lmxll>	{1-}	ll	ll	ll	ll	ll	ll	lm	lm	lm	ll	ll	ll	ll	ll	ll	ll	ll	lm	lm	lm	lm	lm	ll	ll	ll	ll	ll	ll	ll	ll	lm	ll	lm	ll	ll	lm	lm	ll	ll	lm	ll	ll	lm	ll	lm	ll	lm
chr10_839687	<lmxll>	{1-}	ll	ll	ll	ll	ll	ll	lm	lm	lm	ll	ll	ll	ll	ll	ll	ll	ll	lm	lm	lm	lm	lm	ll	ll	ll	ll	ll	ll	ll	ll	lm	ll	lm	ll	ll	lm	lm	ll	ll	lm	ll	ll	lm	ll	lm	ll	lm
chr10_733269	<lmxll>	{1-}	ll	ll	ll	ll	ll	ll	lm	lm	lm	ll	ll	ll	ll	ll	ll	ll	ll	lm	lm	lm	lm	lm	ll	ll	ll	ll	ll	ll	ll	ll	lm	ll	lm	ll	ll	lm	lm	ll	ll	lm	ll	ll	lm	ll	lm	ll	lm
chr10_847342	<hkxhk>	{10}	hk	hh	hh	hh	hh	hh	kk	kk	hk	hh	hh	hh	hh	hh	hk	hk	hk	kk	hk	hk	hk	hk	hh	hh	hk	hh	hk	hk	hk	hk	hk	hh	kk	hh	hh	hk	kk	hk	hk	hk	hh	hh	hk	hh	hk	hk	hk
chr10_839711	<lmxll>	{1-}	ll	ll	ll	ll	ll	ll	lm	lm	lm	ll	ll	ll	ll	ll	ll	ll	ll	lm	lm	lm	lm	lm	ll	ll	ll	ll	ll	ll	ll	ll	lm	ll	lm	ll	ll	lm	lm	ll	ll	lm	ll	ll	lm	ll	lm	ll	lm
chr10_847348	<lmxll>	{0-}	lm	lm	lm	lm	lm	lm	ll	ll	ll	lm	lm	lm	lm	lm	lm	lm	lm	ll	ll	ll	ll	ll	lm	lm	lm	lm	lm	lm	lm	lm	ll	lm	ll	lm	lm	ll	ll	lm	lm	ll	lm	lm	ll	lm	ll	lm	ll
chr10_847048	<lmxll>	{0-}	lm	lm	lm	lm	lm	lm	ll	ll	ll	lm	lm	lm	lm	lm	lm	lm	lm	ll	ll	ll	ll	ll	lm	lm	lm	lm	lm	lm	lm	lm	ll	lm	ll	lm	lm	ll	ll	lm	lm	ll	lm	lm	ll	lm	ll	lm	ll
chr10_876111	<lmxll>	{0-}	lm	lm	lm	lm	lm	lm	ll	ll	ll	lm	lm	lm	lm	lm	lm	lm	lm	ll	ll	ll	ll	ll	lm	lm	lm	lm	lm	lm	lm	lm	ll	lm	ll	lm	lm	ll	ll	lm	lm	ll	lm	lm	ll	lm	ll	lm	ll
chr10_138841	<lmxll>	{0-}	lm	lm	lm	lm	lm	lm	ll	ll	ll	lm	lm	lm	lm	lm	lm	lm	lm	ll	ll	ll	ll	ll	lm	lm	lm	lm	lm	lm	lm	lm	ll	lm	ll	lm	lm	ll	ll	lm	lm	ll	lm	lm	ll	lm	ll	lm	ll
chr10_8299561	<lmxll>	{1-}	ll	ll	ll	ll	ll	ll	lm	lm	lm	ll	ll	ll	ll	ll	ll	ll	ll	lm	lm	lm	lm	lm	ll	ll	ll	ll	ll	ll	ll	ll	lm	ll	lm	ll	ll	lm	lm	ll	ll	lm	ll	ll	lm	ll	lm	ll	lm
chr10_4270671	<lmxll>	{0-}	lm	lm	lm	lm	lm	lm	ll	ll	ll	lm	lm	lm	lm	lm	lm	lm	lm	ll	ll	ll	ll	ll	lm	lm	lm	lm	lm	lm	lm	lm	ll	lm	ll	lm	lm	ll	ll	lm	lm	ll	lm	lm	ll	lm	ll	lm	ll
chr10_2471777	<nnxnp>	{-0}	np	nn	nn	nn	nn	nn	np	np	nn	nn	nn	nn	nn	nn	np	np	np	np	nn	nn	nn	nn	nn	nn	np	nn	np	np	np	np	nn	nn	np	nn	nn	nn	np	np	np	nn	nn	nn	nn	nn	nn	np	nn
chr10_7828385	<lmxll>	{1-}	ll	ll	ll	ll	ll	ll	lm	lm	lm	ll	ll	ll	ll	ll	ll	ll	ll	lm	lm	lm	lm	lm	ll	ll	ll	ll	ll	ll	ll	ll	lm	ll	lm	ll	ll	lm	lm	ll	ll	lm	ll	ll	lm	ll	lm	ll	lm
chr10_3199690	<nnxnp>	{-0}	np	nn	nn	nn	nn	nn	np	np	nn	nn	nn	nn	nn	nn	np	np	np	np	nn	nn	nn	nn	nn	nn	np	nn	np	np	np	np	nn	nn	np	nn	nn	nn	np	np	np	nn	nn	nn	nn	nn	nn	np	nn
chr10_4722044	<lmxll>	{0-}	lm	lm	lm	lm	lm	lm	ll	ll	ll	lm	lm	lm	lm	lm	lm	lm	lm	ll	ll	ll	ll	ll	lm	lm	lm	lm	lm	lm	lm	lm	ll	lm	ll	lm	lm	ll	ll	lm	lm	ll	lm	lm	ll	lm	ll	lm	ll
chr10_4372185	<lmxll>	{0-}	lm	lm	lm	lm	lm	lm	ll	ll	ll	lm	lm	lm	lm	lm	lm	lm	lm	ll	ll	ll	ll	ll	lm	lm	lm	lm	lm	lm	lm	lm	ll	lm	ll	lm	lm	ll	ll	lm	lm	ll	lm	lm	ll	lm	ll	lm	ll
chr10_3434338	<lmxll>	{0-}	lm	lm	lm	lm	lm	lm	ll	ll	ll	lm	lm	lm	lm	lm	lm	lm	lm	ll	ll	ll	ll	ll	lm	lm	lm	lm	lm	lm	lm	lm	ll	lm	ll	lm	lm	ll	ll	lm	lm	ll	lm	lm	ll	lm	ll	lm	ll
chr10_2986363	<lmxll>	{0-}	lm	lm	lm	lm	lm	lm	ll	ll	ll	lm	lm	lm	lm	lm	lm	lm	lm	ll	ll	ll	ll	ll	lm	lm	lm	lm	lm	lm	lm	lm	ll	lm	ll	lm	lm	ll	ll	lm	lm	ll	lm	lm	ll	lm	ll	lm	ll
chr10_3000745	<lmxll>	{0-}	lm	lm	lm	lm	lm	lm	ll	ll	ll	lm	lm	lm	lm	lm	lm	lm	lm	ll	ll	ll	ll	ll	lm	lm	lm	lm	lm	lm	lm	lm	ll	lm	ll	lm	lm	ll	ll	lm	lm	ll	lm	lm	ll	--	ll	lm	ll
chr10_3199957	<nnxnp>	{-0}	np	nn	nn	nn	nn	nn	np	np	nn	nn	nn	nn	nn	nn	np	np	np	np	nn	nn	nn	nn	nn	nn	np	nn	np	np	np	np	nn	nn	np	nn	nn	nn	np	np	np	nn	nn	nn	nn	nn	nn	np	nn
chr10_3052869	<hkxhk>	{11}	hh	hk	hk	hk	hk	hk	hk	hk	kk	hk	hk	hk	hk	hk	hh	hh	hh	hk	kk	kk	kk	kk	hk	hk	hh	hk	hh	hh	hh	hh	kk	hk	hk	hk	hk	kk	hk	hh	hh	kk	hk	hk	kk	--	kk	hh	kk
chr10_3038475	<hkxhk>	{11}	hh	hk	hk	hk	hk	hk	hk	hk	kk	hk	hk	hk	hk	hk	hh	hh	hh	hk	kk	kk	kk	kk	hk	hk	hh	hk	hh	hh	hh	hh	kk	hk	hk	hk	hk	kk	hk	hh	hh	kk	hk	hk	kk	--	kk	hh	kk
chr10_2817527	<lmxll>	{1-}	ll	ll	ll	ll	ll	ll	lm	lm	lm	ll	ll	ll	ll	ll	ll	ll	ll	lm	lm	lm	lm	lm	ll	ll	ll	ll	ll	ll	ll	ll	lm	ll	lm	ll	ll	lm	lm	ll	ll	lm	ll	ll	lm	--	lm	ll	lm
chr10_2960786	<lmxll>	{1-}	ll	ll	ll	ll	ll	ll	lm	lm	lm	ll	ll	ll	ll	ll	ll	ll	ll	lm	lm	lm	lm	lm	ll	ll	ll	ll	ll	ll	ll	ll	lm	ll	lm	ll	ll	lm	lm	ll	ll	lm	ll	ll	lm	--	lm	ll	lm
chr10_2817629	<lmxll>	{1-}	ll	ll	ll	ll	ll	ll	lm	lm	lm	ll	ll	ll	ll	ll	ll	ll	ll	lm	lm	lm	lm	lm	ll	ll	ll	ll	ll	ll	ll	ll	lm	ll	lm	ll	ll	lm	lm	ll	ll	lm	ll	ll	lm	--	lm	ll	lm
chr10_3248619	<lmxll>	{1-}	ll	ll	ll	ll	ll	ll	lm	lm	lm	ll	ll	ll	ll	ll	ll	ll	ll	lm	lm	lm	lm	lm	ll	ll	ll	ll	ll	ll	ll	ll	lm	ll	lm	ll	ll	lm	lm	ll	ll	lm	ll	ll	lm	--	lm	ll	lm
chr10_3129626	<nnxnp>	{-0}	np	nn	nn	nn	nn	nn	np	np	nn	nn	nn	nn	nn	nn	np	np	np	np	nn	nn	nn	nn	nn	nn	np	nn	np	np	np	np	nn	nn	np	nn	nn	nn	np	np	np	nn	nn	nn	nn	nn	nn	np	nn
chr10_3397288	<lmxll>	{0-}	lm	lm	lm	lm	lm	lm	ll	ll	ll	lm	lm	lm	lm	lm	lm	lm	lm	ll	ll	ll	ll	ll	lm	lm	lm	lm	lm	lm	lm	lm	ll	lm	ll	lm	lm	ll	ll	lm	lm	ll	lm	lm	ll	--	ll	lm	ll
chr10_3052682	<nnxnp>	{-0}	np	nn	nn	nn	nn	nn	np	np	nn	nn	nn	nn	nn	nn	np	np	np	np	nn	nn	nn	nn	nn	nn	np	nn	np	np	np	np	nn	nn	np	nn	nn	nn	np	np	np	nn	nn	nn	nn	nn	nn	np	nn
chr10_3434355	<lmxll>	{1-}	ll	ll	ll	ll	ll	ll	lm	lm	lm	ll	ll	ll	ll	ll	ll	ll	ll	lm	lm	lm	lm	lm	ll	ll	ll	ll	ll	ll	ll	ll	lm	ll	lm	ll	ll	lm	lm	ll	ll	lm	ll	ll	lm	--	lm	ll	lm
chr10_2986379	<nnxnp>	{-0}	np	nn	nn	nn	nn	nn	np	np	nn	nn	nn	nn	nn	nn	np	np	np	np	nn	nn	nn	nn	nn	nn	np	nn	np	np	np	np	nn	nn	np	nn	nn	nn	np	np	np	nn	nn	nn	nn	nn	nn	np	nn
chr10_3000986	<hkxhk>	{11}	hh	hk	hk	hk	hk	hk	hk	hk	kk	hk	hk	hk	hk	hk	hh	hh	hh	hk	kk	kk	kk	kk	hk	hk	hh	hk	hh	hh	hh	hh	kk	hk	hk	hk	hk	kk	hk	hh	hh	kk	hk	hk	kk	hk	kk	hh	kk
chr10_2986397	<hkxhk>	{11}	hh	hk	hk	hk	hk	hk	hk	hk	kk	hk	hk	hk	hk	hk	hh	hh	hh	hk	kk	kk	kk	kk	hk	hk	hh	hk	hh	hh	hh	hh	kk	hk	hk	hk	hk	kk	hk	hh	hh	kk	hk	hk	kk	hk	kk	hh	kk
chr10_2986372	<hkxhk>	{11}	hh	hk	hk	hk	hk	hk	hk	hk	kk	hk	hk	hk	hk	hk	hh	hh	hh	hk	kk	kk	kk	kk	hk	hk	hh	hk	hh	hh	hh	hh	kk	hk	hk	hk	hk	kk	hk	hh	hh	kk	hk	hk	kk	hk	kk	hh	kk
chr10_2986393	<hkxhk>	{11}	hh	hk	hk	hk	hk	hk	hk	hk	kk	hk	hk	hk	hk	hk	hh	hh	hh	hk	kk	kk	kk	kk	hk	hk	hh	hk	hh	hh	hh	hh	kk	hk	hk	hk	hk	kk	hk	hh	hh	kk	hk	hk	kk	hk	kk	hh	kk
chr10_2986419	<hkxhk>	{11}	hh	hk	hk	hk	hk	hk	hk	hk	kk	hk	hk	hk	hk	hk	hh	hh	hh	hk	kk	kk	kk	kk	hk	hk	hh	hk	hh	hh	hh	hh	kk	hk	hk	hk	hk	kk	hk	hh	hh	kk	hk	hk	kk	hk	kk	hh	kk
chr10_2986410	<hkxhk>	{11}	hh	hk	hk	hk	hk	hk	hk	hk	kk	hk	hk	hk	hk	hk	hh	hh	hh	hk	kk	kk	kk	kk	hk	hk	hh	hk	hh	hh	hh	hh	kk	hk	hk	hk	hk	kk	hk	hh	hh	kk	hk	hk	kk	hk	kk	hh	kk
chr10_2488312	<lmxll>	{1-}	ll	ll	ll	ll	ll	ll	lm	lm	lm	ll	ll	ll	ll	ll	ll	ll	ll	lm	lm	lm	lm	lm	ll	ll	ll	ll	ll	ll	ll	ll	lm	ll	lm	ll	ll	lm	lm	ll	ll	lm	ll	ll	lm	ll	lm	ll	lm
chr10_2145629	<lmxll>	{1-}	ll	ll	ll	ll	ll	ll	lm	lm	lm	ll	ll	ll	ll	ll	ll	ll	ll	lm	lm	lm	lm	lm	ll	ll	ll	ll	ll	ll	ll	ll	lm	ll	lm	ll	ll	lm	lm	ll	ll	lm	ll	ll	lm	ll	lm	ll	lm
chr10_2377996	<lmxll>	{1-}	ll	ll	ll	ll	ll	ll	lm	lm	lm	ll	ll	ll	ll	ll	ll	ll	ll	lm	lm	lm	lm	lm	ll	ll	ll	ll	ll	ll	ll	ll	lm	ll	lm	ll	ll	lm	lm	ll	ll	lm	ll	ll	lm	ll	lm	ll	lm
chr10_2986356	<nnxnp>	{-0}	np	nn	nn	nn	nn	nn	np	np	nn	nn	nn	nn	nn	nn	np	np	np	np	nn	nn	nn	nn	nn	nn	np	nn	np	np	np	np	nn	nn	np	nn	nn	nn	np	np	np	nn	nn	nn	nn	nn	nn	np	nn
chr10_2347438	<lmxll>	{0-}	lm	lm	lm	lm	lm	lm	ll	ll	ll	lm	lm	lm	lm	lm	lm	lm	lm	ll	ll	ll	ll	ll	lm	lm	lm	lm	lm	lm	lm	lm	ll	lm	ll	lm	lm	ll	ll	lm	lm	ll	lm	lm	ll	lm	ll	lm	ll
chr10_2347474	<lmxll>	{0-}	lm	lm	lm	lm	lm	lm	ll	ll	ll	lm	lm	lm	lm	lm	lm	lm	lm	ll	ll	ll	ll	ll	lm	lm	lm	lm	lm	lm	lm	lm	ll	lm	ll	lm	lm	ll	ll	lm	lm	ll	lm	lm	ll	lm	ll	lm	ll
chr10_2347466	<lmxll>	{0-}	lm	lm	lm	lm	lm	lm	ll	ll	ll	lm	lm	lm	lm	lm	lm	lm	lm	ll	ll	ll	ll	ll	lm	lm	lm	lm	lm	lm	lm	lm	ll	lm	ll	lm	lm	ll	ll	lm	lm	ll	lm	lm	ll	lm	ll	lm	ll
chr10_3281133	<nnxnp>	{-0}	np	nn	nn	nn	nn	nn	np	np	nn	nn	nn	nn	nn	nn	np	np	np	np	nn	nn	nn	nn	nn	nn	np	nn	np	np	np	np	nn	nn	np	nn	nn	nn	np	np	np	nn	nn	nn	nn	nn	nn	np	nn
chr10_2638353	<lmxll>	{0-}	lm	lm	lm	lm	lm	lm	ll	ll	ll	lm	lm	lm	lm	lm	lm	lm	lm	ll	ll	ll	ll	ll	lm	lm	lm	lm	lm	lm	lm	lm	ll	lm	ll	lm	lm	ll	ll	lm	lm	ll	lm	lm	ll	lm	ll	lm	ll
chr10_2588427	<lmxll>	{0-}	lm	lm	lm	lm	lm	lm	ll	ll	ll	lm	lm	lm	lm	lm	lm	lm	lm	ll	ll	ll	ll	ll	lm	lm	lm	lm	lm	lm	lm	lm	ll	lm	ll	lm	lm	ll	ll	lm	lm	ll	lm	lm	ll	lm	ll	lm	ll
chr10_3895482	<nnxnp>	{-0}	np	nn	nn	nn	nn	nn	np	np	nn	nn	nn	nn	nn	nn	np	np	np	np	nn	nn	nn	nn	nn	nn	np	nn	np	np	np	np	nn	nn	np	nn	nn	nn	np	np	np	nn	nn	nn	nn	nn	nn	np	nn
chr10_3895483	<nnxnp>	{-0}	np	nn	nn	nn	nn	nn	np	np	nn	nn	nn	nn	nn	nn	np	np	np	np	nn	nn	nn	nn	nn	nn	np	nn	np	np	np	np	nn	nn	np	nn	nn	nn	np	np	np	nn	nn	nn	nn	nn	nn	np	nn
chr10_2472927	<lmxll>	{0-}	lm	lm	lm	lm	lm	lm	ll	ll	ll	lm	lm	lm	lm	lm	lm	lm	lm	ll	ll	ll	ll	ll	lm	lm	lm	lm	lm	lm	lm	lm	ll	lm	ll	lm	lm	ll	ll	lm	lm	ll	lm	lm	ll	lm	ll	lm	ll
chr10_4890824	<nnxnp>	{-0}	np	nn	nn	nn	nn	nn	np	np	nn	nn	nn	nn	nn	nn	np	np	np	np	nn	nn	nn	nn	nn	nn	np	nn	np	np	np	np	nn	nn	np	nn	nn	nn	np	np	np	nn	nn	nn	nn	nn	nn	np	nn
chr10_6963296	<lmxll>	{0-}	lm	lm	lm	lm	lm	lm	ll	ll	ll	lm	lm	lm	lm	lm	lm	lm	lm	ll	ll	ll	ll	ll	lm	lm	lm	lm	lm	lm	lm	lm	ll	lm	ll	lm	lm	ll	ll	lm	lm	ll	lm	lm	ll	lm	ll	lm	ll
chr10_6762139	<lmxll>	{0-}	lm	lm	lm	lm	lm	lm	ll	ll	ll	lm	lm	lm	lm	lm	lm	lm	lm	ll	ll	ll	ll	ll	lm	lm	lm	lm	lm	lm	lm	lm	ll	lm	ll	lm	lm	ll	ll	lm	lm	ll	lm	lm	ll	lm	ll	lm	ll
chr10_6880259	<lmxll>	{0-}	lm	lm	lm	lm	lm	lm	ll	ll	ll	lm	lm	lm	lm	lm	lm	lm	lm	ll	ll	ll	ll	ll	lm	lm	lm	lm	lm	lm	lm	lm	ll	lm	ll	lm	lm	ll	ll	lm	lm	ll	lm	lm	ll	lm	ll	lm	ll
chr10_6880045	<lmxll>	{0-}	lm	lm	lm	lm	lm	lm	ll	ll	ll	lm	lm	lm	lm	lm	lm	lm	lm	ll	ll	ll	ll	ll	lm	lm	lm	lm	lm	lm	lm	lm	ll	lm	ll	lm	lm	ll	ll	lm	lm	ll	lm	lm	ll	lm	ll	lm	ll
chr10_7394770	<lmxll>	{0-}	lm	lm	lm	lm	lm	lm	ll	ll	ll	lm	lm	lm	lm	lm	lm	lm	lm	ll	ll	ll	ll	ll	lm	lm	lm	lm	lm	lm	lm	lm	ll	lm	ll	lm	lm	ll	ll	lm	lm	ll	lm	lm	ll	lm	ll	lm	ll
chr10_5440044	<nnxnp>	{-0}	np	nn	nn	nn	nn	nn	np	nn	nn	nn	nn	nn	nn	nn	nn	np	np	np	nn	nn	nn	np	nn	nn	np	nn	np	np	np	np	nn	nn	np	nn	nn	nn	np	np	np	nn	nn	nn	nn	nn	nn	np	nn
chr10_6662741	<lmxll>	{0-}	lm	lm	lm	lm	lm	lm	ll	ll	ll	lm	lm	lm	lm	lm	lm	lm	lm	ll	ll	ll	ll	ll	lm	lm	lm	lm	lm	lm	lm	lm	ll	lm	ll	lm	lm	ll	ll	lm	lm	ll	lm	lm	ll	lm	ll	lm	ll
chr10_7354196	<lmxll>	{0-}	lm	lm	lm	lm	lm	lm	ll	ll	ll	lm	lm	lm	lm	lm	lm	lm	lm	ll	ll	ll	ll	ll	lm	lm	lm	lm	lm	lm	lm	lm	ll	lm	ll	lm	lm	ll	ll	lm	lm	ll	lm	lm	ll	lm	ll	lm	ll
chr10_7818914	<lmxll>	{0-}	lm	lm	lm	lm	lm	lm	ll	ll	ll	lm	lm	lm	lm	lm	lm	lm	lm	ll	ll	ll	ll	ll	lm	lm	lm	lm	lm	lm	lm	lm	ll	lm	ll	lm	lm	ll	ll	lm	lm	ll	lm	lm	ll	lm	ll	lm	ll
chr10_6340297	<nnxnp>	{-0}	np	nn	nn	nn	nn	nn	np	nn	nn	nn	nn	nn	nn	nn	nn	np	np	np	nn	nn	nn	np	nn	nn	np	nn	np	np	np	np	nn	nn	np	nn	nn	nn	np	np	np	nn	nn	nn	nn	nn	nn	np	nn
chr10_5439976	<nnxnp>	{-0}	np	nn	nn	nn	nn	nn	np	nn	nn	nn	nn	nn	nn	nn	nn	np	np	np	nn	nn	nn	np	nn	nn	np	nn	np	np	np	np	nn	nn	np	--	nn	nn	np	np	np	nn	nn	nn	nn	nn	nn	np	nn
chr10_8144792	<lmxll>	{0-}	lm	lm	lm	lm	lm	lm	ll	ll	ll	lm	lm	lm	lm	lm	lm	lm	lm	ll	ll	ll	ll	ll	lm	lm	lm	lm	lm	lm	lm	lm	ll	lm	ll	lm	lm	ll	ll	lm	lm	ll	lm	lm	ll	--	ll	lm	ll
chr10_8144852	<lmxll>	{0-}	lm	lm	lm	lm	lm	lm	ll	ll	ll	lm	lm	lm	lm	lm	lm	lm	lm	ll	ll	ll	ll	ll	lm	lm	lm	lm	lm	lm	lm	lm	ll	lm	ll	lm	lm	ll	ll	lm	lm	ll	lm	lm	ll	ll	ll	lm	ll
chr10_6311670	<nnxnp>	{-0}	np	nn	nn	nn	nn	nn	np	nn	nn	nn	nn	nn	nn	nn	nn	np	np	np	nn	nn	nn	np	nn	nn	np	nn	np	np	np	np	nn	nn	np	--	nn	nn	np	np	np	nn	nn	nn	nn	nn	nn	np	nn
chr10_5899024	<nnxnp>	{-0}	np	nn	nn	nn	nn	nn	np	nn	nn	nn	nn	nn	nn	nn	nn	np	np	np	nn	nn	nn	np	nn	nn	np	nn	np	np	np	np	nn	nn	np	np	nn	nn	np	np	np	nn	nn	nn	nn	nn	nn	np	nn
chr10_8144819	<lmxll>	{0-}	lm	lm	lm	lm	lm	lm	ll	ll	ll	lm	lm	lm	lm	lm	lm	lm	lm	ll	ll	ll	ll	ll	lm	lm	lm	lm	lm	lm	lm	lm	ll	lm	ll	lm	lm	ll	ll	lm	lm	ll	lm	lm	ll	ll	ll	lm	ll
chr10_7353955	<lmxll>	{0-}	lm	lm	lm	lm	lm	lm	ll	ll	ll	lm	lm	lm	lm	lm	lm	lm	lm	ll	ll	ll	ll	ll	lm	lm	lm	lm	lm	lm	lm	lm	ll	lm	ll	lm	lm	ll	ll	lm	lm	ll	lm	lm	ll	ll	ll	lm	ll
chr10_7354239	<lmxll>	{0-}	lm	lm	lm	lm	lm	lm	ll	ll	ll	lm	lm	lm	lm	lm	lm	lm	lm	ll	ll	ll	ll	ll	lm	lm	lm	lm	lm	lm	lm	lm	ll	lm	ll	lm	lm	ll	ll	lm	lm	ll	lm	lm	ll	ll	ll	lm	ll
chr10_4866650	<nnxnp>	{-0}	np	nn	nn	nn	nn	nn	np	nn	nn	nn	nn	nn	nn	nn	nn	np	np	np	nn	nn	nn	np	nn	nn	np	nn	np	np	np	np	nn	nn	np	np	nn	nn	np	np	np	nn	nn	nn	nn	nn	nn	np	nn
chr10_5197497	<lmxll>	{0-}	lm	lm	lm	lm	lm	lm	ll	ll	ll	lm	lm	lm	lm	lm	lm	lm	lm	ll	ll	ll	ll	ll	lm	lm	lm	lm	lm	lm	lm	lm	ll	lm	ll	lm	lm	ll	ll	lm	lm	ll	lm	lm	ll	ll	ll	lm	ll
chr10_5139892	<lmxll>	{0-}	lm	lm	lm	lm	lm	lm	ll	ll	ll	lm	lm	lm	lm	lm	lm	lm	lm	ll	ll	ll	ll	ll	lm	lm	lm	lm	lm	lm	lm	lm	ll	lm	ll	lm	lm	ll	ll	lm	lm	ll	lm	lm	ll	ll	ll	lm	ll
chr10_5140078	<lmxll>	{0-}	lm	lm	lm	lm	lm	lm	ll	ll	ll	lm	lm	lm	lm	lm	lm	lm	lm	ll	ll	ll	ll	ll	lm	lm	lm	lm	lm	lm	lm	lm	ll	lm	ll	lm	lm	ll	ll	lm	lm	ll	lm	lm	ll	ll	ll	lm	ll
chr10_4939175	<nnxnp>	{-0}	np	nn	nn	nn	nn	nn	np	nn	nn	nn	nn	nn	nn	nn	nn	np	np	np	nn	nn	nn	np	nn	nn	np	nn	np	np	np	np	nn	nn	np	np	nn	nn	np	np	np	nn	nn	nn	nn	nn	nn	np	nn
chr10_5113994	<lmxll>	{0-}	lm	lm	lm	lm	lm	lm	ll	ll	ll	lm	lm	lm	lm	lm	lm	lm	lm	ll	ll	ll	ll	ll	lm	lm	lm	lm	lm	lm	lm	lm	ll	lm	ll	lm	lm	ll	ll	lm	lm	ll	lm	lm	ll	ll	ll	lm	ll
chr10_4714440	<lmxll>	{0-}	lm	lm	lm	lm	lm	lm	ll	ll	ll	lm	lm	lm	lm	lm	lm	lm	lm	ll	ll	ll	ll	ll	lm	lm	lm	lm	lm	lm	lm	lm	ll	lm	ll	lm	lm	ll	ll	lm	lm	ll	lm	lm	ll	ll	ll	lm	ll
chr10_4619224	<lmxll>	{0-}	lm	lm	lm	lm	lm	lm	ll	ll	ll	lm	lm	lm	lm	lm	lm	lm	lm	ll	ll	ll	ll	ll	lm	lm	lm	lm	lm	lm	lm	lm	ll	lm	ll	lm	lm	ll	ll	lm	lm	ll	lm	lm	ll	ll	ll	lm	ll
chr10_3808044	<lmxll>	{0-}	lm	lm	lm	lm	lm	lm	ll	ll	ll	lm	lm	lm	lm	lm	lm	lm	lm	ll	ll	ll	ll	ll	lm	lm	lm	lm	lm	lm	lm	lm	ll	lm	ll	lm	lm	ll	ll	lm	lm	ll	lm	lm	ll	ll	ll	lm	ll
chr10_3656170	<lmxll>	{0-}	lm	lm	lm	lm	lm	lm	ll	ll	ll	lm	lm	lm	lm	lm	lm	lm	lm	ll	ll	ll	ll	ll	lm	lm	lm	lm	lm	lm	lm	lm	ll	lm	ll	lm	lm	ll	ll	lm	lm	ll	lm	lm	ll	ll	ll	lm	ll
chr10_3641904	<lmxll>	{0-}	lm	lm	lm	lm	lm	lm	ll	ll	ll	lm	lm	lm	lm	lm	lm	lm	lm	ll	ll	ll	ll	ll	lm	lm	lm	lm	lm	lm	lm	lm	ll	lm	ll	lm	lm	ll	ll	lm	lm	ll	lm	lm	ll	ll	ll	lm	ll
chr10_4529823	<nnxnp>	{-0}	np	nn	nn	nn	nn	nn	np	nn	nn	nn	nn	nn	nn	nn	nn	np	np	np	nn	nn	nn	np	nn	nn	np	nn	np	np	np	np	nn	nn	np	np	nn	nn	np	np	np	nn	nn	nn	nn	nn	nn	np	nn
chr10_4558324	<nnxnp>	{-0}	np	nn	nn	nn	nn	nn	np	nn	nn	nn	nn	nn	nn	nn	nn	np	np	np	nn	nn	nn	np	nn	nn	np	nn	np	np	np	np	nn	nn	np	np	nn	nn	np	np	np	nn	nn	nn	nn	nn	nn	np	nn
chr10_4377864	<nnxnp>	{-0}	np	nn	nn	nn	nn	nn	np	nn	nn	nn	nn	nn	nn	nn	nn	np	np	np	nn	nn	nn	np	nn	nn	np	nn	np	np	np	np	nn	nn	np	np	nn	nn	np	np	np	nn	nn	nn	nn	nn	nn	np	nn
chr10_3675428	<hkxhk>	{11}	hh	hk	hk	hk	--	hk	hk	kk	kk	hk	hk	hk	hk	hk	hk	hh	hh	hk	kk	kk	kk	hk	hk	hk	hh	hk	hh	hh	hh	hh	kk	hk	hk	hh	hk	kk	hk	hh	hh	kk	hk	hk	kk	kk	kk	hh	kk
chr10_3967448	<lmxll>	{0-}	lm	lm	lm	lm	lm	lm	ll	ll	ll	lm	lm	lm	lm	lm	lm	lm	lm	ll	ll	ll	ll	ll	lm	lm	lm	lm	lm	lm	lm	lm	ll	lm	ll	lm	lm	ll	ll	lm	lm	ll	lm	lm	ll	ll	ll	lm	ll
chr10_3808058	<hkxhk>	{01}	hk	kk	kk	kk	hk	kk	hh	hk	hk	kk	kk	kk	kk	kk	kk	hk	hk	hh	hk	hk	hk	hh	kk	kk	hk	kk	hk	hk	hk	hk	hk	kk	hh	hk	kk	hk	hh	hk	hk	hk	kk	kk	hk	hk	hk	hk	hk
chr10_3675638	<hkxhk>	{01}	hk	kk	kk	kk	hk	kk	hh	hk	hk	kk	kk	kk	kk	kk	kk	hk	hk	hh	hk	hk	hk	hh	kk	kk	hk	kk	hk	hk	hk	hk	hk	kk	hh	hk	kk	hk	hh	hk	hk	hk	kk	kk	hk	hk	hk	hk	hk
chr10_4377833	<lmxll>	{0-}	lm	lm	lm	lm	lm	lm	ll	ll	ll	lm	lm	lm	lm	lm	lm	lm	lm	ll	ll	ll	ll	ll	lm	lm	lm	lm	lm	lm	lm	lm	ll	lm	ll	lm	lm	ll	ll	lm	lm	ll	lm	lm	ll	ll	ll	lm	ll
chr10_3675684	<hkxhk>	{01}	hk	kk	kk	kk	hk	kk	hh	hk	hk	kk	kk	kk	kk	kk	kk	hk	hk	hh	hk	hk	hk	hh	kk	kk	hk	kk	hk	hk	hk	hk	hk	kk	hh	hk	kk	hk	hh	hk	hk	hk	kk	kk	hk	hk	hk	hk	hk
chr10_4614700	<lmxll>	{0-}	lm	lm	lm	lm	lm	lm	ll	ll	ll	lm	lm	lm	lm	lm	lm	lm	lm	ll	ll	ll	ll	ll	lm	lm	lm	lm	lm	lm	lm	lm	ll	lm	ll	lm	lm	ll	ll	lm	lm	ll	lm	lm	ll	ll	ll	lm	ll
chr10_3410159	<nnxnp>	{-1}	nn	np	np	np	nn	np	nn	np	np	np	np	np	np	np	np	nn	nn	nn	np	np	np	nn	np	np	nn	np	nn	nn	nn	nn	np	np	nn	nn	np	np	nn	nn	nn	np	np	np	np	np	np	nn	np
chr10_6188697	<lmxll>	{0-}	lm	lm	lm	lm	lm	lm	ll	ll	ll	lm	lm	lm	lm	lm	lm	lm	lm	ll	ll	ll	ll	ll	lm	lm	lm	lm	lm	lm	lm	lm	ll	lm	ll	lm	lm	ll	ll	lm	lm	ll	lm	lm	ll	ll	ll	lm	ll
chr10_5080436	<lmxll>	{0-}	lm	lm	lm	lm	lm	lm	ll	ll	ll	lm	lm	lm	lm	lm	lm	lm	lm	ll	ll	ll	ll	ll	lm	lm	lm	lm	lm	lm	lm	lm	ll	lm	ll	lm	lm	ll	ll	lm	lm	ll	lm	lm	ll	ll	ll	lm	ll
chr10_6292931	<nnxnp>	{-0}	np	nn	nn	nn	np	nn	np	nn	nn	nn	nn	nn	nn	nn	nn	np	np	np	nn	nn	nn	np	nn	nn	np	nn	np	np	np	np	nn	nn	np	np	nn	nn	np	np	np	nn	nn	nn	nn	nn	nn	np	nn
chr10_6078206	<lmxll>	{0-}	lm	lm	lm	lm	lm	lm	ll	ll	ll	lm	lm	lm	lm	lm	lm	lm	lm	ll	ll	ll	ll	ll	lm	lm	lm	lm	lm	lm	lm	lm	ll	lm	ll	lm	lm	ll	ll	lm	lm	ll	lm	lm	ll	ll	ll	lm	ll
chr10_5080433	<lmxll>	{0-}	lm	lm	lm	lm	lm	lm	ll	ll	ll	lm	lm	lm	lm	lm	lm	lm	lm	ll	ll	ll	ll	ll	lm	lm	lm	lm	lm	lm	lm	lm	ll	lm	ll	lm	lm	ll	ll	lm	lm	ll	lm	lm	ll	ll	ll	lm	ll
chr10_5263640	<lmxll>	{0-}	lm	lm	lm	lm	lm	lm	ll	ll	ll	lm	lm	lm	lm	lm	lm	lm	lm	ll	ll	ll	ll	ll	lm	lm	lm	lm	lm	lm	lm	lm	ll	lm	ll	lm	lm	ll	ll	lm	lm	ll	lm	lm	ll	ll	ll	lm	ll
[truncated: 23,921 more rows]
[truncated: 134 more columns]
