# Supplementary material for: High-density genetic linkage map construction and cane cold hardiness QTL mapping for Vitis based on restriction site-associated DNA sequencing
Source: BMC Genomics. 2020 Jun 22;21:419. doi: 10.1186/s12864-020-06836-z (PMC7310074; doi:10.1186/s12864-020-06836-z)
Supplement: Supplementary file 4 — Additional file 4: Data S3. The Mendelian segregation and depth of each marker. [file 12864_2020_6836_MOESM4_ESM.zip]

Archive with 1 entries (1 files):
- Data S3.xlsx
