# Supplementary material for: High-density genetic linkage map construction and cane cold hardiness QTL mapping for Vitis based on restriction site-associated DNA sequencing
Source: BMC Genomics. 2020 Jun 22;21:419. doi: 10.1186/s12864-020-06836-z (PMC7310074; doi:10.1186/s12864-020-06836-z)
Supplement: Supplementary file 4 — Additional file 4: Data S3. The Mendelian segregation and depth of each marker. [file 12864_2020_6836_MOESM4_ESM.zip › Data S3.xlsx]

## Sheet: Mendelian segregation
#MarkerID	type	Segretion
chr1_11713	hkxhk	0.5138	hh:hk:kk=39:97:45
chr1_25910	hkxhk	0.1327	hh:hk:kk=38:104:39
chr1_26054	nnxnp	0.1371	nn:np=80:101
chr1_26073	nnxnp	0.1371	nn:np=80:101
chr1_26099	nnxnp	0.552	nn:np=86:95
chr1_34817	hkxhk	0.351	hh:hk:kk=39:100:42
chr1_118967	lmxll	0.1019	lm:ll=102:79
chr1_118984	lmxll	0.1019	lm:ll=102:79
chr1_144177	lmxll	0.2343	lm:ll=99:82
chr1_144208	nnxnp	0.3298	nn:np=82:96
chr1_144361	lmxll	0.4573	lm:ll=85:96
chr1_144387	lmxll	0.0744	lm:ll=103:78
chr1_144391	lmxll	0.0744	lm:ll=103:78
chr1_144400	nnxnp	0.2343	nn:np=82:99
chr1_175311	nnxnp	0.2025	nn:np=80:98
chr1_175376	nnxnp	0.3724	nn:np=84:97
chr1_175390	lmxll	0.1019	lm:ll=102:79
chr1_193064	nnxnp	0.1809	nn:np=81:100
chr1_193071	lmxll	0.0744	lm:ll=103:78
chr1_193285	nnxnp	0.1809	nn:np=81:100
chr1_250766	lmxll	0.7662	lm:ll=93:88
chr1_250778	lmxll	0.0532	lm:ll=104:77
chr1_254408	lmxll	0.0744	lm:ll=103:78
chr1_269084	lmxll	0.6556	lm:ll=87:94
chr1_269171	lmxll	0.8818	lm:ll=89:92
chr1_307149	lmxll	0.0532	lm:ll=104:77
chr1_307484	lmxll	0.8818	lm:ll=89:92
chr1_313286	lmxll	0.8818	lm:ll=92:89
chr1_313291	lmxll	0.8818	lm:ll=92:89
chr1_313440	hkxhk	0.2206	hh:hk:kk=38:102:41
chr1_313487	hkxhk	0.2206	hh:hk:kk=38:102:41
chr1_416875	lmxll	0.8818	lm:ll=89:92
chr1_416915	lmxll	0.0532	lm:ll=104:77
chr1_416919	lmxll	0.8818	lm:ll=89:92
chr1_416931	nnxnp	0.2343	nn:np=82:99
chr1_427022	lmxll	0.8818	lm:ll=89:92
chr1_427072	lmxll	0.6556	lm:ll=87:94
chr1_434987	nnxnp	0.2343	nn:np=82:99
chr1_435013	nnxnp	0.1371	nn:np=80:101
chr1_435044	lmxll	0.0532	lm:ll=104:77
chr1_462780	lmxll	1	lm:ll=90:91
chr1_479622	lmxll	0.8818	lm:ll=89:92
chr1_479804	lmxll	0.8818	lm:ll=92:89
chr1_479903	lmxll	0.0744	lm:ll=103:78
chr1_482756	lmxll	1	lm:ll=91:90
chr1_482760	lmxll	0.0532	lm:ll=104:77
chr1_482788	lmxll	1	lm:ll=91:90
chr1_495111	lmxll	0.1019	lm:ll=102:79
chr1_495115	lmxll	0.7662	lm:ll=93:88
chr1_495119	lmxll	0.7662	lm:ll=93:88
chr1_520839	nnxnp	0.298	nn:np=83:98
chr1_520881	lmxll	0.1019	lm:ll=102:79
chr1_520887	nnxnp	0.3325	nn:np=83:97
chr1_520931	nnxnp	0.3325	nn:np=83:97
chr1_523970	lmxll	1	lm:ll=90:91
chr1_523977	lmxll	1	lm:ll=90:91
chr1_523979	lmxll	1	lm:ll=90:91
chr1_524013	lmxll	0.7662	lm:ll=88:93
chr1_532821	nnxnp	0.4573	nn:np=96:85
chr1_547542	lmxll	0.0173	lm:ll=107:74
chr1_547550	lmxll	0.0173	lm:ll=107:74
chr1_547583	lmxll	0.0173	lm:ll=107:74
chr1_547604	lmxll	0.0173	lm:ll=107:74
chr1_547635	lmxll	0.0257	lm:ll=106:75
chr1_554833	lmxll	0.0374	lm:ll=105:76
chr1_555021	lmxll	0.0173	lm:ll=107:74
chr1_555058	lmxll	0.2343	lm:ll=82:99
chr1_573884	hkxhk	0.0404	hh:hk:kk=40:107:34
chr1_573885	hkxhk	0.0404	hh:hk:kk=40:107:34
chr1_587787	lmxll	0.8818	lm:ll=89:92
chr1_587825	lmxll	0.8818	lm:ll=89:92
chr1_587846	lmxll	0.8818	lm:ll=92:89
chr1_587862	lmxll	0.8818	lm:ll=92:89
chr1_588019	lmxll	0.8818	lm:ll=89:92
chr1_588030	lmxll	0.8818	lm:ll=89:92
chr1_588068	lmxll	0.7662	lm:ll=88:93
chr1_588096	lmxll	0.7662	lm:ll=88:93
chr1_709635	lmxll	0.8818	lm:ll=92:89
chr1_709640	lmxll	0.8818	lm:ll=92:89
chr1_709680	lmxll	1	lm:ll=91:90
chr1_818039	nnxnp	0.1809	nn:np=81:100
chr1_818252	lmxll	0.7662	lm:ll=88:93
chr1_871911	lmxll	0.823	lm:ll=88:92
chr1_926531	lmxll	0.0374	lm:ll=105:76
chr1_926585	lmxll	0.7662	lm:ll=88:93
chr1_947931	lmxll	0.4573	lm:ll=85:96
chr1_947934	lmxll	0.4573	lm:ll=85:96
chr1_948175	lmxll	0.7662	lm:ll=88:93
chr1_948195	lmxll	0.7662	lm:ll=88:93
chr1_948213	lmxll	0.7662	lm:ll=88:93
chr1_948215	lmxll	0.7662	lm:ll=88:93
chr1_972901	nnxnp	0.0114	nn:np=73:108
chr1_972903	nnxnp	0.0114	nn:np=73:108
chr1_973123	nnxnp	0.4122	nn:np=84:96
chr1_985034	hkxhk	0.4212	hh:hk:kk=50:93:38
chr1_985065	hkxhk	0.4601	hh:hk:kk=48:95:38
chr1_985091	lmxll	0.0374	lm:ll=105:76
chr1_985138	hkxhk	0.4576	hh:hk:kk=47:96:38
chr1_994490	nnxnp	0.4122	nn:np=84:96
chr1_994522	lmxll	0.1809	lm:ll=100:81
chr1_994533	lmxll	0.1809	lm:ll=100:81
chr1_994564	nnxnp	0.652	nn:np=85:92
chr1_1082899	lmxll	0.0374	lm:ll=105:76
chr1_1092159	lmxll	0.8818	lm:ll=89:92
chr1_1108870	lmxll	0.4573	lm:ll=85:96
chr1_1108958	nnxnp	0.552	nn:np=86:95
chr1_1121700	lmxll	0.0744	lm:ll=103:78
chr1_1121739	lmxll	0.7662	lm:ll=88:93
chr1_1214207	lmxll	0.0532	lm:ll=104:77
chr1_1214264	nnxnp	0.2343	nn:np=82:99
chr1_1243236	nnxnp	0.1809	nn:np=81:100
chr1_1243258	nnxnp	0.2343	nn:np=82:99
chr1_1243307	nnxnp	0.1809	nn:np=81:100
chr1_1243320	nnxnp	0.1809	nn:np=81:100
chr1_1243331	hkxhk	0.8496	hh:hk:kk=42:92:47
chr1_1256382	nnxnp	0.6556	nn:np=87:94
chr1_1256427	lmxll	0.7662	lm:ll=93:88
chr1_1256428	nnxnp	0.2343	nn:np=82:99
chr1_1256437	lmxll	0.7662	lm:ll=93:88
chr1_1256619	lmxll	0.8818	lm:ll=92:89
chr1_1256631	lmxll	0.8818	lm:ll=92:89
chr1_1256668	lmxll	1	lm:ll=90:91
chr1_1273955	lmxll	0.8818	lm:ll=89:92
chr1_1285027	lmxll	1	lm:ll=90:91
chr1_1285042	lmxll	1	lm:ll=90:91
chr1_1291034	lmxll	0.0374	lm:ll=105:76
chr1_1316281	lmxll	0.298	lm:ll=83:98
chr1_1317493	lmxll	1	lm:ll=91:90
chr1_1317494	lmxll	0.7662	lm:ll=93:88
chr1_1403787	lmxll	0.1019	lm:ll=102:79
chr1_1403821	lmxll	1	lm:ll=90:91
chr1_1403832	lmxll	1	lm:ll=90:91
chr1_1403837	lmxll	0.8818	lm:ll=89:92
chr1_1407381	nnxnp	0.552	nn:np=86:95
chr1_1407464	lmxll	0.4573	lm:ll=85:96
chr1_1407487	nnxnp	0.6018	nn:np=86:94
chr1_1407489	nnxnp	0.2317	nn:np=81:98
chr1_1414018	nnxnp	0.2343	nn:np=82:99
chr1_1433817	lmxll	0.8818	lm:ll=89:92
chr1_1434063	nnxnp	0.6556	nn:np=87:94
chr1_1485653	nnxnp	0.552	nn:np=86:95
chr1_1485654	lmxll	0.0744	lm:ll=103:78
chr1_1485957	nnxnp	0.7662	nn:np=88:93
chr1_1494549	lmxll	0.0532	lm:ll=104:77
chr1_1494597	nnxnp	0.1371	nn:np=80:101
chr1_1494614	nnxnp	0.8818	nn:np=89:92
chr1_1547551	lmxll	0.7662	lm:ll=88:93
chr1_1547552	nnxnp	0.1371	nn:np=101:80
chr1_1547585	nnxnp	0.0173	nn:np=107:74
chr1_1547624	nnxnp	0.1371	nn:np=101:80
chr1_1547625	nnxnp	0.6556	nn:np=94:87
chr1_1547626	nnxnp	0.1371	nn:np=101:80
chr1_1558542	nnxnp	0.3724	nn:np=84:97
chr1_1558556	lmxll	0.0744	lm:ll=103:78
chr1_1558570	lmxll	0.0744	lm:ll=103:78
chr1_1564674	lmxll	0.8818	lm:ll=89:92
chr1_1564685	nnxnp	0.1809	nn:np=81:100
chr1_1564706	lmxll	1	lm:ll=90:91
chr1_1572516	lmxll	0.7662	lm:ll=88:93
chr1_1572547	lmxll	0.7093	lm:ll=87:93
chr1_1572918	lmxll	0.552	lm:ll=86:95
chr1_1572941	lmxll	0.552	lm:ll=86:95
chr1_1572948	lmxll	0.552	lm:ll=86:95
chr1_1573107	hkxhk	0.7119	hh:hk:kk=43:88:50
chr1_1573146	lmxll	0.6556	lm:ll=87:94
chr1_1583831	lmxll	0.8818	lm:ll=89:92
chr1_1583844	hkxhk	0.8128	hh:hk:kk=44:88:49
chr1_1583879	hkxhk	0.8929	hh:hk:kk=44:89:48
chr1_1583899	lmxll	0.8818	lm:ll=92:89
chr1_1583917	lmxll	1	lm:ll=90:91
chr1_1584123	lmxll	0.6018	lm:ll=86:94
chr1_1584125	nnxnp	0.552	nn:np=86:95
chr1_1584126	nnxnp	0.552	nn:np=86:95
chr1_1584130	lmxll	0.6018	lm:ll=86:94
chr1_1593434	lmxll	0.8818	lm:ll=89:92
chr1_1593435	nnxnp	0.552	nn:np=86:95
chr1_1613920	lmxll	0.0532	lm:ll=104:77
chr1_1613935	lmxll	0.0374	lm:ll=105:76
chr1_1613936	lmxll	0.8818	lm:ll=89:92
chr1_1613992	nnxnp	0.1371	nn:np=80:101
chr1_1614170	lmxll	0.0532	lm:ll=104:77
chr1_1614179	lmxll	1	lm:ll=90:91
chr1_1614195	lmxll	0.0532	lm:ll=104:77
chr1_1628146	lmxll	0.552	lm:ll=86:95
chr1_1628318	nnxnp	0.2343	nn:np=82:99
chr1_1628401	lmxll	1	lm:ll=90:91
chr1_1646030	lmxll	0.8818	lm:ll=89:92
chr1_1653437	nnxnp	0.3724	nn:np=84:97
chr1_1693873	nnxnp	0.2343	nn:np=82:99
chr1_1693878	hkxhk	0.8173	hh:hk:kk=42:91:48
chr1_1693895	hkxhk	0.8685	hh:hk:kk=43:90:48
chr1_1751714	nnxnp	0.2343	nn:np=82:99
chr1_1751727	lmxll	0.0532	lm:ll=104:77
chr1_1768721	lmxll	0.0744	lm:ll=78:103
chr1_1768754	lmxll	0.1371	lm:ll=80:101
chr1_1768764	lmxll	0.0532	lm:ll=104:77
chr1_1768765	lmxll	0.0532	lm:ll=104:77
chr1_1768788	lmxll	1	lm:ll=90:91
chr1_1768789	lmxll	1	lm:ll=90:91
chr1_1768964	lmxll	0.0532	lm:ll=104:77
chr1_1769001	lmxll	0.552	lm:ll=86:95
chr1_1769008	lmxll	0.6556	lm:ll=87:94
chr1_1806060	lmxll	0.6556	lm:ll=87:94
chr1_1806188	lmxll	0.8818	lm:ll=89:92
chr1_1826297	lmxll	0.2343	lm:ll=82:99
chr1_1835330	lmxll	0.3724	lm:ll=84:97
chr1_1835349	lmxll	0.3724	lm:ll=84:97
chr1_1835353	lmxll	0.3724	lm:ll=84:97
chr1_1835356	lmxll	0.3724	lm:ll=84:97
chr1_1835357	lmxll	0.3724	lm:ll=84:97
chr1_1857915	lmxll	0.7662	lm:ll=88:93
chr1_1858210	lmxll	0.8818	lm:ll=89:92
chr1_1883003	lmxll	0.8818	lm:ll=89:92
chr1_1904942	lmxll	1	lm:ll=91:90
chr1_1904969	lmxll	1	lm:ll=91:90
chr1_1904983	lmxll	1	lm:ll=91:90
chr1_1916807	nnxnp	0.4573	nn:np=85:96
chr1_1916881	nnxnp	0.552	nn:np=86:95
chr1_1926785	hkxhk	0.9488	hh:hk:kk=44:90:47
chr1_1943569	lmxll	0.0532	lm:ll=104:77
chr1_1952310	lmxll	0.0532	lm:ll=104:77
chr1_1961379	lmxll	1	lm:ll=90:91
chr1_1961422	lmxll	0.0441	lm:ll=104:76
chr1_1961429	lmxll	0.0441	lm:ll=104:76
chr1_1961436	lmxll	0.0441	lm:ll=104:76
chr1_1968783	lmxll	1	lm:ll=91:90
chr1_1968815	lmxll	1	lm:ll=91:90
chr1_1994219	lmxll	0.823	lm:ll=88:92
chr1_1994246	lmxll	0.9405	lm:ll=89:91
chr1_1994254	lmxll	0.9405	lm:ll=89:91
chr1_1994265	lmxll	1	lm:ll=90:91
chr1_1994283	lmxll	1	lm:ll=90:91
chr1_1994284	lmxll	1	lm:ll=90:91
chr1_1994309	lmxll	1	lm:ll=90:91
chr1_2057168	lmxll	0.0744	lm:ll=103:78
chr1_2131187	nnxnp	0.4573	nn:np=85:96
chr1_2248424	lmxll	0.0744	lm:ll=103:78
chr1_2248435	lmxll	0.8818	lm:ll=92:89
chr1_2268899	nnxnp	0.2343	nn:np=82:99
chr1_2268948	nnxnp	0.3724	nn:np=84:97
chr1_2284136	lmxll	0.8818	lm:ll=89:92
chr1_2291532	lmxll	1	lm:ll=91:90
chr1_2291619	lmxll	1	lm:ll=91:90
chr1_2291744	lmxll	1	lm:ll=90:91
chr1_2291771	lmxll	0.8818	lm:ll=89:92
chr1_2316017	lmxll	0.8818	lm:ll=89:92
chr1_2316046	nnxnp	0.1019	nn:np=102:79
chr1_2316236	nnxnp	0.8818	nn:np=92:89
chr1_2316251	lmxll	0.2343	lm:ll=82:99
chr1_2437109	nnxnp	0.6556	nn:np=87:94
chr1_2476076	lmxll	1	lm:ll=91:90
chr1_2476089	lmxll	1	lm:ll=90:91
chr1_2480894	lmxll	0.7662	lm:ll=93:88
chr1_2480924	lmxll	0.6556	lm:ll=94:87
chr1_2480933	nnxnp	0.552	nn:np=86:95
chr1_2514110	lmxll	0.6556	lm:ll=94:87
chr1_2514113	nnxnp	0.6556	nn:np=87:94
chr1_2542605	lmxll	0.552	lm:ll=86:95
chr1_2542611	lmxll	0.0173	lm:ll=74:107
chr1_2542638	lmxll	0.4573	lm:ll=85:96
chr1_2542845	nnxnp	1	nn:np=91:90
chr1_2542847	nnxnp	1	nn:np=91:90
chr1_2551283	lmxll	0.1019	lm:ll=102:79
chr1_2551313	lmxll	0.0744	lm:ll=103:78
chr1_2551469	lmxll	1	lm:ll=91:90
chr1_2551542	lmxll	1	lm:ll=90:91
chr1_2568986	hkxhk	0.9754	hh:hk:kk=46:91:44
chr1_2652952	lmxll	0.0744	lm:ll=103:78
chr1_2652976	lmxll	0.8818	lm:ll=89:92
chr1_2664351	lmxll	0.1019	lm:ll=102:79
chr1_2664368	lmxll	0.1019	lm:ll=102:79
chr1_2664596	lmxll	0.0744	lm:ll=103:78
chr1_2667542	lmxll	0.6556	lm:ll=87:94
chr1_2725495	nnxnp	0.6018	nn:np=86:94
chr1_2725502	lmxll	0.298	lm:ll=83:98
chr1_2738018	lmxll	0.1019	lm:ll=102:79
chr1_2738020	nnxnp	0.552	nn:np=86:95
chr1_2744451	lmxll	1	lm:ll=91:90
chr1_2753609	lmxll	1	lm:ll=88:87
chr1_2753622	nnxnp	0.6556	nn:np=94:87
chr1_2753625	nnxnp	0.6556	nn:np=94:87
chr1_2753633	nnxnp	0.552	nn:np=86:95
chr1_2753638	nnxnp	0.7662	nn:np=93:88
chr1_2753649	nnxnp	0.552	nn:np=95:86
chr1_2753840	lmxll	0.8798	lm:ll=89:86
chr1_2814966	lmxll	1	lm:ll=91:90
chr1_2828056	lmxll	0.1809	lm:ll=100:81
chr1_2828062	lmxll	1	lm:ll=91:90
chr1_2835441	lmxll	0.8818	lm:ll=92:89
chr1_2835454	lmxll	0.1371	lm:ll=101:80
chr1_2854866	lmxll	0.0744	lm:ll=103:78
chr1_2875798	lmxll	0.4573	lm:ll=85:96
chr1_2898255	nnxnp	0.3724	nn:np=84:97
chr1_2898262	nnxnp	0.3724	nn:np=84:97
chr1_2898323	nnxnp	0.2343	nn:np=82:99
chr1_2898552	nnxnp	0.2343	nn:np=82:99
chr1_2970957	lmxll	0.8818	lm:ll=89:92
chr1_2996278	lmxll	0.0744	lm:ll=103:78
chr1_2996314	lmxll	0.6556	lm:ll=94:87
chr1_3007759	lmxll	0.1371	lm:ll=101:80
chr1_3007772	lmxll	0.1371	lm:ll=101:80
chr1_3007777	lmxll	1	lm:ll=90:91
chr1_3007857	lmxll	1	lm:ll=90:91
chr1_3022766	nnxnp	0.6556	nn:np=87:94
chr1_3023042	nnxnp	0.2343	nn:np=82:99
chr1_3023060	lmxll	0.6556	lm:ll=94:87
chr1_3050991	lmxll	0.298	lm:ll=98:83
chr1_3051343	lmxll	1	lm:ll=91:90
chr1_3051344	lmxll	1	lm:ll=91:90
chr1_3051386	lmxll	0.0744	lm:ll=103:78
chr1_3061830	hkxhk	0.6269	hh:hk:kk=42:97:42
chr1_3061868	lmxll	0.7662	lm:ll=88:93
chr1_3062096	hkxhk	0.782	hh:hk:kk=42:95:44
chr1_3083724	lmxll	0.552	lm:ll=86:95
chr1_3130060	lmxll	0.0744	lm:ll=103:78
chr1_3130230	nnxnp	0.2343	nn:np=82:99
chr1_3130287	lmxll	0.0744	lm:ll=103:78
chr1_3168019	nnxnp	0.1019	nn:np=79:102
chr1_3176633	lmxll	0.8818	lm:ll=92:89
chr1_3176879	lmxll	0.7662	lm:ll=93:88
chr1_3176892	hkxhk	0.5341	hh:hk:kk=42:98:41
chr1_3176909	lmxll	0.7662	lm:ll=93:88
chr1_3188939	nnxnp	0.6556	nn:np=87:94
chr1_3188985	nnxnp	0.6556	nn:np=87:94
chr1_3188995	lmxll	0.0744	lm:ll=103:78
chr1_3203867	nnxnp	0.8818	nn:np=89:92
chr1_3212175	nnxnp	0.2343	nn:np=99:82
chr1_3231985	lmxll	0.1019	lm:ll=102:79
chr1_3232218	lmxll	0.6556	lm:ll=94:87
chr1_3232225	lmxll	0.6556	lm:ll=94:87
chr1_3232231	lmxll	0.0744	lm:ll=103:78
chr1_3242583	lmxll	1	lm:ll=90:91
chr1_3258356	lmxll	0.7662	lm:ll=88:93
chr1_3270004	lmxll	0.298	lm:ll=83:98
chr1_3270082	lmxll	0.298	lm:ll=83:98
chr1_3286035	lmxll	0.6556	lm:ll=94:87
chr1_3286071	lmxll	0.6556	lm:ll=94:87
chr1_3286087	lmxll	0.6556	lm:ll=94:87
chr1_3286090	lmxll	0.6556	lm:ll=94:87
chr1_3286106	lmxll	0.7662	lm:ll=93:88
chr1_3375692	lmxll	0.8818	lm:ll=89:92
chr1_3375771	lmxll	0.8818	lm:ll=89:92
chr1_3375783	lmxll	0.8818	lm:ll=89:92
chr1_3398931	lmxll	0.0532	lm:ll=104:77
chr1_3399137	lmxll	0.0532	lm:ll=104:77
chr1_3420461	lmxll	0.6556	lm:ll=87:94
chr1_3420590	lmxll	0.552	lm:ll=86:95
chr1_3494490	lmxll	0.0257	lm:ll=106:75
chr1_3494518	lmxll	0.298	lm:ll=83:98
chr1_3494557	lmxll	0.0374	lm:ll=105:76
chr1_3520714	lmxll	0.0257	lm:ll=106:75
chr1_3572744	lmxll	0.7662	lm:ll=88:93
chr1_3608247	lmxll	0.1371	lm:ll=80:101
chr1_3638127	lmxll	0.0173	lm:ll=107:74
chr1_3638133	lmxll	0.3724	lm:ll=84:97
chr1_3651215	lmxll	0.552	lm:ll=86:95
chr1_3651221	lmxll	0.7662	lm:ll=88:93
chr1_3651254	lmxll	0.8818	lm:ll=89:92
chr1_3651257	lmxll	0.6556	lm:ll=87:94
chr1_3699763	lmxll	0.8818	lm:ll=89:92
chr1_3699856	lmxll	0.7662	lm:ll=88:93
chr1_3699881	lmxll	0.7662	lm:ll=88:93
chr1_3700067	lmxll	0.7662	lm:ll=88:93
chr1_3708429	lmxll	0.6556	lm:ll=87:94
chr1_3708642	lmxll	1	lm:ll=90:91
chr1_3741504	lmxll	0.6556	lm:ll=87:94
chr1_3758524	lmxll	0.7662	lm:ll=88:93
chr1_3788179	lmxll	0.0257	lm:ll=106:75
chr1_3808283	lmxll	0.8818	lm:ll=89:92
chr1_3808291	lmxll	0.6556	lm:ll=87:94
chr1_3808306	lmxll	0.6556	lm:ll=87:94
chr1_3808346	lmxll	0.3724	lm:ll=84:97
chr1_3808367	lmxll	0.3724	lm:ll=84:97
chr1_3808377	lmxll	0.3724	lm:ll=84:97
chr1_3813192	lmxll	0.7662	lm:ll=88:93
chr1_3813378	lmxll	0.4573	lm:ll=85:96
chr1_3813400	lmxll	0.552	lm:ll=86:95
chr1_3875715	lmxll	0.7662	lm:ll=88:93
chr1_3875853	lmxll	0.8818	lm:ll=89:92
chr1_3876023	lmxll	0.8818	lm:ll=89:92
chr1_3888197	lmxll	0.8818	lm:ll=89:92
chr1_3893679	lmxll	0.552	lm:ll=86:95
chr1_3893717	lmxll	0.4573	lm:ll=85:96
chr1_3893726	lmxll	0.4573	lm:ll=85:96
chr1_3898755	lmxll	0.7662	lm:ll=88:93
chr1_3898791	lmxll	0.7662	lm:ll=88:93
chr1_3898807	lmxll	0.7662	lm:ll=88:93
chr1_3942580	lmxll	0.7662	lm:ll=88:93
chr1_3942604	lmxll	0.7662	lm:ll=88:93
chr1_3963801	lmxll	1	lm:ll=91:90
chr1_3964101	lmxll	1	lm:ll=90:91
chr1_4000563	lmxll	0.6556	lm:ll=87:94
chr1_4000720	lmxll	0.8818	lm:ll=89:92
chr1_4020981	lmxll	0.0374	lm:ll=105:76
chr1_4069196	lmxll	1	lm:ll=91:90
chr1_4069202	lmxll	1	lm:ll=91:90
chr1_4069214	lmxll	0.0374	lm:ll=105:76
chr1_4069439	lmxll	0.1371	lm:ll=101:80
chr1_4069489	lmxll	0.1567	lm:ll=100:80
chr1_4069495	lmxll	0.1567	lm:ll=100:80
chr1_4086407	lmxll	0.0744	lm:ll=103:78
chr1_4086413	lmxll	0.0744	lm:ll=103:78
chr1_4104061	lmxll	0.8818	lm:ll=89:92
chr1_4104082	lmxll	0.8818	lm:ll=89:92
chr1_4108680	lmxll	1	lm:ll=90:91
chr1_4108681	lmxll	1	lm:ll=90:91
chr1_4108715	lmxll	1	lm:ll=90:91
chr1_4108727	lmxll	0.8818	lm:ll=89:92
chr1_4147113	lmxll	0.6018	lm:ll=86:94
chr1_4156281	lmxll	0.6556	lm:ll=87:94
chr1_4246079	lmxll	0.0374	lm:ll=105:76
chr1_4246095	lmxll	1	lm:ll=90:91
chr1_4246131	lmxll	0.0374	lm:ll=105:76
chr1_4246158	nnxnp	0.7662	nn:np=88:93
chr1_4248141	lmxll	0.0532	lm:ll=104:77
chr1_4269016	nnxnp	0.552	nn:np=86:95
chr1_4334914	nnxnp	0.298	nn:np=83:98
chr1_4334959	lmxll	0.8818	lm:ll=89:92
chr1_4346603	nnxnp	0.3724	nn:np=84:97
chr1_4346635	nnxnp	0.2635	nn:np=98:82
chr1_4356022	nnxnp	0.4573	nn:np=85:96
chr1_4361594	hkxhk	0.5138	hh:hk:kk=45:97:39
chr1_4361659	nnxnp	0.4573	nn:np=85:96
chr1_4371968	nnxnp	0.6556	nn:np=87:94
chr1_4372185	lmxll	0.6556	lm:ll=87:94
chr1_4463810	nnxnp	0.3724	nn:np=84:97
chr1_4472952	lmxll	0.0374	lm:ll=105:76
chr1_4473164	nnxnp	0.3724	nn:np=84:97
chr1_4506008	lmxll	0.4573	lm:ll=85:96
chr1_4507473	lmxll	0.0114	lm:ll=73:108
chr1_4552332	lmxll	0.8818	lm:ll=89:92
chr1_4571307	lmxll	0.6556	lm:ll=87:94
chr1_4571433	lmxll	0.8818	lm:ll=89:92
chr1_4586156	lmxll	0.823	lm:ll=88:92
chr1_4586432	lmxll	0.7093	lm:ll=87:93
chr1_4590613	hkxhk	0.127	hh:hk:kk=40:104:37
chr1_4616431	lmxll	1	lm:ll=90:91
chr1_4616636	lmxll	0.0374	lm:ll=105:76
chr1_4616649	lmxll	0.0374	lm:ll=105:76
chr1_4616690	lmxll	1	lm:ll=91:90
chr1_4616707	lmxll	0.0374	lm:ll=105:76
chr1_4635029	nnxnp	0.7662	nn:np=88:93
chr1_4648953	nnxnp	0.552	nn:np=86:95
chr1_4669416	nnxnp	0.3724	nn:np=84:97
chr1_4669429	hkxhk	0.4678	hh:hk:kk=44:98:39
chr1_4669476	nnxnp	0.3724	nn:np=84:97
chr1_4669523	lmxll	1	lm:ll=90:91
chr1_4669675	nnxnp	0.3724	nn:np=84:97
chr1_4669732	nnxnp	0.3724	nn:np=84:97
chr1_4683629	lmxll	0.0374	lm:ll=105:76
chr1_4683840	nnxnp	0.3724	nn:np=84:97
chr1_4683865	lmxll	1	lm:ll=90:91
chr1_4706210	nnxnp	0.298	nn:np=83:98
chr1_4706218	nnxnp	0.298	nn:np=83:98
chr1_4706239	lmxll	0.8818	lm:ll=89:92
chr1_4846942	lmxll	0.552	lm:ll=86:95
chr1_4902345	lmxll	0.7662	lm:ll=88:93
chr1_4902354	lmxll	0.7662	lm:ll=88:93
chr1_4918365	lmxll	0.552	lm:ll=86:95
chr1_4918382	lmxll	0.6556	lm:ll=87:94
chr1_4924127	lmxll	0.7662	lm:ll=88:93
chr1_4924225	hkxhk	0.2814	hh:hk:kk=44:100:37
chr1_4945921	lmxll	0.8818	lm:ll=89:92
chr1_4945932	lmxll	0.8818	lm:ll=89:92
chr1_4996920	nnxnp	0.4573	nn:np=85:96
chr1_5011136	hkxhk	0.3433	hh:hk:kk=46:98:37
chr1_5019323	nnxnp	0.4573	nn:np=85:96
chr1_5019520	lmxll	1	lm:ll=90:91
chr1_5019527	hkxhk	0.3433	hh:hk:kk=46:98:37
chr1_5045056	lmxll	0.4573	lm:ll=85:96
chr1_5045109	lmxll	0.552	lm:ll=86:95
chr1_5061325	lmxll	0.0257	lm:ll=106:75
chr1_5061330	lmxll	0.552	lm:ll=86:95
chr1_5061343	lmxll	0.552	lm:ll=86:95
chr1_5061344	lmxll	0.552	lm:ll=86:95
chr1_5089551	nnxnp	0.4573	nn:np=96:85
chr1_5089615	nnxnp	0.552	nn:np=86:95
chr1_5090270	nnxnp	0.3724	nn:np=84:97
chr1_5090369	lmxll	0.0173	lm:ll=107:74
chr1_5090540	nnxnp	0.6556	nn:np=87:94
chr1_5136785	lmxll	0.0173	lm:ll=107:74
chr1_5180489	lmxll	0.552	lm:ll=86:95
chr1_5180490	lmxll	0.552	lm:ll=86:95
chr1_5180533	lmxll	0.4573	lm:ll=85:96
chr1_5180536	lmxll	0.4573	lm:ll=85:96
chr1_5180542	lmxll	0.4573	lm:ll=85:96
chr1_5180553	lmxll	0.6556	lm:ll=87:94
chr1_5180744	lmxll	0.552	lm:ll=86:95
chr1_5180812	lmxll	0.6556	lm:ll=87:94
chr1_5222206	lmxll	0.4573	lm:ll=85:96
chr1_5249650	lmxll	0.552	lm:ll=86:95
chr1_5249889	lmxll	0.6556	lm:ll=87:94
chr1_5249934	lmxll	0.6556	lm:ll=87:94
chr1_5268045	lmxll	0.6556	lm:ll=87:94
chr1_5268073	lmxll	0.6556	lm:ll=87:94
chr1_5268076	lmxll	0.6556	lm:ll=87:94
chr1_5268077	lmxll	0.6556	lm:ll=87:94
chr1_5410055	lmxll	0.3724	lm:ll=84:97
chr1_5410081	lmxll	0.552	lm:ll=86:95
chr1_5410083	lmxll	0.552	lm:ll=86:95
chr1_5410094	lmxll	0.552	lm:ll=86:95
chr1_5410100	lmxll	0.552	lm:ll=86:95
chr1_5425743	lmxll	0.6556	lm:ll=87:94
chr1_5425775	lmxll	0.552	lm:ll=86:95
chr1_5495316	lmxll	0.6556	lm:ll=87:94
chr1_5495578	lmxll	0.0114	lm:ll=108:73
chr1_5506018	lmxll	0.4573	lm:ll=85:96
chr1_5506040	nnxnp	0.7662	nn:np=88:93
chr1_5537707	lmxll	0.4573	lm:ll=85:96
chr1_5537730	lmxll	0.0114	lm:ll=108:73
chr1_5537742	lmxll	0.0114	lm:ll=108:73
chr1_5537914	lmxll	0.1019	lm:ll=79:102
chr1_5537942	lmxll	0.1019	lm:ll=79:102
chr1_5537962	lmxll	0.0114	lm:ll=108:73
chr1_5538003	lmxll	0.4573	lm:ll=85:96
chr1_5538028	lmxll	0.1019	lm:ll=79:102
chr1_5538079	lmxll	0.6556	lm:ll=87:94
chr1_5538087	lmxll	0.6556	lm:ll=87:94
chr1_5538096	lmxll	0.6556	lm:ll=87:94
chr1_5572824	lmxll	0.552	lm:ll=86:95
chr1_5572858	lmxll	0.552	lm:ll=86:95
chr1_5600213	lmxll	0.4573	lm:ll=85:96
chr1_5600217	lmxll	0.0114	lm:ll=108:73
chr1_5600229	lmxll	0.3724	lm:ll=84:97
chr1_5600272	lmxll	0.4573	lm:ll=85:96
chr1_5607228	nnxnp	0.4573	nn:np=85:96
chr1_5607283	nnxnp	0.6556	nn:np=87:94
chr1_5635003	lmxll	0.3724	lm:ll=84:97
chr1_5842341	nnxnp	0.5498	nn:np=85:94
chr1_5842472	lmxll	0.0114	lm:ll=108:73
chr1_5848941	lmxll	0.7662	lm:ll=88:93
chr1_5848962	nnxnp	0.4573	nn:np=85:96
chr1_5849010	nnxnp	0.298	nn:np=83:98
chr1_5864449	nnxnp	0.6556	nn:np=87:94
chr1_5864520	hkxhk	0.0451	hh:hk:kk=35:107:39
chr1_5882398	nnxnp	1	nn:np=91:90
chr1_5882428	lmxll	0.0864	lm:ll=78:102
chr1_5882433	lmxll	0.4573	lm:ll=96:85
chr1_5882434	lmxll	0.4573	lm:ll=96:85
chr1_5882446	lmxll	0.4573	lm:ll=96:85
chr1_5882458	lmxll	0.4573	lm:ll=96:85
chr1_5882460	lmxll	0.552	lm:ll=95:86
chr1_5882463	lmxll	0.552	lm:ll=95:86
chr1_5882469	nnxnp	0.6556	nn:np=87:94
chr1_5882472	nnxnp	0.6556	nn:np=87:94
chr1_5882475	lmxll	0.298	lm:ll=83:98
chr1_5882652	nnxnp	0.4122	nn:np=84:96
chr1_5882658	nnxnp	0.3325	nn:np=83:97
chr1_5882663	lmxll	0.7662	lm:ll=88:93
chr1_5901132	lmxll	0.0173	lm:ll=107:74
chr1_5901153	nnxnp	0.4573	nn:np=85:96
chr1_5901350	lmxll	0.0114	lm:ll=108:73
chr1_5901373	nnxnp	0.3724	nn:np=84:97
chr1_5917559	lmxll	0.2471	lm:ll=76:92
chr1_5941625	lmxll	0.0532	lm:ll=104:77
chr1_5941651	lmxll	0.0374	lm:ll=105:76
chr1_5941661	lmxll	0.7662	lm:ll=88:93
chr1_5952011	lmxll	0.6556	lm:ll=87:94
chr1_5991777	lmxll	0.298	lm:ll=83:98
chr1_6005520	lmxll	0.6556	lm:ll=87:94
chr1_6005589	lmxll	0.3724	lm:ll=84:97
chr1_6005774	lmxll	0.552	lm:ll=86:95
chr1_6005775	lmxll	0.552	lm:ll=86:95
chr1_6021922	lmxll	0.8818	lm:ll=89:92
chr1_6022001	nnxnp	0.7662	nn:np=93:88
chr1_6045522	nnxnp	0.4573	nn:np=85:96
chr1_6068995	lmxll	0.0173	lm:ll=107:74
chr1_6076079	nnxnp	0.4573	nn:np=85:96
chr1_6076144	lmxll	0.8818	lm:ll=89:92
chr1_6076148	lmxll	0.8818	lm:ll=89:92
chr1_6076151	lmxll	0.0114	lm:ll=108:73
chr1_6077325	nnxnp	0.3724	nn:np=84:97
chr1_6117840	lmxll	0.3724	lm:ll=84:97
chr1_6130771	lmxll	0.298	lm:ll=83:98
chr1_6155214	lmxll	0.0114	lm:ll=108:73
chr1_6161530	nnxnp	0.552	nn:np=86:95
chr1_6167285	nnxnp	0.4573	nn:np=85:96
chr1_6167362	nnxnp	0.4573	nn:np=85:96
chr1_6289275	nnxnp	0.3724	nn:np=84:97
chr1_6289282	nnxnp	0.4573	nn:np=85:96
chr1_6289365	nnxnp	0.4573	nn:np=85:96
chr1_6289366	nnxnp	0.4573	nn:np=85:96
chr1_6380899	nnxnp	1	nn:np=90:91
chr1_6380904	nnxnp	1	nn:np=90:91
chr1_6553176	nnxnp	0.3724	nn:np=84:97
chr1_6553206	nnxnp	1	nn:np=91:90
chr1_6559307	nnxnp	0.7662	nn:np=88:93
chr1_6613097	nnxnp	0.7662	nn:np=88:93
chr1_6613098	nnxnp	0.2343	nn:np=82:99
chr1_6617698	nnxnp	0.7662	nn:np=88:93
chr1_6723852	lmxll	0.0173	lm:ll=107:74
chr1_6723865	lmxll	0.1371	lm:ll=80:101
chr1_6723904	lmxll	0.1371	lm:ll=80:101
chr1_6723916	lmxll	0.0374	lm:ll=105:76
chr1_6732212	nnxnp	0.2343	nn:np=82:99
chr1_6737596	nnxnp	0.298	nn:np=83:98
chr1_6764140	lmxll	0.298	lm:ll=83:98
chr1_6764323	lmxll	0.1371	lm:ll=80:101
chr1_6764362	lmxll	0.2343	lm:ll=82:99
chr1_6764742	lmxll	0.0114	lm:ll=108:73
chr1_6779512	nnxnp	0.3724	nn:np=84:97
chr1_6810186	lmxll	0.3724	lm:ll=84:97
chr1_6819426	nnxnp	0.7662	nn:np=88:93
chr1_6819460	nnxnp	0.7662	nn:np=88:93
chr1_6832540	nnxnp	0.3325	nn:np=83:97
chr1_6832561	nnxnp	0.7093	nn:np=87:93
chr1_6870706	lmxll	0.298	lm:ll=83:98
chr1_6958142	lmxll	0.4573	lm:ll=85:96
chr1_7023974	lmxll	0.0532	lm:ll=104:77
chr1_7024091	lmxll	0.1019	lm:ll=102:79
chr1_7042102	lmxll	0.2343	lm:ll=82:99
chr1_7042422	lmxll	0.1371	lm:ll=80:101
chr1_7095528	lmxll	0.4573	lm:ll=85:96
chr1_7231182	lmxll	0.3724	lm:ll=84:97
chr1_7305009	nnxnp	0.4496	nn:np=82:93
chr1_7348605	lmxll	0.8818	lm:ll=89:92
chr1_7348647	lmxll	0.3724	lm:ll=97:84
chr1_7422354	nnxnp	0.7662	nn:np=93:88
chr1_7422355	nnxnp	0.7662	nn:np=93:88
chr1_7740612	lmxll	0.1809	lm:ll=81:100
chr1_7789560	lmxll	0.298	lm:ll=83:98
chr1_7844004	lmxll	0.1809	lm:ll=100:81
chr1_7844040	lmxll	0.2343	lm:ll=82:99
chr1_7844051	lmxll	0.6556	lm:ll=87:94
chr1_7844057	lmxll	0.6556	lm:ll=87:94
chr1_7869565	lmxll	0.2343	lm:ll=82:99
chr1_7931195	nnxnp	0.0114	nn:np=73:108
chr1_8011834	nnxnp	0.3724	nn:np=97:84
chr1_8011908	nnxnp	0.0114	nn:np=73:108
chr1_8012083	nnxnp	0.0139	nn:np=73:107
chr1_8012101	nnxnp	0.6556	nn:np=94:87
chr1_8037131	nnxnp	0.298	nn:np=98:83
chr1_8065152	lmxll	0.1567	lm:ll=80:100
chr1_8065158	nnxnp	0.0744	nn:np=78:103
chr1_8252611	efxeg	0.0413	ee:ef:eg:fg=43:33:60:45
chr1_8322436	nnxnp	0.4573	nn:np=96:85
chr1_8322692	nnxnp	0.3724	nn:np=97:84
chr1_8447042	nnxnp	0.4573	nn:np=96:85
chr1_8486701	nnxnp	0.0257	nn:np=75:106
chr1_8486824	lmxll	0.0257	lm:ll=75:106
chr1_8486961	nnxnp	0.6556	nn:np=94:87
chr1_8487002	nnxnp	0.6556	nn:np=94:87
chr1_8487008	nnxnp	0.6556	nn:np=94:87
chr1_8487009	nnxnp	0.6556	nn:np=94:87
chr1_8487027	nnxnp	0.6556	nn:np=94:87
chr1_8509385	nnxnp	0.4122	nn:np=96:84
chr1_8509447	nnxnp	0.5023	nn:np=95:85
chr1_8509490	lmxll	0.1019	lm:ll=79:102
chr1_8509626	nnxnp	0.8818	nn:np=92:89
chr1_8665464	nnxnp	0.298	nn:np=98:83
chr1_8665473	nnxnp	0.3724	nn:np=97:84
chr1_8693381	nnxnp	0.4122	nn:np=96:84
chr1_8785516	nnxnp	0.552	nn:np=95:86
chr1_8785653	nnxnp	0.0173	nn:np=74:107
chr1_8795806	nnxnp	0.0173	nn:np=74:107
chr1_8941968	nnxnp	0.0114	nn:np=73:108
chr1_8941990	nnxnp	0.0114	nn:np=73:108
chr1_8950873	nnxnp	0.4573	nn:np=96:85
chr1_8950887	nnxnp	0.0114	nn:np=73:108
chr1_8956768	nnxnp	0.552	nn:np=95:86
chr1_8971632	nnxnp	0.0257	nn:np=75:106
chr1_8971634	nnxnp	0.0257	nn:np=75:106
chr1_8971646	nnxnp	0.8818	nn:np=92:89
chr1_8971852	nnxnp	0.0173	nn:np=74:107
chr1_8989286	nnxnp	0.552	nn:np=95:86
chr1_9336860	lmxll	0.3724	lm:ll=84:97
chr1_9346783	nnxnp	0.7662	nn:np=93:88
chr1_9346810	lmxll	0.3724	lm:ll=84:97
chr1_9353704	lmxll	0.0744	lm:ll=78:103
chr1_9353707	lmxll	0.0744	lm:ll=78:103
chr1_9353725	nnxnp	0.6018	nn:np=94:86
chr1_9396554	lmxll	0.298	lm:ll=83:98
chr1_9424992	lmxll	0.0173	lm:ll=107:74
chr1_9455483	nnxnp	0.0257	nn:np=75:106
chr1_9579781	nnxnp	0.6556	nn:np=94:87
chr1_9599681	nnxnp	0.0114	nn:np=73:108
chr1_9838881	hkxhk	0.7119	hh:hk:kk=42:96:43
chr1_9838892	lmxll	0.0374	lm:ll=105:76
chr1_9838901	nnxnp	0.4573	nn:np=96:85
chr1_9838906	nnxnp	0.0173	nn:np=74:107
chr1_9838945	nnxnp	0.298	nn:np=98:83
chr1_9838958	lmxll	0.0744	lm:ll=103:78
chr1_9919573	lmxll	0.552	lm:ll=86:95
chr1_9919597	lmxll	0.3724	lm:ll=84:97
chr1_9919641	lmxll	0.7662	lm:ll=88:93
chr1_9919862	lmxll	0.0532	lm:ll=77:104
chr1_9933938	nnxnp	0.6556	nn:np=94:87
chr1_9946045	nnxnp	0.0374	nn:np=76:105
chr1_9946052	nnxnp	0.0374	nn:np=76:105
chr1_9951143	nnxnp	0.0173	nn:np=74:107
chr1_10028470	nnxnp	1	nn:np=90:91
chr1_10028471	nnxnp	1	nn:np=90:91
chr1_10047885	nnxnp	0.1019	nn:np=79:102
chr1_10059867	nnxnp	0.1371	nn:np=80:101
chr1_10105750	lmxll	0.552	lm:ll=95:86
chr1_10105755	lmxll	0.552	lm:ll=95:86
chr1_10105768	nnxnp	0.1371	nn:np=80:101
chr1_10600064	nnxnp	0.1019	nn:np=79:102
chr1_10631144	nnxnp	0.0532	nn:np=77:104
chr1_10631303	nnxnp	0.1019	nn:np=79:102
chr1_10657501	nnxnp	0.1019	nn:np=79:102
chr1_10770474	lmxll	1	lm:ll=90:91
chr1_10798575	lmxll	0.1019	lm:ll=102:79
chr1_10831140	lmxll	1	lm:ll=91:90
chr1_10831528	lmxll	0.1019	lm:ll=102:79
chr1_10831530	lmxll	0.8818	lm:ll=89:92
chr1_10831538	lmxll	0.8818	lm:ll=89:92
chr1_11014745	lmxll	0.7662	lm:ll=88:93
chr1_11014749	lmxll	0.7662	lm:ll=88:93
chr1_11254458	lmxll	0.8818	lm:ll=89:92
chr1_11276167	lmxll	0.8818	lm:ll=92:89
chr1_11276196	lmxll	0.8818	lm:ll=92:89
chr1_11337434	lmxll	0.3724	lm:ll=84:97
chr1_11337513	lmxll	0.3724	lm:ll=84:97
chr1_11455151	lmxll	0.2343	lm:ll=99:82
chr1_11518421	lmxll	0.1371	lm:ll=101:80
chr1_11518487	lmxll	0.0744	lm:ll=103:78
chr1_11518544	lmxll	0.6556	lm:ll=87:94
chr1_11518596	lmxll	0.1019	lm:ll=102:79
chr1_11518631	lmxll	0.1019	lm:ll=102:79
chr1_11583624	lmxll	0.0744	lm:ll=103:78
chr1_11610806	lmxll	0.7662	lm:ll=88:93
chr1_11610937	lmxll	0.7662	lm:ll=88:93
chr1_11610962	lmxll	0.1371	lm:ll=101:80
chr1_11793625	lmxll	0.1019	lm:ll=102:79
chr1_11888983	nnxnp	0.0173	nn:np=107:74
chr1_11889044	nnxnp	0.8818	nn:np=92:89
chr1_11990796	lmxll	1	lm:ll=91:90
chr1_11990839	lmxll	0.3724	lm:ll=97:84
chr1_11990880	nnxnp	0.7662	nn:np=88:93
chr1_12011272	lmxll	0.7662	lm:ll=88:93
chr1_12011296	nnxnp	0.0257	nn:np=75:106
chr1_12011328	nnxnp	0.9405	nn:np=91:89
chr1_12011363	nnxnp	0.9405	nn:np=91:89
chr1_12040753	nnxnp	0.1019	nn:np=79:102
chr1_12082306	lmxll	0.823	lm:ll=88:92
chr1_12082602	lmxll	0.0532	lm:ll=104:77
chr1_12123255	lmxll	0.0624	lm:ll=103:77
chr1_12123295	lmxll	0.1019	lm:ll=102:79
chr1_12137665	lmxll	0.1019	lm:ll=79:102
chr1_12137679	nnxnp	1	nn:np=89:88
chr1_12148035	nnxnp	0.1019	nn:np=79:102
chr1_12148081	nnxnp	0.1019	nn:np=79:102
chr1_12169825	lmxll	0.7662	lm:ll=88:93
chr1_12170212	nnxnp	0.0744	nn:np=78:103
chr1_12170234	nnxnp	0.1019	nn:np=79:102
chr1_12170254	nnxnp	0.6556	nn:np=87:94
chr1_12170450	lmxll	0.1371	lm:ll=101:80
chr1_12170457	nnxnp	0.7662	nn:np=88:93
chr1_12221726	lmxll	0.6556	lm:ll=87:94
chr1_12228409	lmxll	0.6556	lm:ll=94:87
chr1_12228421	lmxll	0.4573	lm:ll=96:85
chr1_12228596	lmxll	0.1019	lm:ll=102:79
chr1_12228614	nnxnp	0.8818	nn:np=89:92
chr1_12361570	nnxnp	0.4573	nn:np=85:96
chr1_12361581	lmxll	0.552	lm:ll=86:95
chr1_12361591	lmxll	0.1371	lm:ll=101:80
chr1_12361633	lmxll	0.1371	lm:ll=101:80
chr1_12361830	lmxll	0.1809	lm:ll=100:81
chr1_12438478	nnxnp	0.552	nn:np=86:95
chr1_12438814	lmxll	0.8818	lm:ll=89:92
chr1_12529478	nnxnp	0.298	nn:np=83:98
chr1_12529482	nnxnp	0.298	nn:np=83:98
chr1_12557493	nnxnp	0.6556	nn:np=87:94
chr1_12609624	nnxnp	0.552	nn:np=86:95
chr1_12619008	nnxnp	0.0744	nn:np=78:103
chr1_12652404	lmxll	0.1019	lm:ll=102:79
chr1_13722761	nnxnp	1	nn:np=90:91
chr1_13722775	nnxnp	1	nn:np=90:91
chr1_13722884	lmxll	0.4573	lm:ll=96:85
chr1_13723073	nnxnp	0.552	nn:np=86:95
chr1_13833403	nnxnp	0.1809	nn:np=81:100
chr1_13833417	nnxnp	0.298	nn:np=83:98
chr1_13833475	lmxll	0.1019	lm:ll=102:79
chr1_13925712	nnxnp	0.0744	nn:np=78:103
chr1_13925722	nnxnp	0.0744	nn:np=78:103
chr1_13931053	nnxnp	0.7662	nn:np=93:88
chr1_14003478	nnxnp	0.4573	nn:np=85:96
chr1_14003530	lmxll	0.0744	lm:ll=103:78
chr1_14003538	nnxnp	0.4573	nn:np=85:96
chr1_14003575	nnxnp	0.1809	nn:np=81:100
chr1_14034770	nnxnp	0.0532	nn:np=104:77
chr1_14034789	lmxll	0.6556	lm:ll=87:94
chr1_14034961	lmxll	0.6556	lm:ll=87:94
chr1_14034999	lmxll	0.1809	lm:ll=100:81
chr1_14035051	nnxnp	0.298	nn:np=98:83
chr1_14035056	nnxnp	0.298	nn:np=83:98
chr1_14035064	nnxnp	0.2343	nn:np=82:99
chr1_14162454	lmxll	1	lm:ll=90:91
chr1_14162623	lmxll	1	lm:ll=90:91
chr1_14162692	nnxnp	0.7662	nn:np=93:88
chr1_14162700	nnxnp	0.552	nn:np=95:86
chr1_14162711	lmxll	0.3724	lm:ll=84:97
chr1_14163659	nnxnp	0.1809	nn:np=81:100
chr1_14163680	nnxnp	0.1019	nn:np=79:102
chr1_14163886	nnxnp	0.1019	nn:np=79:102
chr1_14163894	nnxnp	0.552	nn:np=86:95
chr1_14163903	nnxnp	0.1019	nn:np=79:102
chr1_14194015	nnxnp	0.552	nn:np=86:95
chr1_14194058	nnxnp	0.552	nn:np=86:95
chr1_14194065	nnxnp	0.552	nn:np=86:95
chr1_14217819	lmxll	0.1809	lm:ll=100:81
chr1_14218012	hkxhk	0.9281	hh:hk:kk=43:92:46
chr1_14218013	nnxnp	0.0864	nn:np=78:102
chr1_14218021	lmxll	0.7662	lm:ll=93:88
chr1_14807497	lmxll	0.2343	lm:ll=99:82
chr1_14807530	lmxll	0.1809	lm:ll=100:81
chr1_14807554	nnxnp	0.0963	nn:np=76:99
chr1_14807575	nnxnp	0.761	nn:np=84:89
chr1_14807732	lmxll	0.8818	lm:ll=89:92
chr1_14807766	lmxll	0.1371	lm:ll=101:80
chr1_14807805	lmxll	0.8818	lm:ll=89:92
chr1_14807816	lmxll	1	lm:ll=90:91
chr1_14815745	lmxll	0.7662	lm:ll=88:93
chr1_14984373	lmxll	0.0744	lm:ll=103:78
chr1_15010538	nnxnp	0.0744	nn:np=78:103
chr1_15015953	lmxll	0.0744	lm:ll=103:78
chr1_15079692	nnxnp	0.7662	nn:np=88:93
chr1_15214591	lmxll	0.3724	lm:ll=84:97
chr1_15214633	lmxll	1	lm:ll=91:90
chr1_15214644	lmxll	0.2926	lm:ll=81:96
chr1_15214654	nnxnp	0.1371	nn:np=80:101
chr1_15214665	lmxll	1	lm:ll=91:90
chr1_15224999	nnxnp	0.1019	nn:np=79:102
chr1_15229496	nnxnp	1	nn:np=90:91
chr1_15229573	nnxnp	0.3724	nn:np=84:97
chr1_15229757	nnxnp	0.552	nn:np=95:86
chr1_15417098	nnxnp	0.4573	nn:np=85:96
chr1_15419319	nnxnp	0.1809	nn:np=81:100
chr1_15458224	nnxnp	0.4573	nn:np=85:96
chr1_15660362	hkxhk	0.412	hh:hk:kk=39:99:43
chr1_15660364	hkxhk	0.412	hh:hk:kk=39:99:43
chr1_15660387	lmxll	0.1019	lm:ll=102:79
chr1_15660416	nnxnp	0.0744	nn:np=78:103
chr1_15660429	nnxnp	0.3724	nn:np=84:97
chr1_15660622	nnxnp	0.1019	nn:np=79:102
chr1_15660628	nnxnp	0.1019	nn:np=79:102
chr1_15716716	nnxnp	0.3724	nn:np=84:97
chr1_15716923	nnxnp	0.3724	nn:np=84:97
chr1_15716935	lmxll	0.0532	lm:ll=104:77
chr1_15796327	nnxnp	0.4573	nn:np=85:96
chr1_15796494	lmxll	0.7662	lm:ll=88:93
chr1_15820072	nnxnp	0.0744	nn:np=78:103
chr1_15831287	lmxll	1	lm:ll=90:91
chr1_15848951	nnxnp	0.1019	nn:np=79:102
chr1_15849022	nnxnp	0.0744	nn:np=78:103
chr1_15926745	nnxnp	0.552	nn:np=86:95
chr1_15950462	lmxll	0.0257	lm:ll=106:75
chr1_15950703	nnxnp	0.1019	nn:np=79:102
chr1_15950767	nnxnp	0.4573	nn:np=85:96
chr1_16157045	lmxll	0.0173	lm:ll=107:74
chr1_16162297	nnxnp	0.1019	nn:np=79:102
chr1_16201971	nnxnp	0.0114	nn:np=73:108
chr1_16206470	lmxll	0.298	lm:ll=83:98
chr1_16364135	lmxll	0.552	lm:ll=86:95
chr1_16364147	nnxnp	0.7093	nn:np=87:93
chr1_16364150	nnxnp	0.3724	nn:np=84:97
chr1_16364178	nnxnp	0.3724	nn:np=84:97
chr1_16364186	nnxnp	0.3724	nn:np=84:97
chr1_16364197	nnxnp	0.3724	nn:np=84:97
chr1_16364389	nnxnp	0.552	nn:np=86:95
chr1_16364407	nnxnp	0.6556	nn:np=87:94
chr1_16486741	lmxll	0.0374	lm:ll=105:76
chr1_16486946	lmxll	0.8818	lm:ll=89:92
chr1_16513577	hkxhk	0.6553	hh:hk:kk=40:93:48
chr1_16513629	hkxhk	0.7649	hh:hk:kk=41:93:47
chr1_16513669	nnxnp	0.4573	nn:np=85:96
chr1_16556239	nnxnp	0.298	nn:np=83:98
chr1_16556251	nnxnp	0.1809	nn:np=81:100
chr1_16556254	hkxhk	0.4576	hh:hk:kk=47:96:38
chr1_16556264	nnxnp	0.1809	nn:np=81:100
chr1_16556303	nnxnp	0.1371	nn:np=80:101
chr1_16556304	lmxll	0.552	lm:ll=86:95
chr1_16556311	nnxnp	0.1371	nn:np=80:101
chr1_16556313	nnxnp	0.1371	nn:np=80:101
chr1_16556337	hkxhk	0.4576	hh:hk:kk=47:96:38
chr1_16583760	nnxnp	0.0744	nn:np=78:103
chr1_16583767	lmxll	0.0532	lm:ll=104:77
chr1_16583778	nnxnp	0.0532	nn:np=77:104
chr1_16583797	nnxnp	0.0532	nn:np=77:104
chr1_16798865	lmxll	0.0257	lm:ll=106:75
chr1_16799261	lmxll	0.298	lm:ll=98:83
chr1_16890948	lmxll	0.0374	lm:ll=105:76
chr1_16890977	nnxnp	0.298	nn:np=83:98
chr1_16891207	lmxll	0.0374	lm:ll=105:76
chr1_16905144	nnxnp	0.2343	nn:np=82:99
chr1_16905210	lmxll	0.0744	lm:ll=103:78
chr1_16905232	lmxll	0.0744	lm:ll=103:78
chr1_16976862	nnxnp	0.1371	nn:np=80:101
chr1_16976869	nnxnp	0.1371	nn:np=80:101
chr1_16976871	nnxnp	0.1371	nn:np=80:101
chr1_16981290	nnxnp	0.3724	nn:np=84:97
chr1_17021261	nnxnp	0.552	nn:np=86:95
chr1_17038710	nnxnp	0.1371	nn:np=101:80
chr1_17145491	lmxll	0.552	lm:ll=86:95
chr1_17145511	lmxll	0.0257	lm:ll=106:75
chr1_17145513	lmxll	0.0257	lm:ll=106:75
chr1_17145527	lmxll	0.0257	lm:ll=106:75
chr1_17145529	lmxll	0.0257	lm:ll=106:75
chr1_17145543	lmxll	0.0257	lm:ll=106:75
chr1_17179624	lmxll	0.0744	lm:ll=103:78
chr1_17196753	lmxll	0.8818	lm:ll=89:92
chr1_17196761	lmxll	0.0257	lm:ll=106:75
chr1_17205181	nnxnp	0.4573	nn:np=85:96
chr1_17205195	lmxll	0.1371	lm:ll=101:80
chr1_17205217	nnxnp	0.4573	nn:np=85:96
chr1_17205562	lmxll	0.3724	lm:ll=84:97
chr1_17230755	lmxll	0.0744	lm:ll=103:78
chr1_17236657	lmxll	0.4573	lm:ll=96:85
chr1_17236664	lmxll	0.4573	lm:ll=96:85
chr1_17236699	lmxll	0.1371	lm:ll=80:101
chr1_17236957	nnxnp	0.0114	nn:np=108:73
chr1_17242484	lmxll	0.1019	lm:ll=102:79
chr1_17242488	lmxll	0.1019	lm:ll=102:79
chr1_17242497	nnxnp	0.2343	nn:np=82:99
chr1_17242509	lmxll	0.4573	lm:ll=85:96
chr1_17242512	lmxll	0.4573	lm:ll=85:96
chr1_17242514	lmxll	0.4573	lm:ll=85:96
chr1_17242520	lmxll	0.1019	lm:ll=102:79
chr1_17314382	nnxnp	0.298	nn:np=83:98
chr1_17314452	nnxnp	0.298	nn:np=83:98
chr1_17314549	nnxnp	0.1019	nn:np=79:102
chr1_17314768	nnxnp	0.6556	nn:np=87:94
chr1_17314772	nnxnp	0.6556	nn:np=87:94
chr1_17314812	nnxnp	0.2343	nn:np=82:99
chr1_17463309	nnxnp	0.298	nn:np=83:98
chr1_17537339	lmxll	0.0744	lm:ll=103:78
chr1_17537379	nnxnp	0.2343	nn:np=82:99
chr1_17537401	lmxll	0.8818	lm:ll=89:92
chr1_17537417	nnxnp	0.1371	nn:np=80:101
chr1_17690039	lmxll	0.6556	lm:ll=87:94
chr1_17690135	hkxhk	0.0173	hh:hk:kk=31:108:42
chr1_17690275	efxeg	0.2435	ee:ef:eg:fg=43:55:47:36
chr1_17690338	lmxll	0.6556	lm:ll=87:94
chr1_17690350	hkxhk	0.0131	hh:hk:kk=31:109:41
chr1_17926542	nnxnp	0.1371	nn:np=80:101
chr1_17926584	nnxnp	0.4573	nn:np=85:96
chr1_17952666	nnxnp	0.4573	nn:np=85:96
chr1_17952673	nnxnp	0.1019	nn:np=79:102
chr1_17952703	nnxnp	0.4573	nn:np=85:96
chr1_17962111	nnxnp	0.6556	nn:np=87:94
chr1_17962123	nnxnp	0.298	nn:np=83:98
chr1_17988110	lmxll	0.8818	lm:ll=89:92
chr1_17988501	lmxll	0.2343	lm:ll=99:82
chr1_17988557	lmxll	0.552	lm:ll=86:95
chr1_17988561	lmxll	0.552	lm:ll=86:95
chr1_18017857	lmxll	0.0744	lm:ll=103:78
chr1_18093539	lmxll	0.8818	lm:ll=89:92
chr1_18093557	lmxll	0.0532	lm:ll=104:77
chr1_18093558	lmxll	0.8818	lm:ll=89:92
chr1_18093576	nnxnp	0.2343	nn:np=82:99
chr1_18093628	lmxll	0.4573	lm:ll=85:96
chr1_18093791	nnxnp	0.2343	nn:np=82:99
chr1_18093802	nnxnp	0.2343	nn:np=82:99
chr1_18111463	nnxnp	0.552	nn:np=86:95
chr1_18111472	lmxll	0.0744	lm:ll=103:78
chr1_18111501	nnxnp	0.3724	nn:np=84:97
chr1_18138266	nnxnp	0.298	nn:np=83:98
chr1_18155444	lmxll	0.7662	lm:ll=88:93
chr1_18155498	lmxll	0.1371	lm:ll=101:80
chr1_18167178	nnxnp	0.3724	nn:np=84:97
chr1_18167274	nnxnp	0.3724	nn:np=84:97
chr1_18171699	nnxnp	0.1809	nn:np=81:100
chr1_18171783	nnxnp	0.4573	nn:np=85:96
chr1_18182098	lmxll	0.0744	lm:ll=103:78
chr1_18182160	lmxll	0.1019	lm:ll=102:79
chr1_18206834	nnxnp	0.3724	nn:np=84:97
chr1_18232539	nnxnp	0.4522	nn:np=83:94
chr1_18300773	lmxll	0.0173	lm:ll=107:74
chr1_18300777	lmxll	0.0173	lm:ll=107:74
chr1_18323677	nnxnp	0.4573	nn:np=85:96
chr1_18422022	lmxll	0.298	lm:ll=98:83
chr1_18422210	nnxnp	0.6556	nn:np=87:94
chr1_18422213	nnxnp	0.7662	nn:np=88:93
chr1_18422258	lmxll	0.8818	lm:ll=92:89
chr1_18432422	nnxnp	0.2051	nn:np=81:99
chr1_18537197	nnxnp	0.298	nn:np=83:98
chr1_18635977	lmxll	0.1371	lm:ll=80:101
chr1_18635999	lmxll	0.4573	lm:ll=85:96
chr1_18636000	lmxll	0.3724	lm:ll=97:84
chr1_18636003	lmxll	0.3724	lm:ll=97:84
chr1_18636004	lmxll	0.3724	lm:ll=97:84
chr1_18636006	nnxnp	0.6556	nn:np=87:94
chr1_18636025	lmxll	0.3724	lm:ll=97:84
chr1_18636032	lmxll	1	lm:ll=90:91
chr1_18636035	lmxll	1	lm:ll=90:91
chr1_18636039	nnxnp	0.6556	nn:np=87:94
chr1_18636040	nnxnp	0.6556	nn:np=87:94
chr1_18636052	lmxll	0.4573	lm:ll=85:96
chr1_18636068	lmxll	0.4573	lm:ll=96:85
chr1_18636072	nnxnp	0.1019	nn:np=102:79
chr1_18636188	nnxnp	0.4573	nn:np=85:96
chr1_18636202	lmxll	0.1371	lm:ll=80:101
chr1_18636231	nnxnp	0.552	nn:np=86:95
chr1_18636282	lmxll	0.1809	lm:ll=100:81
chr1_18757187	lmxll	0.1019	lm:ll=102:79
chr1_18799833	lmxll	0.0374	lm:ll=105:76
chr1_18799878	lmxll	0.7662	lm:ll=88:93
chr1_18895446	nnxnp	0.3724	nn:np=84:97
chr1_18907955	nnxnp	0.298	nn:np=83:98
chr1_18912283	nnxnp	0.1809	nn:np=81:100
chr1_18969427	lmxll	0.1019	lm:ll=102:79
chr1_18969474	lmxll	0.8818	lm:ll=92:89
chr1_18969486	lmxll	0.8818	lm:ll=92:89
chr1_19020025	nnxnp	0.552	nn:np=86:95
chr1_19097696	nnxnp	0.298	nn:np=83:98
chr1_19158001	nnxnp	0.4573	nn:np=85:96
chr1_19158016	nnxnp	0.2343	nn:np=82:99
chr1_19158027	nnxnp	0.1809	nn:np=81:100
chr1_19187130	nnxnp	0.2343	nn:np=82:99
chr1_19187136	nnxnp	0.2343	nn:np=82:99
chr1_19209388	nnxnp	0.4573	nn:np=85:96
chr1_19374637	efxeg	0.1432	ee:ef:eg:fg=45:44:56:34
chr1_19374648	nnxnp	0.552	nn:np=86:95
chr1_19374658	nnxnp	0.298	nn:np=98:83
chr1_19392500	nnxnp	0.2343	nn:np=82:99
chr1_19392522	nnxnp	0.3724	nn:np=84:97
chr1_19392571	nnxnp	0.298	nn:np=83:98
chr1_19392645	nnxnp	0.8818	nn:np=89:92
chr1_19392656	nnxnp	0.8818	nn:np=89:92
chr1_19414188	lmxll	1	lm:ll=91:90
chr1_19428463	lmxll	1	lm:ll=91:90
chr1_19443988	lmxll	0.4016	lm:ll=92:80
chr1_19443991	lmxll	0.4016	lm:ll=92:80
chr1_19444011	lmxll	0.5406	lm:ll=81:90
chr1_19460706	lmxll	0.1371	lm:ll=101:80
chr1_19460725	lmxll	0.1019	lm:ll=79:102
chr1_19460730	lmxll	0.1371	lm:ll=101:80
chr1_19480742	nnxnp	0.4573	nn:np=85:96
chr1_19489174	nnxnp	0.6556	nn:np=87:94
chr1_19489220	lmxll	0.0374	lm:ll=105:76
chr1_19489226	nnxnp	0.6556	nn:np=87:94
chr1_19501967	nnxnp	0.4573	nn:np=85:96
chr1_19501992	lmxll	0.0374	lm:ll=105:76
chr1_19501993	lmxll	0.8818	lm:ll=92:89
chr1_19501999	lmxll	0.8818	lm:ll=92:89
chr1_19502017	nnxnp	0.4573	nn:np=85:96
chr1_19502023	lmxll	0.0374	lm:ll=105:76
chr1_19530867	nnxnp	0.6556	nn:np=87:94
chr1_19531084	lmxll	0.1809	lm:ll=100:81
chr1_19569894	nnxnp	0.298	nn:np=83:98
chr1_19583047	lmxll	0.0173	lm:ll=107:74
chr1_19583090	lmxll	0.0173	lm:ll=107:74
chr1_19583115	lmxll	0.0173	lm:ll=107:74
chr1_19583125	lmxll	0.8818	lm:ll=92:89
chr1_19602292	lmxll	0.8818	lm:ll=89:92
chr1_19602317	lmxll	0.0744	lm:ll=103:78
chr1_19602344	lmxll	0.8818	lm:ll=89:92
chr1_19606836	lmxll	1	lm:ll=91:90
chr1_19616688	lmxll	0.0374	lm:ll=105:76
chr1_19634588	lmxll	0.8818	lm:ll=92:89
chr1_19641218	nnxnp	0.3724	nn:np=84:97
chr1_19641219	nnxnp	0.3724	nn:np=84:97
chr1_19641374	nnxnp	0.298	nn:np=83:98
chr1_19641461	nnxnp	0.3724	nn:np=84:97
chr1_19656795	nnxnp	0.4573	nn:np=85:96
chr1_19656868	nnxnp	0.2343	nn:np=82:99
chr1_19700827	lmxll	0.0744	lm:ll=103:78
chr1_19700857	lmxll	0.0744	lm:ll=103:78
chr1_19729853	lmxll	0.0532	lm:ll=104:77
chr1_19729855	lmxll	0.0532	lm:ll=104:77
chr1_19729867	lmxll	1	lm:ll=90:91
chr1_19729900	lmxll	0.0864	lm:ll=102:78
chr1_19736288	lmxll	1	lm:ll=90:91
chr1_19759619	lmxll	0.8818	lm:ll=89:92
chr1_19764028	lmxll	0.6556	lm:ll=87:94
chr1_19834911	nnxnp	0.6556	nn:np=87:94
chr1_19873614	nnxnp	0.8805	nn:np=90:87
chr1_19873630	nnxnp	0.8805	nn:np=90:87
chr1_19873641	nnxnp	0.9405	nn:np=90:90
chr1_19873648	nnxnp	0.9405	nn:np=90:90
chr1_19873649	nnxnp	0.9405	nn:np=90:90
chr1_19888045	lmxll	0.7662	lm:ll=88:93
chr1_19888048	lmxll	0.7662	lm:ll=88:93
chr1_19893524	lmxll	0.1019	lm:ll=102:79
chr1_19950008	lmxll	1	lm:ll=90:91
chr1_19950065	nnxnp	0.4573	nn:np=85:96
chr1_19950090	lmxll	0.0374	lm:ll=105:76
chr1_19955277	nnxnp	0.1809	nn:np=81:100
chr1_19962070	nnxnp	0.7662	nn:np=88:93
chr1_20000768	lmxll	1	lm:ll=91:90
chr1_20086491	nnxnp	0.4573	nn:np=85:96
chr1_20086500	lmxll	0.8818	lm:ll=92:89
chr1_20086511	lmxll	0.0208	lm:ll=106:74
chr1_20096475	lmxll	0.0374	lm:ll=105:76
chr1_20096482	lmxll	0.0374	lm:ll=105:76
chr1_20096668	lmxll	1	lm:ll=91:90
chr1_20096732	lmxll	0.0374	lm:ll=105:76
chr1_20096771	lmxll	0.0374	lm:ll=105:76
chr1_20652585	nnxnp	0.552	nn:np=86:95
chr1_20652618	nnxnp	0.298	nn:np=83:98
chr1_20663660	lmxll	0.7662	lm:ll=88:93
chr1_20700299	lmxll	0.0374	lm:ll=105:76
chr1_20700305	lmxll	0.0374	lm:ll=105:76
chr1_20700313	lmxll	0.0374	lm:ll=105:76
chr1_20708296	lmxll	0.298	lm:ll=98:83
chr1_20776192	lmxll	0.8818	lm:ll=89:92
chr1_20776210	nnxnp	0.6556	nn:np=87:94
chr1_20776267	nnxnp	0.1809	nn:np=81:100
chr1_20821956	lmxll	0.7662	lm:ll=88:93
chr1_20821958	nnxnp	0.3724	nn:np=84:97
chr1_20822003	lmxll	0.0532	lm:ll=104:77
chr1_20822005	lmxll	0.3325	lm:ll=83:97
chr1_20822179	nnxnp	1	nn:np=90:91
chr1_20822235	lmxll	0.1371	lm:ll=101:80
chr1_20881143	lmxll	0.0374	lm:ll=105:76
chr1_20881371	lmxll	0.7662	lm:ll=88:93
chr1_20888997	lmxll	1	lm:ll=90:91
chr1_20903914	lmxll	0.0257	lm:ll=106:75
chr1_20903948	lmxll	0.0624	lm:ll=103:77
chr1_21110269	lmxll	0.1019	lm:ll=102:79
chr1_21110274	lmxll	0.1019	lm:ll=102:79
chr1_21110568	nnxnp	0.0744	nn:np=78:103
chr1_21136505	lmxll	1	lm:ll=91:90
chr1_21136533	nnxnp	0.0744	nn:np=78:103
chr1_21136567	lmxll	1	lm:ll=90:91
chr1_21136724	lmxll	1	lm:ll=91:90
chr1_21136803	lmxll	1	lm:ll=91:90
chr1_21201893	nnxnp	0.3724	nn:np=84:97
chr1_21243425	nnxnp	0.2343	nn:np=82:99
chr1_21264690	lmxll	0.0532	lm:ll=77:104
chr1_21293741	lmxll	0.0257	lm:ll=75:106
chr1_21315459	lmxll	0.0532	lm:ll=77:104
chr1_21315654	nnxnp	0.1019	nn:np=79:102
chr1_21347265	lmxll	0.7662	lm:ll=93:88
chr1_21347272	lmxll	0.0744	lm:ll=103:78
chr1_21347364	lmxll	0.9405	lm:ll=89:91
chr1_21414619	lmxll	1	lm:ll=91:90
chr1_21414797	lmxll	0.1371	lm:ll=80:101
chr1_21414861	nnxnp	0.5956	nn:np=83:91
chr1_21414972	nnxnp	0.298	nn:np=83:98
chr1_21414986	nnxnp	0.7078	nn:np=86:92
chr1_21441719	lmxll	1	lm:ll=91:90
chr1_21441937	nnxnp	0.298	nn:np=83:98
chr1_21483141	lmxll	0.6556	lm:ll=94:87
chr1_21483179	lmxll	1	lm:ll=91:90
chr1_21483216	lmxll	1	lm:ll=91:90
chr1_21483226	lmxll	1	lm:ll=91:90
chr1_21483237	lmxll	1	lm:ll=91:90
chr1_21483250	lmxll	1	lm:ll=91:90
chr1_21483253	lmxll	0.6556	lm:ll=94:87
chr1_21602195	nnxnp	0.4573	nn:np=85:96
chr1_21602256	nnxnp	0.4573	nn:np=85:96
chr1_21613840	lmxll	1	lm:ll=90:91
chr1_21656231	lmxll	0.1019	lm:ll=79:102
chr1_21656277	nnxnp	0.8818	nn:np=92:89
chr1_21657218	nnxnp	0.3724	nn:np=84:97
chr1_21657267	nnxnp	0.298	nn:np=98:83
chr1_21657443	lmxll	0.0114	lm:ll=108:73
chr1_21657471	nnxnp	0.298	nn:np=98:83
chr1_21657498	lmxll	0.6556	lm:ll=87:94
chr1_21657516	nnxnp	0.6556	nn:np=87:94
chr1_21718519	lmxll	1	lm:ll=91:90
chr1_21724097	lmxll	0.1371	lm:ll=101:80
chr1_21938918	lmxll	1	lm:ll=90:91
chr1_21939100	nnxnp	0.552	nn:np=86:95
chr1_21939224	hkxhk	0.412	hh:hk:kk=39:99:43
chr1_21952464	hkxhk	0.2358	hh:hk:kk=36:100:45
chr1_21952649	lmxll	1	lm:ll=91:90
chr1_21952678	hkxhk	0.1769	hh:hk:kk=36:102:43
chr1_22032908	nnxnp	0.2343	nn:np=82:99
chr1_22146449	nnxnp	0.2343	nn:np=82:99
chr1_22217900	lmxll	0.0257	lm:ll=106:75
chr1_22217907	lmxll	0.8818	lm:ll=92:89
chr1_22218215	lmxll	0.6556	lm:ll=94:87
chr1_22218234	lmxll	0.0374	lm:ll=105:76
chr1_22218244	lmxll	0.0374	lm:ll=105:76
chr1_22218859	lmxll	0.8818	lm:ll=92:89
chr1_22237001	lmxll	0.0257	lm:ll=106:75
chr1_22237022	lmxll	0.0257	lm:ll=106:75
chr1_22287267	lmxll	0.8818	lm:ll=89:92
chr1_22287278	lmxll	0.0257	lm:ll=106:75
chr1_22287284	lmxll	1	lm:ll=90:91
chr1_22287324	lmxll	1	lm:ll=91:90
chr1_22287524	lmxll	1	lm:ll=91:90
chr1_22287538	lmxll	0.0257	lm:ll=106:75
chr1_22336657	lmxll	0.2343	lm:ll=82:99
chr1_22358619	nnxnp	0.552	nn:np=86:95
chr1_22358623	nnxnp	0.552	nn:np=86:95
chr1_22358725	nnxnp	0.4573	nn:np=85:96
chr1_22358728	nnxnp	0.4573	nn:np=85:96
chr1_22538990	nnxnp	0.552	nn:np=86:95
chr1_22539021	lmxll	1	lm:ll=90:91
chr1_22539172	nnxnp	0.6556	nn:np=87:94
chr1_22629104	lmxll	0.7662	lm:ll=88:93
chr1_22629138	lmxll	0.6556	lm:ll=87:94
chr1_22635029	nnxnp	0.7662	nn:np=93:88
chr1_22641231	lmxll	0.298	lm:ll=98:83
chr1_22671176	nnxnp	0.552	nn:np=95:86
chr1_22696028	nnxnp	0.4573	nn:np=85:96
chr1_22696069	lmxll	0.1019	lm:ll=102:79
chr1_22737404	lmxll	1	lm:ll=90:91
chr1_22737880	lmxll	0.0744	lm:ll=103:78
chr1_22792624	lmxll	0.1809	lm:ll=100:81
chr1_22792647	lmxll	0.1809	lm:ll=100:81
chr1_22792790	lmxll	0.8818	lm:ll=92:89
chr1_22792831	lmxll	0.8818	lm:ll=92:89
chr1_22792878	lmxll	0.298	lm:ll=98:83
chr1_22800299	lmxll	0.8818	lm:ll=92:89
chr1_22803644	lmxll	0.1371	lm:ll=101:80
chr1_22917960	nnxnp	0.3325	nn:np=83:97
chr1_22927705	nnxnp	0.1809	nn:np=81:100
chr1_22955152	nnxnp	0.8811	nn:np=88:91
chr1_22955175	lmxll	1	lm:ll=91:90
chr1_22955264	nnxnp	0.7649	nn:np=92:87
chr1_22969879	lmxll	0.0374	lm:ll=76:105
chr1_22969923	nnxnp	0.6556	nn:np=94:87
chr1_22969977	nnxnp	0.6556	nn:np=94:87
chr1_22970087	nnxnp	0.552	nn:np=95:86
chr2_163547	lmxll	0.298	lm:ll=98:83
chr2_171192	lmxll	0.7662	lm:ll=93:88
chr2_171244	lmxll	0.4573	lm:ll=96:85
chr2_176482	lmxll	0.2343	lm:ll=99:82
chr2_176519	lmxll	0.4573	lm:ll=96:85
chr2_203335	nnxnp	0.552	nn:np=86:95
chr2_203475	nnxnp	0.0532	nn:np=104:77
chr2_203556	nnxnp	0.8818	nn:np=89:92
chr2_203559	lmxll	0.4573	lm:ll=85:96
chr2_204018	lmxll	0.0532	lm:ll=104:77
chr2_204022	lmxll	0.0374	lm:ll=76:105
chr2_204039	lmxll	0.0374	lm:ll=76:105
chr2_204118	lmxll	0.3724	lm:ll=84:97
chr2_204134	nnxnp	0.552	nn:np=86:95
chr2_204156	nnxnp	1	nn:np=91:90
chr2_210765	nnxnp	0.0744	nn:np=78:103
chr2_210937	nnxnp	1	nn:np=91:90
chr2_232267	nnxnp	0.9405	nn:np=89:91
chr2_232272	nnxnp	0.0744	nn:np=78:103
chr2_232291	nnxnp	0.9405	nn:np=89:91
chr2_312856	nnxnp	0.0744	nn:np=78:103
chr2_318179	nnxnp	0.1371	nn:np=80:101
chr2_318364	nnxnp	0.0744	nn:np=78:103
chr2_349619	nnxnp	0.8818	nn:np=89:92
chr2_349702	nnxnp	0.1371	nn:np=80:101
chr2_376102	lmxll	0.4573	lm:ll=96:85
chr2_376139	lmxll	0.552	lm:ll=95:86
chr2_431822	nnxnp	0.1019	nn:np=79:102
chr2_432039	nnxnp	0.1371	nn:np=80:101
chr2_432130	nnxnp	0.8818	nn:np=89:92
chr2_452364	lmxll	0.7662	lm:ll=93:88
chr2_452425	nnxnp	0.1371	nn:np=80:101
chr2_474786	lmxll	0.0744	lm:ll=103:78
chr2_474796	lmxll	0.0744	lm:ll=103:78
chr2_482695	nnxnp	0.1809	nn:np=81:100
chr2_482726	nnxnp	0.7662	nn:np=88:93
chr2_482813	lmxll	0.1019	lm:ll=102:79
chr2_559100	lmxll	0.1019	lm:ll=102:79
chr2_589139	lmxll	0.1371	lm:ll=101:80
chr2_589423	lmxll	0.8818	lm:ll=92:89
chr2_595390	lmxll	0.1019	lm:ll=102:79
chr2_595404	lmxll	0.1019	lm:ll=102:79
chr2_755097	nnxnp	0.8818	nn:np=92:89
chr2_770967	nnxnp	0.8818	nn:np=89:92
chr2_770974	nnxnp	0.8818	nn:np=89:92
chr2_770982	nnxnp	0.8818	nn:np=89:92
chr2_770998	nnxnp	0.1175	nn:np=79:101
chr2_771063	nnxnp	1	nn:np=91:90
chr2_775866	nnxnp	0.4573	nn:np=96:85
chr2_800045	nnxnp	0.0374	nn:np=76:105
chr2_800060	nnxnp	0.0257	nn:np=75:106
chr2_843877	lmxll	0.0744	lm:ll=103:78
chr2_843917	lmxll	0.0374	lm:ll=76:105
chr2_871038	nnxnp	0.0532	nn:np=77:104
chr2_871330	lmxll	0.1019	lm:ll=102:79
chr2_871334	nnxnp	0.1019	nn:np=79:102
chr2_899816	lmxll	1	lm:ll=91:90
chr2_899865	lmxll	1	lm:ll=90:91
chr2_908378	nnxnp	0.8818	nn:np=92:89
chr2_914409	nnxnp	0.1371	nn:np=80:101
chr2_914612	nnxnp	1	nn:np=91:90
chr2_922231	lmxll	0.1371	lm:ll=101:80
chr2_940157	nnxnp	1	nn:np=91:90
chr2_973150	nnxnp	1	nn:np=91:90
chr2_973158	nnxnp	0.0744	nn:np=78:103
chr2_989727	nnxnp	1	nn:np=91:90
chr2_989767	lmxll	0.1371	lm:ll=101:80
chr2_999969	lmxll	0.552	lm:ll=95:86
chr2_999995	hkxhk	0.3608	hh:hk:kk=49:95:37
chr2_1013140	lmxll	0.0532	lm:ll=104:77
chr2_1013170	lmxll	0.1019	lm:ll=102:79
chr2_1028931	lmxll	0.0744	lm:ll=103:78
chr2_1028934	nnxnp	0.1019	nn:np=79:102
chr2_1070564	nnxnp	1	nn:np=91:90
chr2_1070820	nnxnp	0.8818	nn:np=92:89
chr2_1125558	nnxnp	0.0744	nn:np=78:103
chr2_1139595	nnxnp	0.0864	nn:np=78:102
chr2_1168652	nnxnp	1	nn:np=91:90
chr2_1197248	nnxnp	1	nn:np=90:91
chr2_1208544	nnxnp	0.0532	nn:np=77:104
chr2_1231049	lmxll	0.8818	lm:ll=92:89
chr2_1231136	lmxll	0.7662	lm:ll=93:88
chr2_1231138	lmxll	0.0532	lm:ll=104:77
chr2_1258275	nnxnp	0.6556	nn:np=87:94
chr2_1352993	lmxll	0.9402	lm:ll=90:88
chr2_1353005	lmxll	0.9402	lm:ll=90:88
chr2_1353006	hkxhk	0.0451	hh:hk:kk=39:107:35
chr2_1353022	lmxll	0.8811	lm:ll=91:88
chr2_1353023	lmxll	0.8811	lm:ll=91:88
chr2_1405739	nnxnp	0.298	nn:np=83:98
chr2_1405764	nnxnp	0.1019	nn:np=79:102
chr2_1405789	hkxhk	0.0451	hh:hk:kk=35:107:39
chr2_1405831	lmxll	0.7662	lm:ll=93:88
chr2_1405838	nnxnp	0.2343	nn:np=82:99
chr2_1405992	lmxll	0.0744	lm:ll=103:78
chr2_1429780	nnxnp	0.1371	nn:np=80:101
chr2_1429797	lmxll	0.0374	lm:ll=105:76
chr2_1447880	lmxll	0.0532	lm:ll=104:77
chr2_1447924	nnxnp	0.6556	nn:np=87:94
chr2_1447989	nnxnp	0.1809	nn:np=81:100
chr2_1462036	nnxnp	0.3724	nn:np=84:97
chr2_1462054	lmxll	0.8818	lm:ll=92:89
chr2_1462067	lmxll	0.552	lm:ll=95:86
chr2_1468785	nnxnp	0.552	nn:np=86:95
chr2_1468802	lmxll	0.1019	lm:ll=102:79
chr2_1468856	nnxnp	0.6556	nn:np=87:94
chr2_1469073	lmxll	0.7662	lm:ll=93:88
chr2_1469081	lmxll	0.7662	lm:ll=93:88
chr2_1469106	lmxll	0.6556	lm:ll=94:87
chr2_1510724	lmxll	0.0374	lm:ll=105:76
chr2_1516320	lmxll	1	lm:ll=91:90
chr2_1516395	nnxnp	0.4573	nn:np=85:96
chr2_1535153	nnxnp	0.552	nn:np=86:95
chr2_1535174	nnxnp	0.552	nn:np=86:95
chr2_1535212	nnxnp	0.7662	nn:np=88:93
chr2_1535269	lmxll	0.0744	lm:ll=103:78
chr2_1535399	nnxnp	0.4573	nn:np=85:96
chr2_1535468	lmxll	0.6556	lm:ll=94:87
chr2_1673550	lmxll	0.5023	lm:ll=95:85
chr2_1816116	nnxnp	0.552	nn:np=86:95
chr2_1816161	nnxnp	0.298	nn:np=83:98
chr2_1836882	nnxnp	0.6556	nn:np=87:94
chr2_1866441	nnxnp	0.1019	nn:np=79:102
chr2_1901973	nnxnp	0.2343	nn:np=82:99
chr2_1906595	lmxll	0.552	lm:ll=95:86
chr2_1925633	nnxnp	0.7662	nn:np=88:93
chr2_1948346	nnxnp	0.1371	nn:np=80:101
chr2_1955398	nnxnp	0.6556	nn:np=87:94
chr2_1955563	nnxnp	0.6556	nn:np=87:94
chr2_1955596	lmxll	0.4573	lm:ll=96:85
chr2_1955625	lmxll	0.298	lm:ll=98:83
chr2_2075033	nnxnp	0.552	nn:np=86:95
chr2_2075311	nnxnp	0.1809	nn:np=81:100
chr2_2082713	nnxnp	0.6556	nn:np=87:94
chr2_2096910	lmxll	0.3724	lm:ll=97:84
chr2_2108886	nnxnp	0.552	nn:np=86:95
chr2_2108926	lmxll	0.4573	lm:ll=96:85
chr2_2124516	lmxll	0.4573	lm:ll=96:85
chr2_2124599	lmxll	0.552	lm:ll=95:86
chr2_2131984	nnxnp	0.4573	nn:np=85:96
chr2_2159198	nnxnp	0.4573	nn:np=85:96
chr2_2159221	nnxnp	0.4573	nn:np=85:96
chr2_2159240	nnxnp	0.298	nn:np=83:98
chr2_2159244	nnxnp	0.298	nn:np=83:98
chr2_2159246	nnxnp	0.298	nn:np=83:98
chr2_2166032	nnxnp	0.552	nn:np=86:95
chr2_2166133	lmxll	0.552	lm:ll=95:86
chr2_2185189	nnxnp	0.6556	nn:np=87:94
chr2_2197085	lmxll	0.3724	lm:ll=97:84
chr2_2197137	nnxnp	0.0532	nn:np=77:104
chr2_2197162	lmxll	0.6556	lm:ll=94:87
chr2_2197531	lmxll	0.3724	lm:ll=97:84
chr2_2206058	lmxll	0.2343	lm:ll=99:82
chr2_2206111	lmxll	0.298	lm:ll=98:83
chr2_2223159	nnxnp	0.6556	nn:np=87:94
chr2_2223220	nnxnp	0.6556	nn:np=87:94
chr2_2223384	nnxnp	0.6556	nn:np=87:94
chr2_2232466	nnxnp	1	nn:np=90:91
chr2_2240653	nnxnp	0.1019	nn:np=79:102
chr2_2265440	nnxnp	0.4573	nn:np=85:96
chr2_2265450	nnxnp	0.4573	nn:np=85:96
chr2_2285165	nnxnp	0.0744	nn:np=78:103
chr2_2285331	lmxll	0.2343	lm:ll=99:82
chr2_2313095	nnxnp	0.552	nn:np=86:95
chr2_2327841	nnxnp	0.0532	nn:np=77:104
chr2_2356009	nnxnp	0.4573	nn:np=85:96
chr2_2402485	nnxnp	0.4573	nn:np=85:96
chr2_2402490	lmxll	0.407	lm:ll=94:82
chr2_2402542	nnxnp	0.552	nn:np=86:95
chr2_2421249	nnxnp	0.1809	nn:np=81:100
chr2_2438244	nnxnp	0.7662	nn:np=88:93
chr2_2460149	hkxhk	0.0322	hh:hk:kk=38:108:35
chr2_2460221	lmxll	0.298	lm:ll=98:83
chr2_2469650	nnxnp	0.0744	nn:np=78:103
chr2_2469686	nnxnp	0.1371	nn:np=80:101
chr2_2496438	nnxnp	0.1019	nn:np=79:102
chr2_2496440	nnxnp	0.8818	nn:np=89:92
chr2_2496456	nnxnp	0.1809	nn:np=81:100
chr2_2521558	nnxnp	0.7662	nn:np=88:93
chr2_2556887	nnxnp	0.0257	nn:np=75:106
chr2_2559489	lmxll	0.3724	lm:ll=97:84
chr2_2587760	lmxll	0.1371	lm:ll=101:80
chr2_2587776	nnxnp	0.0744	nn:np=78:103
chr2_2587969	nnxnp	0.1809	nn:np=81:100
chr2_2588007	nnxnp	0.1809	nn:np=81:100
chr2_2588019	nnxnp	0.1809	nn:np=81:100
chr2_2596611	nnxnp	0.1371	nn:np=80:101
chr2_2596624	nnxnp	0.1371	nn:np=80:101
chr2_2596830	lmxll	0.1019	lm:ll=102:79
chr2_2611650	nnxnp	0.1371	nn:np=80:101
chr2_2611875	lmxll	0.6556	lm:ll=94:87
chr2_2611876	nnxnp	0.1371	nn:np=80:101
chr2_2713782	nnxnp	0.0257	nn:np=75:106
chr2_2713791	lmxll	0.6556	lm:ll=94:87
chr2_2718068	nnxnp	0.6556	nn:np=87:94
chr2_2741557	nnxnp	0.1371	nn:np=80:101
chr2_2741558	nnxnp	0.1371	nn:np=80:101
chr2_2752830	nnxnp	0.1019	nn:np=79:102
chr2_2752861	lmxll	0.2343	lm:ll=99:82
chr2_2753024	hkxhk	0.0337	hh:hk:kk=36:108:37
chr2_2766650	efxeg	0.1414	ee:ef:eg:fg=36:52:54:39
chr2_2766911	nnxnp	0.2343	nn:np=82:99
chr2_2776041	lmxll	0.4573	lm:ll=96:85
chr2_2805670	nnxnp	0.8818	nn:np=92:89
chr2_2805671	nnxnp	0.8818	nn:np=92:89
chr2_2822747	nnxnp	0.298	nn:np=83:98
chr2_2830565	hkxhk	0.6553	hh:hk:kk=40:95:46
chr2_2877669	nnxnp	0.0744	nn:np=78:103
chr2_2890622	lmxll	0.2343	lm:ll=99:82
chr2_2890632	lmxll	0.2343	lm:ll=99:82
chr2_2911375	lmxll	0.552	lm:ll=95:86
chr2_2911598	lmxll	0.4573	lm:ll=96:85
chr2_2919821	lmxll	0.6556	lm:ll=94:87
chr2_2919860	lmxll	0.6556	lm:ll=94:87
chr2_2920082	lmxll	0.298	lm:ll=98:83
chr2_2920085	lmxll	0.298	lm:ll=98:83
chr2_2920142	lmxll	0.552	lm:ll=95:86
chr2_2925704	nnxnp	0.7662	nn:np=88:93
chr2_2940255	lmxll	0.6556	lm:ll=94:87
chr2_2940439	nnxnp	0.0744	nn:np=78:103
chr2_2940615	nnxnp	0.0374	nn:np=76:105
chr2_2940618	nnxnp	0.0374	nn:np=76:105
chr2_2940633	nnxnp	0.0744	nn:np=78:103
chr2_2967206	nnxnp	0.2343	nn:np=82:99
chr2_2967273	nnxnp	0.0532	nn:np=77:104
chr2_2980677	lmxll	0.4573	lm:ll=96:85
chr2_3046674	nnxnp	0.0532	nn:np=77:104
chr2_3046724	lmxll	0.6556	lm:ll=94:87
chr2_3046735	lmxll	0.6556	lm:ll=94:87
chr2_3046745	nnxnp	0.1019	nn:np=79:102
chr2_3059568	nnxnp	0.8818	nn:np=89:92
chr2_3059597	lmxll	0.298	lm:ll=98:83
chr2_3059611	lmxll	0.298	lm:ll=98:83
chr2_3059620	lmxll	0.298	lm:ll=98:83
chr2_3081964	nnxnp	0.0532	nn:np=77:104
chr2_3081995	nnxnp	0.6556	nn:np=87:94
chr2_3112897	nnxnp	0.7662	nn:np=88:93
chr2_3112959	nnxnp	0.7662	nn:np=88:93
chr2_3145055	nnxnp	0.0374	nn:np=76:105
chr2_3145117	nnxnp	0.0374	nn:np=76:105
chr2_3205310	nnxnp	0.7662	nn:np=88:93
chr2_3206141	nnxnp	0.0374	nn:np=76:105
chr2_3206180	nnxnp	0.0173	nn:np=74:107
chr2_3217169	lmxll	0.298	lm:ll=83:98
chr2_3217175	nnxnp	0.1809	nn:np=100:81
chr2_3217289	nnxnp	0.3724	nn:np=84:97
chr2_3217320	nnxnp	1	nn:np=90:91
chr2_3217347	lmxll	1	lm:ll=91:90
chr2_3217372	lmxll	0.8818	lm:ll=92:89
chr2_3217377	lmxll	0.8818	lm:ll=92:89
chr2_3226794	lmxll	0.3724	lm:ll=97:84
chr2_3226815	nnxnp	0.8818	nn:np=89:92
chr2_3226821	nnxnp	0.8818	nn:np=89:92
chr2_3226835	lmxll	0.298	lm:ll=98:83
chr2_3227011	lmxll	0.7662	lm:ll=93:88
chr2_3227021	lmxll	0.6556	lm:ll=94:87
chr2_3227023	lmxll	0.6556	lm:ll=94:87
chr2_3275561	lmxll	0.6556	lm:ll=94:87
chr2_3275792	lmxll	0.6556	lm:ll=94:87
chr2_3275807	nnxnp	0.8818	nn:np=89:92
chr2_3275810	nnxnp	0.8818	nn:np=89:92
chr2_3275820	nnxnp	0.8818	nn:np=89:92
chr2_3275838	nnxnp	0.8818	nn:np=89:92
chr2_3275843	nnxnp	0.8818	nn:np=89:92
chr2_3276201	nnxnp	0.0257	nn:np=75:106
chr2_3276214	nnxnp	0.8818	nn:np=92:89
chr2_3276228	lmxll	0.4573	lm:ll=96:85
chr2_3389185	nnxnp	0.1019	nn:np=102:79
chr2_3389242	nnxnp	0.1371	nn:np=101:80
chr2_3398375	lmxll	0.552	lm:ll=95:86
chr2_3398416	lmxll	0.1019	lm:ll=102:79
chr2_3398448	lmxll	0.7662	lm:ll=88:93
chr2_3483311	lmxll	0.4573	lm:ll=96:85
chr2_3591691	lmxll	0.2343	lm:ll=99:82
chr2_3597229	nnxnp	0.0257	nn:np=75:106
chr2_3607324	nnxnp	0.7662	nn:np=93:88
chr2_3638452	lmxll	0.2343	lm:ll=99:82
chr2_3638637	nnxnp	0.7662	nn:np=88:93
chr2_3638748	nnxnp	0.7662	nn:np=88:93
chr2_3726797	nnxnp	0.7662	nn:np=88:93
chr2_3726830	nnxnp	0.0374	nn:np=76:105
chr2_3726834	nnxnp	0.0374	nn:np=76:105
chr2_3726837	lmxll	0.1371	lm:ll=101:80
chr2_3812378	lmxll	0.7662	lm:ll=88:93
chr2_3812511	nnxnp	0.552	nn:np=86:95
chr2_3812512	nnxnp	0.552	nn:np=86:95
chr2_3812519	nnxnp	0.6556	nn:np=87:94
chr2_3812521	nnxnp	0.6556	nn:np=87:94
chr2_3812532	nnxnp	0.6556	nn:np=87:94
chr2_3812533	nnxnp	0.6556	nn:np=87:94
chr2_3812561	lmxll	0.2343	lm:ll=99:82
chr2_3812585	lmxll	0.3724	lm:ll=84:97
chr2_3812616	lmxll	0.1371	lm:ll=80:101
chr2_3845645	lmxll	0.3724	lm:ll=97:84
chr2_3845704	lmxll	1	lm:ll=91:90
chr2_3859980	nnxnp	1	nn:np=90:91
chr2_3864086	nnxnp	0.0173	nn:np=74:107
chr2_3874064	nnxnp	1	nn:np=91:90
chr2_3894204	nnxnp	0.0257	nn:np=75:106
chr2_3894223	nnxnp	0.0257	nn:np=75:106
chr2_3894268	lmxll	0.1371	lm:ll=101:80
chr2_3897665	nnxnp	0.8818	nn:np=89:92
chr2_3902692	nnxnp	1	nn:np=90:91
chr2_3902730	lmxll	0.552	lm:ll=95:86
chr2_3931578	lmxll	0.1019	lm:ll=102:79
chr2_3949186	nnxnp	0.0114	nn:np=73:108
chr2_3949187	nnxnp	0.0114	nn:np=73:108
chr2_3949432	nnxnp	0.0114	nn:np=73:108
chr2_3981465	nnxnp	1	nn:np=90:91
chr2_3981528	nnxnp	0.7662	nn:np=88:93
chr2_3990583	nnxnp	0.8818	nn:np=89:92
chr2_3993273	nnxnp	1	nn:np=91:90
chr2_3993331	nnxnp	1	nn:np=90:91
chr2_4022630	nnxnp	0.1371	nn:np=80:101
chr2_4052941	nnxnp	1	nn:np=90:91
chr2_4101299	nnxnp	0.0532	nn:np=77:104
chr2_4137659	lmxll	0.1371	lm:ll=101:80
chr2_4137701	lmxll	0.0744	lm:ll=103:78
chr2_4137711	nnxnp	0.0257	nn:np=75:106
chr2_4137739	lmxll	1	lm:ll=91:90
chr2_4137742	lmxll	1	lm:ll=91:90
chr2_4188193	nnxnp	1	nn:np=90:91
chr2_4188225	lmxll	0.1019	lm:ll=102:79
chr2_4188233	lmxll	0.1019	lm:ll=102:79
chr2_4207599	hkxhk	0.0451	hh:hk:kk=39:107:35
chr2_4207635	nnxnp	0.0114	nn:np=73:108
chr2_4226583	lmxll	0.8818	lm:ll=92:89
chr2_4238061	lmxll	1	lm:ll=90:91
chr2_4290504	lmxll	0.0744	lm:ll=103:78
chr2_4290519	lmxll	0.7662	lm:ll=93:88
chr2_4290553	lmxll	0.7662	lm:ll=93:88
chr2_4329843	lmxll	0.0374	lm:ll=76:105
chr2_4342881	lmxll	0.298	lm:ll=98:83
chr2_4342945	lmxll	0.298	lm:ll=98:83
chr2_4343183	lmxll	0.3724	lm:ll=97:84
chr2_4343195	lmxll	0.3724	lm:ll=97:84
chr2_4343200	lmxll	0.3724	lm:ll=97:84
chr2_4343208	lmxll	1	lm:ll=91:90
chr2_4343236	lmxll	0.7662	lm:ll=93:88
chr2_4425641	nnxnp	0.7662	nn:np=88:93
chr2_4431796	lmxll	1	lm:ll=90:91
chr2_4431952	lmxll	0.8818	lm:ll=92:89
chr2_4432176	lmxll	0.2343	lm:ll=99:82
chr2_4432223	lmxll	0.8818	lm:ll=92:89
chr2_4432227	lmxll	0.2343	lm:ll=99:82
chr2_4432228	lmxll	0.2343	lm:ll=99:82
chr2_4441630	lmxll	0.1371	lm:ll=101:80
chr2_4441690	nnxnp	0.0744	nn:np=78:103
chr2_4441693	lmxll	0.1809	lm:ll=100:81
chr2_4487775	nnxnp	1	nn:np=91:90
chr2_4487823	nnxnp	0.8818	nn:np=89:92
chr2_4487825	nnxnp	0.0257	nn:np=75:106
chr2_4500618	lmxll	0.0532	lm:ll=104:77
chr2_4500628	lmxll	1	lm:ll=91:90
chr2_4500816	nnxnp	0.1019	nn:np=79:102
chr2_4500873	nnxnp	0.7662	nn:np=88:93
chr2_4500910	hkxhk	0.0142	hh:hk:kk=37:110:34
chr2_4500965	lmxll	1	lm:ll=91:90
chr2_4500979	nnxnp	0.8818	nn:np=89:92
chr2_4500993	lmxll	1	lm:ll=91:90
chr2_4500998	lmxll	1	lm:ll=91:90
chr2_4501019	nnxnp	1	nn:np=90:91
chr2_4509455	lmxll	1	lm:ll=90:91
chr2_4572819	lmxll	0.6556	lm:ll=94:87
chr2_4572834	lmxll	0.1371	lm:ll=101:80
chr2_4581784	nnxnp	0.6556	nn:np=87:94
chr2_4581795	nnxnp	0.6556	nn:np=87:94
chr2_4612430	nnxnp	0.8818	nn:np=92:89
chr2_4749834	lmxll	0.298	lm:ll=98:83
chr2_4831805	lmxll	0.552	lm:ll=95:86
chr2_4844532	nnxnp	0.6538	nn:np=93:86
chr2_4844581	nnxnp	0.3697	nn:np=83:96
chr2_4845459	nnxnp	0.1349	nn:np=79:100
chr2_5175814	lmxll	0.298	lm:ll=98:83
chr2_5175879	lmxll	0.3724	lm:ll=97:84
chr2_5295415	lmxll	0.8818	lm:ll=92:89
chr2_5295491	lmxll	0.1809	lm:ll=100:81
chr2_5376535	lmxll	0.6556	lm:ll=94:87
chr2_5558999	lmxll	0.3724	lm:ll=84:97
chr2_5577018	nnxnp	0.7662	nn:np=88:93
chr2_5577278	nnxnp	0.6556	nn:np=87:94
chr2_5578424	nnxnp	0.4573	nn:np=85:96
chr2_5855391	nnxnp	0.4573	nn:np=85:96
chr2_5861862	nnxnp	0.1019	nn:np=79:102
chr2_5871877	nnxnp	0.552	nn:np=86:95
chr2_5871914	nnxnp	0.298	nn:np=83:98
chr2_5872089	nnxnp	0.1567	nn:np=80:100
chr2_5872096	nnxnp	0.1567	nn:np=80:100
chr2_5872142	nnxnp	0.4573	nn:np=85:96
chr2_5882796	nnxnp	0.7662	nn:np=88:93
chr2_5883039	nnxnp	0.1371	nn:np=80:101
chr2_5883048	nnxnp	0.6556	nn:np=87:94
chr2_5900954	nnxnp	0.1371	nn:np=80:101
chr2_5908314	nnxnp	0.1019	nn:np=79:102
chr2_5908324	nnxnp	0.4573	nn:np=85:96
chr2_5908335	nnxnp	0.1019	nn:np=79:102
chr2_5908358	nnxnp	0.4573	nn:np=85:96
chr2_5908419	nnxnp	0.6556	nn:np=87:94
chr2_5908496	nnxnp	0.1809	nn:np=81:100
chr2_5908497	nnxnp	0.1809	nn:np=81:100
chr2_5908516	nnxnp	0.552	nn:np=86:95
chr2_5908684	nnxnp	0.1809	nn:np=81:100
chr2_5908725	nnxnp	0.552	nn:np=86:95
chr2_5989773	nnxnp	0.1371	nn:np=80:101
chr2_5989800	nnxnp	0.298	nn:np=83:98
chr2_5989813	nnxnp	0.1371	nn:np=80:101
chr2_6031241	lmxll	0.3724	lm:ll=97:84
chr2_6031251	lmxll	0.3724	lm:ll=97:84
chr2_6031253	lmxll	0.3724	lm:ll=97:84
chr2_6031257	lmxll	0.6556	lm:ll=94:87
chr2_6060929	nnxnp	0.6556	nn:np=87:94
chr2_6093620	lmxll	0.2343	lm:ll=99:82
chr2_6093637	lmxll	0.6556	lm:ll=94:87
chr2_6099725	lmxll	0.4573	lm:ll=96:85
chr2_6099804	lmxll	0.552	lm:ll=95:86
chr2_6104392	lmxll	0.8818	lm:ll=92:89
chr2_6107206	lmxll	0.6556	lm:ll=94:87
chr2_6107272	lmxll	0.6556	lm:ll=94:87
chr2_6107290	lmxll	0.6556	lm:ll=94:87
chr2_6253190	nnxnp	0.4573	nn:np=85:96
chr2_6253214	nnxnp	0.7662	nn:np=88:93
chr2_6253221	nnxnp	0.6556	nn:np=94:87
chr2_6253276	nnxnp	0.4573	nn:np=85:96
chr2_6270247	nnxnp	0.1809	nn:np=81:100
chr2_6276401	lmxll	0.4573	lm:ll=96:85
chr2_6276554	nnxnp	0.8818	nn:np=89:92
chr2_6276573	nnxnp	0.1809	nn:np=81:100
chr2_6291188	lmxll	0.552	lm:ll=95:86
chr2_6291224	lmxll	0.6556	lm:ll=94:87
chr2_6291226	lmxll	0.552	lm:ll=95:86
chr2_6291260	lmxll	0.6556	lm:ll=94:87
chr2_6291269	lmxll	0.552	lm:ll=95:86
chr2_6311641	lmxll	0.552	lm:ll=95:86
chr2_6311847	nnxnp	0.7662	nn:np=88:93
chr2_6382195	lmxll	0.6556	lm:ll=94:87
chr2_6409365	lmxll	0.6556	lm:ll=94:87
chr2_6414816	nnxnp	0.1019	nn:np=102:79
chr2_6414840	nnxnp	0.2343	nn:np=99:82
chr2_6415041	nnxnp	0.1371	nn:np=101:80
chr2_6415057	lmxll	0.1019	lm:ll=79:102
chr2_6415072	nnxnp	0.298	nn:np=83:98
chr2_6415090	nnxnp	0.298	nn:np=83:98
chr2_6415197	lmxll	0.552	lm:ll=95:86
chr2_6442827	nnxnp	0.1809	nn:np=81:100
chr2_6475160	lmxll	0.3724	lm:ll=97:84
chr2_6475162	lmxll	0.3724	lm:ll=97:84
chr2_6475211	lmxll	0.552	lm:ll=95:86
chr2_6510844	lmxll	0.552	lm:ll=95:86
chr2_6510889	nnxnp	0.1371	nn:np=80:101
chr2_6510894	nnxnp	0.1371	nn:np=80:101
chr2_6510931	lmxll	0.4573	lm:ll=96:85
chr2_6511089	nnxnp	0.298	nn:np=83:98
chr2_6511288	lmxll	0.552	lm:ll=95:86
chr2_6514565	lmxll	0.0114	lm:ll=73:108
chr2_6514573	lmxll	0.0532	lm:ll=77:104
chr2_6514579	lmxll	0.0532	lm:ll=77:104
chr2_6713932	nnxnp	0.7662	nn:np=88:93
chr2_6713969	nnxnp	0.1371	nn:np=80:101
chr2_6714211	lmxll	0.7662	lm:ll=93:88
chr2_6714221	nnxnp	0.7662	nn:np=88:93
chr2_6750570	nnxnp	1	nn:np=90:91
chr2_6750626	nnxnp	1	nn:np=90:91
chr2_6750680	nnxnp	0.1371	nn:np=80:101
chr2_6820181	nnxnp	1	nn:np=90:91
chr2_6820223	nnxnp	1	nn:np=90:91
chr2_6836083	nnxnp	0.7093	nn:np=87:93
chr2_6836100	nnxnp	0.7093	nn:np=87:93
chr2_6941689	nnxnp	0.7662	nn:np=88:93
chr2_6941720	nnxnp	0.6556	nn:np=87:94
chr2_6941737	nnxnp	0.6556	nn:np=87:94
chr2_6941742	nnxnp	0.6556	nn:np=87:94
chr2_7057152	nnxnp	0.6482	nn:np=90:83
chr2_7068609	nnxnp	0.2343	nn:np=82:99
chr2_7072377	nnxnp	0.298	nn:np=83:98
chr2_7124391	nnxnp	0.6556	nn:np=87:94
chr2_7127147	nnxnp	1	nn:np=91:90
chr2_7152947	nnxnp	0.4573	nn:np=85:96
chr2_7153255	nnxnp	0.552	nn:np=86:95
chr2_7205805	nnxnp	0.4573	nn:np=85:96
chr2_7205816	nnxnp	0.4573	nn:np=85:96
chr2_7344237	nnxnp	0.6556	nn:np=87:94
chr2_7386878	lmxll	0.2343	lm:ll=99:82
chr2_7408787	lmxll	0.1371	lm:ll=101:80
chr2_7427024	lmxll	0.1371	lm:ll=101:80
chr2_7427081	lmxll	0.1809	lm:ll=100:81
chr2_7555242	nnxnp	0.298	nn:np=83:98
chr2_7555244	nnxnp	0.298	nn:np=83:98
chr2_7600587	nnxnp	0.1019	nn:np=102:79
chr2_7626002	nnxnp	0.0374	nn:np=105:76
chr2_7626068	nnxnp	0.6556	nn:np=94:87
chr2_7626627	lmxll	0.3724	lm:ll=84:97
chr2_7626660	nnxnp	0.7662	nn:np=93:88
chr2_7626686	nnxnp	0.0257	nn:np=106:75
chr2_7631871	lmxll	0.0744	lm:ll=103:78
chr2_7632079	lmxll	0.0532	lm:ll=104:77
chr2_7632108	lmxll	0.0532	lm:ll=104:77
chr2_7632123	lmxll	0.7662	lm:ll=88:93
chr2_7705537	lmxll	0.0532	lm:ll=104:77
chr2_7722404	nnxnp	0.6556	nn:np=87:94
chr2_7722458	nnxnp	0.6556	nn:np=87:94
chr2_7722470	nnxnp	0.6556	nn:np=87:94
chr2_7722472	nnxnp	0.6556	nn:np=87:94
chr2_7722642	nnxnp	0.2343	nn:np=82:99
chr2_7875769	lmxll	0.0744	lm:ll=103:78
chr2_7875830	nnxnp	0.6556	nn:np=87:94
chr2_7876023	nnxnp	0.552	nn:np=86:95
chr2_7876033	lmxll	0.0374	lm:ll=105:76
chr2_7876049	nnxnp	0.552	nn:np=86:95
chr2_7880688	nnxnp	1	nn:np=91:90
chr2_7880809	nnxnp	0.298	nn:np=83:98
chr2_7880959	nnxnp	0.6556	nn:np=87:94
chr2_7888587	lmxll	0.0374	lm:ll=105:76
chr2_7888604	nnxnp	0.8818	nn:np=89:92
chr2_7888775	lmxll	0.4573	lm:ll=96:85
chr2_7888815	lmxll	0.1809	lm:ll=100:81
chr2_7888865	nnxnp	0.1567	nn:np=80:100
chr2_7908424	nnxnp	0.8818	nn:np=89:92
chr2_7908444	lmxll	0.0532	lm:ll=104:77
chr2_7908612	lmxll	0.0532	lm:ll=104:77
chr2_8120937	nnxnp	0.1175	nn:np=79:101
chr2_8147811	nnxnp	0.8818	nn:np=89:92
chr2_8183748	nnxnp	0.1371	nn:np=80:101
chr2_8183934	nnxnp	0.1371	nn:np=80:101
chr2_8183955	nnxnp	0.7662	nn:np=88:93
chr2_8184008	lmxll	0.8818	lm:ll=92:89
chr2_8282150	nnxnp	0.1809	nn:np=81:100
chr2_8324389	nnxnp	1	nn:np=90:91
chr2_8359150	lmxll	0.1809	lm:ll=81:100
chr2_8359218	nnxnp	0.1371	nn:np=101:80
chr2_8484855	nnxnp	0.1371	nn:np=80:101
chr2_8521196	nnxnp	0.8818	nn:np=89:92
chr2_8585513	nnxnp	0.6556	nn:np=87:94
chr2_8632013	nnxnp	0.4573	nn:np=85:96
chr2_8632016	nnxnp	0.4573	nn:np=85:96
chr2_8632033	nnxnp	0.4573	nn:np=85:96
chr2_8632237	lmxll	0.2343	lm:ll=99:82
chr2_8632257	lmxll	0.1809	lm:ll=100:81
chr2_8632305	hkxhk	0.0563	hh:hk:kk=33:105:43
chr2_8632309	hkxhk	0.0563	hh:hk:kk=33:105:43
chr2_8632628	hkxhk	0.0102	hh:hk:kk=30:109:42
chr2_8632640	hkxhk	0.0102	hh:hk:kk=30:109:42
chr2_8632652	nnxnp	0.3724	nn:np=84:97
chr2_8764860	nnxnp	0.552	nn:np=86:95
chr2_8764861	nnxnp	0.552	nn:np=86:95
chr2_8764869	lmxll	0.552	lm:ll=86:95
chr2_8764886	lmxll	0.0257	lm:ll=106:75
chr2_8764943	nnxnp	0.1809	nn:np=81:100
chr2_8764946	nnxnp	0.7093	nn:np=87:93
chr2_8764951	lmxll	0.0374	lm:ll=105:76
chr2_8765096	nnxnp	0.6556	nn:np=87:94
chr2_8765143	nnxnp	0.298	nn:np=83:98
chr2_8765162	nnxnp	0.3724	nn:np=84:97
chr2_8787256	nnxnp	0.2343	nn:np=82:99
chr2_8787264	nnxnp	0.2343	nn:np=82:99
chr2_8843233	lmxll	0.0374	lm:ll=76:105
chr2_8843247	lmxll	0.0532	lm:ll=77:104
chr2_8843280	lmxll	0.2343	lm:ll=99:82
chr2_8850829	nnxnp	0.298	nn:np=83:98
chr2_8850830	nnxnp	0.298	nn:np=83:98
chr2_8850877	lmxll	0.6556	lm:ll=87:94
chr2_8855409	lmxll	0.552	lm:ll=86:95
chr2_8855662	nnxnp	0.1809	nn:np=81:100
chr2_8855664	nnxnp	0.1809	nn:np=81:100
chr2_8855666	lmxll	0.552	lm:ll=86:95
chr2_9054097	lmxll	0.3724	lm:ll=97:84
chr2_9054211	nnxnp	0.1567	nn:np=80:100
chr2_9125100	lmxll	0.0257	lm:ll=106:75
chr2_9135108	nnxnp	0.3325	nn:np=83:97
chr2_9144496	nnxnp	0.552	nn:np=86:95
chr2_9144506	nnxnp	0.2343	nn:np=82:99
chr2_9149791	nnxnp	0.298	nn:np=83:98
chr2_9149803	nnxnp	0.298	nn:np=83:98
chr2_9239474	nnxnp	0.8818	nn:np=89:92
chr2_9365715	nnxnp	0.7093	nn:np=87:93
chr2_9365875	nnxnp	0.1371	nn:np=80:101
chr2_9365898	nnxnp	0.1371	nn:np=80:101
chr2_9410598	lmxll	0.4573	lm:ll=96:85
chr2_9410708	nnxnp	0.3724	nn:np=97:84
chr2_9410709	nnxnp	0.3724	nn:np=97:84
chr2_9410739	nnxnp	0.3724	nn:np=97:84
chr2_9410741	nnxnp	0.3724	nn:np=97:84
chr2_9410753	lmxll	0.0114	lm:ll=108:73
chr2_9410974	nnxnp	0.298	nn:np=98:83
chr2_9410980	nnxnp	0.1371	nn:np=101:80
chr2_9411001	nnxnp	0.1019	nn:np=102:79
chr2_9629775	lmxll	0.0864	lm:ll=78:102
chr2_9629801	lmxll	0.1371	lm:ll=80:101
chr2_9629811	nnxnp	0.552	nn:np=86:95
chr2_9629846	lmxll	0.1809	lm:ll=81:100
chr2_9629858	nnxnp	0.552	nn:np=86:95
chr2_9629869	lmxll	0.1809	lm:ll=81:100
chr2_9630060	nnxnp	0.552	nn:np=86:95
chr2_9630079	nnxnp	0.4573	nn:np=85:96
chr2_9630103	nnxnp	0.4573	nn:np=85:96
chr2_9630114	nnxnp	0.298	nn:np=83:98
chr2_9670785	lmxll	0.0744	lm:ll=78:103
chr2_9670794	nnxnp	0.7662	nn:np=88:93
chr2_9670801	nnxnp	0.7662	nn:np=88:93
chr2_9670853	nnxnp	1	nn:np=90:91
chr2_9670864	nnxnp	1	nn:np=90:91
chr2_9733675	lmxll	0.1371	lm:ll=80:101
chr2_9733766	lmxll	0.0374	lm:ll=76:105
chr2_9958798	nnxnp	0.495	nn:np=92:82
chr2_9958830	hkxhk	0.0643	hh:hk:kk=55:75:51
chr2_9958860	lmxll	0.1154	lm:ll=100:78
chr2_9958861	hkxhk	0.4007	hh:hk:kk=53:84:44
chr2_9958862	lmxll	0.3724	lm:ll=84:97
chr2_9958896	hkxhk	0.0122	hh:hk:kk=52:71:58
chr2_9969695	lmxll	0.7662	lm:ll=88:93
chr2_9969917	lmxll	0.7662	lm:ll=93:88
chr2_9969954	nnxnp	0.4573	nn:np=96:85
chr2_10029494	hkxhk	0.1188	hh:hk:kk=34:102:45
chr2_10029525	nnxnp	0.1371	nn:np=80:101
chr2_10029530	nnxnp	0.823	nn:np=88:92
chr2_10029534	hkxhk	0.0442	hh:hk:kk=32:105:44
chr2_10029543	nnxnp	0.1371	nn:np=80:101
chr2_10029560	lmxll	0.0532	lm:ll=104:77
chr2_10029586	nnxnp	0.1371	nn:np=80:101
chr2_10029588	hkxhk	0.546	hh:hk:kk=46:96:39
chr2_10029593	nnxnp	0.1371	nn:np=80:101
chr2_10029762	nnxnp	0.1809	nn:np=81:100
chr2_10029772	nnxnp	0.1809	nn:np=81:100
chr2_10029797	nnxnp	0.1809	nn:np=81:100
chr2_10038794	nnxnp	0.6556	nn:np=87:94
chr2_10038805	lmxll	0.4573	lm:ll=85:96
chr2_10040906	nnxnp	0.1809	nn:np=81:100
chr2_10045269	nnxnp	0.298	nn:np=83:98
chr2_10045296	hkxhk	0.6235	hh:hk:kk=49:92:40
chr2_10045299	lmxll	0.2343	lm:ll=82:99
chr2_10045358	lmxll	0.2343	lm:ll=82:99
chr2_10068280	hkxhk	0.6662	hh:hk:kk=40:94:47
chr2_10068282	lmxll	0.6556	lm:ll=87:94
chr2_10068283	lmxll	0.6556	lm:ll=87:94
chr2_10068294	lmxll	0.6556	lm:ll=87:94
chr2_10068295	nnxnp	0.1809	nn:np=81:100
chr2_10068296	lmxll	0.6556	lm:ll=87:94
chr2_10068298	nnxnp	0.552	nn:np=86:95
chr2_10068299	nnxnp	0.1809	nn:np=81:100
chr2_10068302	nnxnp	0.1809	nn:np=81:100
chr2_10068320	lmxll	0.6556	lm:ll=87:94
chr2_10068322	nnxnp	0.1809	nn:np=81:100
chr2_10068343	hkxhk	0.6662	hh:hk:kk=40:94:47
chr2_10068352	nnxnp	0.1809	nn:np=81:100
chr2_10068356	nnxnp	0.1371	nn:np=80:101
chr2_10074486	lmxll	0.6556	lm:ll=87:94
chr2_10074547	nnxnp	0.3724	nn:np=84:97
chr2_10159535	lmxll	0.0114	lm:ll=73:108
chr2_10196186	nnxnp	0.1349	nn:np=79:100
chr2_10196229	lmxll	0.3724	lm:ll=84:97
chr2_10196231	lmxll	0.3724	lm:ll=84:97
chr2_10287841	nnxnp	0.7662	nn:np=88:93
chr2_10288016	nnxnp	0.1809	nn:np=81:100
chr2_10444018	lmxll	0.3724	lm:ll=84:97
chr2_10479348	nnxnp	0.552	nn:np=86:95
chr2_10479519	lmxll	0.0114	lm:ll=108:73
chr2_10479524	lmxll	0.552	lm:ll=86:95
chr2_10489690	nnxnp	0.1809	nn:np=81:100
chr2_10489719	lmxll	0.0532	lm:ll=104:77
chr2_10489762	lmxll	0.0532	lm:ll=104:77
chr2_10489778	nnxnp	0.552	nn:np=86:95
chr2_10580812	nnxnp	0.6556	nn:np=94:87
chr2_10598534	lmxll	0.1019	lm:ll=102:79
chr2_10598537	lmxll	0.1371	lm:ll=101:80
chr2_10598544	lmxll	0.0744	lm:ll=103:78
chr2_10598548	lmxll	0.1809	lm:ll=81:100
chr2_10598556	lmxll	0.1371	lm:ll=101:80
chr2_10598581	lmxll	0.1371	lm:ll=101:80
chr2_10598761	nnxnp	0.8818	nn:np=89:92
chr2_10598765	lmxll	0.1809	lm:ll=81:100
chr2_10606884	lmxll	0.0173	lm:ll=107:74
chr2_10611269	nnxnp	0.6556	nn:np=87:94
chr2_10685997	nnxnp	0.6556	nn:np=87:94
chr2_10686320	nnxnp	0.7662	nn:np=88:93
chr2_10686337	nnxnp	0.7662	nn:np=88:93
chr2_10686338	nnxnp	0.7662	nn:np=88:93
chr2_10686345	nnxnp	0.1809	nn:np=81:100
chr2_10686350	nnxnp	0.7662	nn:np=88:93
chr2_10686386	nnxnp	0.7662	nn:np=88:93
chr2_10711102	nnxnp	0.1785	nn:np=80:99
chr2_10719408	lmxll	0.0257	lm:ll=75:106
chr2_10776700	lmxll	0.1809	lm:ll=100:81
chr2_10776991	nnxnp	0.4573	nn:np=85:96
chr2_10783604	lmxll	0.0257	lm:ll=106:75
chr2_10783635	lmxll	0.0257	lm:ll=106:75
chr2_10830902	lmxll	0.6556	lm:ll=87:94
chr2_10831165	lmxll	0.0374	lm:ll=105:76
chr2_10952119	lmxll	0.8818	lm:ll=92:89
chr2_10952143	lmxll	0.4573	lm:ll=96:85
chr2_11725851	nnxnp	0.6556	nn:np=87:94
chr2_11725859	lmxll	0.0532	lm:ll=77:104
chr2_11725866	nnxnp	0.7662	nn:np=93:88
chr2_11725900	nnxnp	0.823	nn:np=88:92
chr2_11854174	nnxnp	0.0173	nn:np=107:74
chr2_12181335	nnxnp	0.552	nn:np=86:95
chr2_12620454	nnxnp	0.8818	nn:np=89:92
chr2_12620458	lmxll	0.4573	lm:ll=85:96
chr2_12620482	lmxll	0.4573	lm:ll=85:96
chr2_12625090	nnxnp	0.6556	nn:np=94:87
chr2_12625109	lmxll	0.1371	lm:ll=80:101
chr2_12690303	nnxnp	0.2025	nn:np=98:80
chr2_12690359	nnxnp	0.4548	nn:np=95:84
chr2_12690520	lmxll	0.0306	lm:ll=105:75
chr2_12690574	nnxnp	0.552	nn:np=86:95
chr2_12733094	nnxnp	0.0374	nn:np=105:76
chr2_12758315	lmxll	0.0374	lm:ll=105:76
chr2_12758333	nnxnp	0.1809	nn:np=81:100
chr2_13060416	lmxll	0.0306	lm:ll=105:75
chr2_13063313	lmxll	0.0532	lm:ll=104:77
chr2_13063314	lmxll	0.0532	lm:ll=104:77
chr2_13063363	nnxnp	0.7093	nn:np=87:93
chr2_13063383	lmxll	0.0532	lm:ll=104:77
chr2_13063403	lmxll	0.552	lm:ll=86:95
chr2_13063586	nnxnp	0.552	nn:np=86:95
chr2_13063615	lmxll	0.0257	lm:ll=106:75
chr2_13279553	lmxll	0.0532	lm:ll=77:104
chr2_13279557	lmxll	0.0532	lm:ll=104:77
chr2_13279588	nnxnp	1	nn:np=90:91
chr2_13279601	lmxll	0.0532	lm:ll=77:104
chr2_13279638	lmxll	0.0624	lm:ll=103:77
chr2_13417476	nnxnp	0.0374	nn:np=105:76
chr2_13417477	nnxnp	0.298	nn:np=83:98
chr2_13417503	nnxnp	0.1371	nn:np=80:101
chr2_13417515	nnxnp	0.1371	nn:np=80:101
chr2_13417518	nnxnp	0.021	nn:np=100:69
chr2_13417522	nnxnp	0.1371	nn:np=80:101
chr2_13445623	nnxnp	0.2051	nn:np=81:99
chr2_13445669	nnxnp	0.552	nn:np=86:95
chr2_13445670	nnxnp	0.552	nn:np=86:95
chr2_13445699	nnxnp	0.552	nn:np=86:95
chr2_13445710	nnxnp	0.552	nn:np=86:95
chr2_13482706	lmxll	0.298	lm:ll=83:98
chr2_13482731	nnxnp	0.0114	nn:np=108:73
chr2_13482756	lmxll	0.0257	lm:ll=75:106
chr2_13500729	nnxnp	0.6556	nn:np=94:87
chr2_13506603	nnxnp	0.8818	nn:np=92:89
chr2_13506679	nnxnp	0.3724	nn:np=97:84
chr2_13506688	nnxnp	0.8818	nn:np=89:92
chr2_13506699	nnxnp	1	nn:np=91:90
chr2_13506709	nnxnp	0.8818	nn:np=89:92
chr2_13528640	lmxll	0.0374	lm:ll=105:76
chr2_13528643	nnxnp	0.6424	nn:np=87:80
chr2_13528672	nnxnp	1	nn:np=82:81
chr2_13528708	lmxll	0.0744	lm:ll=103:78
chr2_13617008	nnxnp	0.2317	nn:np=98:81
chr2_13621757	nnxnp	0.4573	nn:np=85:96
chr2_13731572	lmxll	0.1019	lm:ll=102:79
chr2_13731599	hkxhk	0.7607	hh:hk:kk=41:94:46
chr2_13731604	hkxhk	0.7607	hh:hk:kk=41:94:46
chr2_13772242	lmxll	0.4573	lm:ll=85:96
chr2_13772243	lmxll	0.1019	lm:ll=102:79
chr2_13772261	nnxnp	0.298	nn:np=98:83
chr2_13772288	nnxnp	0.2343	nn:np=99:82
chr2_13772303	lmxll	0.1019	lm:ll=102:79
chr2_13779394	lmxll	0.1809	lm:ll=81:100
chr2_13922221	nnxnp	0.7078	nn:np=86:92
chr2_13983897	nnxnp	0.552	nn:np=86:95
chr2_13983931	nnxnp	0.6556	nn:np=87:94
chr2_13983937	nnxnp	0.6556	nn:np=87:94
chr2_14033930	lmxll	0.0744	lm:ll=103:78
chr2_14033935	lmxll	0.0744	lm:ll=103:78
chr2_14033975	nnxnp	0.818	nn:np=87:83
chr2_14033998	nnxnp	0.818	nn:np=87:83
chr2_14034000	nnxnp	0.818	nn:np=87:83
chr2_14052971	nnxnp	0.1809	nn:np=81:100
chr2_14053180	nnxnp	0.552	nn:np=86:95
chr2_14072430	lmxll	0.0744	lm:ll=103:78
chr2_14072444	lmxll	0.4573	lm:ll=85:96
chr2_14186377	nnxnp	0.1809	nn:np=81:100
chr2_14186619	nnxnp	0.7662	nn:np=88:93
chr2_14186627	nnxnp	1	nn:np=91:90
chr2_14186679	nnxnp	0.552	nn:np=86:95
chr2_14444555	lmxll	0.8818	lm:ll=92:89
chr2_14444573	lmxll	0.552	lm:ll=86:95
chr2_14444775	nnxnp	0.8158	nn:np=81:85
chr2_14569714	nnxnp	0.552	nn:np=86:95
chr2_14569784	nnxnp	0.6556	nn:np=87:94
chr2_14626058	nnxnp	0.2343	nn:np=99:82
chr2_14626063	nnxnp	0.2343	nn:np=99:82
chr2_14626157	lmxll	0.6556	lm:ll=87:94
chr2_14811891	lmxll	0.9405	lm:ll=90:90
chr2_14811897	lmxll	0.9405	lm:ll=90:90
chr2_14811902	nnxnp	0.4573	nn:np=85:96
chr2_14811910	nnxnp	0.4573	nn:np=85:96
chr2_14811924	lmxll	0.9405	lm:ll=90:90
chr2_14811932	lmxll	0.9405	lm:ll=90:90
chr2_14811942	lmxll	0.9405	lm:ll=90:90
chr2_14811949	hkxhk	0.9128	hh:hk:kk=45:93:43
chr2_14837328	nnxnp	0.8777	nn:np=83:86
chr2_14837346	nnxnp	1	nn:np=84:85
chr2_14837360	lmxll	0.1019	lm:ll=102:79
[truncated: 23,918 more rows]

## Sheet: Marker deapth
marker ID	Zuoyouhong	Cabernet sauvignon	1	2	3	4	5	6	7	8	9	10	11	12	13	14	15	16	17	18	19	20	21	22	23	24	25	26	27	28	29	30	31	32	33	34	35	36	37	38	39	40	41	42	43	44	45	46	47
chr1_21264690	13	14	52	29	27	31	25	25	11	36	25	35	69	45	81	61	56	62	63	27	33	51	63	31	68	24	62	44	54	26	34	65	45	75	51	38	96	60	33	23	76	36	94	96	83	45	37	79	65
chr1_5882433	15	12	27	28	30	34	39	32	28	15	38	34	47	36	42	36	44	42	48	53	46	35	38	48	52	39	53	39	46	52	58	47	36	52	38	56	77	44	27	53	43	54	45	41	41	42	41	52	47
chr1_17236664	19	14	34	27	52	36	34	39	20	23	32	56	60	36	66	41	71	43	58	49	42	32	35	53	49	60	56	63	79	47	46	49	37	66	60	39	44	49	38	35	51	46	63	58	57	37	39	64	35
chr1_17236657	18	15	34	27	55	36	34	40	20	23	32	57	60	36	66	41	71	44	58	50	42	32	35	53	49	60	56	64	79	47	47	50	37	66	62	39	44	50	38	35	52	46	63	59	57	37	39	65	35
chr1_18182160	21	14	36	27	55	36	34	38	19	23	33	56	60	38	65	41	71	44	58	50	43	32	37	51	49	60	54	64	79	47	48	50	38	67	63	41	44	50	38	35	52	46	63	59	56	37	40	64	35
chr1_18182098	25	26	37	29	35	33	39	23	33	29	40	48	48	57	62	26	32	34	57	30	46	19	32	38	46	63	49	53	48	32	43	35	46	75	41	28	63	46	32	42	57	26	35	39	54	39	64	69	26
chr1_17038710	12	20	37	45	13	10	21	24	26	35	30	30	49	31	56	37	37	36	41	31	37	27	42	37	28	45	62	47	29	24	31	37	35	49	52	35	59	52	34	27	48	38	30	44	65	48	33	44	18
chr1_11990839	10	20	37	45	13	11	22	24	26	35	32	30	51	31	56	37	37	36	41	31	37	27	44	37	28	45	62	47	29	27	31	38	37	49	56	35	59	53	34	27	48	38	30	44	65	49	33	44	18
chr1_11990796	12	15	46	40	52	37	22	32	31	20	46	51	56	43	59	40	43	53	54	33	25	27	38	34	45	46	46	40	58	46	57	33	61	65	54	40	71	53	33	33	51	41	47	71	61	53	52	60	27
chr1_7422354	14	13	48	39	53	38	23	33	31	17	46	52	57	42	59	40	42	53	54	31	25	27	39	33	44	45	47	40	58	44	58	33	60	67	54	40	71	54	33	34	52	41	46	71	62	55	53	64	26
chr1_7422355	23	11	31	23	27	25	15	23	20	13	35	42	34	36	35	26	40	33	36	22	19	24	33	27	34	32	36	33	37	36	45	16	28	40	34	26	45	37	24	26	36	30	34	42	44	27	30	39	21
chr1_4507473	25	13	35	30	31	30	18	28	27	16	36	41	49	36	49	28	36	43	39	23	21	25	36	30	33	35	40	37	48	38	47	16	36	44	39	26	46	40	28	31	38	34	38	52	47	32	33	39	23
chr1_1768721	24	13	35	34	31	30	18	29	28	16	36	41	49	36	49	28	36	43	40	23	21	25	36	30	33	35	39	37	46	42	47	15	51	44	37	26	46	40	28	31	41	34	39	53	50	32	33	39	24
chr1_307484	23	13	36	28	30	30	16	29	27	12	36	40	49	38	44	29	36	42	39	23	17	25	34	29	35	39	44	37	43	40	48	17	47	47	33	27	48	40	27	32	44	35	38	52	52	33	37	47	23
chr1_313487	13	16	44	29	22	24	40	29	23	18	28	55	38	34	51	28	37	23	45	26	41	15	33	47	36	33	56	55	57	46	50	36	36	54	39	42	44	45	38	26	35	31	32	38	48	43	43	44	30
chr1_985065	16	13	43	34	32	28	38	31	22	19	35	58	42	38	50	39	37	31	48	28	51	19	37	59	44	45	73	64	54	50	49	40	43	61	41	34	45	51	41	32	42	33	34	36	59	47	44	46	28
chr1_973123	12	18	44	36	30	28	38	28	22	19	35	60	43	36	50	39	37	31	48	33	50	19	37	59	53	43	62	61	48	50	49	40	46	65	41	33	48	49	41	32	42	36	34	36	51	44	47	48	30
chr1_1108958	16	16	28	25	26	27	33	40	23	22	37	45	54	52	44	37	56	56	48	30	42	29	50	37	44	44	53	56	58	38	46	28	47	63	41	22	58	46	26	44	33	30	47	52	50	35	55	52	35
chr1_2057168	16	16	27	25	28	28	32	41	23	22	33	38	54	45	45	37	57	58	50	31	39	29	48	40	41	40	53	58	61	38	44	29	38	46	42	23	43	48	28	38	32	31	48	53	50	36	51	40	34
chr1_1485957	17	23	30	34	36	29	34	44	31	30	40	72	67	58	54	47	63	63	59	33	45	43	60	53	57	55	71	67	77	54	58	34	52	82	53	26	75	75	32	52	38	39	60	63	69	46	73	59	36
chr1_2996278	15	17	42	29	37	24	29	38	35	24	43	53	46	47	70	43	44	43	39	29	38	33	49	42	65	35	54	44	58	29	50	44	51	59	69	37	64	60	28	38	37	47	43	68	49	50	47	37	30
chr1_2664368	15	16	40	29	36	24	29	38	39	24	45	48	45	45	69	44	42	44	39	31	39	31	49	43	64	35	53	43	61	31	50	43	51	59	68	36	62	61	28	38	36	46	43	69	49	51	49	37	30
chr1_2664351	16	20	36	33	30	19	37	21	17	24	28	37	38	27	49	27	29	38	24	21	33	31	29	39	46	40	44	34	30	50	30	34	37	43	44	23	47	50	30	30	37	31	21	35	59	38	30	30	27
chr1_1614195	11	20	37	23	25	17	33	29	16	27	32	29	39	22	38	43	30	28	40	31	18	21	38	24	37	29	45	26	34	41	33	26	47	48	47	19	43	39	37	36	32	31	44	33	42	25	29	47	32
chr1_1573107	10	23	35	22	25	17	32	28	15	25	30	28	39	20	39	43	28	28	33	30	17	19	37	24	36	29	44	26	33	39	31	26	43	45	43	19	39	39	37	34	29	29	39	31	39	24	26	45	31
chr1_1214264	15	19	37	32	20	24	19	19	25	23	33	33	42	39	33	36	40	37	36	27	28	25	44	37	36	40	34	31	43	35	39	36	40	47	37	28	42	43	33	31	26	25	29	25	43	39	30	22	24
chr1_926531	21	18	22	38	37	22	28	33	20	27	38	41	53	38	49	35	34	37	38	27	40	24	33	34	38	36	34	24	45	46	31	20	34	50	46	29	43	56	28	26	21	31	30	65	44	34	36	33	35
chr1_985091	15	24	44	38	35	49	27	24	23	32	35	33	52	42	38	46	39	42	39	35	26	33	32	56	60	42	44	46	50	38	61	56	44	51	38	15	48	62	35	45	44	37	36	44	45	41	33	46	35
chr1_1082899	14	24	43	38	35	49	27	24	23	32	35	33	52	42	38	46	39	42	39	35	26	33	30	56	60	42	44	46	50	40	61	56	44	51	38	15	48	62	35	44	44	37	36	44	45	41	33	46	35
chr1_1628318	17	23	34	40	53	43	30	58	26	11	50	59	63	49	63	70	63	60	45	38	42	39	48	61	53	57	71	60	59	48	70	43	46	58	71	59	56	65	46	52	49	37	55	66	57	65	61	60	52
chr1_1414018	22	26	34	42	51	43	32	60	27	11	50	59	64	49	62	75	64	62	45	39	42	41	50	61	57	57	73	61	59	48	70	44	50	58	72	59	56	68	47	52	52	38	57	69	60	71	61	65	52
chr1_1558556	15	19	28	29	20	20	21	27	15	23	31	34	64	24	50	48	32	53	48	26	31	23	48	19	41	35	51	33	23	31	24	48	43	39	38	21	60	39	28	34	37	33	24	47	28	26	40	29	44
chr1_1693878	13	22	28	27	20	20	22	27	13	23	31	34	65	24	47	48	32	53	45	25	30	23	46	19	41	34	48	31	22	31	24	50	40	39	38	21	58	40	28	31	38	34	26	47	28	27	39	30	43
chr1_1583879	13	22	28	29	20	20	21	27	14	23	30	34	63	26	49	48	31	54	45	25	28	23	45	19	40	34	51	31	22	31	24	50	42	37	38	21	58	40	28	31	38	34	26	48	27	25	38	29	42
chr1_1273955	12	22	28	28	20	20	21	27	13	23	30	34	63	26	47	48	31	53	45	25	29	23	45	19	40	32	48	29	22	31	24	50	41	37	38	21	58	40	28	31	38	34	26	47	27	25	37	29	43
chr1_1583844	15	15	37	35	45	22	22	27	18	16	28	33	34	29	36	42	31	38	52	36	35	32	37	30	46	29	55	37	52	32	45	47	39	46	47	33	69	69	42	32	47	28	41	44	53	37	34	47	34
chr1_1285027	18	21	37	36	45	22	23	28	20	16	30	35	34	29	36	42	31	41	51	36	37	33	37	31	49	29	55	37	52	32	45	49	41	48	51	33	70	69	42	32	47	28	41	44	53	37	36	46	34
chr1_1926785	12	15	27	36	42	42	34	32	29	25	30	39	55	27	60	42	41	41	42	30	35	27	34	41	37	41	57	37	43	29	32	45	41	35	51	49	44	56	32	38	33	32	35	39	45	42	62	46	35
chr1_1593434	13	15	27	36	42	41	34	32	29	25	30	38	55	27	60	42	41	39	41	30	35	27	34	41	37	39	55	37	43	29	32	45	41	35	51	47	44	56	31	37	33	32	35	39	45	40	60	46	35
chr1_2568986	14	15	27	35	41	41	34	32	29	25	30	38	54	26	60	41	42	39	41	31	35	27	34	41	37	40	55	36	43	29	32	45	41	36	51	48	44	56	31	37	32	32	35	38	45	40	56	46	35
chr1_2652976	18	28	35	30	36	41	35	33	26	25	43	58	47	48	62	49	51	47	52	38	54	43	64	51	64	58	65	66	75	60	52	52	64	76	47	58	77	55	46	51	58	38	38	70	65	53	45	58	31
chr1_1768789	14	24	29	37	22	33	33	25	17	29	32	42	36	33	33	33	34	34	23	21	27	24	37	29	26	32	38	43	33	24	27	33	43	53	35	26	30	45	21	28	33	41	28	37	33	24	38	47	39
chr1_1858210	13	24	43	38	28	38	41	33	21	28	50	52	48	33	58	44	43	42	41	23	31	33	41	30	32	41	51	46	49	21	37	42	54	56	49	37	46	50	28	36	49	43	35	42	49	30	39	66	44
chr1_985034	21	20	44	39	27	38	40	33	21	29	43	49	47	37	55	43	43	42	35	22	31	30	40	32	30	39	50	45	49	24	35	40	52	55	43	35	41	49	26	35	48	42	36	41	49	27	41	63	42
chr1_926585	15	20	14	19	24	14	12	20	14	14	31	43	42	27	37	29	25	29	27	18	16	22	33	26	36	26	40	37	60	36	32	30	26	30	36	38	18	35	27	23	35	24	22	39	35	31	20	30	23
chr1_2291771	14	18	15	20	24	14	12	21	14	15	32	43	42	27	36	30	23	28	26	18	16	22	33	27	34	26	42	35	62	36	30	32	26	31	36	38	20	35	28	24	34	25	21	39	35	31	20	31	23
chr1_2291744	13	18	14	20	24	12	12	21	15	14	31	43	42	27	37	30	25	31	27	18	16	22	33	26	36	26	43	37	62	38	32	33	28	30	36	38	19	36	29	24	36	25	23	39	34	31	20	30	23
chr1_994564	19	16	36	33	24	24	44	29	20	28	22	41	37	31	55	23	28	24	21	40	28	14	19	33	43	44	44	34	33	42	39	32	48	44	41	34	62	48	29	20	27	35	38	45	42	47	42	47	31
chr1_1904942	19	18	36	33	24	24	43	29	20	28	22	39	38	31	56	23	29	24	21	38	25	14	21	32	43	44	44	34	33	41	37	33	50	43	41	34	60	49	29	20	27	34	38	45	43	48	40	46	31
chr1_1806188	18	16	36	33	24	24	43	29	20	29	22	39	38	31	56	23	29	24	21	38	25	14	21	32	43	44	44	34	33	41	37	33	50	43	41	34	60	49	29	20	27	34	38	45	43	48	40	46	31
chr1_1243331	10	15	27	23	19	13	13	14	12	11	20	36	33	32	46	24	26	21	24	28	28	14	25	30	32	18	28	26	29	26	30	22	33	23	37	17	35	24	28	29	24	28	16	32	39	21	33	30	26
chr1_1572918	10	16	27	27	18	13	12	16	11	12	20	35	32	35	45	23	26	21	24	25	26	13	25	30	32	18	26	25	27	28	29	21	32	24	35	17	38	26	27	28	24	25	16	32	35	19	31	27	26
chr1_1835357	10	16	27	27	18	13	12	12	11	12	20	34	37	32	48	24	28	21	24	24	26	13	25	29	32	18	26	25	27	28	29	21	31	22	34	17	37	26	27	28	24	25	15	32	35	19	30	27	26
chr1_1835330	11	14	24	27	18	13	12	12	11	12	20	32	38	28	48	24	27	21	24	24	25	13	25	26	31	18	25	25	27	28	28	21	31	22	32	17	36	24	27	27	24	25	15	33	34	19	30	27	26
chr1_1835356	14	25	21	43	23	20	13	14	18	29	35	34	34	22	49	24	43	31	54	27	35	32	27	45	43	22	38	38	43	26	45	33	43	47	49	32	63	37	26	30	47	27	25	39	26	33	35	34	32
chr1_1835353	15	26	21	43	23	20	13	14	18	29	35	34	34	22	49	24	43	31	54	27	35	31	27	45	43	22	38	38	43	26	45	33	43	47	49	32	63	37	26	30	47	27	25	39	26	33	35	34	32
chr1_1835349	15	26	21	43	23	20	13	14	18	29	35	34	34	22	49	24	43	31	54	27	35	31	27	45	43	22	38	38	43	26	45	33	43	47	49	32	63	37	26	30	47	27	25	39	26	33	35	34	32
chr1_1573146	11	25	23	43	24	19	13	14	18	29	35	34	34	22	49	24	43	33	54	27	35	32	28	48	43	21	38	38	43	26	46	33	43	47	49	33	64	37	26	31	47	30	25	39	27	33	38	35	32
chr1_1883003	40	45	61	48	46	39	59	24	38	18	48	64	44	58	80	41	33	34	26	42	38	12	66	28	60	38	50	42	62	73	92	52	101	55	58	29	86	41	52	52	28	42	48	122	19	16	55	56	70
chr1_1564674	23	24	52	32	23	24	32	46	20	20	43	40	59	26	56	45	66	44	46	35	49	37	38	49	53	47	64	52	59	45	33	41	42	65	78	51	58	47	43	35	50	37	42	40	54	43	40	56	44
chr1_1564706	23	24	53	32	23	24	32	46	20	20	43	40	59	27	56	45	66	44	46	35	49	37	38	49	53	47	64	52	59	45	33	41	42	65	78	51	58	47	43	35	50	37	42	40	54	43	40	57	44
chr1_1613936	20	25	56	32	23	26	33	47	21	21	43	40	60	27	56	46	67	45	46	35	50	39	39	51	55	48	65	52	60	47	33	41	42	67	79	51	61	50	48	36	52	37	42	41	54	44	41	57	45
chr1_1994219	19	23	56	32	23	27	33	47	23	21	44	41	60	27	56	47	67	45	47	34	50	39	39	52	56	48	65	52	60	47	33	41	43	67	80	51	61	50	47	36	52	37	44	41	57	46	41	58	45
chr1_1572516	19	23	57	32	22	27	33	47	23	23	45	43	61	28	56	47	69	45	50	34	54	40	41	52	58	49	66	54	61	51	34	41	44	71	80	52	64	51	50	37	53	40	45	42	59	47	42	59	46
chr1_947931	17	22	26	22	20	20	21	21	16	13	21	28	45	46	55	38	34	39	35	20	37	17	27	33	23	28	38	35	58	21	36	48	33	38	39	43	35	45	30	19	26	33	36	42	35	22	33	29	17
chr1_588068	14	25	30	27	26	25	21	26	22	12	12	32	55	29	64	43	41	50	37	10	20	21	34	37	23	19	47	43	63	29	62	61	23	52	51	52	47	57	36	24	32	16	41	58	53	31	30	41	23
chr1_588096	17	17	31	26	28	24	26	26	22	19	25	31	53	52	63	43	41	50	37	21	42	20	36	36	27	30	48	43	64	27	61	61	51	51	56	51	81	57	36	22	32	37	43	57	48	32	50	41	23
chr1_1433817	18	13	24	22	28	15	33	32	19	14	41	51	12	39	44	27	38	42	19	30	27	21	27	43	36	27	31	43	36	44	39	25	23	45	36	30	27	27	37	30	21	23	18	23	48	33	47	29	21
chr1_1961379	18	13	24	22	28	15	33	32	19	14	41	51	12	39	44	27	38	42	19	30	27	21	27	43	36	27	31	43	36	44	39	25	23	45	36	30	27	27	37	30	21	23	18	23	48	33	47	29	21
chr1_1583831	17	18	39	42	32	28	32	39	27	34	40	61	54	48	90	57	57	57	59	40	47	32	59	66	84	38	45	56	63	65	63	67	70	87	57	45	85	56	47	47	47	53	49	70	65	42	81	70	50
chr1_1572547	17	20	39	43	32	28	32	40	28	34	40	64	54	49	90	57	57	57	59	40	47	33	59	67	84	38	45	56	63	65	64	67	71	87	58	44	86	56	47	48	47	53	49	70	65	42	81	71	51
chr1_3007777	16	21	39	43	32	29	33	40	28	35	40	65	54	49	90	57	57	57	59	40	47	33	59	68	85	38	45	56	63	65	65	67	72	88	61	44	87	56	47	48	47	53	49	70	65	42	84	74	51
chr1_3083724	16	17	40	43	32	29	32	40	29	36	40	66	54	49	90	57	57	57	59	42	47	33	59	68	88	38	45	56	63	65	65	67	72	88	61	44	87	56	47	48	47	54	49	70	65	42	84	77	51
chr1_2667542	22	22	18	26	24	17	23	28	14	16	32	46	40	37	38	38	43	37	44	27	34	29	38	52	61	25	32	37	35	53	43	37	38	59	43	29	65	41	36	42	37	35	35	39	39	27	57	45	32
chr1_3061868	23	22	22	28	22	24	23	28	17	18	34	49	40	38	38	38	39	38	51	31	36	29	35	56	66	30	34	40	38	53	50	37	49	71	45	31	72	41	38	42	38	35	36	39	39	32	64	48	34
chr1_1407381	19	21	35	36	20	25	28	31	19	24	33	53	38	44	38	38	39	38	57	35	39	27	35	58	78	34	34	40	38	58	61	37	59	81	40	37	77	41	38	37	38	47	36	39	39	39	68	52	42
chr1_1407487	14	24	30	34	20	23	29	27	18	24	25	44	38	29	38	31	39	38	44	32	28	21	35	41	59	33	28	36	38	39	50	37	48	68	27	37	60	29	24	35	30	39	33	39	39	32	54	45	38
chr1_2744451	15	15	34	23	23	31	24	27	26	30	32	35	47	42	48	40	59	52	46	33	25	24	27	44	47	34	41	45	47	29	41	48	51	60	60	38	67	72	26	29	45	31	31	56	69	36	45	43	23
chr1_1434063	14	16	34	23	23	31	24	27	26	30	32	35	47	42	48	40	59	52	46	33	25	24	27	44	47	35	41	46	47	29	41	48	51	60	60	38	68	72	26	30	45	31	31	56	69	36	47	43	23
chr1_2753840	10	15	36	24	24	32	26	27	27	30	33	35	48	42	48	41	62	54	48	33	25	24	31	45	45	35	41	46	48	31	41	50	53	62	62	38	68	78	27	30	45	32	33	58	69	37	49	44	23
chr1_3051343	12	22	21	14	22	16	22	32	50	28	29	57	38	49	35	14	39	28	36	18	30	17	33	32	30	26	52	33	31	35	40	33	20	51	39	25	43	34	35	33	31	30	20	44	38	27	34	34	37
chr1_3242583	18	22	31	14	20	16	31	43	51	34	31	65	53	52	41	23	51	36	36	26	32	18	40	40	40	30	60	42	41	41	46	38	29	59	46	29	70	48	42	36	35	34	27	53	57	31	40	55	43
chr1_1256382	15	16	32	29	17	30	29	17	23	22	35	50	51	40	65	36	48	46	45	40	38	25	61	44	36	39	45	41	47	33	54	28	57	50	41	36	91	52	37	33	40	46	37	34	49	48	56	52	42
chr1_3176633	15	17	42	27	20	17	22	26	20	21	33	38	52	35	39	38	43	40	39	33	36	15	42	38	37	35	45	40	44	34	36	33	35	34	33	30	38	46	35	27	28	33	27	45	48	32	35	33	31
chr1_2480924	11	20	37	37	20	27	32	37	28	30	44	61	37	56	40	39	38	36	46	45	68	32	42	69	58	75	65	39	41	50	66	36	47	91	53	33	79	47	36	36	38	41	36	37	39	35	66	66	49
chr1_1256427	18	20	42	24	14	30	32	31	20	13	32	39	33	32	38	34	33	33	38	20	37	31	34	47	30	42	45	36	40	36	37	33	37	36	36	34	38	33	28	23	38	34	34	37	37	31	41	29	38
chr1_1256437	17	20	42	24	14	30	32	34	21	13	32	39	33	33	38	34	33	33	39	21	39	33	34	48	30	43	45	36	40	38	37	33	37	36	35	34	38	46	29	24	38	34	34	37	37	31	43	29	38
chr1_2248435	20	27	50	29	20	34	33	35	23	21	43	49	53	48	66	58	91	50	54	44	60	37	62	51	36	52	67	51	58	59	53	44	50	61	47	39	71	58	43	48	56	59	53	83	75	50	56	54	41
chr1_1256619	18	31	50	29	20	34	34	35	23	21	43	49	53	48	66	58	91	50	54	44	57	36	62	51	36	51	67	51	58	58	52	44	50	61	47	39	70	58	43	48	56	58	53	83	75	50	56	53	41
chr1_1256668	20	27	50	28	20	34	34	35	23	21	43	49	53	45	66	58	91	50	54	44	56	36	62	51	34	51	67	51	58	57	52	44	49	57	47	39	68	58	43	48	56	58	53	83	75	50	55	53	41
chr1_1614179	20	27	50	28	20	34	34	35	23	21	43	49	53	45	66	58	91	50	54	44	56	36	62	51	34	51	67	51	58	56	52	44	49	57	47	39	68	58	43	48	56	58	53	83	75	50	55	53	41
chr1_1904983	38	65	40	22	11	19	20	66	41	19	38	37	39	56	44	27	38	56	35	30	50	28	28	37	59	61	49	53	43	44	38	18	36	32	28	39	61	47	20	26	31	23	32	48	57	49	50	39	34
chr1_1994254	39	65	40	21	11	19	20	66	41	19	36	37	39	56	44	23	38	55	35	30	50	28	28	38	58	60	48	52	43	44	38	18	35	31	27	39	61	47	20	26	31	23	32	47	57	48	50	39	34
chr1_1994283	38	47	64	28	48	21	50	46	41	16	63	73	48	40	60	32	61	68	29	52	46	36	43	46	53	56	72	90	81	75	68	23	39	85	53	88	55	87	54	48	43	24	40	63	89	74	53	28	21
chr1_1857915	14	22	28	26	25	13	22	27	21	19	17	46	25	26	30	23	26	33	22	30	38	25	19	25	39	38	23	40	16	27	34	38	27	43	34	20	49	29	25	30	23	39	23	46	42	39	33	33	29
chr1_2284136	12	22	30	26	25	13	22	27	21	19	18	46	26	26	31	23	26	33	22	30	39	25	19	25	39	38	24	40	16	29	35	38	27	43	34	20	49	30	25	29	24	39	24	46	42	39	33	33	29
chr1_1485653	14	26	28	27	26	13	22	29	21	19	20	46	26	27	30	23	27	32	22	30	42	24	19	25	40	39	24	40	16	31	37	39	29	43	34	20	50	30	25	31	24	41	24	46	43	39	35	35	29
chr1_3286106	14	28	30	20	26	13	23	29	21	19	18	48	28	26	31	23	28	34	22	30	39	23	19	25	38	39	24	37	17	29	38	40	30	45	35	20	49	31	26	33	24	41	27	46	44	37	33	34	30
chr1_2996314	17	24	27	30	19	22	26	25	19	30	27	50	48	41	42	20	38	28	23	27	37	15	30	43	38	26	37	37	43	33	30	33	45	45	43	37	44	45	29	34	29	43	31	34	35	31	29	38	24
chr1_3286087	15	26	25	30	18	21	26	27	18	30	27	52	45	41	40	21	38	28	23	28	37	16	29	44	38	28	36	37	41	31	31	32	45	46	42	34	44	44	30	36	29	42	30	34	37	31	30	37	24
chr1_3286035	14	24	25	30	18	21	26	27	18	30	27	52	45	41	40	21	38	28	23	28	38	16	29	44	38	28	36	37	41	31	31	32	45	46	42	34	44	44	30	36	29	42	30	34	37	31	28	37	24
chr1_3286071	11	30	25	30	18	21	26	25	17	29	24	50	42	40	40	21	38	28	23	27	38	16	28	45	37	26	36	37	40	31	29	32	45	42	40	34	44	42	30	32	29	42	30	34	37	30	26	37	23
chr1_3176909	17	24	42	21	41	27	56	31	23	18	49	54	44	31	42	34	51	49	44	34	48	28	36	34	42	55	58	62	63	38	47	33	45	79	51	36	65	43	34	41	33	24	45	68	74	45	48	62	17
chr1_2835441	13	13	43	49	29	34	21	28	31	36	33	41	41	29	61	39	40	41	39	37	36	18	37	36	28	39	38	51	52	37	39	38	40	62	48	35	45	56	21	42	42	44	35	38	50	30	47	39	29
chr1_2814966	13	26	57	39	27	40	31	39	13	35	35	32	46	27	64	44	43	46	45	37	36	45	46	40	45	41	24	43	56	35	26	41	41	55	52	28	60	49	25	39	43	27	39	34	37	46	30	49	49
chr1_2551542	10	23	59	41	28	42	33	39	14	38	37	34	50	27	63	46	46	46	44	38	36	50	45	40	49	41	24	43	56	36	28	41	41	55	52	30	59	49	27	39	43	27	39	33	37	46	30	52	51
chr1_1769008	14	23	23	21	33	21	18	22	25	20	29	31	32	19	51	17	25	29	20	28	24	18	22	31	27	26	20	32	34	37	30	18	27	24	29	25	30	25	22	31	18	16	33	19	35	36	37	24	26
chr1_1806060	16	24	22	21	30	20	19	22	24	20	28	30	33	19	48	18	25	28	20	27	24	18	22	31	27	25	20	31	34	37	30	18	26	22	26	24	28	24	21	30	19	16	33	19	33	37	37	22	26
chr1_1769001	17	16	15	22	23	15	21	18	12	16	24	28	35	20	15	19	27	23	18	29	18	18	31	26	33	32	29	34	41	28	25	32	21	39	28	20	29	29	21	13	12	21	17	30	36	32	28	33	25
chr1_1584123	16	12	15	20	20	15	20	18	12	18	25	25	34	20	15	19	27	23	17	29	17	16	30	26	32	29	29	33	38	28	24	33	20	41	28	19	27	28	20	12	12	18	17	28	31	28	27	30	25
chr1_1584130	16	20	39	44	47	23	31	27	31	28	30	47	56	54	77	57	49	38	36	49	45	27	43	69	61	50	50	71	43	51	67	44	46	85	47	41	65	58	33	27	36	48	36	46	75	40	56	61	37
chr1_1403837	16	19	38	43	47	23	31	27	31	27	30	47	55	54	75	55	47	38	36	49	45	27	43	69	61	50	50	69	43	51	66	43	46	85	47	41	63	58	33	27	36	48	36	46	75	40	56	61	37
chr1_1403832	14	16	38	43	45	22	31	26	31	27	28	47	55	52	74	50	46	37	35	45	44	26	43	69	59	46	50	66	43	49	66	41	45	77	43	40	61	53	31	27	35	47	34	44	70	38	52	57	37
chr1_1092159	16	17	38	42	41	22	31	26	31	27	29	47	55	52	74	50	46	37	35	45	44	26	43	69	59	46	50	65	43	48	66	41	45	77	43	40	60	51	31	26	35	47	34	43	69	38	51	55	37
chr1_495119	16	16	38	42	41	21	31	26	29	27	30	47	55	52	74	49	46	37	35	47	44	26	43	69	59	49	50	65	43	50	66	41	44	81	42	40	60	51	30	27	35	47	34	43	68	38	53	55	37
chr1_250766	12	21	31	36	24	31	42	36	43	29	44	46	47	63	72	34	46	48	49	30	66	21	41	51	59	59	46	46	60	56	67	40	42	77	51	42	69	63	41	32	41	40	42	53	66	51	50	70	28
chr1_313286	11	21	31	36	28	31	44	38	43	29	44	46	48	66	71	35	46	48	49	29	66	20	41	49	60	62	46	46	60	58	72	40	44	80	50	42	75	63	41	31	41	44	43	53	68	51	52	72	28
chr1_462780	11	22	31	36	28	31	44	38	45	29	44	46	48	66	71	37	47	48	49	29	66	20	41	49	60	63	46	48	61	58	72	40	44	80	50	42	75	64	39	31	41	44	42	54	67	53	52	72	28
chr1_427022	12	22	31	36	29	30	44	38	47	29	44	47	49	66	72	34	47	48	49	29	66	20	41	49	61	63	46	48	61	59	72	41	44	80	52	43	75	65	41	32	41	44	43	56	67	54	53	72	28
chr1_479622	25	15	22	25	12	19	34	30	32	21	36	38	37	46	41	23	40	37	48	26	50	16	36	44	47	51	41	36	51	43	54	35	36	60	42	33	50	38	33	23	31	27	37	38	40	37	39	55	23
chr1_523979	23	17	27	29	15	19	38	30	33	24	36	41	37	46	41	23	40	37	48	26	53	14	34	43	47	55	41	37	51	45	55	35	35	64	42	33	54	38	29	22	34	30	37	38	40	37	39	58	24
chr1_1547625	17	19	22	26	13	21	35	25	32	24	20	35	34	45	41	16	25	35	34	23	46	10	22	31	37	44	35	33	33	35	43	24	22	49	36	33	47	38	30	16	24	25	26	38	40	37	29	42	23
chr1_416919	18	19	33	20	21	14	37	23	27	19	39	71	33	30	40	38	27	36	46	32	33	22	34	55	49	41	46	31	34	38	48	36	37	50	49	33	36	33	28	26	35	42	37	37	37	33	29	54	33
chr1_416875	12	19	37	34	18	17	28	24	14	26	23	33	42	30	26	26	30	34	24	25	25	16	35	40	59	29	42	41	41	32	34	34	38	52	33	36	49	35	18	27	33	33	22	25	41	38	49	32	27
chr1_479804	15	21	36	32	16	16	25	24	14	25	20	29	42	29	25	22	24	32	22	22	20	13	35	39	56	28	34	41	33	23	32	33	36	50	26	36	43	35	17	27	33	30	21	25	41	27	48	30	26
chr1_313291	22	25	36	46	34	21	32	36	16	23	42	46	63	32	60	48	67	51	56	43	46	38	53	66	39	62	60	54	55	58	63	51	55	73	60	41	61	56	35	43	43	54	31	55	45	57	72	54	30
chr1_482788	17	12	43	30	26	38	21	31	40	18	32	38	65	36	67	61	42	44	39	32	42	32	57	37	24	27	49	59	58	35	35	63	28	42	46	48	48	52	41	29	52	34	37	55	52	58	38	38	21
chr1_482756	23	14	22	44	24	14	27	28	21	36	25	57	36	49	37	27	34	33	22	49	33	22	35	37	52	42	36	32	40	58	43	26	55	61	45	15	57	40	21	48	27	42	15	42	28	23	42	61	36
chr1_269084	23	14	22	44	24	14	27	28	21	36	25	57	36	49	37	27	34	33	22	49	33	22	35	37	52	42	35	32	40	58	43	26	55	61	45	15	57	40	21	48	27	42	15	42	28	23	42	61	36
chr1_269171	17	25	32	15	22	32	23	22	27	20	30	43	55	34	48	25	19	26	25	40	37	18	25	30	41	59	34	30	49	34	29	27	33	38	29	22	41	37	24	30	31	37	32	46	37	25	53	44	27
chr1_588030	16	22	33	15	22	32	23	22	26	22	29	45	54	34	46	25	22	25	25	40	36	17	26	30	41	59	35	30	48	38	29	27	32	37	27	22	41	38	24	29	32	37	32	46	35	26	53	45	28
chr1_709680	17	24	33	14	22	32	23	21	26	22	29	45	54	34	46	25	18	25	25	40	36	17	26	30	41	59	35	30	48	38	29	27	32	37	26	22	41	37	24	29	31	37	31	46	35	26	53	44	28
chr1_871911	18	25	33	14	22	32	23	21	26	22	29	45	54	34	46	25	22	25	25	40	36	17	26	30	41	59	35	28	48	35	28	27	32	36	26	22	41	37	24	29	31	37	31	46	35	25	51	44	28
chr1_1994246	21	20	27	34	30	29	32	24	23	18	24	36	43	38	48	29	48	31	29	31	39	30	50	54	39	32	64	40	49	27	51	31	41	51	55	33	69	50	34	24	46	29	28	36	53	40	42	41	17
chr1_1994265	18	26	28	36	33	33	33	26	24	19	23	36	44	43	47	31	48	32	29	34	39	30	51	53	40	30	67	43	49	28	53	31	43	57	53	33	76	50	35	24	47	30	31	37	53	40	43	45	18
chr1_1494614	18	24	27	36	34	33	35	26	24	19	25	37	44	43	48	31	46	29	29	35	39	29	47	54	40	34	67	43	49	31	54	31	43	58	56	33	76	50	35	25	50	30	29	37	53	42	44	45	17
chr1_1256631	17	24	27	36	34	33	35	26	24	19	23	36	44	44	48	31	46	29	29	34	39	29	47	54	40	33	68	43	51	30	53	31	43	61	54	34	76	55	33	25	50	30	29	37	50	39	44	45	17
chr1_1317494	15	26	27	13	15	11	20	24	21	16	19	26	27	23	38	33	28	21	25	21	29	18	23	28	43	32	38	29	24	25	36	21	21	49	30	31	33	28	20	25	26	25	24	22	34	23	29	39	24
chr1_3286090	14	19	45	32	36	21	38	35	24	28	42	43	46	35	33	37	53	34	50	31	29	29	40	23	45	31	34	43	43	34	28	48	41	58	25	27	58	38	26	27	46	33	30	38	29	40	32	44	36
chr1_2514110	17	15	51	38	14	18	29	36	18	26	32	42	45	39	48	40	53	39	30	34	52	34	55	51	54	45	54	53	42	37	49	45	41	42	55	37	62	56	32	36	49	57	37	53	54	36	63	47	37
chr1_3023060	20	20	36	34	29	30	54	41	35	38	40	64	43	56	71	44	39	49	51	46	53	35	47	59	56	53	63	43	60	44	46	40	67	77	49	32	79	53	32	42	48	43	36	58	51	50	52	57	54
chr1_3176879	20	22	36	34	29	30	54	42	36	38	40	64	43	56	71	44	39	49	51	46	53	35	47	59	57	53	66	42	60	44	46	40	69	77	47	32	79	52	32	42	48	43	36	58	51	51	52	59	53
chr1_3375771	16	20	33	29	19	25	40	29	26	31	26	36	34	34	63	34	32	31	39	31	34	27	35	36	44	37	37	30	35	21	28	29	48	39	38	27	65	33	21	30	36	35	24	41	35	37	36	47	47
chr1_3375783	20	18	40	30	10	17	24	21	20	20	26	27	24	16	34	26	21	22	27	33	30	20	25	30	26	20	26	19	33	21	32	23	24	41	28	15	30	29	14	24	26	26	22	30	27	22	35	28	27
chr1_3808377	17	19	45	36	14	16	33	28	21	26	43	58	35	32	51	46	35	46	48	49	42	29	30	60	42	38	37	33	44	43	51	31	39	69	50	33	58	49	24	38	47	30	33	53	51	36	43	48	38
chr1_1584126	20	21	41	31	11	11	27	26	16	24	38	38	39	36	51	45	36	48	48	37	38	28	31	39	40	35	36	29	35	40	40	28	39	39	35	35	59	34	24	37	50	27	31	42	41	36	39	44	34
chr1_1593435	23	41	50	38	24	33	22	26	23	37	28	32	43	27	46	54	60	40	44	24	27	31	67	24	29	25	38	39	56	34	31	39	47	42	38	30	59	38	28	26	50	35	59	47	38	37	44	37	41
chr1_1558542	25	40	50	41	24	31	22	26	23	38	30	33	42	28	48	57	60	35	50	24	28	32	65	25	29	26	40	39	56	35	32	42	49	44	38	30	61	38	28	29	49	38	54	47	38	37	45	37	41
chr1_2131187	20	34	51	47	28	36	24	28	21	41	34	35	46	32	57	60	63	44	56	30	34	30	73	37	39	30	43	39	56	35	35	53	53	44	41	32	71	44	33	35	65	41	62	47	38	37	45	40	49
chr1_21656231	17	21	40	34	21	32	21	20	18	37	32	38	40	31	47	52	56	38	46	24	26	27	61	33	36	31	42	35	60	38	29	50	41	40	38	23	63	43	25	30	63	35	49	44	41	24	42	37	37
chr1_4706218	17	21	40	34	20	30	21	20	18	37	32	38	41	31	47	52	55	38	46	24	26	23	61	33	36	31	42	29	60	38	29	47	41	40	38	22	62	43	24	30	62	35	49	44	41	24	42	37	36
chr1_3188939	17	21	40	34	20	31	21	20	18	35	32	38	40	31	47	52	55	38	46	24	26	27	61	33	36	31	42	29	60	38	29	48	41	40	38	22	62	37	24	30	62	33	49	44	41	24	42	37	37
chr1_3212175	17	72	79	77	43	68	38	46	23	52	29	40	93	42	120	67	96	83	105	36	35	59	82	44	115	35	54	34	49	58	39	86	107	39	46	26	106	44	34	27	121	116	77	65	40	35	39	109	81
chr1_2542611	13	64	79	56	41	68	38	44	21	45	29	40	92	42	118	64	94	79	103	32	28	59	83	44	102	35	50	32	47	58	39	86	102	39	46	23	96	40	37	23	121	105	77	64	41	31	39	83	61
chr1_2898323	15	64	80	56	40	68	38	40	16	45	27	40	90	42	118	63	94	80	99	31	30	55	83	44	102	29	51	27	47	58	39	86	102	39	44	23	96	38	33	23	119	105	75	60	40	33	29	83	61
chr1_2898552	12	22	31	25	20	17	24	16	13	19	26	41	37	22	35	34	34	37	32	24	22	18	39	25	26	36	30	37	37	38	35	32	34	37	35	35	60	27	22	35	42	35	29	40	40	31	40	31	17
chr1_17236699	13	21	31	24	17	16	25	18	13	20	27	40	43	24	38	43	43	36	32	24	22	17	44	26	28	36	32	40	38	38	36	32	34	39	33	39	63	24	20	37	41	35	28	51	53	32	41	34	17
chr1_3130230	13	22	33	25	20	18	22	21	13	23	23	36	36	23	37	38	40	33	28	23	25	14	38	24	24	35	34	35	33	35	34	31	31	37	28	35	51	20	20	36	35	31	30	42	37	38	40	35	16
chr1_3168019	17	18	25	31	18	19	25	22	18	25	31	47	35	21	30	33	30	30	33	23	29	33	27	39	35	27	35	33	33	23	40	33	31	36	41	27	43	34	24	26	27	23	15	31	34	33	31	31	26
chr1_3023042	13	18	24	35	19	23	25	17	21	26	40	64	35	27	36	34	36	33	39	26	38	33	30	47	39	44	39	33	33	27	53	33	35	50	40	27	50	34	27	26	30	33	24	38	34	33	47	36	30
chr1_2753625	16	21	70	39	33	27	29	32	26	37	33	57	56	55	57	51	46	61	57	30	49	39	58	73	49	51	70	82	76	48	50	40	44	70	70	42	59	67	49	35	42	48	52	52	68	57	36	55	50
chr1_2753622	15	24	70	39	33	27	29	33	26	37	33	57	56	56	57	51	46	61	58	30	49	39	58	73	50	51	70	82	76	48	52	40	44	71	71	42	55	67	49	36	42	50	52	52	68	57	37	55	50
chr1_2753649	13	24	70	39	33	27	29	33	26	37	33	57	56	56	57	51	46	61	58	30	49	39	58	74	50	51	70	82	76	48	50	40	45	71	71	42	55	67	49	36	42	50	52	52	68	57	37	55	50
chr1_2753638	16	19	53	29	12	18	23	21	16	27	28	36	44	42	50	42	40	53	47	30	45	30	46	64	43	33	55	70	53	42	34	38	37	46	47	33	44	55	37	26	34	37	38	36	48	49	31	46	40
chr1_2268899	13	15	47	34	18	27	26	26	24	28	30	50	45	47	41	37	42	43	45	25	44	31	36	64	44	41	41	44	38	42	40	37	38	56	49	38	50	46	36	26	37	39	39	38	38	41	28	48	46
chr1_2268948	19	21	47	40	26	34	25	26	23	29	27	35	41	51	41	44	42	36	37	20	33	44	49	40	65	20	38	35	38	29	30	59	38	58	30	28	53	45	26	34	45	40	31	38	46	32	37	58	38
chr1_1751714	18	20	47	40	24	32	26	26	23	29	27	36	40	51	41	45	42	34	36	21	33	41	49	42	65	20	37	35	38	31	32	56	38	59	30	28	53	45	25	35	43	40	30	38	45	32	38	58	38
chr1_2316251	14	19	47	38	24	32	26	26	24	29	27	36	41	51	41	46	42	36	36	22	34	42	50	42	66	20	37	35	38	31	34	56	36	59	29	28	55	45	27	35	45	38	31	41	46	33	38	58	37
chr1_1693873	15	21	47	37	27	34	24	26	24	30	25	36	43	51	41	46	42	36	36	22	32	45	50	41	66	17	38	35	39	30	33	59	36	58	30	29	56	45	28	35	47	38	32	41	47	33	37	58	37
chr1_1407489	14	22	47	37	29	35	25	26	24	30	25	36	43	52	41	46	42	36	39	22	34	46	50	42	67	16	38	35	39	32	32	59	36	59	30	27	59	45	28	35	47	38	32	41	47	35	38	59	37
chr1_1256428	15	24	43	34	16	33	20	23	20	20	23	29	37	40	30	39	38	27	28	13	26	39	45	26	59	17	37	32	31	23	25	51	28	38	27	25	40	37	16	30	33	25	24	30	41	21	29	43	25
chr1_1494597	15	23	41	34	14	31	19	23	19	20	23	29	35	40	29	33	33	26	22	13	26	35	43	26	57	17	34	30	28	21	25	46	28	36	26	23	39	35	10	29	25	25	24	28	38	20	29	43	25
chr1_1564685	15	23	41	34	16	31	19	24	22	20	23	29	35	39	29	31	31	26	22	14	27	33	43	29	57	17	37	31	29	23	26	46	27	40	26	24	39	37	13	29	25	25	24	28	41	20	30	43	25
chr1_1243320	14	24	38	33	16	29	19	23	19	20	23	29	36	39	30	35	31	25	27	13	26	36	39	26	56	17	37	23	26	21	25	36	27	33	26	24	38	37	13	28	30	24	22	28	38	20	29	43	23
chr1_1243236	14	22	53	38	25	43	33	22	18	24	47	32	60	44	73	41	70	41	54	43	49	34	52	36	60	56	60	42	67	37	45	64	49	65	54	43	73	72	34	39	60	43	52	57	66	43	51	68	49
chr1_1243307	14	21	53	38	25	43	35	22	18	24	51	38	61	42	72	41	70	39	54	40	48	32	49	36	60	57	58	42	67	37	43	65	49	69	52	43	73	72	34	37	59	43	52	57	66	43	49	68	49
chr1_1547585	16	15	30	24	22	14	35	33	22	18	24	31	58	27	41	37	41	36	38	35	33	27	29	36	33	32	47	59	42	33	34	46	36	37	41	54	34	43	10	37	39	33	21	47	40	43	37	37	27
chr1_12228421	16	17	30	27	23	15	35	35	22	16	27	39	62	33	44	42	49	39	44	37	33	28	35	41	33	34	56	67	47	33	34	51	36	37	44	56	34	47	12	37	41	33	26	51	49	47	37	37	32
chr1_12228409	16	17	31	28	25	15	41	36	20	15	26	39	63	34	45	41	46	37	45	35	52	29	37	41	45	39	56	63	41	55	48	50	41	66	46	40	64	46	14	44	43	46	26	41	47	41	49	54	32
chr1_1547552	17	22	25	19	22	18	37	27	13	11	29	37	64	32	49	41	41	30	44	30	50	33	33	47	35	32	54	61	41	46	46	50	44	59	40	38	58	38	12	31	40	42	26	41	45	41	48	45	25
chr1_5882458	13	22	35	32	29	21	46	39	24	22	38	50	79	41	71	48	52	44	60	46	70	48	58	61	54	46	69	76	58	65	60	62	61	94	71	56	87	59	17	56	63	62	35	61	63	56	68	68	34
chr1_5882460	16	22	36	30	29	20	46	39	25	22	37	49	78	41	72	48	52	45	60	45	72	48	58	57	54	44	69	79	57	65	59	61	60	94	71	56	87	60	17	55	64	62	34	62	62	56	68	68	34
chr1_5882463	19	24	35	31	29	20	46	39	23	23	38	50	78	40	70	48	52	45	60	44	68	48	57	61	54	46	69	76	57	67	60	61	61	91	70	56	82	60	17	55	62	61	36	61	62	56	67	67	34
chr1_1547626	17	23	22	29	13	31	19	18	13	10	22	40	34	30	38	29	34	33	32	27	31	21	33	38	28	42	40	37	34	28	44	27	43	62	35	19	44	31	35	20	27	21	30	19	33	38	32	34	24
chr1_1547624	17	19	30	45	32	40	30	22	21	19	28	61	51	42	53	40	38	55	45	36	43	28	35	53	42	47	45	55	42	42	56	34	64	83	45	29	62	49	47	31	40	33	40	30	55	52	51	59	34
chr1_1653437	21	13	30	43	27	40	30	22	21	19	26	58	51	40	52	37	38	55	42	34	42	27	37	50	37	47	48	53	41	38	54	32	56	79	46	28	60	46	41	30	40	31	37	31	54	49	47	54	33
chr1_1916807	30	19	36	30	24	18	34	32	27	19	29	49	36	47	52	40	35	47	37	39	23	24	33	48	31	42	49	63	55	41	39	45	35	42	50	51	41	53	35	27	33	21	44	61	61	64	51	29	21
chr1_1584125	18	14	52	35	28	30	37	41	18	22	41	51	40	38	63	31	27	44	37	42	22	13	30	35	44	51	59	45	60	49	50	43	33	56	59	28	56	53	38	43	48	27	39	54	55	44	47	41	34
chr1_4069196	16	22	46	38	32	22	38	31	17	26	21	45	59	36	40	48	37	55	36	40	44	33	37	54	31	49	66	53	51	35	50	32	54	54	34	54	62	74	16	29	35	35	42	46	61	55	38	62	30
chr1_4108715	19	24	46	37	30	21	38	30	17	25	18	40	59	25	40	47	35	52	33	35	38	29	36	39	31	42	62	50	50	35	38	32	51	43	30	53	60	70	16	27	34	33	42	44	58	54	37	54	28
chr1_1243258	21	26	41	31	22	16	30	25	16	20	11	35	53	24	27	34	26	45	30	26	27	28	26	38	24	34	48	43	43	25	29	29	46	43	25	47	50	56	13	21	23	26	30	36	46	43	34	46	21
chr1_3898755	21	13	34	27	15	24	17	23	25	36	32	45	42	33	37	36	42	32	31	37	23	24	29	44	52	50	26	35	43	28	56	36	27	46	39	33	72	40	26	36	36	44	31	44	48	61	45	37	26
chr1_3898791	19	15	35	29	17	24	16	23	25	36	33	45	42	34	37	36	42	32	31	37	22	24	29	42	47	50	26	35	43	29	54	36	29	46	39	34	74	40	28	38	36	42	31	44	48	61	41	39	25
chr1_3699856	11	28	49	33	30	23	38	54	29	30	47	78	34	58	62	55	46	65	42	44	39	27	53	69	41	72	64	73	81	58	50	42	30	106	50	47	51	77	35	43	31	46	49	61	71	66	67	36	24
chr1_3572744	12	25	49	33	30	23	38	54	29	30	49	79	34	59	62	55	46	65	42	45	39	27	53	69	42	71	66	73	81	57	51	42	30	109	50	47	51	77	35	42	31	47	49	61	71	66	67	38	24
chr1_1613992	12	25	48	33	30	23	40	54	28	30	49	84	31	61	60	49	46	63	42	45	56	27	53	72	44	73	67	72	79	57	55	42	31	113	50	48	51	77	36	43	29	49	50	60	71	67	67	40	24
chr1_3708642	12	25	48	33	30	23	40	54	28	30	49	84	31	61	60	49	46	63	42	45	56	27	53	72	44	73	67	72	79	57	55	42	31	113	50	48	51	77	36	43	29	49	50	61	71	67	67	40	24
chr1_3699763	12	24	49	34	30	23	39	57	29	30	50	79	34	60	64	55	47	67	43	45	56	27	53	70	42	75	67	76	84	57	52	42	31	112	51	48	53	75	36	44	31	47	49	62	70	65	69	38	26
chr1_3651215	12	24	49	34	30	23	39	57	29	30	50	79	34	60	64	55	47	67	43	45	56	27	53	70	42	76	67	76	84	57	52	42	32	112	51	48	53	75	36	44	31	47	49	62	70	65	69	38	26
chr1_3651257	14	21	37	20	18	19	33	37	22	27	42	73	30	45	52	47	41	52	29	38	43	21	49	57	34	58	54	57	66	47	44	30	23	92	43	41	36	58	26	32	20	39	40	47	63	53	56	31	20
chr1_3651254	18	24	39	28	21	22	35	43	24	27	41	70	32	51	49	43	37	48	35	42	47	27	46	61	37	62	60	55	49	52	41	35	27	94	41	42	38	54	26	34	24	40	43	44	54	52	58	28	20
chr1_3651221	17	22	39	29	23	22	34	42	23	27	37	69	32	51	49	43	37	48	35	42	47	23	46	59	37	62	57	55	49	49	35	35	27	92	38	42	38	54	26	35	27	39	43	44	54	52	55	28	19
chr1_3608247	15	20	42	19	28	15	17	18	25	28	20	56	38	36	29	27	30	28	23	28	22	23	32	36	38	38	28	33	43	34	31	25	49	37	32	26	67	36	31	37	44	40	28	42	24	48	29	40	27
chr1_818039	20	24	46	28	42	42	52	24	27	30	23	47	54	34	64	42	67	55	41	46	60	38	45	50	69	47	77	42	47	58	67	41	71	62	76	42	77	50	35	42	51	45	49	53	60	47	49	44	35
chr1_2725502	11	23	47	34	33	31	31	23	26	10	40	29	24	33	61	45	47	50	41	30	41	37	51	42	37	40	59	56	59	30	37	35	50	60	55	52	48	75	27	60	53	46	42	54	66	62	45	47	24
chr1_3007772	14	24	21	23	10	20	10	16	22	22	16	32	30	21	46	20	38	24	17	27	17	14	29	18	24	17	32	17	24	21	28	24	28	26	18	18	24	35	16	18	24	17	16	21	32	33	18	15	26
chr1_3007759	13	24	21	23	11	20	10	16	22	22	16	32	30	21	46	20	38	24	18	27	17	14	29	18	24	17	33	18	24	22	28	24	28	26	19	18	24	36	16	18	24	17	16	21	32	33	18	15	26
chr1_2875798	14	24	21	23	11	20	10	17	24	22	16	32	30	21	46	20	38	24	18	26	17	14	29	18	24	17	33	18	24	22	28	24	28	26	19	18	24	36	16	18	24	17	16	21	32	33	18	15	26
chr1_144208	14	24	21	23	11	20	10	17	24	22	16	32	30	21	46	20	38	24	18	26	17	14	29	18	24	17	33	18	24	22	28	24	28	26	19	18	24	36	16	18	24	17	16	21	32	33	18	15	26
chr1_144400	14	24	21	23	11	20	10	17	24	22	16	33	30	21	46	20	38	24	18	26	17	14	29	18	24	17	33	18	24	22	28	24	28	26	19	18	24	36	16	18	24	17	16	21	32	33	18	15	26
chr1_34817	21	22	24	30	21	22	31	18	20	30	24	33	36	30	33	35	24	34	32	25	27	21	32	20	47	30	34	20	30	25	37	14	37	31	27	16	46	34	16	17	34	34	31	32	36	30	36	38	42
chr1_25910	16	30	31	36	30	29	34	23	25	39	32	44	57	37	41	46	33	37	42	32	35	28	36	29	56	38	44	30	42	37	42	22	60	42	36	18	58	59	19	29	61	41	40	46	51	37	52	52	48
chr1_479903	18	22	29	29	19	20	18	15	20	20	30	38	35	26	43	43	34	27	38	38	28	31	36	39	27	41	36	35	47	38	42	42	27	57	43	30	51	42	31	29	34	25	33	37	45	37	56	51	22
chr1_144177	14	17	57	26	45	29	30	26	16	20	43	46	48	43	41	36	39	56	46	28	29	39	35	41	44	49	52	52	48	29	45	45	37	63	32	47	46	60	24	34	44	42	31	40	48	42	53	46	40
chr1_144387	16	16	57	26	45	29	30	26	16	20	43	46	48	43	41	36	39	57	50	28	29	39	35	41	44	50	51	54	48	29	45	45	38	63	32	48	45	60	24	36	44	43	30	40	48	42	55	49	40
chr1_193071	15	16	57	26	45	29	30	26	16	20	43	47	48	43	41	36	39	57	51	28	29	39	35	41	44	51	51	54	48	29	45	45	38	64	32	48	45	60	24	36	44	45	30	40	48	43	56	49	40
chr1_118967	19	21	46	19	18	24	17	16	14	22	24	26	33	19	48	31	41	35	28	29	31	17	52	28	35	24	31	49	41	32	38	38	37	32	61	38	45	46	39	19	40	29	24	45	45	42	29	33	22
chr1_118984	19	27	48	20	19	24	18	20	15	24	27	30	35	22	48	31	46	38	31	30	35	21	53	27	37	25	35	51	44	33	39	41	39	34	63	41	48	52	40	23	45	29	26	48	49	45	30	35	23
chr1_26073	18	20	36	27	10	20	35	19	15	19	10	32	34	34	41	31	25	30	28	25	34	30	39	39	39	40	40	22	48	36	43	35	44	35	35	32	57	32	19	22	25	28	30	34	33	19	36	33	23
chr1_482760	11	14	32	31	34	19	30	35	31	12	35	46	38	24	61	27	49	46	29	27	50	36	39	43	43	45	58	47	58	42	47	43	46	59	54	28	49	64	26	34	41	49	38	37	45	35	53	42	20
chr1_193285	18	19	46	34	32	33	31	48	46	29	31	62	58	54	47	42	49	46	40	45	48	26	42	36	59	41	48	54	51	60	49	49	46	49	67	38	52	94	24	40	47	33	38	58	59	58	65	48	44
chr1_193064	18	19	37	26	26	20	16	19	19	16	28	40	43	26	41	22	32	38	36	21	21	23	28	32	31	37	40	32	43	40	19	31	39	49	44	25	38	37	21	44	34	34	25	29	38	48	44	29	33
chr1_26054	24	26	39	26	28	22	17	20	19	16	28	41	43	26	45	23	35	39	38	21	22	23	30	34	32	39	41	32	44	42	20	31	42	49	42	25	43	39	21	44	34	35	27	29	39	49	46	30	35
chr1_175311	22	26	39	26	28	22	17	20	19	16	28	41	43	26	45	23	36	39	38	21	22	23	30	34	32	39	41	32	44	42	20	31	42	49	42	25	43	39	21	45	34	35	27	29	39	49	46	30	35
chr1_547550	21	28	39	26	28	22	17	20	19	17	28	41	43	26	45	23	36	39	38	21	22	23	30	34	32	39	41	33	44	42	20	31	44	49	43	27	43	39	22	45	34	35	29	29	39	49	46	30	35
chr1_547583	20	19	31	26	17	21	25	20	14	20	27	27	23	23	47	26	23	28	28	14	24	15	32	24	32	37	42	36	30	26	36	43	38	43	29	22	40	38	24	36	30	24	32	35	45	24	32	20	28
chr1_435013	22	20	31	26	17	21	25	20	14	20	27	27	25	24	47	26	24	28	28	14	26	15	30	25	33	37	44	36	30	27	36	44	38	43	29	22	42	38	25	35	30	25	33	35	45	24	34	21	29
chr1_254408	23	22	33	20	24	11	28	27	10	20	28	39	39	27	34	27	32	35	20	28	32	13	23	59	28	48	43	50	25	46	40	27	36	48	36	31	71	46	29	27	33	40	23	19	42	38	37	60	17
chr1_435044	19	20	33	20	21	11	27	27	10	20	26	37	39	27	33	27	32	35	22	27	32	13	22	58	28	45	43	50	25	46	39	25	36	48	36	28	70	46	29	26	33	40	27	19	37	38	36	59	17
chr1_250778	20	20	33	20	21	11	26	27	10	20	26	37	39	27	33	27	32	35	22	27	32	12	22	57	28	45	43	50	23	46	39	25	36	48	36	28	70	46	29	26	33	40	27	19	37	38	36	59	17
chr1_416915	19	21	33	20	21	11	26	27	10	19	26	37	39	27	33	27	32	35	22	27	32	12	22	55	28	45	43	50	23	46	39	25	36	48	36	28	69	46	29	26	33	42	27	19	37	38	36	59	17
chr1_520887	17	18	33	19	20	11	26	26	10	18	26	36	39	27	33	27	32	35	22	26	32	12	22	55	28	45	43	50	24	45	39	25	33	46	36	27	67	46	29	26	33	41	27	18	36	38	36	58	17
chr1_520931	17	18	33	19	20	11	26	26	10	18	26	36	39	27	33	27	32	35	22	26	32	12	22	55	28	45	43	50	24	45	39	24	33	46	36	27	67	46	29	26	33	41	27	18	36	38	36	58	17
chr1_434987	16	15	29	19	20	10	26	28	10	18	26	35	39	27	31	27	30	35	22	26	32	12	22	55	27	45	43	50	23	45	39	23	33	46	36	26	67	46	29	26	32	41	24	18	36	38	35	54	16
chr1_1121700	28	19	36	28	23	23	32	31	16	16	37	46	38	41	46	47	50	43	51	32	54	28	28	49	60	41	57	45	52	46	47	31	48	46	35	32	64	63	30	41	44	40	34	58	61	28	73	57	46
chr1_416931	26	34	48	30	19	22	17	23	20	15	33	36	50	22	78	47	58	32	34	11	32	33	42	24	62	34	35	47	38	18	36	50	46	59	32	32	55	47	13	27	60	29	32	50	37	36	48	59	26
chr1_1961422	18	24	41	19	24	18	23	31	15	13	30	38	38	41	63	31	41	67	37	34	41	23	34	54	39	66	46	73	50	36	49	41	40	51	44	40	62	41	32	21	36	35	34	25	59	42	49	34	51
chr1_1768764	14	25	37	15	22	17	22	30	12	12	28	38	38	39	39	31	39	41	35	31	39	22	31	52	40	68	46	36	40	37	50	38	37	50	41	39	58	39	33	15	32	30	34	23	41	37	46	33	50
chr1_1768964	20	20	55	31	44	35	28	32	24	18	48	70	55	50	57	57	66	66	56	48	70	35	36	42	62	56	56	46	69	55	55	67	67	62	44	45	60	73	54	43	45	55	59	44	52	54	59	54	36
chr1_1768765	14	20	57	33	45	35	28	34	25	18	50	73	58	50	59	59	70	66	56	50	73	35	38	43	67	56	57	47	69	55	54	73	71	71	46	49	62	76	53	43	45	55	60	44	54	54	61	56	41
chr1_1943569	12	15	22	55	19	22	23	13	20	19	29	50	38	22	38	33	48	37	44	26	21	21	33	36	41	21	41	23	34	37	38	41	27	57	25	30	36	30	24	27	37	35	22	25	43	43	29	36	22
chr1_1494549	21	17	21	39	11	18	23	32	12	29	32	17	24	29	36	33	29	26	17	25	52	21	23	41	42	27	39	40	24	41	29	30	38	51	33	18	62	31	16	24	25	39	33	28	31	35	46	35	36
chr1_1614170	19	15	19	36	11	17	24	27	11	28	30	17	23	29	36	32	30	28	17	25	52	21	25	38	39	29	37	40	25	38	26	30	40	47	34	18	63	31	15	24	21	37	32	27	29	34	43	34	35
chr1_994490	22	17	55	27	26	17	29	37	20	20	36	33	44	34	59	36	51	44	45	29	35	25	38	44	31	45	28	54	34	34	37	47	41	42	40	30	67	65	37	28	41	32	36	53	53	55	41	51	25
chr1_1485654	24	21	56	27	27	16	30	39	20	21	39	33	45	34	60	38	51	44	46	30	35	30	38	44	31	45	28	54	37	34	37	47	41	42	41	31	67	66	37	30	43	33	36	53	57	54	42	51	25
chr1_1403787	33	56	119	126	104	99	88	115	76	38	122	161	102	105	188	83	175	152	164	82	159	83	91	176	149	90	85	183	194	144	141	91	116	147	150	102	178	122	159	77	124	85	133	159	195	176	138	172	107
chr1_1952310	33	50	126	126	104	100	93	120	85	37	121	160	103	105	183	81	189	152	166	82	152	86	92	169	158	90	81	196	195	153	141	93	116	147	150	106	169	124	161	78	130	90	134	192	200	171	139	174	107
chr1_1558570	29	23	97	83	63	79	73	91	65	27	86	128	96	82	144	65	165	132	143	67	122	60	80	141	109	79	65	142	144	133	107	81	88	112	100	84	142	109	131	56	89	59	82	118	175	128	115	130	84
chr1_1214207	24	24	100	94	66	75	76	80	67	31	55	108	88	80	154	69	167	130	139	66	74	46	77	101	117	71	46	149	143	133	108	61	80	112	111	87	93	106	135	54	83	66	93	139	172	105	124	135	87
chr1_555058	14	23	44	36	18	23	29	20	16	22	20	36	48	37	60	35	35	29	32	35	37	20	35	40	48	33	36	37	34	34	39	27	54	75	36	22	53	40	29	37	40	35	34	36	34	37	36	41	28
chr1_427072	21	21	27	21	12	19	15	12	12	22	52	21	36	22	36	24	42	31	36	33	35	29	37	35	36	22	42	37	35	39	34	32	31	52	31	43	51	40	24	30	30	24	37	27	37	37	42	41	21
chr1_573884	19	20	30	25	13	17	16	16	12	24	53	21	36	22	36	27	42	29	36	31	34	27	37	36	37	22	41	37	47	39	35	32	32	54	36	43	47	38	24	32	31	25	37	27	40	37	42	40	22
chr1_524013	14	30	28	16	31	17	18	22	12	18	33	35	31	29	35	21	35	47	29	22	25	21	38	40	20	39	29	24	33	31	36	32	26	44	41	13	48	36	24	27	35	24	27	28	31	27	27	29	32
chr1_573885	12	28	28	16	30	17	19	22	12	18	34	35	31	29	35	21	35	47	29	22	25	21	37	40	20	39	29	25	33	31	36	32	26	44	41	15	48	36	24	27	35	24	27	28	31	27	27	29	32
chr1_523977	14	27	27	16	30	17	20	22	12	18	35	36	31	29	32	23	34	48	30	24	25	21	37	41	21	42	32	25	33	31	39	31	26	44	44	16	48	37	24	28	35	24	27	28	31	27	29	31	32
chr1_523970	11	21	47	49	27	36	31	42	29	30	41	52	38	51	54	33	46	42	47	37	40	44	49	40	63	50	63	49	64	48	48	44	60	79	57	43	64	53	19	40	58	38	62	51	61	42	37	63	44
chr1_495115	13	23	45	49	27	36	31	42	29	29	42	53	37	51	54	32	44	40	46	37	40	44	49	41	63	49	66	49	64	47	48	43	60	79	55	43	64	53	19	40	56	38	62	51	61	42	38	63	44
chr1_587846	21	25	43	37	20	51	50	39	28	40	90	87	43	25	61	49	19	39	30	40	35	23	24	46	64	57	62	62	58	37	46	56	40	78	39	28	82	68	38	34	14	58	59	27	53	69	55	40	42
chr1_587862	23	23	24	37	20	50	50	36	28	40	90	87	43	26	61	49	19	39	30	40	35	23	22	46	65	57	62	59	58	39	50	33	39	78	39	28	82	66	38	34	14	63	36	27	53	69	56	40	42
chr1_313440	23	23	43	38	21	51	50	39	28	40	91	88	43	25	61	49	19	40	30	40	35	23	24	47	65	59	62	62	59	36	47	57	42	78	36	28	82	70	38	34	14	58	65	27	54	69	57	40	42
chr1_588019	41	24	26	29	14	33	31	22	16	30	41	52	36	24	50	41	15	27	23	20	33	19	19	37	36	45	23	39	46	18	27	44	18	43	21	19	64	36	16	22	12	24	37	17	35	44	40	22	25
chr1_587787	41	25	26	29	15	34	31	22	16	30	41	52	36	24	50	41	15	27	23	20	33	19	19	37	36	45	23	39	46	18	29	45	18	44	21	19	65	36	16	22	12	24	37	17	35	44	41	26	26
chr1_587825	22	19	46	40	47	25	35	37	22	30	50	61	53	49	74	42	41	59	43	46	41	26	59	53	44	51	53	57	73	45	64	43	48	44	59	60	78	49	43	43	49	55	32	59	62	61	43	70	29
chr1_1108870	21	20	46	40	48	25	36	37	23	31	50	61	54	49	76	42	41	60	44	47	41	26	60	53	44	51	53	57	76	45	64	43	48	44	60	61	78	49	43	43	49	55	32	60	62	62	43	70	29
chr1_1403821	16	19	25	29	27	20	23	17	17	19	33	49	37	38	46	33	24	42	35	30	38	22	40	28	35	36	36	36	38	37	42	24	24	29	35	38	52	38	30	32	36	37	25	40	44	45	28	53	20
chr1_2291619	14	20	34	31	34	16	29	29	17	19	33	40	39	33	46	25	28	39	35	34	26	20	40	43	32	38	39	36	38	35	45	20	37	32	44	38	53	38	23	33	26	31	17	40	38	45	35	53	27
chr1_1968783	14	15	39	30	22	27	24	37	25	28	39	36	48	41	59	34	37	47	37	31	36	21	41	48	37	27	54	60	55	37	47	33	42	56	52	35	62	43	33	21	37	38	36	48	66	53	55	41	24
chr1_1968815	15	19	34	34	20	21	30	27	16	28	28	30	46	29	50	37	49	45	27	30	34	30	32	38	55	42	36	44	43	33	34	29	45	55	41	35	45	37	22	24	37	37	24	32	40	27	42	41	33
chr1_2291532	12	18	36	39	22	20	35	25	19	30	30	36	37	26	37	32	35	36	29	34	46	30	33	36	56	48	46	39	39	33	35	28	58	61	41	36	49	39	22	24	37	46	24	36	39	34	50	53	42
chr1_520839	12	27	47	17	19	35	21	36	31	22	36	35	49	33	61	56	34	60	28	37	20	38	36	33	35	36	36	54	59	30	33	37	37	43	52	43	43	60	24	31	43	45	39	50	55	47	34	34	30
chr1_709640	12	26	46	16	16	33	24	33	34	22	36	35	53	33	65	56	39	66	30	37	20	39	40	33	35	36	36	59	63	34	36	37	37	43	54	40	43	64	24	29	48	42	40	52	56	46	34	34	27
chr1_709635	20	17	49	25	35	42	32	42	43	31	51	53	60	46	75	64	40	72	33	42	29	48	45	65	54	75	59	70	62	59	43	41	35	43	60	46	68	79	36	55	57	44	46	59	59	63	56	57	40
chr1_818252	14	18	40	17	20	14	16	24	28	14	22	29	32	34	35	33	32	38	40	32	25	26	35	49	32	25	40	41	30	36	34	33	26	51	37	22	41	37	40	27	47	23	27	39	39	40	30	47	25
chr1_175376	14	25	12	19	17	19	22	19	16	22	21	34	24	20	44	34	41	31	30	36	25	21	25	39	33	33	44	32	33	25	28	36	34	59	27	20	37	24	18	19	18	18	29	30	25	21	44	34	22
chr1_144361	14	23	12	21	17	19	22	19	16	23	21	31	24	18	42	35	41	31	30	37	25	22	25	39	33	32	43	32	33	26	28	36	36	59	27	20	37	24	18	20	18	18	29	30	25	21	40	34	22
chr1_26099	15	19	22	48	21	16	30	18	15	24	22	39	40	36	43	27	35	43	24	23	28	24	33	29	40	37	31	48	55	36	37	24	23	52	42	21	50	33	28	37	35	34	30	40	34	47	44	48	22
chr1_11713	15	19	22	48	21	16	30	18	15	24	22	39	40	36	42	27	35	43	24	22	28	24	34	29	41	37	31	47	52	36	37	25	23	53	42	21	49	33	27	37	35	33	30	38	33	46	44	48	21
chr1_985138	14	18	37	31	29	33	26	26	25	25	30	28	37	31	43	41	36	37	32	26	35	19	35	36	54	43	41	33	40	27	57	35	44	64	36	24	52	39	22	28	38	24	36	44	41	36	39	38	31
chr1_8447042	17	17	41	38	14	26	14	28	16	33	20	32	31	27	48	37	44	33	22	22	28	21	17	22	49	33	33	19	42	22	27	28	47	49	21	19	40	24	17	14	34	38	39	33	30	21	22	46	39
chr1_2652952	16	15	42	38	16	24	15	29	16	37	20	35	32	31	57	40	53	34	24	25	31	22	19	22	51	36	35	20	48	22	28	29	53	47	22	18	43	27	17	13	37	41	45	38	33	25	21	49	40
chr1_2738018	15	15	42	37	16	23	15	28	15	36	20	35	33	31	57	40	53	36	24	23	32	22	20	22	51	35	34	20	48	22	28	30	52	48	22	18	45	26	18	15	38	42	46	38	33	25	21	48	40
chr1_2551283	16	15	42	36	16	23	18	24	16	36	21	40	35	32	60	42	53	38	24	24	33	22	19	22	51	35	33	20	48	22	32	32	55	47	22	17	46	25	18	15	39	40	41	39	33	26	23	48	38
chr1_2316236	16	15	42	35	15	23	18	23	16	36	21	36	35	32	60	42	50	37	24	23	33	23	18	21	50	35	29	21	44	24	29	33	52	46	22	16	45	26	18	14	39	40	41	38	33	25	18	48	38
chr1_3270082	16	13	38	31	15	22	16	25	16	31	19	35	34	26	56	43	49	36	25	22	31	22	18	21	48	35	29	19	45	25	27	33	49	40	21	15	44	26	18	10	37	39	38	36	28	24	17	50	36
chr1_3270004	14	13	50	42	19	28	20	34	18	38	23	43	45	37	62	52	63	41	26	25	41	27	22	26	60	37	39	25	51	28	37	39	75	68	39	22	53	33	21	25	49	48	53	41	39	32	24	58	48
chr1_1316281	15	28	38	39	15	35	33	30	29	28	34	34	35	30	33	36	35	33	35	31	41	34	33	37	39	54	62	41	34	44	46	35	29	45	36	36	71	34	24	41	34	42	36	38	35	35	43	49	45
chr1_2476089	15	17	24	22	17	24	24	25	15	17	21	30	30	15	21	35	23	32	23	28	18	14	27	47	20	20	34	33	20	24	27	30	28	45	14	24	36	33	23	30	25	19	27	30	22	23	39	42	24
chr1_972903	18	17	24	22	17	24	23	25	15	17	21	29	30	16	21	35	23	32	23	29	17	14	27	47	20	20	34	33	20	24	27	30	28	45	13	24	38	33	24	28	25	18	27	30	22	23	38	39	24
chr1_972901	17	21	31	18	23	34	23	13	27	20	15	28	42	35	31	24	41	31	35	19	25	21	34	21	30	42	41	24	32	27	26	32	28	43	33	30	34	32	14	18	40	25	32	39	33	34	36	39	20
chr1_2480894	16	19	30	16	19	29	16	10	19	16	11	22	33	27	28	17	37	30	28	16	21	19	25	13	17	28	31	20	24	26	19	25	24	34	24	30	30	27	13	15	32	18	22	39	32	24	31	29	15
chr1_3232218	21	16	48	20	28	24	24	20	26	14	37	36	48	27	53	31	75	55	54	21	21	32	46	33	36	28	37	57	72	25	35	54	32	34	45	27	36	56	37	25	56	23	37	53	60	40	37	25	35
chr1_1693895	13	24	38	36	25	33	32	29	27	20	27	47	52	31	66	46	53	53	47	27	37	28	64	32	71	36	47	68	56	36	33	61	43	38	60	39	57	63	33	34	35	37	33	52	67	65	38	35	17
chr1_3007857	27	20	47	40	51	36	36	41	39	19	47	58	60	52	72	56	57	61	47	37	59	24	65	47	57	69	81	50	64	47	62	42	55	78	62	46	74	86	41	49	69	58	44	62	78	55	58	61	42
chr1_2828062	24	20	47	40	51	36	36	41	39	19	47	58	60	52	72	56	57	61	47	37	59	24	65	48	57	70	83	50	65	47	62	42	55	78	64	46	74	74	41	50	69	58	44	62	79	55	58	61	42
chr1_3051344	14	22	49	42	51	37	36	41	36	19	45	55	64	53	74	56	59	63	49	36	61	25	61	43	57	63	79	45	61	46	63	44	57	80	63	50	75	74	40	49	73	61	43	58	77	54	61	69	42
chr1_2753609	14	19	35	19	29	21	21	28	27	10	28	38	36	34	43	34	28	32	29	25	25	12	40	24	27	44	53	33	36	25	37	20	28	37	28	30	35	41	26	24	37	31	26	34	43	38	32	33	36
chr1_3232225	12	17	33	22	24	27	45	25	20	10	31	28	33	26	37	25	24	21	34	37	33	20	33	35	23	41	43	36	33	25	56	37	38	47	38	33	43	34	19	24	27	33	31	39	30	24	28	34	32
chr1_2551469	15	25	51	30	22	17	23	21	14	14	24	52	32	32	55	32	33	34	24	24	33	17	37	45	55	44	47	46	39	31	40	36	46	66	29	31	50	33	25	34	31	40	36	29	41	35	38	41	33
chr1_3258356	19	27	51	31	21	17	22	21	14	16	21	50	32	31	56	33	35	37	19	26	34	17	39	54	57	43	48	44	40	31	42	36	49	70	31	31	52	34	26	35	32	42	36	27	41	36	38	42	32
chr1_2542605	17	25	31	31	16	24	30	25	13	15	28	24	30	34	44	25	38	25	37	20	45	25	34	36	46	41	41	36	32	30	37	23	38	54	33	25	52	34	14	37	36	51	23	22	30	30	39	34	35
chr1_2542638	19	23	31	31	16	25	30	25	13	15	28	24	30	34	44	25	38	25	37	20	45	25	34	36	46	41	41	36	32	30	37	23	38	54	33	25	52	33	14	37	36	51	23	22	30	30	39	34	35
chr1_3638133	19	25	30	31	16	26	30	25	14	15	28	24	31	34	43	25	36	27	37	20	45	25	38	37	45	42	39	36	33	29	37	24	38	54	33	25	51	33	15	35	37	49	22	21	31	30	22	31	35
chr1_3494518	19	21	30	31	15	24	28	25	14	15	27	23	31	31	42	25	37	26	37	20	42	23	36	34	42	41	38	34	32	29	35	23	36	53	32	23	48	33	15	33	37	44	21	20	28	30	37	31	35
chr1_1916881	13	25	32	23	18	25	38	28	26	21	32	29	42	45	53	24	31	21	37	23	31	18	31	32	41	34	36	51	47	36	27	14	62	36	41	30	46	56	23	26	33	23	38	32	36	29	29	45	30
chr1_3898807	19	25	28	19	12	22	33	23	20	21	23	22	36	39	36	21	24	30	32	23	23	19	25	25	36	28	27	44	36	30	21	19	43	31	36	23	33	30	18	21	29	18	34	27	30	21	27	38	27
chr1_3808291	18	27	28	18	12	20	35	24	20	20	23	23	36	33	36	21	22	29	29	19	20	18	22	25	31	26	26	39	30	28	18	17	41	25	34	25	29	30	19	20	21	12	34	20	26	21	23	32	25
chr1_3808306	10	19	38	31	21	20	27	20	12	31	28	33	33	39	44	28	36	23	32	25	36	19	35	42	43	41	51	37	43	52	53	28	49	63	34	28	45	42	20	31	22	34	27	31	36	25	38	54	21
chr1_1285042	20	16	42	50	24	24	54	30	22	28	47	64	72	64	74	52	64	61	50	52	46	46	49	40	73	55	47	56	89	81	64	45	52	72	48	36	66	69	31	62	58	59	41	67	64	59	57	51	34
chr1_1994284	20	16	42	50	24	24	54	30	22	28	47	64	72	64	74	52	64	61	50	52	46	46	49	40	74	55	47	56	89	81	64	45	52	72	48	36	66	69	31	62	58	59	41	67	64	59	57	51	34
chr1_1994309	14	22	46	50	26	26	54	30	24	29	48	64	69	63	71	48	64	61	50	51	48	48	50	39	76	56	48	58	88	82	66	47	51	72	48	37	68	69	31	63	58	60	38	66	62	58	57	53	34
chr1_2437109	14	21	77	46	51	46	46	45	42	32	58	65	106	53	91	82	80	93	84	63	73	32	85	90	76	69	70	100	70	87	63	93	63	85	69	57	95	108	45	43	86	54	67	91	79	84	83	82	56
chr1_1547551	18	23	79	46	51	46	47	46	41	32	60	66	106	55	91	80	81	94	87	65	77	35	86	95	79	73	73	100	73	93	66	94	67	85	71	55	98	109	46	48	87	54	68	91	79	85	87	85	58
chr1_1826297	22	29	54	35	30	38	38	37	32	28	31	40	68	26	50	48	54	58	52	37	45	21	47	42	48	39	46	58	41	37	35	60	37	52	48	45	60	60	32	22	50	32	40	64	48	62	44	58	46
chr1_1407464	14	18	39	50	46	43	32	29	32	30	32	31	55	32	61	38	42	55	56	43	59	23	50	46	28	51	41	60	69	46	57	53	40	71	43	28	61	50	24	24	44	13	51	53	46	63	53	51	36
chr1_3022766	13	24	41	23	11	19	21	14	20	13	32	48	50	49	55	36	35	25	27	28	37	30	37	53	42	31	52	43	47	50	47	28	41	45	50	34	42	46	23	25	30	56	28	45	45	42	43	47	35
chr1_1572941	10	19	52	25	22	33	28	24	28	21	34	45	61	54	75	43	43	47	38	35	44	38	43	52	67	42	62	57	61	54	63	37	46	57	74	42	63	64	37	27	43	62	36	67	64	60	60	57	46
chr1_1572948	12	17	51	27	21	32	26	23	28	21	36	47	59	52	74	43	42	47	36	34	43	37	43	52	65	39	61	56	61	54	62	36	44	56	70	41	62	63	34	26	44	61	36	61	62	57	58	56	45
chr1_1583917	11	17	35	37	50	53	47	51	28	22	44	63	65	45	72	44	70	48	51	50	43	41	55	48	77	45	49	93	70	50	54	66	47	85	61	40	78	65	53	45	45	51	47	61	67	72	54	74	52
chr1_1904969	19	25	45	35	26	21	21	23	34	34	43	48	58	40	67	41	55	43	36	38	16	29	48	56	48	33	49	44	68	40	42	43	42	53	61	32	67	51	35	52	22	33	31	46	33	36	49	48	32
chr1_1628401	21	26	34	31	17	17	19	15	32	28	39	42	34	37	46	36	36	33	37	36	15	27	37	51	35	31	40	30	34	38	38	37	37	45	50	28	62	35	32	47	21	27	24	38	32	33	40	36	33
chr1_3188985	19	25	37	30	17	17	20	18	30	30	36	38	51	29	48	36	39	34	36	35	14	24	35	39	31	29	40	30	53	36	35	38	36	41	49	27	58	39	28	37	22	28	22	38	31	27	39	37	32
chr1_1317493	21	25	36	24	16	17	16	18	26	28	31	30	40	27	38	26	29	34	33	32	12	20	28	38	22	25	34	26	40	29	31	32	27	37	46	22	49	31	20	36	20	27	17	34	26	23	29	33	30
chr1_1646030	17	23	47	24	34	24	22	27	22	17	29	59	61	44	59	58	39	60	39	37	29	34	57	45	41	29	34	52	76	46	48	41	27	53	49	31	56	68	42	23	43	19	46	52	75	55	30	31	27
chr1_1583899	15	22	48	24	35	25	22	27	22	17	29	59	66	44	60	58	39	64	39	37	30	34	57	45	41	31	35	52	76	46	48	41	27	55	49	31	57	68	42	23	43	20	47	52	75	55	30	31	27
chr1_1768788	14	21	48	24	37	26	22	27	22	17	28	58	66	44	61	58	39	64	37	43	31	35	57	45	41	30	33	53	80	47	48	41	27	55	50	31	57	70	42	23	44	20	47	59	75	56	29	31	29
chr1_2898262	17	15	30	29	41	20	29	37	20	20	43	38	57	46	50	33	37	50	52	49	29	25	39	34	39	47	53	37	54	42	48	51	42	47	55	36	56	54	33	27	39	40	34	52	41	39	42	53	43
chr1_2898255	17	21	35	24	22	18	30	22	27	10	37	40	34	35	41	20	32	43	42	30	31	22	46	42	27	38	41	40	40	40	38	36	40	35	39	41	42	36	25	31	22	32	22	38	40	39	42	30	28
chr1_2738020	11	17	40	24	27	19	37	28	20	29	45	58	46	46	59	26	35	34	44	48	45	32	35	60	70	68	65	49	50	63	42	45	47	60	42	35	74	37	37	45	32	29	37	33	37	28	57	50	47
chr1_1768754	12	21	37	17	14	17	31	24	15	27	44	42	32	44	49	22	28	29	34	35	36	31	34	47	61	53	55	42	37	49	29	35	41	41	30	30	64	33	32	27	24	21	27	23	32	24	44	43	40
chr1_2725495	11	20	37	17	13	19	28	24	14	27	44	37	32	41	49	21	28	29	32	34	30	30	34	44	58	53	49	42	37	46	26	33	38	39	28	30	62	28	30	23	24	20	27	23	32	23	45	41	40
chr1_2753633	10	19	38	15	12	17	26	22	14	29	41	34	33	36	46	19	27	28	29	34	29	28	32	42	53	45	46	40	36	44	23	31	38	34	24	30	53	27	29	23	23	17	28	18	30	22	45	36	36
chr1_1628146	13	24	41	29	37	24	27	38	21	25	35	47	41	24	54	38	53	39	45	30	42	19	36	51	50	50	70	44	46	41	55	32	41	52	35	30	62	36	33	42	45	38	32	37	64	41	30	41	27
chr1_2970957	16	25	29	37	19	22	34	19	30	17	38	40	40	33	45	39	34	33	51	37	48	33	30	41	46	47	41	33	36	35	52	40	42	53	44	33	55	37	35	28	27	39	38	42	34	32	28	52	46
chr1_2476076	19	21	36	30	32	40	36	34	27	34	38	37	65	21	70	34	53	37	59	28	49	40	51	28	47	47	37	58	55	35	33	53	49	45	59	53	61	48	32	24	49	35	49	54	51	41	38	30	24
chr1_1121739	11	22	36	32	34	40	38	39	27	35	39	39	65	21	70	35	53	38	64	30	50	45	51	29	50	46	38	58	55	37	34	56	49	44	60	54	65	48	33	24	49	35	49	54	51	41	40	30	26
chr1_2480933	18	23	62	40	34	35	31	40	22	36	57	44	68	51	68	64	55	68	53	38	43	34	49	44	58	44	65	54	50	47	70	60	57	67	50	44	71	72	40	52	45	33	62	67	56	68	57	46	30
chr1_948175	17	25	62	40	34	35	30	39	20	36	55	42	65	50	68	64	55	67	53	36	42	34	51	44	57	43	64	52	49	46	68	58	57	69	50	43	71	68	39	48	44	30	57	64	52	67	56	47	30
chr1_948195	18	25	62	40	30	35	30	39	20	36	55	42	65	50	68	64	55	67	53	36	42	31	51	42	56	42	64	52	49	46	66	58	56	68	50	43	69	68	39	48	44	30	57	64	52	67	56	47	29
chr1_948213	17	25	62	40	30	35	30	39	20	36	55	42	65	50	68	64	55	67	53	36	42	31	51	42	56	42	64	52	49	45	66	58	56	68	50	43	69	68	39	48	44	30	57	64	52	67	56	47	29
chr1_948215	14	25	62	40	30	35	30	39	20	36	55	42	65	50	68	64	55	67	53	36	42	31	51	42	56	42	64	52	49	45	65	58	56	67	49	43	68	68	39	48	44	30	57	64	52	67	55	47	28
chr1_947934	19	26	45	25	33	22	21	33	28	30	43	37	45	38	43	49	42	39	47	45	29	20	33	43	45	31	44	36	31	30	41	31	32	51	42	43	68	53	37	32	38	47	28	44	41	46	72	47	34
chr1_2514113	15	31	45	24	31	22	21	33	27	28	39	35	45	35	41	49	42	39	45	41	28	20	33	42	40	30	42	34	31	29	40	30	30	48	40	43	67	53	36	32	38	45	28	44	44	43	67	45	33
chr1_994533	17	32	45	24	30	22	21	33	27	28	39	35	45	35	41	49	42	39	45	41	28	20	33	42	40	30	42	34	31	29	40	30	30	48	40	43	67	54	36	32	38	45	28	44	44	43	66	44	33
chr1_994522	16	21	46	36	40	34	37	43	19	26	37	41	60	36	50	50	53	43	43	35	41	29	49	35	36	38	41	64	60	36	41	48	35	40	64	44	41	46	28	21	41	42	40	64	54	42	40	41	38
chr1_495111	11	15	53	45	53	41	50	47	20	35	43	63	70	43	68	59	68	48	48	41	61	49	61	64	67	71	86	71	73	42	63	59	62	93	76	49	88	72	45	28	47	58	47	76	68	65	75	75	54
chr1_520881	14	21	35	37	34	22	43	29	46	34	38	54	64	58	55	38	42	38	44	43	47	24	48	42	64	61	59	52	58	47	70	38	63	62	51	50	82	68	40	53	54	47	46	59	55	41	53	53	55
chr1_307149	14	27	16	23	18	16	27	14	33	22	24	38	40	39	33	31	26	24	31	29	31	13	37	28	47	42	41	28	33	29	53	23	44	47	31	32	47	37	27	32	36	29	37	38	37	30	31	35	35
chr1_3203867	18	17	27	21	32	24	21	29	15	16	17	40	37	19	38	35	30	21	29	21	21	19	37	26	36	24	27	43	35	20	21	36	17	39	37	23	49	36	18	26	25	24	26	41	40	37	35	20	16
chr1_175390	19	19	28	21	32	25	20	31	15	16	16	40	41	19	41	35	30	23	30	23	21	20	38	27	36	24	28	43	35	20	23	36	16	38	37	24	48	41	18	25	27	24	27	41	46	38	36	19	17
chr1_144391	19	15	31	20	34	24	21	31	16	17	18	42	39	19	40	37	32	22	31	24	21	19	37	27	37	24	30	43	36	20	24	36	20	39	36	24	50	37	18	27	29	24	27	42	41	39	37	20	17
chr1_554833	17	20	30	19	23	18	17	23	19	20	29	46	37	25	52	34	34	42	35	32	33	23	41	32	43	36	51	47	57	34	42	39	38	53	33	35	45	37	24	20	25	27	33	32	55	25	32	33	24
chr1_547542	17	20	50	26	18	21	23	29	10	18	48	50	59	45	69	41	49	52	51	30	38	26	49	41	25	43	61	53	69	29	39	40	32	54	57	37	65	53	33	23	67	40	41	52	52	53	43	47	18
chr1_547604	32	49	58	36	41	44	40	39	18	27	45	52	85	71	76	54	65	55	58	39	47	35	48	56	57	48	73	75	71	46	71	53	51	68	60	49	96	66	45	34	40	57	11	69	69	22	66	83	34
chr1_547635	16	23	31	22	13	25	13	42	24	17	35	35	49	29	49	45	38	27	29	21	26	29	48	52	47	35	52	45	44	48	22	40	36	41	40	38	52	38	30	25	29	24	40	52	51	39	33	47	44
chr1_555021	14	23	31	21	13	25	13	42	24	17	33	27	51	28	49	45	38	28	29	18	26	29	52	51	44	36	47	46	45	47	22	42	40	41	40	38	53	39	30	24	31	24	39	54	54	41	32	46	44
chr1_1613920	22	21	37	23	13	10	17	26	11	16	29	35	40	25	37	35	36	28	35	11	19	20	35	34	39	34	42	47	39	32	36	24	36	45	42	29	52	28	25	25	33	30	12	39	38	38	34	50	36
chr1_1961429	21	21	37	23	13	10	17	26	11	16	29	35	40	25	37	35	36	28	35	11	19	20	35	34	39	34	42	47	39	32	36	24	36	45	42	29	52	28	24	25	33	30	12	39	38	38	34	50	36
chr1_1751727	22	20	37	23	13	10	16	26	11	16	29	31	39	25	36	35	35	27	34	10	19	20	35	34	39	34	40	47	38	32	36	24	32	44	41	29	51	28	24	25	33	27	12	39	37	38	33	48	36
chr1_2664596	22	19	37	23	13	10	16	26	11	16	29	31	40	25	37	35	36	27	34	10	19	20	35	34	39	34	40	45	38	32	36	24	32	43	41	29	50	27	24	25	33	27	12	39	38	38	33	48	36
chr1_3231985	15	17	46	39	33	26	33	35	10	24	47	50	44	37	65	52	38	53	50	38	39	21	48	47	57	55	51	51	64	50	55	43	44	46	60	39	53	60	21	36	48	39	46	61	32	49	46	42	42
chr1_2854866	12	12	44	43	24	33	29	29	38	36	34	53	72	38	54	39	41	41	38	43	37	25	43	44	59	40	44	55	67	48	53	41	55	75	45	32	74	61	30	33	48	52	37	52	61	44	58	54	41
chr1_3130287	12	18	44	44	24	33	30	29	38	38	34	53	72	38	54	38	41	41	37	42	37	27	43	45	59	41	44	55	67	49	53	41	61	75	46	32	78	61	30	33	48	53	38	52	61	45	58	55	41
chr1_2551313	10	19	33	34	17	24	21	24	29	34	27	39	38	32	37	36	36	36	31	32	32	21	33	36	46	36	38	41	37	41	46	37	40	55	38	30	44	34	24	31	37	34	28	37	37	38	42	40	33
chr1_3051386	29	20	38	34	19	32	42	28	36	19	47	46	40	34	33	33	39	33	48	41	36	30	39	48	75	54	43	36	33	41	58	35	43	70	36	32	75	33	31	43	31	55	33	33	39	37	44	41	23
chr1_2835454	17	14	49	41	24	40	56	40	42	38	49	65	66	42	66	54	49	68	52	45	45	33	59	58	89	62	50	48	70	49	66	51	55	96	45	43	93	56	34	56	40	61	57	66	69	43	63	52	28
chr1_2828056	14	12	49	28	43	24	24	35	30	23	48	39	52	62	55	35	37	42	52	33	48	27	38	36	63	42	59	26	60	37	47	36	56	48	47	29	46	60	26	45	37	37	51	50	27	36	22	39	63
chr1_3062096	12	19	39	32	42	32	35	35	34	30	52	55	68	52	66	60	59	44	51	44	51	35	56	58	48	73	62	40	50	45	76	50	45	81	61	45	74	52	43	56	36	58	42	59	48	53	67	53	46
chr1_3061830	19	19	26	20	16	15	22	14	10	15	32	36	46	31	43	32	34	36	29	28	34	10	43	34	36	43	39	32	27	31	36	27	31	48	32	29	42	43	25	29	27	27	21	44	31	42	48	40	26
chr1_3176892	22	21	38	52	20	27	46	37	31	42	49	44	37	53	42	34	35	37	42	28	41	16	33	39	53	53	51	27	48	58	54	35	53	74	45	42	69	45	43	36	48	54	31	36	26	38	52	41	42
chr1_4463810	22	18	38	52	20	27	46	36	30	42	49	44	37	54	42	34	35	37	41	28	41	16	33	39	53	53	51	26	48	58	54	35	53	73	45	42	67	45	43	35	48	53	31	36	26	38	52	41	42
chr1_4669416	23	20	38	52	20	27	44	36	30	42	49	44	37	54	42	33	35	37	40	27	40	16	31	39	53	53	51	26	48	57	54	35	53	73	44	42	67	45	43	35	48	53	31	36	26	38	52	41	42
chr1_4346635	23	21	36	50	20	27	43	34	30	44	48	42	37	52	42	33	33	37	39	25	40	16	31	39	50	53	51	26	48	55	54	35	53	72	43	42	65	45	43	35	48	52	30	36	25	37	52	40	42
chr1_4669732	26	21	36	52	20	27	43	34	30	44	48	42	37	50	43	33	33	37	39	25	40	16	31	40	50	53	51	26	48	54	53	35	53	72	45	42	65	45	43	35	48	52	30	36	25	37	52	41	42
chr1_4669675	27	21	36	52	20	27	43	34	30	44	48	42	37	50	43	33	33	37	39	25	40	16	31	40	50	53	51	26	48	54	53	35	53	72	45	42	64	45	43	35	48	52	30	36	25	37	52	41	42
chr1_4669476	11	10	41	47	33	31	25	56	36	24	48	40	61	52	74	39	53	36	44	62	53	37	76	46	48	55	42	59	56	39	54	75	51	73	57	37	71	54	37	46	54	38	47	78	57	69	61	65	43
chr1_4473164	10	20	36	38	26	26	19	34	28	23	33	36	34	43	33	25	35	27	34	33	40	35	37	44	42	34	35	36	42	30	42	33	37	57	41	27	51	35	32	38	35	27	34	37	34	33	47	49	38
chr1_5019323	10	23	34	34	24	19	15	28	22	21	17	29	34	35	33	17	34	18	26	33	28	24	37	35	35	29	33	37	38	24	31	33	28	46	34	24	46	33	29	29	33	21	25	37	34	33	36	38	31
chr1_5607228	13	21	34	22	21	17	24	21	16	16	25	21	26	19	20	34	24	20	34	19	31	16	30	30	30	28	35	24	25	19	28	31	20	38	34	24	30	36	16	18	19	26	27	35	36	35	26	38	29
chr1_6289282	24	19	40	49	27	33	44	24	25	20	46	59	33	58	33	34	33	33	51	34	59	33	35	41	58	48	62	39	35	47	60	33	50	58	63	31	69	37	49	43	39	53	36	39	37	36	60	60	37
chr1_4996920	21	19	92	74	61	50	65	52	42	39	66	82	94	69	100	102	71	83	82	65	83	60	100	67	85	73	101	73	96	78	98	63	80	97	95	53	100	92	71	68	82	80	72	97	90	104	83	108	64
chr1_5090270	27	33	28	35	38	19	29	30	30	22	36	53	34	31	41	47	30	33	36	35	43	28	39	28	50	49	49	41	33	24	34	30	48	39	39	34	58	43	40	21	42	32	31	28	42	41	36	45	31
chr1_5901153	16	19	36	31	31	15	12	22	12	12	38	40	44	36	39	37	37	32	33	30	28	33	30	29	25	29	32	26	38	25	29	27	40	42	30	26	47	35	24	31	32	38	40	37	30	35	30	38	23
chr1_5901373	16	22	36	31	31	16	12	24	12	12	38	41	44	36	40	37	37	33	34	30	28	34	31	29	26	30	32	26	38	25	29	27	40	42	31	26	48	37	24	34	34	39	40	37	31	36	30	38	23
chr1_5089551	15	21	36	31	31	16	12	24	12	12	38	41	44	36	40	37	37	33	34	30	28	34	31	29	26	30	32	27	38	25	29	27	40	43	32	26	48	37	24	34	36	39	40	37	31	36	30	38	23
chr1_3808346	22	18	49	37	36	12	37	16	27	42	33	34	51	38	53	32	35	52	43	28	33	30	35	45	52	36	32	56	57	42	42	36	34	28	36	38	52	40	34	28	39	32	26	38	49	32	55	38	50
chr1_3808367	22	24	47	37	34	12	37	15	27	42	33	34	51	38	52	31	34	49	43	28	32	30	33	44	50	36	32	54	57	42	41	36	34	28	34	38	49	38	34	28	38	30	28	37	49	33	55	37	49
chr1_3893717	21	24	47	37	33	12	37	15	26	42	32	33	51	38	52	31	34	49	42	28	32	30	33	43	50	36	32	54	57	42	41	35	33	28	35	38	49	38	34	27	38	30	28	35	49	33	56	37	47
chr1_3893726	15	20	58	33	36	21	44	31	12	22	57	59	74	35	65	51	79	55	70	53	61	34	62	53	59	51	78	65	53	55	54	58	64	88	74	59	78	90	47	43	57	57	49	68	53	65	53	66	40
chr1_8693381	13	21	60	31	41	20	44	31	12	22	58	60	72	35	66	51	79	54	68	55	61	34	60	53	60	53	77	66	52	56	55	59	66	90	74	59	76	97	48	44	58	59	51	70	56	69	54	67	40
chr1_3813378	13	15	30	21	37	20	26	23	20	27	31	45	39	31	41	37	45	32	32	39	26	28	26	37	34	39	45	33	48	34	40	35	47	57	55	33	55	45	21	26	27	31	28	28	44	42	24	47	31
chr1_3813400	13	13	25	16	23	16	24	18	17	22	22	38	28	28	33	33	38	23	26	35	15	19	20	35	28	33	33	26	40	29	31	27	32	46	42	33	45	37	17	20	26	25	24	22	26	31	19	39	27
chr1_3741504	18	14	30	25	22	23	18	31	26	20	37	41	34	35	33	34	34	29	40	12	28	10	33	29	33	42	34	33	40	30	34	17	39	38	24	25	34	37	22	18	25	37	31	30	34	38	38	24	23
chr1_4108681	16	18	53	46	42	41	42	50	42	34	61	53	79	60	78	57	47	49	61	31	45	20	52	49	83	75	70	60	71	49	65	42	60	58	43	47	75	69	46	44	65	54	49	56	77	70	63	45	43
chr1_4108680	19	27	52	40	31	29	40	34	42	37	57	60	47	60	66	48	71	57	31	44	40	42	58	72	31	54	56	60	61	43	75	63	49	85	45	39	51	58	46	46	57	33	34	61	67	54	61	58	35
chr1_4108727	10	13	30	33	23	15	29	31	28	30	27	33	34	24	53	28	29	32	44	25	30	33	33	32	57	28	39	42	54	34	29	25	27	40	37	33	45	52	26	36	31	25	33	31	33	31	38	44	33
chr1_3888197	10	12	30	33	22	15	30	31	28	30	27	34	34	24	57	28	29	33	44	25	30	37	36	34	58	28	43	43	56	37	30	26	27	40	39	34	46	51	27	37	32	28	34	33	35	35	42	46	33
chr1_3876023	10	13	28	35	22	14	30	32	27	29	26	37	36	25	57	27	30	35	45	27	29	36	34	34	58	28	44	42	55	38	35	26	28	41	38	34	47	51	28	38	34	27	32	33	36	32	44	50	32
chr1_3875853	25	20	35	40	29	16	34	35	31	40	31	38	35	31	64	30	36	42	40	31	43	33	36	44	71	32	59	43	59	42	43	28	34	48	33	41	55	58	37	52	38	36	43	20	44	43	48	64	40
chr1_3700067	21	19	35	39	29	16	33	35	30	37	29	38	35	30	63	30	36	41	43	31	39	35	35	43	68	32	57	43	59	42	41	28	33	47	33	39	55	57	35	49	38	33	43	36	42	42	48	60	38
chr1_3699881	20	19	35	39	29	16	33	35	30	37	29	38	35	30	63	30	36	40	43	31	39	35	35	43	68	32	57	43	58	42	41	28	33	47	33	39	55	57	35	49	38	33	43	36	42	42	48	60	38
chr1_3420461	24	21	16	17	24	22	19	30	19	26	22	40	29	24	39	28	28	35	19	31	26	18	36	39	48	23	34	29	30	37	40	21	32	32	38	26	51	37	36	24	29	26	29	26	34	32	23	22	27
chr1_3420590	26	21	16	17	24	22	19	30	19	26	22	40	29	24	39	28	29	35	19	31	26	18	36	39	48	23	36	29	30	37	40	21	32	32	38	26	51	37	36	24	29	26	29	26	34	32	23	23	27
chr1_4147113	13	22	30	33	24	25	18	19	16	14	25	25	26	33	32	36	37	31	39	20	21	22	31	26	42	43	35	48	23	37	31	37	30	46	35	21	46	44	27	23	27	35	22	34	32	29	41	43	34
chr1_4669523	13	21	30	33	25	25	18	19	16	14	25	25	27	33	32	37	37	31	40	20	21	22	31	26	42	43	35	48	23	37	31	37	31	47	35	21	46	44	27	23	27	35	22	34	30	29	41	44	34
chr1_4586156	13	20	29	22	25	24	16	32	28	27	28	52	52	47	39	32	21	43	47	27	23	17	35	35	30	23	29	32	45	35	46	33	51	37	46	16	49	53	30	36	36	33	40	35	34	42	30	48	47
chr1_4571433	13	20	29	22	25	24	16	32	28	27	28	52	52	47	39	32	21	43	47	27	23	17	35	35	30	23	29	32	45	35	46	33	51	37	46	16	49	53	30	36	36	33	40	35	34	42	30	48	47
chr1_4586432	14	26	29	22	27	25	16	35	29	27	29	52	53	48	39	32	21	44	50	27	23	17	35	35	31	23	29	34	43	35	46	35	50	37	46	17	49	53	30	37	37	33	43	34	34	44	30	49	47
chr1_4506008	14	26	29	22	27	25	16	35	29	27	29	52	53	49	39	32	21	44	48	27	23	17	35	36	31	23	29	34	43	35	46	36	53	37	47	17	49	53	30	37	37	34	43	34	34	44	31	49	47
chr1_4372185	16	19	32	26	28	15	26	29	28	17	31	39	52	34	60	43	31	47	26	30	26	50	51	33	48	39	41	31	51	33	28	48	31	49	35	33	72	43	29	22	35	28	35	37	43	34	38	48	29
chr1_4156281	18	22	21	15	20	17	20	16	21	23	22	35	35	40	33	23	29	29	30	24	31	10	39	18	33	36	41	30	39	28	21	38	30	44	30	24	45	38	11	15	16	23	24	18	44	34	26	38	21
chr1_4104061	20	18	38	11	28	30	35	25	36	36	34	38	52	35	40	31	48	39	53	35	32	17	22	29	55	30	34	35	42	41	41	32	49	39	42	23	47	45	31	33	30	43	28	39	40	40	44	43	40
chr1_4104082	19	22	35	11	27	30	35	25	37	36	34	38	51	34	40	31	48	39	52	32	32	19	22	28	55	30	34	36	40	41	41	30	48	38	41	23	46	46	31	33	30	42	29	37	37	40	44	40	40
chr1_11889044	19	17	35	11	26	30	35	24	36	36	33	37	51	33	40	29	47	38	51	34	32	15	22	27	55	29	34	34	41	41	40	29	48	38	40	23	45	48	30	33	30	40	28	36	37	38	44	39	40
chr1_4069439	20	19	34	11	26	29	35	25	37	35	33	37	51	33	40	29	46	38	53	33	32	15	22	27	53	32	34	35	41	43	40	29	47	38	40	23	44	46	30	33	30	40	28	37	37	39	47	39	39
chr1_4069495	12	12	41	32	31	16	45	33	22	21	57	60	56	46	61	35	65	37	33	31	51	25	33	41	76	63	63	58	44	41	66	37	59	75	57	38	90	52	44	50	38	43	31	43	51	46	41	72	52
chr1_4069489	12	36	46	35	47	38	44	50	32	21	50	64	57	50	70	58	61	108	84	58	65	33	76	55	66	68	74	95	94	73	91	57	45	83	63	61	58	109	36	49	49	41	43	90	96	89	51	58	47
chr1_4086413	13	21	44	34	32	30	29	27	20	25	38	36	42	45	80	30	47	36	43	33	53	30	47	44	52	41	56	43	54	39	62	56	48	51	59	38	61	40	34	40	44	31	41	50	49	37	37	38	46
chr1_4086407	17	16	44	33	33	30	32	27	20	26	37	36	42	45	80	30	49	36	43	33	55	30	47	46	51	42	56	43	54	39	64	57	50	49	64	38	62	37	36	40	44	30	39	52	49	38	40	43	44
chr1_4616649	19	10	18	21	10	10	17	18	21	21	25	41	25	35	26	18	21	24	30	28	14	13	41	23	28	26	40	59	48	25	33	23	24	25	43	33	30	51	29	19	13	12	20	35	29	33	46	23	19
chr1_4616636	21	12	18	21	10	10	17	17	23	21	24	42	24	35	26	16	19	36	31	27	14	21	41	25	26	27	42	60	49	26	33	34	24	23	42	34	29	52	28	19	13	11	20	36	28	33	44	22	19
chr1_4683629	17	19	15	20	17	11	20	17	16	11	29	18	44	25	30	25	21	19	35	25	15	14	38	36	17	28	21	36	48	27	37	40	16	37	30	28	45	43	30	33	29	17	23	46	41	42	39	28	27
chr1_4616707	21	17	36	29	19	20	26	31	23	22	33	34	32	30	49	22	38	29	33	28	25	29	39	32	37	39	26	41	34	24	28	20	38	55	35	34	46	49	36	29	27	23	34	34	32	40	47	42	32
chr1_4924225	24	18	36	29	19	18	26	31	23	24	31	34	31	30	44	21	35	29	33	28	24	31	38	30	37	39	23	40	34	24	27	20	38	52	35	34	47	48	36	29	27	22	33	33	30	40	44	42	32
chr1_5011136	11	13	44	48	39	30	49	56	36	35	46	46	72	38	71	46	55	66	47	52	52	59	51	71	72	72	52	80	64	71	55	70	66	68	51	43	52	80	37	38	70	50	41	86	52	69	68	63	33
chr1_5600217	12	21	36	32	22	17	33	46	21	27	29	25	42	18	33	25	36	35	26	34	32	35	33	48	47	45	40	34	36	44	24	34	47	42	39	28	30	34	27	22	38	35	27	35	23	41	45	40	32
chr1_5061325	18	20	35	44	29	21	28	30	11	34	30	39	59	36	55	50	38	38	38	32	38	22	44	46	43	34	40	47	52	37	52	60	51	60	65	39	59	57	30	27	39	44	39	50	41	42	58	71	24
chr1_5136785	11	17	26	35	21	20	19	34	41	41	32	53	48	45	50	35	31	43	40	23	25	34	42	49	26	31	44	41	42	28	38	39	45	64	45	38	57	49	37	25	26	45	50	65	62	42	43	37	31
chr1_5090369	13	21	23	31	12	12	16	23	32	31	22	42	39	35	36	29	30	32	36	22	22	24	36	42	23	25	36	38	39	24	29	35	36	46	40	28	43	44	29	20	20	37	37	45	47	30	38	29	25
chr1_5019527	13	11	41	40	31	24	31	36	33	36	36	54	49	32	61	37	54	37	40	36	48	20	35	34	39	36	51	57	50	45	41	48	41	53	57	27	61	49	26	33	52	33	30	47	52	32	50	49	49
chr1_5089615	17	18	26	20	13	13	50	49	16	30	36	48	46	34	29	20	47	25	37	15	43	20	33	46	57	58	47	22	34	59	57	25	51	56	39	14	83	39	35	35	26	54	31	26	42	30	54	67	47
chr1_6045522	15	22	25	17	15	10	22	30	27	23	29	32	28	16	38	29	31	32	24	20	28	24	28	33	32	36	40	34	37	32	40	25	42	27	53	23	68	28	21	20	31	35	30	32	39	30	28	31	21
chr1_6779512	17	13	49	58	38	37	35	45	30	31	50	40	51	43	69	40	44	52	68	53	57	42	56	58	74	56	70	54	57	38	68	47	39	75	69	41	66	65	35	52	54	31	52	59	63	62	61	55	31
chr1_5180542	12	18	30	36	24	28	24	37	20	19	36	30	41	33	36	30	33	31	49	37	43	32	39	44	48	43	47	42	38	22	41	33	31	54	40	26	51	39	22	35	31	17	29	40	38	36	40	31	28
chr1_5180533	15	26	33	18	16	16	15	20	18	19	19	35	33	28	27	24	16	21	27	20	16	21	30	31	25	24	27	30	33	22	37	26	35	28	22	35	41	28	21	14	24	24	13	41	39	34	32	39	26
chr1_5180536	17	25	42	45	33	25	23	33	26	25	59	67	74	41	49	39	32	39	57	41	40	34	60	50	64	48	59	56	77	42	66	44	54	76	72	48	75	72	46	31	54	42	27	57	71	65	56	69	35
chr1_6832540	14	16	17	31	30	24	20	22	13	14	27	45	31	32	41	36	38	24	22	35	46	13	27	20	42	31	38	26	41	23	35	24	46	62	33	28	53	42	31	33	27	48	29	31	42	37	39	52	30
chr1_5180553	10	20	41	29	29	39	53	40	34	30	41	53	55	45	51	57	51	40	45	39	27	30	26	50	44	45	65	55	55	51	63	37	65	55	58	29	67	84	38	44	39	53	49	55	46	36	55	54	25
chr1_5537707	11	14	21	22	13	14	28	27	31	19	36	29	37	32	38	43	42	31	27	29	20	22	14	36	27	33	46	39	42	37	41	24	42	35	39	21	38	53	21	29	24	35	33	31	33	25	37	39	15
chr1_5600229	13	14	26	23	18	18	32	26	31	20	40	35	42	36	40	46	42	33	29	31	22	23	16	39	29	31	42	44	46	40	44	25	46	38	41	23	45	59	25	29	25	39	33	36	36	29	36	44	17
chr1_5572858	16	15	33	24	27	31	40	35	31	25	39	39	44	32	40	49	43	36	35	34	24	24	24	39	37	36	48	44	43	46	50	32	47	39	48	26	48	58	29	33	33	43	36	43	37	30	42	43	20
chr1_5572824	16	14	31	25	25	32	41	32	31	24	35	34	37	28	41	48	38	34	32	31	21	23	24	33	33	34	42	44	43	40	50	27	44	37	43	24	45	57	29	31	30	40	42	41	30	29	40	42	20
chr1_5882398	11	21	39	18	20	25	15	25	11	18	32	47	47	40	41	29	35	49	33	27	28	16	29	36	44	33	56	53	43	33	43	39	42	59	43	35	50	53	34	41	39	33	24	54	40	26	43	36	46
chr1_6005520	18	16	39	40	24	32	45	28	23	30	42	65	38	46	57	20	38	39	36	37	45	24	37	37	72	53	60	43	52	48	63	32	57	59	45	25	60	39	43	43	29	42	39	53	51	46	54	57	47
chr1_5991777	15	30	60	40	38	43	33	30	22	22	52	36	78	31	73	44	48	59	50	41	52	44	38	37	70	51	47	63	57	35	39	47	65	66	53	57	79	79	43	31	66	54	41	58	78	55	36	55	46
chr1_6005589	15	35	60	40	38	43	33	31	22	22	52	36	78	31	73	44	48	59	50	41	52	44	38	37	69	51	47	63	57	35	39	47	66	65	53	57	81	79	43	31	66	55	41	58	77	55	36	55	48
chr1_6005775	18	29	60	40	38	43	35	31	22	22	53	37	78	31	73	44	48	60	50	41	48	44	41	37	70	52	47	67	59	35	40	48	66	66	56	58	82	80	43	31	66	55	41	58	78	56	36	55	48
chr1_6005774	19	30	60	42	38	43	36	31	22	23	53	37	78	31	73	44	47	60	51	41	45	46	39	38	71	54	48	66	59	35	43	47	70	67	57	59	84	82	45	34	66	58	41	58	79	57	36	56	49
chr1_5268045	16	22	34	27	25	29	23	21	15	13	42	31	34	27	36	26	37	44	42	34	39	25	27	26	38	38	40	47	37	25	28	37	37	37	42	35	35	53	35	25	39	38	27	37	47	40	30	35	35
chr1_5268077	16	27	34	31	34	36	29	26	19	18	41	31	34	22	36	33	32	40	42	33	36	33	26	29	38	40	42	49	41	28	27	40	37	37	38	48	35	74	34	26	39	38	32	50	61	44	26	35	35
chr1_6553206	15	26	26	21	20	12	29	23	11	21	34	25	39	44	51	41	38	42	31	32	30	27	25	44	40	24	28	45	47	41	44	34	23	48	31	27	31	39	18	16	38	30	33	46	39	33	18	32	18
chr1_5249650	19	16	43	40	45	34	41	28	20	23	46	36	58	49	75	51	56	51	50	38	44	36	37	50	54	36	42	68	64	50	49	46	37	72	41	36	54	53	30	23	52	41	48	53	54	47	33	50	35
chr1_5268073	16	18	42	40	43	37	41	27	20	23	44	35	58	49	74	53	56	51	48	38	43	37	37	50	52	36	42	68	64	49	49	46	37	71	41	36	53	53	30	23	51	40	49	53	54	47	34	50	35
chr1_5268076	16	13	38	26	23	17	37	33	21	33	35	65	45	51	51	42	60	34	39	29	52	20	38	44	47	54	52	55	55	50	50	47	34	61	33	26	70	42	44	34	39	47	37	50	50	44	55	48	37
chr1_5222206	16	13	38	26	23	17	37	33	21	33	35	65	45	51	51	42	61	34	39	29	52	21	38	44	47	54	52	55	55	50	50	47	34	61	33	27	70	42	44	35	39	47	37	50	50	44	55	49	37
chr1_6617698	18	11	39	26	24	18	37	34	21	33	34	63	45	49	51	45	61	36	39	29	52	23	38	43	47	54	50	55	55	50	53	49	36	63	33	27	70	42	48	30	41	49	37	50	50	44	59	50	37
chr1_5045109	16	20	46	27	39	27	27	39	13	27	36	44	54	42	46	58	29	30	36	31	39	17	31	51	57	37	42	38	38	50	39	40	49	71	56	22	52	40	38	30	46	40	54	43	34	41	39	44	28
chr1_5045056	12	20	38	27	17	20	24	35	34	27	42	51	56	47	68	34	47	33	52	33	37	30	36	40	48	45	61	51	56	58	58	42	40	69	58	43	56	43	38	35	35	41	35	42	49	52	41	36	41
chr1_6559307	12	20	38	27	17	20	24	35	34	27	42	51	56	47	68	34	47	33	50	33	37	30	36	40	46	45	61	51	56	58	58	42	40	69	58	43	56	43	38	35	35	41	35	42	49	52	41	36	40
chr1_5538003	16	18	44	30	19	24	19	23	20	22	13	30	33	32	33	32	37	23	31	32	19	11	27	29	25	34	34	42	38	43	40	27	36	54	37	21	51	34	31	29	35	32	30	24	39	42	29	45	33
chr1_5506018	12	22	44	30	19	23	19	23	20	22	13	31	33	32	32	32	36	23	31	32	19	11	27	29	26	31	34	42	38	43	39	27	35	52	36	21	51	36	31	29	35	32	30	24	39	42	29	46	33
chr1_6613097	10	22	41	37	36	22	27	32	32	25	42	52	67	36	50	38	23	54	40	46	46	22	45	54	64	39	47	47	43	33	36	51	52	60	43	60	53	48	20	23	38	36	39	49	57	64	48	49	33
chr1_5537914	11	23	41	37	38	22	27	32	36	28	45	51	67	40	50	38	26	54	41	50	46	22	46	55	64	40	47	50	43	39	37	55	53	66	43	60	53	48	20	28	38	34	40	51	57	64	51	51	35
chr1_5538028	14	15	21	35	21	17	18	29	18	21	47	64	41	41	46	30	50	43	38	30	41	11	36	46	54	28	58	33	37	37	40	38	58	63	25	33	52	43	26	28	34	44	37	36	34	24	47	37	28
chr1_5537942	13	15	21	35	21	17	18	29	18	21	47	64	41	41	46	30	50	43	38	30	41	11	36	46	54	28	58	33	37	37	40	38	58	63	25	33	52	43	26	28	34	44	37	35	34	24	47	37	28
chr1_6832561	14	18	28	38	16	21	21	28	20	25	13	50	35	28	35	37	37	47	36	19	40	24	36	24	47	39	43	59	60	32	45	44	40	50	46	37	42	37	28	26	33	25	34	41	48	32	56	54	24
chr1_5495578	24	19	34	27	22	30	40	36	24	18	39	54	33	49	34	36	43	47	60	34	30	33	45	35	46	47	57	48	54	41	47	59	41	51	63	47	52	64	42	29	38	47	38	53	50	64	57	50	29
chr1_5537742	20	18	40	31	21	30	25	43	30	18	29	24	49	21	62	45	25	30	50	42	26	23	38	43	39	30	32	42	59	42	50	27	34	52	55	40	55	68	34	38	41	26	35	52	33	45	45	44	25
chr1_5537730	18	27	36	33	22	18	24	22	11	16	24	61	49	33	47	34	30	44	54	25	34	15	53	45	57	32	43	56	40	42	55	31	51	48	50	39	60	64	31	36	31	44	34	33	48	46	44	42	41
chr1_5537962	19	28	36	33	22	18	24	22	11	16	24	61	49	33	47	34	30	45	55	26	34	15	53	45	57	32	43	54	40	42	55	31	49	48	51	41	60	63	31	36	29	44	34	30	50	49	46	42	41
chr1_5901350	15	17	43	41	36	28	39	23	21	28	34	53	57	39	67	30	51	56	62	53	34	47	59	44	65	44	40	38	43	41	35	39	55	77	52	29	75	64	28	34	45	40	53	31	65	48	48	58	40
chr1_5941625	17	21	42	40	33	28	38	22	21	28	33	54	57	39	67	30	51	56	60	53	33	47	59	42	65	43	39	37	43	39	37	40	53	75	48	29	71	64	29	32	44	40	53	31	65	48	47	54	40
chr1_5941651	11	12	52	44	46	51	41	36	10	31	51	48	74	68	91	71	78	66	48	38	68	38	51	56	69	46	76	76	65	48	88	64	76	36	72	50	95	76	44	34	60	61	54	67	73	54	73	58	52
chr1_5882652	10	14	52	44	46	51	41	36	10	31	51	49	74	68	92	70	79	66	48	39	68	39	54	56	69	46	77	76	66	48	88	64	77	36	72	50	95	76	44	34	63	61	55	70	74	55	74	58	52
chr1_6161530	10	15	52	44	46	51	45	36	10	31	51	50	74	68	92	70	79	66	48	39	68	39	54	56	69	46	77	76	66	49	88	64	77	36	73	50	97	76	44	34	63	61	55	70	74	55	75	58	52
chr1_5882428	10	15	52	44	46	51	45	36	10	31	51	50	74	68	92	70	79	66	48	39	68	39	54	56	69	46	77	76	66	49	88	64	77	36	73	50	97	76	44	34	63	61	55	70	74	55	75	58	52
chr1_5882475	13	26	36	18	33	38	42	52	23	23	68	72	51	69	60	39	36	66	80	58	37	31	55	61	69	69	63	52	89	55	74	60	72	54	61	46	59	57	46	60	27	47	28	84	71	72	57	58	33
chr1_5090540	15	20	36	18	30	35	41	51	23	22	65	69	47	64	57	39	36	65	76	57	36	31	53	53	67	63	63	50	88	56	72	49	64	49	58	43	55	56	42	57	29	46	28	79	62	70	55	56	29
chr1_5941661	13	24	41	19	29	22	25	26	27	21	39	38	74	32	50	57	58	44	45	54	24	24	53	42	38	39	51	38	71	36	46	31	62	44	55	48	43	56	33	37	38	46	47	53	59	51	32	45	36
chr1_6021922	10	21	41	20	21	22	26	29	27	24	42	36	48	31	53	41	40	47	48	54	22	26	57	44	43	39	52	36	72	37	48	31	51	46	58	49	43	60	34	34	31	31	49	55	66	53	35	45	36
chr1_4902345	28	21	39	13	10	19	21	22	23	18	34	28	48	35	41	36	24	27	37	52	21	26	39	53	29	36	39	35	53	52	54	31	36	40	58	56	34	58	37	25	21	33	37	68	71	47	43	38	33
chr1_4902354	14	19	54	37	27	31	27	24	35	37	40	52	48	34	43	41	59	46	58	46	49	37	56	62	66	46	52	40	59	70	61	48	53	60	62	39	68	78	44	52	45	46	72	61	44	62	44	67	35
chr1_4945921	18	17	30	30	17	17	28	24	16	28	15	42	33	34	35	25	34	30	22	34	28	15	20	41	27	27	49	25	34	29	37	27	27	58	33	25	49	31	32	31	22	21	33	33	34	35	40	39	33
chr1_6022001	18	17	30	30	17	18	28	25	16	28	15	42	33	35	35	25	34	30	23	34	28	17	20	41	27	27	50	25	34	29	37	27	27	59	33	27	49	33	32	31	22	22	33	33	34	35	41	39	33
chr1_5506040	18	17	37	30	28	20	34	20	18	34	26	66	33	53	35	33	51	35	32	34	38	24	33	62	34	41	65	35	34	40	43	56	37	62	54	27	73	33	32	40	28	28	33	33	34	35	50	43	40
chr1_5864520	18	17	37	30	28	20	34	18	18	33	26	66	33	53	35	33	49	35	33	34	37	24	33	62	34	42	65	35	34	40	43	56	39	62	54	27	74	33	32	38	28	28	33	33	34	35	51	43	40
chr1_5061344	20	17	37	29	28	20	33	18	15	32	28	66	33	53	35	32	49	33	33	34	37	24	35	61	34	41	64	35	34	40	45	57	38	61	55	28	72	33	31	38	26	28	33	33	34	35	49	43	40
chr1_5061330	19	17	32	24	28	23	32	18	14	30	27	65	33	49	35	32	49	29	33	32	38	18	31	57	34	40	63	35	34	40	44	55	35	58	52	26	73	33	30	38	26	27	33	33	34	35	47	43	39
chr1_5061343	22	20	42	36	44	24	39	35	20	39	34	85	55	58	59	38	68	41	39	51	44	34	38	72	45	57	77	42	53	52	53	60	47	79	57	40	91	57	51	57	33	41	51	58	62	57	57	70	53
chr1_5607283	20	17	42	36	42	24	38	34	22	39	33	79	55	58	59	38	63	41	38	49	42	31	38	71	46	52	77	42	53	52	54	63	45	76	57	37	88	57	48	55	33	39	51	58	62	57	54	67	48
chr1_4648953	18	15	32	38	34	31	25	34	26	28	39	37	32	34	45	33	46	49	31	23	21	21	43	31	38	31	33	38	49	34	23	33	26	37	46	14	57	44	23	21	43	36	49	40	67	50	21	37	31
chr1_21293741	11	20	36	23	13	19	23	20	24	23	28	47	33	35	36	27	39	35	43	20	29	20	33	48	32	37	53	40	33	42	44	34	37	49	33	24	47	29	28	23	34	25	24	33	42	39	52	28	17
chr1_10105750	10	11	48	25	25	24	39	25	27	29	39	55	58	41	64	31	47	42	48	27	35	21	43	60	38	44	62	46	42	51	50	43	43	64	41	30	59	37	37	29	35	31	25	43	55	55	60	37	25
chr1_10105755	14	16	48	25	23	23	38	24	28	28	37	55	58	40	64	31	45	42	49	27	37	21	43	57	36	44	62	46	42	50	50	42	42	64	40	30	58	37	36	28	35	30	25	42	55	55	58	34	24
chr1_6819460	14	15	23	40	45	28	43	30	34	19	40	54	57	44	50	39	46	39	36	34	41	35	54	38	30	49	61	58	55	32	53	58	38	50	51	34	80	55	34	33	44	57	39	35	55	40	57	52	26
chr1_6819426	14	16	23	41	45	28	42	31	34	19	40	53	57	43	50	39	47	39	35	33	40	34	54	38	30	49	61	58	55	32	52	58	38	50	51	34	80	55	31	33	44	57	40	35	55	40	57	51	26
chr1_7305009	14	16	23	41	45	28	42	31	34	19	40	53	57	43	50	39	47	39	35	33	40	34	54	38	30	49	61	58	55	32	52	58	38	50	50	34	80	55	31	33	44	57	40	35	55	40	57	51	26
chr1_6553176	14	16	23	41	45	28	42	31	34	19	40	53	57	43	50	39	47	39	35	33	40	34	54	38	30	49	61	58	55	32	52	58	38	50	50	34	80	55	31	33	44	57	40	35	55	40	57	51	26
chr1_6613098	20	25	40	26	33	25	18	24	15	23	36	39	36	27	52	24	43	17	23	21	35	26	26	33	55	22	19	32	38	22	47	28	41	71	34	19	51	33	15	26	34	31	28	35	37	33	29	45	25
chr1_6732212	19	26	40	26	32	25	18	24	13	23	36	39	36	27	52	24	43	17	23	21	34	25	28	32	55	22	19	30	37	22	48	28	39	71	34	19	51	33	13	26	33	30	27	32	37	32	29	44	25
chr1_5882446	20	26	40	26	32	25	18	24	13	23	36	39	36	27	52	24	43	17	23	21	34	25	27	32	55	22	19	30	37	22	48	28	39	71	34	19	51	33	13	26	33	30	27	32	37	32	29	44	25
chr1_5882434	19	26	40	26	32	25	18	24	13	23	36	39	36	25	52	23	41	17	23	21	34	25	27	32	55	22	18	30	37	21	48	27	39	71	33	19	51	33	13	26	33	30	27	32	37	30	29	42	24
chr1_6737596	18	26	40	26	32	25	18	24	13	23	36	39	36	25	52	23	41	17	23	21	34	25	27	32	55	22	16	30	37	21	48	27	39	69	33	19	51	33	13	26	33	28	27	32	37	30	29	41	24
chr1_6077325	15	20	56	52	43	40	47	41	36	38	54	49	67	50	67	72	52	62	74	43	52	48	72	51	51	58	66	66	63	66	61	53	65	82	88	60	73	76	45	46	34	54	54	66	73	72	48	63	57
chr1_6167285	12	23	56	48	40	40	47	41	36	38	53	48	67	49	67	72	51	62	75	43	51	48	72	50	51	57	66	66	63	66	60	53	63	78	87	60	73	76	45	45	33	52	54	66	73	72	48	61	56
chr1_6723865	18	12	44	34	30	18	25	35	19	26	31	44	48	49	43	42	46	39	40	41	29	16	31	43	33	28	46	31	30	37	27	44	44	60	49	26	48	40	25	19	30	23	32	54	52	34	52	37	31
chr1_6723904	14	14	37	28	18	16	22	27	14	23	28	36	39	36	35	31	37	36	34	32	26	11	26	35	33	27	36	24	21	32	24	39	33	38	39	24	37	33	20	15	23	16	22	42	40	23	36	31	27
chr1_6764742	13	23	32	25	13	26	23	30	27	25	34	55	51	27	60	28	46	45	34	33	42	24	52	30	47	41	30	52	47	29	44	49	42	66	46	43	56	39	25	32	43	36	49	53	49	41	38	44	28
chr1_6723852	15	21	32	25	13	26	24	32	25	25	33	55	50	27	60	28	45	43	34	31	39	24	53	32	47	40	31	49	47	29	44	48	42	64	43	40	56	39	24	32	42	35	47	53	50	39	37	42	28
chr1_6723916	19	20	27	20	19	27	20	28	25	26	21	32	38	25	42	44	44	24	33	24	21	18	40	34	45	26	41	34	40	29	43	38	40	40	33	42	30	36	17	36	35	13	33	41	33	30	35	25	34
chr1_6068995	18	19	29	26	21	31	24	37	26	28	27	36	56	30	62	51	44	27	40	31	30	24	41	41	40	31	33	43	62	33	41	39	40	38	41	45	36	46	22	37	39	20	39	57	36	35	39	25	35
chr1_4346603	19	21	34	25	21	33	22	34	27	29	29	46	57	33	68	55	44	32	43	32	29	25	45	41	40	32	33	47	64	34	41	42	40	38	42	43	36	47	22	34	39	20	37	56	38	35	39	22	34
chr1_5901132	16	13	45	27	29	40	34	42	33	33	37	59	71	45	79	58	60	40	49	36	39	29	55	48	64	42	57	57	74	40	56	53	61	66	43	50	57	51	30	44	49	23	47	73	53	48	58	48	39
chr1_5842472	15	14	41	27	29	40	33	42	33	33	36	58	69	44	79	58	61	40	47	36	39	28	55	48	64	42	57	58	74	39	55	53	61	66	43	50	51	50	30	43	46	23	47	73	52	48	55	46	39
chr1_6076151	16	17	41	27	28	40	32	42	33	33	36	55	67	41	78	57	58	39	51	38	38	28	52	49	63	39	54	57	72	38	54	52	60	62	49	50	49	50	30	42	46	22	47	73	52	48	55	41	38
chr1_6155214	16	17	40	27	28	37	30	40	33	33	36	55	65	41	78	58	58	39	51	36	39	28	51	48	65	38	53	57	72	39	54	51	59	62	47	50	50	50	28	41	47	22	45	72	48	45	55	40	38
chr1_4246079	16	18	40	27	27	38	29	40	34	32	35	55	66	41	76	58	58	39	47	36	37	28	53	48	64	37	53	58	73	39	54	51	58	61	41	49	49	50	28	40	48	22	46	72	50	44	53	39	38
chr1_4246131	18	19	37	17	20	22	14	26	24	17	13	30	34	21	31	23	19	10	34	21	23	14	25	21	33	29	40	30	42	24	21	16	29	44	31	28	31	44	16	10	26	21	20	40	32	26	26	23	25
chr1_4334914	20	19	37	17	21	22	14	26	24	17	13	30	34	21	31	23	19	10	34	22	24	14	25	21	33	29	40	30	42	24	21	16	29	44	31	28	31	45	16	11	26	21	20	40	32	26	26	23	25
chr1_4020981	20	19	37	17	21	22	14	26	24	17	13	30	34	21	31	23	19	10	34	22	24	14	25	21	33	29	40	30	43	24	21	16	29	44	31	28	31	45	16	11	26	21	20	41	32	26	26	23	26
chr1_4069214	14	27	33	23	23	33	38	35	20	14	20	40	33	30	33	37	33	44	43	33	45	33	33	40	44	45	37	38	33	54	69	37	31	42	38	40	55	33	28	30	35	36	41	37	34	35	35	33	36
chr1_3494490	14	25	46	26	23	34	42	33	20	15	26	52	41	34	41	48	43	39	55	39	47	38	45	45	48	46	40	40	47	56	73	40	35	53	44	37	64	44	33	33	42	46	38	44	46	43	40	40	39
chr1_3638127	13	22	19	27	25	14	20	26	22	22	32	37	35	24	31	27	44	36	34	24	32	23	35	31	50	50	52	34	41	31	41	26	30	34	45	24	40	36	29	33	22	31	23	28	47	29	34	29	13
chr1_3520714	13	22	19	27	26	14	20	26	22	22	33	37	35	24	31	27	45	36	34	24	32	23	35	31	50	50	54	34	41	32	41	26	31	34	45	24	39	36	29	33	22	32	24	28	47	29	34	30	13
chr1_3494557	13	22	20	27	26	14	20	26	22	22	32	39	37	24	34	27	45	36	35	25	32	24	35	31	50	50	52	36	41	32	41	26	30	35	45	24	40	37	30	34	23	31	24	28	49	29	34	29	13
chr1_4472952	12	19	20	28	26	14	20	26	23	22	32	39	36	24	34	27	46	37	37	24	32	23	35	32	50	50	57	35	42	32	42	28	31	35	46	24	40	38	30	37	23	31	24	29	49	30	36	29	13
chr1_4248141	17	24	41	31	30	33	46	31	22	21	48	42	77	42	46	56	48	40	37	38	46	35	57	56	65	52	49	64	63	42	65	42	54	75	50	46	92	84	30	31	48	52	43	61	52	67	65	90	40
chr1_4361594	19	20	42	33	31	32	46	31	23	21	49	42	82	42	45	59	47	40	37	38	46	35	57	57	68	52	49	64	63	44	65	42	59	80	50	46	97	84	31	30	46	54	47	61	52	68	66	98	40
chr1_4361659	10	18	37	34	24	20	24	23	32	26	33	55	52	41	58	42	60	41	40	24	30	32	56	38	46	32	39	54	54	49	59	40	32	51	70	52	53	57	17	36	42	44	38	38	37	39	50	48	32
chr1_4371968	18	16	40	34	31	30	23	25	22	20	38	49	49	42	43	39	36	34	43	50	56	18	30	47	34	50	51	40	51	52	52	44	37	52	59	41	63	53	41	37	31	35	33	37	36	48	29	45	36
chr1_4616690	16	21	31	39	24	19	30	30	24	19	36	55	45	29	50	30	38	44	38	29	43	20	31	37	62	44	42	33	46	54	53	40	57	58	56	30	62	50	40	29	39	52	46	38	41	33	42	56	28
chr1_4683865	20	12	41	37	43	41	44	41	31	39	35	34	47	43	63	37	62	48	44	50	51	21	58	68	60	44	37	48	55	60	55	44	49	71	40	44	78	49	34	37	48	50	35	48	60	45	40	54	40
chr1_4334959	17	14	41	37	42	40	42	39	31	39	33	34	47	43	63	37	62	48	44	50	51	20	58	68	59	44	36	48	55	59	55	44	47	70	39	44	76	49	33	37	49	49	34	48	60	45	42	58	39
chr1_4706239	17	12	40	37	40	40	42	39	31	39	32	33	46	41	61	37	58	46	44	47	51	20	56	66	58	42	36	45	53	57	54	43	46	67	37	46	75	47	34	37	49	46	33	48	60	43	42	58	37
chr1_4269016	11	24	41	46	36	26	50	40	23	39	48	57	66	53	41	51	52	52	52	44	44	33	56	69	52	67	64	51	57	34	59	46	55	79	71	39	93	59	44	57	62	58	63	59	54	72	40	66	53
chr1_5249934	10	26	38	43	35	26	50	40	23	38	45	59	65	49	41	50	51	49	51	44	44	32	55	67	53	64	64	51	58	32	57	45	46	78	70	38	89	58	41	54	61	58	62	61	54	70	40	67	50
chr1_5249889	25	17	83	47	55	30	35	33	11	31	43	57	40	68	85	33	70	71	50	33	38	43	55	75	63	53	56	77	30	48	59	36	51	111	77	54	67	42	85	29	69	33	37	36	60	83	95	92	35
chr1_5410055	22	13	90	46	54	30	35	33	11	32	43	59	39	68	94	34	69	79	62	33	41	50	53	77	63	53	59	79	31	49	59	36	53	119	81	56	72	42	86	29	75	33	37	38	61	84	97	96	34
chr1_5410094	21	13	90	46	54	30	38	33	11	32	43	59	39	68	92	31	71	72	55	33	41	41	53	77	66	54	85	78	31	49	59	36	54	119	77	55	73	42	86	29	71	34	37	38	61	84	97	96	35
chr1_5410100	21	13	90	46	54	30	38	33	11	32	43	59	39	68	92	31	71	72	55	33	41	41	53	77	66	54	85	78	31	49	59	36	54	119	77	55	73	42	86	29	71	34	37	38	61	84	97	96	35
chr1_5410083	22	15	90	46	54	30	38	33	11	32	43	60	39	68	92	32	71	72	55	33	41	41	53	77	66	54	85	78	31	49	59	36	54	119	77	55	73	42	70	29	71	34	37	38	61	84	97	96	35
chr1_5410081	23	15	81	46	54	30	36	32	11	32	43	58	39	56	84	32	71	66	53	33	41	41	53	79	66	54	85	70	31	49	59	34	54	110	70	47	73	42	79	30	63	34	37	38	61	72	94	81	35
chr1_5180490	23	15	81	46	54	30	36	32	11	32	43	56	39	56	84	32	71	66	53	33	41	41	53	79	66	54	85	70	31	49	59	34	54	110	70	47	73	42	79	30	63	34	37	38	61	72	94	81	35
chr1_5180489	24	16	81	46	54	30	36	32	11	32	43	57	39	56	84	32	71	66	53	33	41	41	53	79	66	54	85	70	31	49	59	34	54	110	71	47	73	42	80	30	63	34	37	38	61	72	94	81	35
chr1_5180812	22	16	81	46	54	32	47	34	12	32	43	61	39	59	84	32	73	66	60	33	42	41	53	80	63	54	85	72	31	49	61	34	53	110	76	49	74	42	81	30	63	33	36	38	61	72	97	82	34
chr1_5180744	22	17	81	46	54	32	47	34	12	32	43	61	39	59	85	32	73	66	60	33	42	42	53	80	63	54	85	72	31	49	61	34	53	110	76	49	75	42	81	30	63	33	36	38	61	72	97	82	34
chr1_5600272	21	18	81	46	54	32	36	32	12	32	41	57	39	56	85	35	73	72	62	33	42	51	53	79	63	51	59	72	31	49	59	34	53	110	72	49	75	42	79	27	70	33	38	38	61	72	95	82	34
chr1_5600213	18	15	43	40	22	23	25	22	10	24	35	33	35	41	38	22	55	48	46	27	30	30	40	63	51	43	61	46	28	37	48	28	37	52	44	33	53	36	42	27	37	29	29	34	48	40	67	51	26
chr1_5538096	18	13	43	42	22	24	25	22	10	25	35	34	35	41	38	22	58	49	44	28	30	30	40	63	55	43	61	47	28	37	47	30	37	54	47	34	52	36	44	27	36	28	31	34	48	40	70	52	26
chr1_5538079	19	12	53	43	22	25	21	19	10	25	36	29	35	38	45	24	57	58	36	27	29	33	40	59	56	41	57	47	30	37	36	30	36	57	47	34	51	36	44	26	39	29	31	35	48	42	61	54	28
chr1_5538087	14	21	28	37	30	34	27	32	17	28	49	40	70	41	53	40	49	38	46	36	46	35	62	36	44	64	43	48	66	48	45	40	51	55	57	37	70	59	38	35	47	39	40	59	65	61	57	65	31
chr1_4246158	14	21	28	37	30	35	27	33	17	26	52	40	70	42	53	40	52	38	47	36	50	35	64	34	45	66	45	48	68	51	49	42	53	58	57	37	74	61	38	37	47	39	41	62	66	63	60	70	32
chr1_6076144	17	17	27	32	20	30	21	31	14	18	33	31	52	27	41	29	36	30	29	32	37	23	50	26	24	42	34	33	47	34	33	31	35	39	38	30	37	46	23	23	37	31	38	42	50	45	38	33	23
chr1_6076148	14	17	22	29	17	27	19	21	12	18	35	24	28	23	36	23	33	25	28	19	31	20	42	22	24	39	31	25	38	26	32	28	33	35	33	29	37	40	19	18	31	22	28	39	41	33	37	33	21
chr1_5917559	14	19	14	20	14	15	27	37	36	20	34	32	16	45	32	10	21	35	41	29	23	20	33	38	21	34	31	52	52	44	45	40	27	33	47	36	33	41	42	26	19	14	28	50	56	43	59	24	30
chr1_5882663	15	26	19	22	31	20	26	28	20	28	43	42	30	59	33	28	53	30	37	23	24	21	29	51	60	45	43	34	36	40	59	46	37	50	50	16	50	34	36	41	20	41	29	34	47	25	46	36	20
chr1_5848941	15	22	18	22	30	20	26	26	20	27	43	41	30	58	33	28	51	30	36	23	23	21	29	48	59	46	43	33	36	40	58	46	37	50	50	16	50	34	36	41	19	41	29	34	47	24	45	35	20
chr1_5952011	16	21	19	22	30	20	24	26	21	27	43	40	30	57	33	27	50	29	36	26	23	23	29	47	57	46	43	33	36	40	58	46	37	50	49	17	49	33	36	41	19	41	30	35	44	25	45	35	20
chr1_6130771	15	19	39	30	19	19	27	28	34	21	25	41	41	29	41	28	31	48	37	30	30	17	40	30	34	42	34	50	42	19	28	25	20	37	37	40	41	51	39	39	34	31	42	32	36	47	24	25	38
chr1_6117840	11	21	42	24	22	27	21	32	24	29	30	51	39	32	44	39	43	37	38	35	42	22	39	32	49	44	45	64	43	37	51	28	56	37	40	25	60	46	33	27	36	42	39	37	37	45	48	40	27
chr1_5635003	19	19	30	40	31	34	28	17	36	22	32	51	59	46	85	51	50	36	46	38	48	24	47	44	57	47	46	49	66	48	39	36	58	60	45	48	83	55	32	36	63	54	41	58	56	58	34	57	38
chr1_4635029	16	10	30	40	27	35	26	17	37	23	36	49	63	46	88	51	51	39	47	38	49	25	50	46	58	47	48	49	67	48	39	36	59	60	47	47	84	57	32	37	64	57	38	58	54	59	37	59	38
chr1_5495316	11	17	30	38	27	31	22	16	31	17	28	44	35	42	36	38	42	29	42	36	41	22	38	44	45	43	41	42	37	38	32	34	54	49	37	36	64	35	24	29	34	48	23	40	35	39	28	49	34
chr1_5425775	10	17	30	38	27	31	22	16	30	17	28	43	35	41	36	38	41	29	42	35	41	20	38	43	45	42	41	42	37	37	31	33	54	49	37	36	65	35	23	28	34	48	23	40	35	39	28	49	35
chr1_5425743	15	18	31	17	33	14	22	31	16	18	35	46	33	33	29	30	24	25	36	25	25	13	22	43	42	48	35	35	46	33	34	36	29	54	41	33	55	42	47	46	23	43	25	48	30	31	49	30	33
chr1_5019520	18	23	33	18	36	15	22	32	16	18	35	47	33	36	29	31	25	26	38	25	27	11	24	43	42	49	38	37	46	38	36	38	29	56	41	33	57	45	47	46	22	44	24	48	33	35	46	32	35
chr1_4945932	20	19	62	39	34	30	34	52	45	40	38	62	60	59	60	51	53	51	61	45	49	38	68	52	74	55	86	56	64	37	72	44	68	85	58	45	64	61	48	48	56	37	45	77	54	39	70	63	43
chr1_4924127	13	23	46	30	34	23	31	44	32	33	52	50	64	32	71	51	45	48	46	40	52	21	41	52	46	61	39	51	52	34	50	55	54	68	58	46	80	54	36	33	38	41	35	49	49	54	44	59	31
chr1_4918382	19	15	41	29	33	26	41	36	24	24	37	47	65	44	71	43	52	39	41	48	44	46	51	34	61	31	49	37	66	47	50	53	48	64	55	33	60	54	39	38	56	50	39	50	50	51	34	53	34
chr1_5864449	19	18	44	28	33	26	39	36	23	23	36	65	66	39	70	42	52	37	42	48	43	44	51	57	64	31	49	35	66	46	48	53	46	57	58	33	57	53	38	34	55	48	36	53	49	53	51	51	33
chr1_4918365	20	18	44	28	33	26	39	36	23	23	36	65	66	39	69	42	51	37	42	46	43	45	47	57	64	31	49	35	63	46	48	53	46	57	58	33	57	55	38	34	54	48	35	51	49	53	51	51	33
chr1_6167362	19	19	44	29	33	26	40	36	23	24	37	70	66	42	69	42	52	37	42	46	44	45	47	57	64	31	49	35	63	47	49	53	48	58	57	33	55	55	39	35	54	48	35	51	49	53	52	50	34
chr1_4846942	20	19	21	31	23	27	26	30	14	28	28	40	27	37	40	22	37	28	29	23	38	22	41	41	37	37	46	24	23	37	40	55	35	49	38	28	44	58	36	39	14	20	23	36	27	25	41	36	42
chr1_4571307	13	17	37	17	16	21	10	12	14	12	15	20	35	22	33	24	24	32	20	19	13	16	20	28	31	27	29	31	33	14	35	18	21	26	33	29	30	30	12	22	30	31	30	36	33	25	19	14	16
chr1_4616431	11	21	33	20	24	26	21	31	25	11	31	39	52	35	40	37	33	28	40	38	26	21	27	47	36	52	39	35	39	27	37	30	38	43	35	27	47	56	32	24	33	52	32	26	52	31	31	43	22
chr1_4246095	19	17	28	23	29	27	26	15	13	25	29	41	49	31	56	28	33	34	26	25	36	17	32	42	39	37	46	30	35	22	34	30	38	57	42	29	48	49	26	28	37	41	26	34	45	50	30	46	33
chr1_4552332	17	17	36	28	38	24	28	22	29	19	40	31	50	28	36	35	43	41	44	25	34	20	29	44	36	48	55	33	56	38	54	45	40	39	30	18	57	44	30	27	26	33	26	53	39	37	38	34	21
chr1_4356022	11	20	54	45	58	47	43	54	39	37	62	70	83	64	57	63	69	68	59	52	56	45	90	58	58	89	72	61	79	60	61	63	89	93	68	52	98	70	41	48	59	70	57	78	102	66	59	88	57
chr1_4069202	12	31	57	45	62	48	43	54	39	37	63	68	84	64	57	64	68	71	60	52	55	46	89	58	55	92	70	63	78	60	62	64	90	99	69	52	105	71	48	49	61	69	59	78	101	66	59	89	56
chr1_3963801	16	17	55	32	36	32	39	24	24	27	60	60	62	52	55	46	42	52	36	43	41	32	53	58	74	49	50	63	60	45	52	45	33	55	54	25	82	70	30	30	34	61	49	59	64	44	59	59	39
chr1_3964101	16	18	55	32	36	33	38	24	24	27	61	61	63	53	55	48	42	52	36	44	41	32	53	58	77	49	51	64	61	45	54	45	33	55	54	25	82	70	29	32	34	63	49	59	64	46	62	60	42
chr1_4000563	15	19	55	31	37	32	39	22	25	27	62	61	63	52	56	48	41	52	36	44	43	33	54	58	75	49	50	67	61	45	56	45	29	55	56	25	86	72	33	34	35	61	53	60	65	46	62	67	39
chr1_4706210	16	19	55	31	37	32	39	22	25	27	62	61	63	52	56	48	41	52	36	44	43	33	54	58	75	49	50	67	61	45	56	47	30	55	56	27	86	72	33	34	35	61	53	60	65	46	62	67	39
chr1_4000720	33	11	53	38	41	25	36	18	22	36	18	40	56	32	80	51	50	43	31	25	35	23	29	40	61	68	50	46	48	65	31	52	31	60	33	36	65	44	21	16	34	38	35	31	26	24	21	68	17
chr1_3808283	33	10	53	38	41	25	36	18	22	33	19	42	57	32	80	51	50	44	32	26	35	24	29	44	60	68	50	47	48	65	32	54	31	60	34	36	65	44	21	16	34	38	35	31	26	24	21	68	17
chr1_4683840	22	18	27	20	11	19	30	21	12	11	28	34	34	29	18	18	28	38	27	14	34	29	31	36	41	34	47	35	35	36	26	24	22	44	25	27	43	43	25	30	29	35	31	31	39	24	32	42	25
chr1_3875715	23	24	27	20	11	19	29	21	12	11	27	33	30	29	18	18	27	37	27	17	33	27	32	38	40	37	50	37	35	37	27	24	21	42	27	27	39	44	24	29	27	32	29	31	41	25	33	41	24
chr1_3813192	14	26	40	33	30	24	18	15	16	12	28	34	48	22	35	39	31	26	30	18	35	26	37	40	33	33	33	41	33	25	33	33	53	72	32	28	52	41	19	24	46	43	42	30	39	40	33	60	38
chr1_3942580	15	18	31	24	25	15	16	15	22	27	28	40	28	28	33	37	21	14	34	23	32	20	26	47	38	23	33	35	45	45	25	29	29	50	40	29	33	31	23	23	37	16	19	40	40	30	46	34	20
chr1_3942604	14	16	31	24	26	15	16	15	22	27	27	42	29	28	33	37	21	12	32	23	32	20	26	46	37	22	33	35	44	45	25	29	28	50	40	29	33	31	22	23	38	16	19	40	42	30	52	34	20
chr1_3893679	18	19	25	24	20	23	23	12	22	18	25	35	29	29	36	30	33	33	36	22	28	18	25	27	38	26	33	29	43	34	25	29	21	47	24	22	41	33	21	24	22	37	13	36	46	37	44	35	19
chr1_3758524	14	15	46	35	20	21	25	21	11	28	30	35	26	35	43	23	41	27	31	27	36	19	25	40	41	38	38	37	40	14	47	28	58	36	34	24	48	33	20	32	19	37	30	32	30	39	41	26	39
chr1_5842341	15	15	48	26	15	27	20	22	15	19	22	27	47	27	50	31	30	29	36	36	32	26	32	34	38	35	26	52	42	21	33	28	50	26	35	30	37	43	18	27	26	32	36	48	37	45	39	23	31
chr1_3708429	21	17	45	32	26	29	25	22	22	26	23	30	35	29	46	31	34	33	32	32	36	28	27	37	42	39	31	45	44	21	38	30	51	28	37	34	39	38	23	30	25	34	36	41	38	48	36	34	39
chr1_6289275	21	18	41	34	30	27	23	19	14	32	22	25	26	30	44	26	34	32	29	21	32	21	23	38	41	39	34	41	41	18	39	30	44	33	33	23	37	26	24	29	16	36	31	38	29	42	39	35	35
chr1_6289365	13	20	44	32	38	23	32	43	22	28	35	43	48	36	60	33	41	40	50	37	40	26	45	60	65	37	41	56	51	40	48	42	58	55	46	33	57	58	39	43	40	48	33	42	31	36	39	41	36
chr1_6289366	10	21	24	15	35	17	22	22	18	15	17	27	32	26	48	21	34	53	24	16	27	10	25	19	35	33	36	27	49	33	23	21	24	43	36	27	41	26	12	22	25	28	29	29	24	21	35	26	27
chr1_3375692	18	15	33	39	31	29	23	39	22	29	40	43	33	24	33	33	38	37	50	34	40	27	38	52	55	39	55	35	33	27	46	32	44	62	46	39	51	33	26	19	21	40	27	49	35	34	44	49	34
chr1_3050991	12	20	70	45	45	33	25	41	26	40	55	55	63	47	75	69	64	72	69	53	60	39	69	80	68	54	64	85	54	48	65	38	63	93	60	56	83	73	36	39	31	64	37	74	84	79	63	80	44
chr1_5882469	12	16	67	45	47	32	26	46	26	38	55	56	63	46	74	69	64	70	67	52	57	38	68	80	67	53	64	85	51	46	65	39	63	93	60	57	81	73	36	38	31	62	36	74	77	75	64	77	46
chr1_5882472	22	27	41	33	29	31	29	24	16	22	31	50	40	39	55	37	38	44	47	26	48	20	38	35	45	41	38	44	57	42	63	27	38	60	42	25	74	52	35	46	42	49	29	49	35	71	69	39	37
chr1_3130060	17	13	14	30	13	18	29	25	28	24	24	37	38	25	28	35	24	24	31	29	21	19	33	27	29	30	39	37	31	33	41	29	26	37	30	24	36	35	33	20	28	22	27	30	25	25	40	28	23
chr1_3188995	26	27	76	53	42	49	44	59	53	36	64	97	89	81	102	89	81	66	94	81	73	62	106	71	78	93	99	76	96	59	89	72	63	99	99	59	105	89	55	62	89	70	93	96	102	77	87	80	53
chr1_3399137	14	20	53	32	27	35	43	19	20	37	29	36	45	32	47	44	33	28	45	28	53	28	32	29	34	24	42	39	49	40	54	36	57	46	31	18	71	44	44	40	43	30	47	51	47	35	45	38	23
chr1_3398931	15	19	53	34	27	37	43	19	21	37	29	36	45	34	47	44	33	28	45	29	53	28	32	31	36	24	42	39	50	40	56	39	57	46	33	18	71	50	45	43	43	30	47	51	48	36	46	38	25
chr1_3232231	10	28	30	26	24	15	30	17	19	26	22	36	37	30	43	33	31	37	44	19	25	15	26	32	20	26	45	36	37	33	43	44	37	36	38	27	37	39	15	15	28	30	23	50	37	44	22	34	27
chr1_2248424	12	28	30	25	23	15	26	17	18	24	19	37	37	31	43	30	31	37	44	21	24	14	27	32	19	27	44	35	37	32	43	44	36	32	36	27	36	38	14	16	28	28	23	48	36	42	22	34	27
chr1_1291034	10	21	36	21	12	23	24	31	21	22	26	39	36	31	36	31	30	43	40	40	32	25	31	33	40	29	41	35	36	36	38	34	40	45	43	23	32	43	28	30	36	31	24	41	36	35	36	46	22
chr1_1961436	17	21	42	42	38	34	40	38	26	18	28	65	80	51	61	49	52	46	55	67	44	41	56	65	52	50	61	47	54	52	54	47	46	61	53	45	69	63	39	36	48	51	44	53	51	51	43	60	44
chr1_1613935	42	40	63	39	39	36	54	43	31	24	35	37	45	37	66	60	41	58	56	42	57	32	58	49	58	45	43	47	77	49	67	64	40	70	46	56	61	73	23	32	53	33	79	69	54	60	56	55	52
chr1_5882658	50	39	74	42	38	32	38	58	32	34	45	51	106	48	117	80	41	91	87	82	38	41	97	47	46	42	45	103	93	95	49	81	47	47	43	59	53	105	42	43	96	49	78	82	104	88	40	52	47
chr1_5849010	17	10	26	23	16	15	31	26	21	22	29	36	37	29	38	28	26	33	35	32	44	19	36	31	45	45	32	29	36	37	44	35	43	41	32	22	49	29	25	15	33	24	27	40	22	30	41	34	24
chr1_3788179	24	16	63	54	46	53	51	39	28	22	56	72	93	52	92	64	71	72	75	62	62	38	79	51	81	72	71	98	77	71	93	79	68	83	89	60	99	94	41	58	62	49	77	70	88	86	79	68	38
chr1_6076079	16	19	33	32	25	21	27	16	19	11	26	42	34	28	42	36	30	34	32	17	38	20	28	23	45	31	28	43	38	29	40	32	44	52	43	24	49	48	25	24	33	46	30	36	44	45	37	29	42
chr1_5848962	18	17	43	41	35	23	27	36	15	30	37	55	46	62	62	26	52	35	56	47	37	26	36	56	53	56	51	42	51	41	45	55	36	59	55	44	62	57	26	28	48	41	42	54	53	48	58	56	40
chr1_4590613	16	19	25	33	27	11	37	31	24	15	22	31	52	38	48	27	31	36	38	32	35	22	39	34	40	32	34	41	35	48	45	41	41	71	56	34	54	51	39	31	49	32	40	27	46	60	37	40	28
chr1_4669429	20	19	34	42	34	27	34	41	26	23	47	64	38	50	45	37	51	41	39	35	42	24	34	37	60	70	64	39	41	39	58	32	49	74	51	36	82	30	28	52	43	55	27	33	34	27	65	78	66
chr1_6380899	21	21	39	42	36	28	34	44	26	24	47	64	38	50	46	37	51	41	42	36	42	24	35	38	60	69	64	44	40	40	58	33	47	74	51	38	82	34	28	52	44	55	27	32	34	29	66	78	67
chr1_6380904	17	61	40	34	31	23	32	39	19	27	35	47	56	27	39	35	43	44	36	29	48	27	28	45	30	41	51	60	62	65	36	52	37	64	51	50	57	37	20	48	43	40	39	47	59	38	64	64	49
chr1_8252611	19	60	40	34	31	23	32	38	19	27	35	47	56	27	39	35	43	44	36	29	48	27	28	45	30	41	51	60	62	65	36	52	37	64	51	50	57	37	20	48	43	40	39	47	59	38	64	64	49
chr1_8322692	12	22	42	34	37	33	22	47	27	24	23	49	59	37	71	42	48	54	38	36	38	37	59	38	39	42	44	45	46	53	56	32	37	56	42	29	40	59	28	25	67	44	46	58	52	53	47	44	37
chr1_8785516	22	13	36	12	16	26	13	24	16	16	31	36	35	26	52	18	34	32	32	22	29	18	22	27	33	36	38	39	20	29	32	30	28	36	47	25	46	32	24	23	21	33	34	34	33	38	20	38	25
chr1_8665473	21	35	45	42	35	23	33	34	26	39	43	45	32	20	51	43	52	40	33	25	33	22	28	59	37	44	33	45	52	36	35	44	48	78	39	19	84	33	39	36	50	46	31	45	51	51	57	71	48
chr1_8509385	29	35	45	42	35	25	29	37	26	39	43	47	33	21	35	45	51	42	33	26	33	22	29	58	40	44	32	45	55	43	35	34	48	73	34	19	88	39	39	36	51	46	32	45	59	50	58	70	51
chr1_8665464	27	37	46	42	36	23	43	37	27	39	43	47	36	21	57	45	52	42	33	25	34	22	29	59	46	46	37	46	55	43	35	44	48	81	40	19	90	39	40	37	51	46	32	45	52	53	64	72	51
chr1_8486701	28	35	46	42	36	23	42	37	27	39	44	47	36	21	57	45	52	42	33	25	34	22	29	60	46	46	37	46	55	43	35	44	48	82	40	19	90	39	43	37	51	45	32	45	52	53	65	73	52
chr1_8950887	15	12	26	24	13	15	17	23	20	14	42	37	36	39	46	27	52	38	34	32	20	17	39	28	47	40	48	30	40	34	29	31	46	39	38	17	44	33	23	21	30	26	29	38	38	37	30	44	35
chr1_8971634	11	28	30	44	48	36	40	31	26	25	52	55	52	64	66	45	73	83	54	56	61	33	56	66	59	67	77	70	69	47	64	59	56	91	74	39	100	72	51	48	53	54	47	59	74	57	91	91	58
chr1_8971632	22	24	52	50	54	27	44	42	33	45	52	57	75	54	92	69	80	65	78	47	57	44	78	72	70	62	84	84	86	53	72	77	79	86	63	61	78	55	44	51	43	66	63	72	73	69	66	61	37
chr1_8971852	16	18	52	50	58	27	45	39	34	45	53	59	78	55	96	69	83	65	74	48	58	45	84	74	70	60	82	85	89	54	73	79	80	93	66	62	76	58	45	50	43	70	64	75	76	70	68	61	37
chr1_8941968	16	23	49	45	37	19	39	37	31	34	41	49	60	41	75	54	61	48	63	36	49	36	63	60	56	48	66	68	74	49	60	65	59	72	51	60	65	42	37	43	35	51	43	61	55	64	48	46	34
chr1_8011908	16	26	50	45	35	18	31	28	28	32	31	38	36	39	68	48	46	45	57	27	43	31	41	36	41	39	38	37	43	38	40	54	54	63	38	39	52	42	33	38	32	46	39	40	37	38	35	40	34
chr1_8012083	18	24	50	44	54	43	42	44	33	48	43	65	62	57	84	77	47	53	39	60	52	33	48	49	48	53	41	75	84	50	75	51	70	84	59	44	89	65	41	36	48	64	32	68	72	55	74	65	44
chr1_7931195	16	18	46	34	42	24	40	35	22	34	38	44	54	50	56	42	52	43	56	41	73	26	54	39	42	22	71	48	58	59	36	49	62	66	69	31	70	77	35	36	57	25	46	59	49	76	13	57	39
chr1_8065158	15	17	46	34	41	24	40	34	22	34	38	44	54	50	56	42	52	43	55	40	72	20	54	39	42	22	71	48	56	56	36	49	62	68	70	31	72	78	35	37	57	25	46	58	49	76	13	58	39
chr1_8795806	14	20	35	28	30	24	22	35	22	25	40	58	57	43	53	40	35	39	49	32	42	31	47	65	29	25	38	50	57	39	42	45	43	62	56	43	61	49	30	32	39	20	44	34	66	36	50	46	43
chr1_9838906	13	24	45	25	30	26	30	32	23	11	39	45	46	22	40	32	42	35	49	30	35	30	33	42	44	30	49	34	43	36	39	54	52	50	51	22	58	54	26	25	39	34	34	63	51	46	51	45	29
chr1_7024091	10	21	42	16	20	20	20	28	21	11	33	36	35	21	32	28	35	31	34	25	30	26	28	33	38	22	40	27	33	30	34	49	42	41	34	19	52	36	20	22	33	27	34	36	36	36	43	42	27
chr1_9838945	14	18	43	26	25	27	18	14	19	14	19	27	26	19	36	34	31	32	14	16	39	25	13	33	30	18	36	34	34	25	35	43	47	64	35	27	42	31	21	13	29	24	38	31	36	21	36	36	15
chr1_9838901	32	21	39	43	34	36	28	29	22	33	20	28	34	23	61	43	34	45	33	19	44	21	29	20	23	32	33	23	24	38	30	34	43	61	37	45	53	37	47	17	47	31	43	38	37	44	25	46	25
chr1_7023974	33	29	36	37	19	26	33	31	22	26	28	40	36	46	52	41	65	45	42	37	46	31	42	33	42	45	56	50	35	51	46	36	38	58	44	36	61	39	41	21	48	33	32	45	55	45	42	45	21
chr1_9933938	23	20	52	47	31	36	48	47	40	39	38	55	56	49	70	56	73	68	54	49	57	42	53	52	52	58	67	57	47	63	49	48	48	83	57	62	72	63	62	33	74	46	50	59	71	72	47	55	38
chr1_10028470	18	15	53	47	28	36	48	47	35	38	38	55	56	49	64	54	73	67	54	45	54	41	53	52	52	58	67	57	47	63	49	46	48	80	57	62	64	63	59	32	66	46	45	59	71	72	47	54	36
chr1_10028471	19	14	53	47	28	36	48	47	35	38	38	55	56	49	64	54	73	64	54	45	54	41	53	52	52	58	67	57	47	63	49	46	48	80	57	62	63	63	59	32	66	46	45	59	71	72	47	54	36
chr1_7042422	19	13	52	47	28	36	48	47	35	38	38	55	56	49	63	54	73	64	54	45	54	41	53	52	52	58	67	57	47	63	49	46	47	80	57	62	63	63	59	32	66	46	45	59	71	72	47	54	36
chr1_9346783	26	14	51	47	28	36	48	47	35	38	38	55	56	49	63	54	73	64	54	45	54	40	53	52	52	58	67	57	47	63	49	45	46	78	57	62	63	63	59	31	66	46	44	59	71	72	47	54	36
chr1_8989286	12	21	27	26	16	26	16	12	29	16	36	23	36	29	39	34	31	33	28	23	32	24	42	31	44	36	37	37	45	32	34	29	28	53	37	32	40	49	13	31	36	41	38	51	47	38	29	31	25
chr1_8509447	14	22	27	29	15	23	16	12	29	15	37	23	35	28	41	33	30	31	27	24	32	22	40	30	43	37	36	36	43	33	35	31	27	53	36	30	38	51	16	30	36	39	38	46	43	36	25	31	25
chr1_6764140	13	20	28	28	15	23	16	11	29	15	34	23	35	26	42	35	27	31	22	21	29	24	40	30	40	36	34	36	40	33	34	30	26	53	36	30	38	51	15	29	37	38	40	46	42	35	25	30	23
chr1_9353725	15	23	67	45	51	50	26	38	19	18	43	50	46	37	83	66	32	44	40	30	52	38	34	43	56	44	35	56	50	32	40	49	56	62	56	28	95	50	43	38	44	38	56	48	48	43	42	69	28
chr1_6764362	18	24	43	27	23	23	33	28	11	19	37	43	35	33	42	34	41	38	45	34	38	27	48	42	36	34	59	49	44	36	42	49	28	78	50	34	44	45	24	21	29	39	33	48	55	47	39	42	38
chr1_6764323	17	22	43	27	23	24	33	26	11	19	37	43	35	33	45	37	41	40	45	34	41	31	48	42	36	34	59	49	44	36	42	51	33	83	50	33	47	45	24	21	33	39	37	48	55	47	39	46	38
chr1_8509626	21	17	72	66	37	94	36	64	50	34	96	95	134	51	135	151	54	85	59	97	108	49	115	63	100	135	89	65	102	78	61	72	112	154	105	38	76	147	32	80	113	99	84	139	128	62	107	142	97
chr1_7231182	20	24	36	36	37	18	28	22	19	29	35	47	39	28	26	41	38	42	54	19	37	33	38	40	51	40	57	32	60	35	41	29	43	39	50	43	61	50	43	32	39	35	50	55	59	29	44	42	12
chr1_8037131	16	15	43	27	32	24	37	21	33	31	35	54	45	35	39	46	53	47	44	32	35	17	42	35	47	34	60	42	43	35	47	36	43	49	53	28	57	40	26	33	38	39	33	36	39	41	35	43	33
chr1_7095528	15	19	61	33	26	20	33	25	30	25	38	42	47	45	39	42	43	51	41	34	46	27	34	53	53	44	53	46	48	41	67	48	36	63	39	29	56	57	38	39	54	35	39	47	41	45	38	59	37
chr1_6870706	16	21	30	31	37	20	25	45	50	41	54	42	76	62	61	55	43	46	51	53	32	41	45	49	56	49	52	54	53	51	64	62	38	48	41	34	73	48	32	31	44	45	42	62	56	46	54	56	37
chr1_6958142	15	22	30	31	37	21	25	47	50	41	54	45	73	62	61	55	46	46	51	54	32	41	45	49	56	52	52	57	54	52	64	62	41	48	43	35	73	48	33	32	44	45	42	62	56	46	56	56	37
chr1_6810186	19	18	45	16	22	29	36	26	23	28	35	45	25	39	39	44	52	43	35	34	33	26	34	40	56	44	48	61	37	45	53	26	39	42	51	34	55	47	28	26	43	36	36	42	39	43	39	28	18
chr1_8012101	18	19	41	19	20	33	32	23	21	28	34	44	20	41	38	47	51	43	36	27	34	26	31	42	56	40	42	59	36	40	48	25	39	41	45	28	49	43	19	25	38	35	35	42	37	41	38	29	18
chr1_7042102	11	18	32	32	43	26	39	45	28	19	38	58	52	46	69	55	42	48	26	31	57	28	61	55	44	55	49	57	53	47	52	50	62	81	62	36	87	63	36	45	66	44	62	55	58	56	63	65	39
chr1_8011834	14	22	36	33	32	22	27	17	20	33	25	32	42	27	33	35	33	43	29	27	34	39	44	27	39	32	35	30	30	35	34	36	50	44	42	35	43	29	21	29	34	26	34	34	51	33	37	34	31
chr1_8322436	13	22	36	33	32	22	26	17	20	33	25	32	42	27	33	35	33	43	29	27	34	39	44	27	38	32	35	30	30	35	34	36	50	44	42	35	43	29	21	29	34	26	34	34	51	33	37	34	31
chr1_8956768	11	21	48	39	27	21	25	17	19	31	25	33	44	29	58	54	35	43	33	27	51	37	42	27	38	32	39	29	31	34	34	34	49	55	44	38	62	30	22	31	45	25	38	35	53	32	38	51	31
chr1_7348605	15	19	61	46	48	29	31	32	29	45	49	48	63	41	77	66	59	63	41	39	72	47	60	37	56	41	58	42	46	55	48	51	84	91	64	40	98	59	31	43	71	39	49	58	75	52	58	75	31
chr1_8486961	14	21	49	34	38	43	26	38	22	24	28	41	49	31	63	40	38	43	33	38	30	37	38	48	49	29	41	38	49	24	35	37	39	62	37	40	62	42	31	26	35	32	24	39	48	53	38	32	58
chr1_8487002	16	16	33	18	19	10	19	27	14	23	35	26	33	21	33	25	26	27	31	32	33	19	33	35	36	38	28	31	28	33	42	35	38	41	30	15	19	41	24	32	31	28	28	33	31	33	41	36	23
chr1_8487027	16	28	61	34	41	41	43	49	36	42	68	63	64	43	77	53	68	64	48	62	55	27	57	71	67	58	64	76	87	52	69	49	81	93	66	60	71	76	42	41	61	55	53	49	62	61	77	51	41
chr1_8487008	20	26	57	34	40	37	43	49	33	42	68	64	64	42	70	50	67	63	47	62	57	27	57	70	70	58	63	75	87	52	70	48	78	92	66	60	71	76	42	40	58	56	51	49	62	61	75	50	41
chr1_8971646	21	17	35	31	28	34	25	28	20	33	39	53	57	40	58	28	63	47	40	26	38	35	34	35	48	35	50	46	39	37	47	44	42	69	36	39	78	62	35	52	33	34	25	30	36	38	57	57	39
chr1_8487009	21	15	35	31	29	34	25	28	20	33	39	53	57	40	58	28	63	47	40	26	37	35	34	35	46	35	50	46	39	37	47	44	44	69	36	39	77	62	35	52	33	34	25	30	36	38	57	57	39
chr1_9579781	18	16	35	30	28	33	25	28	20	33	42	53	55	38	57	27	62	46	40	24	37	35	34	34	48	35	50	46	39	38	46	43	44	38	38	38	75	62	36	54	32	35	23	29	37	38	56	57	39
chr1_8950873	13	20	62	28	42	29	44	42	18	24	47	52	67	38	48	28	53	46	51	36	48	37	58	59	56	56	67	41	36	40	62	46	49	66	45	60	73	66	21	40	47	68	46	47	58	55	37	70	26
chr1_7348647	11	32	23	21	19	13	12	14	16	10	35	25	21	26	21	22	25	27	29	20	18	20	27	21	33	31	49	25	33	33	33	15	17	26	27	18	37	28	16	28	24	21	17	32	24	17	22	24	20
chr1_8785653	11	16	25	39	18	26	23	27	11	20	31	34	36	27	23	28	32	35	29	18	25	13	33	22	36	32	34	34	36	29	32	24	29	52	42	23	42	39	28	28	30	34	31	49	40	39	41	31	29
chr1_9599681	17	23	30	26	26	19	34	29	15	41	46	58	43	47	68	43	47	43	62	47	36	31	49	56	39	40	41	45	55	46	44	34	51	73	47	41	48	63	39	31	37	51	55	53	41	45	44	56	31
chr1_8941990	15	17	38	25	24	37	34	49	29	22	46	42	52	35	39	40	56	32	53	37	40	38	56	50	66	54	57	62	53	57	57	52	38	48	59	48	41	43	28	30	46	41	46	60	70	54	66	48	40
chr1_9455483	12	23	31	19	21	14	28	21	22	18	24	32	39	23	46	33	41	18	38	16	36	36	40	44	44	37	50	34	44	30	46	27	35	36	44	16	41	48	26	33	34	33	30	27	39	42	44	24	19
chr1_9946052	12	24	36	21	25	15	33	23	30	21	27	35	40	26	65	46	43	21	40	20	40	35	41	49	44	40	53	37	48	34	49	31	37	37	46	19	48	49	28	37	37	35	31	28	45	39	46	28	26
chr1_9946045	14	23	38	22	24	16	36	26	32	20	28	35	50	27	68	46	45	21	44	22	37	36	44	50	49	41	60	37	55	36	53	31	41	44	48	19	50	53	28	38	39	42	36	36	44	44	44	30	28
chr1_9951143	15	24	40	23	26	16	34	27	30	21	27	33	52	28	60	44	45	21	40	21	37	41	46	55	48	38	55	37	54	33	52	35	42	47	48	18	56	51	28	42	40	42	35	37	48	44	43	31	27
chr1_10047885	17	19	40	26	29	16	43	20	29	20	23	25	52	28	58	43	31	16	29	18	33	30	44	48	39	33	44	26	47	26	44	26	46	24	44	21	50	43	26	37	36	34	31	31	48	37	36	31	27
chr1_10105768	16	20	34	20	22	14	44	19	27	17	21	25	46	21	40	36	31	14	24	16	30	28	41	41	35	30	41	23	44	22	34	22	41	28	37	23	46	36	25	26	29	32	30	28	45	32	35	25	27
chr1_7844051	60	13	77	102	36	59	66	65	63	70	84	90	105	109	128	66	82	92	60	64	100	48	131	55	118	116	108	95	78	75	79	58	129	68	136	102	89	124	65	75	72	109	66	94	171	73	110	54	83
chr1_7844057	62	10	79	103	37	59	68	65	64	70	84	90	106	118	128	67	82	92	60	64	100	48	131	55	118	116	108	98	81	76	80	58	129	69	136	108	90	124	65	75	73	109	66	96	171	75	110	54	83
chr1_10059867	72	18	81	107	38	77	70	79	50	67	78	93	134	117	130	100	139	113	62	49	104	48	131	53	120	121	113	113	172	134	85	93	126	70	58	110	136	98	67	93	75	114	88	165	174	148	81	84	72
chr1_10631144	21	16	50	64	23	35	48	32	36	44	36	45	67	54	59	47	56	53	37	33	49	25	55	25	44	49	55	60	75	70	40	36	76	54	75	63	63	65	35	44	26	49	48	55	80	56	63	42	59
chr1_10600064	13	16	28	29	12	22	19	13	18	24	27	24	37	27	34	25	32	35	28	34	26	12	31	28	33	21	34	32	33	23	20	23	25	36	25	30	48	33	24	20	34	26	24	34	34	34	29	26	15
chr1_10657501	12	23	41	36	38	24	29	23	22	32	35	65	59	43	52	45	49	47	64	30	53	34	58	42	49	39	58	50	60	34	62	49	46	51	55	50	99	66	48	38	39	50	32	49	36	47	61	53	32
chr1_7869565	13	20	41	35	38	24	29	23	22	32	35	65	59	43	52	45	48	46	64	30	53	34	58	42	49	38	58	50	60	34	62	49	44	51	55	50	97	66	47	38	39	50	32	49	36	47	61	53	32
chr1_7740612	15	20	23	20	21	18	14	15	14	27	33	32	29	25	53	16	30	29	42	32	30	17	34	32	32	31	41	38	30	27	42	31	40	61	22	29	46	35	35	32	30	28	29	26	38	47	25	43	24
chr1_14218013	15	20	40	42	21	20	27	28	24	25	41	56	39	29	31	33	38	29	44	32	25	23	28	39	34	42	53	29	40	37	31	31	33	48	35	26	46	35	25	27	25	31	28	21	45	30	37	35	33
chr1_7789560	15	21	40	42	21	20	27	28	24	25	41	56	39	29	31	33	38	29	44	32	25	23	28	39	34	40	53	29	40	37	31	31	33	48	35	26	46	35	25	27	25	31	28	21	45	30	37	35	33
chr1_15010538	16	29	43	26	40	33	50	30	29	28	57	61	68	45	57	33	36	69	67	44	45	38	63	66	53	78	56	62	64	60	62	47	42	77	57	31	65	75	33	41	54	42	48	69	58	31	57	51	48
chr1_16162297	16	18	32	35	26	14	39	24	25	19	32	48	32	50	53	51	31	51	47	35	45	31	32	48	46	54	57	40	51	55	49	46	42	52	35	42	51	60	31	25	32	20	30	24	45	37	49	45	42
chr1_8065152	20	18	40	21	27	25	22	20	18	21	44	35	28	27	55	31	43	25	43	29	19	32	37	38	50	39	36	29	45	29	30	19	29	50	24	33	45	34	30	38	17	23	30	41	25	41	43	28	40
chr1_16976862	17	19	40	21	27	25	22	20	16	21	44	35	28	27	55	31	43	25	43	29	19	32	37	36	49	39	36	29	45	29	30	19	29	47	23	33	46	33	30	38	17	23	29	41	25	41	42	28	40
chr1_16976871	15	19	40	21	26	24	22	20	15	22	44	35	28	26	55	31	43	25	43	29	19	31	36	36	49	39	35	36	45	29	30	18	30	47	23	33	46	33	30	38	16	22	29	41	25	41	41	28	40
chr1_16976869	23	22	27	26	19	22	24	32	17	25	29	47	36	34	37	38	42	45	40	29	22	26	42	37	51	39	40	44	52	33	44	28	31	62	38	29	53	62	27	32	29	42	38	42	51	35	37	43	38
chr1_8486824	18	21	37	36	22	25	19	28	14	21	42	41	42	23	55	26	30	29	24	38	40	24	41	43	44	28	46	45	53	47	45	49	32	34	33	25	62	48	19	32	48	42	33	49	35	54	43	55	27
chr1_17314452	11	16	47	42	39	33	30	50	19	30	46	50	50	37	60	34	40	46	32	40	45	29	44	49	54	33	59	63	60	50	52	64	50	42	41	28	77	59	20	49	55	62	49	62	50	62	47	61	39
chr1_18206834	14	20	40	40	36	40	37	45	26	23	28	56	58	73	82	51	40	40	48	54	69	37	42	56	67	54	73	76	55	60	42	39	50	61	77	41	74	62	37	49	64	64	58	61	73	72	56	42	28
chr1_8509490	12	19	35	21	26	11	31	18	12	17	37	37	39	32	47	38	39	27	45	29	40	30	30	41	53	38	39	35	41	34	46	36	44	56	47	23	68	67	16	48	43	42	47	44	45	56	69	50	25
chr1_18422213	16	23	57	37	27	28	45	43	25	27	47	49	71	50	76	56	60	68	65	47	61	49	72	69	97	57	56	54	74	43	59	81	44	68	69	57	93	66	39	41	62	55	55	66	73	78	72	50	57
chr1_19489226	17	19	30	29	24	17	28	29	11	20	33	45	39	31	36	24	36	41	34	19	36	25	34	38	40	34	40	46	27	33	66	38	31	46	46	34	56	34	25	32	33	41	31	32	34	37	56	36	19
chr1_19489174	17	12	32	37	23	21	35	26	31	24	38	43	55	48	49	35	56	48	44	52	32	23	52	57	42	52	59	58	57	41	73	30	27	48	50	33	36	34	37	41	38	38	30	36	56	42	55	48	38
chr1_19530867	17	12	32	37	22	22	35	26	31	24	35	43	52	46	50	36	56	45	44	50	29	23	50	57	41	48	59	56	57	43	71	30	27	50	48	32	35	34	35	41	37	38	30	37	54	43	50	46	38
chr1_19502017	15	13	32	37	22	22	35	27	31	24	36	43	52	46	50	36	56	45	44	50	30	23	50	57	41	48	61	56	57	43	71	30	28	50	49	32	35	34	36	41	38	38	30	37	54	43	50	46	38
chr1_19501967	20	15	42	46	24	16	35	44	26	35	50	46	40	35	58	39	50	49	41	31	38	22	41	48	51	36	60	34	68	50	42	47	47	57	31	41	50	58	26	48	41	35	44	40	49	43	67	50	36
chr1_9424992	18	15	42	46	24	16	35	44	26	35	50	46	40	35	58	39	50	49	41	31	38	22	41	48	51	35	60	34	68	50	42	47	47	57	31	41	50	58	26	48	41	35	44	40	49	43	67	50	36
chr1_19656795	20	25	44	36	36	19	31	35	27	33	41	50	45	46	65	45	35	43	46	38	33	25	37	46	61	44	39	40	52	35	52	33	45	66	54	40	62	53	26	37	40	31	40	56	56	47	58	47	33
chr1_19209388	18	17	44	28	25	25	31	30	16	19	34	47	68	46	73	43	38	31	36	31	38	44	42	44	46	58	48	58	40	28	58	25	46	63	50	33	56	43	49	27	35	44	30	51	53	57	47	59	28
chr1_19480742	14	22	44	28	25	25	31	30	16	19	34	49	70	47	73	43	38	31	36	31	39	44	42	45	46	58	48	58	40	28	59	26	47	63	52	34	56	46	50	29	36	44	30	51	53	57	49	59	29
chr1_19392522	18	20	53	26	20	23	20	28	16	21	13	36	36	33	49	51	45	30	41	32	27	13	37	35	51	33	38	52	40	28	46	26	40	50	45	27	64	54	22	28	36	39	33	46	52	24	34	42	29
chr1_10831528	21	19	53	25	18	23	20	28	16	20	13	36	36	33	48	49	45	30	41	33	29	13	38	35	53	31	36	51	39	26	42	22	30	51	43	27	62	56	23	23	32	37	37	47	53	24	36	40	30
chr1_10798575	23	19	29	31	31	19	33	30	13	20	26	40	35	28	57	30	35	40	34	27	36	22	35	23	41	32	39	37	26	20	36	34	49	55	47	42	54	52	28	31	34	28	26	36	44	25	46	56	34
chr1_19097696	19	24	45	25	31	24	30	33	16	11	28	36	41	39	55	32	31	45	35	47	27	28	37	37	41	45	51	56	73	34	50	31	50	43	58	44	59	49	30	24	47	50	35	45	73	48	41	59	24
chr1_19158001	15	18	44	25	31	24	27	31	16	11	30	38	43	39	56	30	30	45	33	46	27	27	36	37	40	44	51	56	72	33	50	31	50	43	58	43	59	49	29	23	47	50	34	44	70	45	40	57	24
chr1_18895446	14	15	44	24	28	23	28	31	16	11	28	37	39	41	59	32	29	41	35	45	27	28	37	34	38	40	51	53	70	33	49	27	49	40	57	43	55	47	29	22	46	49	32	45	64	42	37	55	22
chr1_11014749	14	16	58	30	34	36	55	45	40	46	59	69	65	50	72	66	58	70	65	42	43	57	66	63	57	62	66	71	72	47	66	67	69	73	62	39	65	56	45	48	52	57	55	50	75	56	71	59	65
chr1_11014745	11	18	61	30	34	37	56	46	39	47	62	69	66	53	73	67	60	74	67	42	43	57	68	64	58	68	68	73	73	49	67	68	69	75	62	40	67	56	46	49	55	57	57	50	75	56	72	60	66
chr1_11276167	11	20	33	30	16	22	28	27	10	16	39	37	35	37	55	32	36	36	32	39	45	26	40	50	34	39	30	35	40	33	34	37	40	43	34	27	37	72	28	35	43	27	22	47	44	43	41	41	30
chr1_11276196	15	11	48	44	37	30	50	44	37	17	57	49	48	25	65	39	49	53	45	44	41	40	60	51	56	59	41	53	68	50	60	50	52	49	66	24	65	61	34	30	47	49	49	73	73	60	41	63	37
chr1_19020025	22	19	43	36	26	21	18	31	24	19	44	67	58	41	46	41	46	53	46	38	29	24	56	42	44	48	59	44	52	33	43	38	48	50	43	36	60	56	45	49	36	31	37	44	47	45	37	49	21
chr1_18171699	19	21	46	36	27	22	18	33	25	21	44	66	56	42	46	42	47	53	46	39	29	24	55	42	47	50	61	44	54	33	42	38	50	51	44	36	59	57	44	51	36	32	39	44	44	46	37	51	21
chr1_9396554	14	22	26	34	28	22	23	24	17	26	29	48	47	45	60	49	46	46	30	31	43	17	31	35	54	53	42	49	40	48	38	37	41	45	54	35	59	51	25	34	38	33	21	39	37	45	46	60	36
chr1_18111501	51	34	89	39	64	44	41	48	24	33	65	117	49	72	42	54	58	39	31	33	46	36	42	47	35	45	68	74	58	53	55	30	43	59	91	61	75	78	61	43	51	94	43	70	75	69	55	60	30
chr1_9336860	68	35	91	38	53	32	44	53	24	53	67	93	84	54	39	51	55	45	58	43	48	33	37	48	35	37	80	84	61	58	99	33	69	59	65	62	86	82	57	52	55	55	40	75	76	69	61	65	34
chr1_9346810	33	37	59	21	30	30	48	38	20	23	39	57	47	30	68	25	34	30	53	51	67	21	56	42	48	23	56	42	48	64	51	53	60	70	51	44	42	60	46	43	56	47	51	38	51	46	41	41	30
chr1_17537417	35	33	61	20	30	30	47	38	20	23	39	56	47	31	68	25	35	30	54	48	64	21	50	42	49	23	57	41	48	61	51	53	59	73	52	44	44	62	46	43	57	47	54	38	50	41	41	42	31
chr1_9353707	28	29	64	22	32	28	48	38	20	20	42	56	48	32	69	25	37	31	56	53	65	20	56	43	49	23	61	42	50	68	52	58	48	73	57	45	41	62	51	45	56	48	56	41	55	48	43	43	31
chr1_9353704	23	29	39	35	13	24	28	33	40	20	29	36	38	26	49	35	41	45	29	25	30	18	32	42	45	37	37	45	31	25	43	45	27	44	42	32	53	41	34	33	41	28	41	32	44	39	38	42	38
chr1_17952673	24	26	39	35	13	23	28	32	40	20	29	36	38	26	49	35	40	36	29	25	32	18	32	42	45	36	36	46	31	25	43	47	30	46	43	33	53	42	35	33	43	28	41	32	42	39	38	42	39
chr1_18432422	23	25	40	37	13	23	29	32	41	21	29	36	40	26	47	33	41	38	30	25	32	18	33	42	46	37	36	46	31	25	44	49	28	45	46	33	53	44	35	33	42	29	44	32	44	39	39	41	40
chr1_9838958	21	21	42	37	13	24	29	32	41	21	29	36	40	26	49	34	41	39	30	26	32	19	33	42	46	37	36	47	31	25	44	47	28	46	46	35	54	46	35	33	43	29	44	33	43	39	39	44	40
chr1_18422210	16	21	23	38	20	24	19	43	17	16	30	32	48	31	41	30	26	40	34	23	24	25	27	27	38	35	41	31	36	31	37	34	46	45	42	28	47	42	26	24	17	33	26	24	36	44	38	26	20
chr1_18167274	14	21	27	18	16	14	17	23	23	20	24	34	32	25	34	12	35	17	17	20	28	12	25	21	33	23	43	30	42	28	25	27	32	22	34	16	40	31	22	24	36	28	30	29	36	35	27	27	13
chr1_11518631	15	25	29	22	23	16	22	25	24	21	30	40	46	39	45	16	50	29	21	26	36	13	28	33	53	32	52	46	50	42	33	33	42	33	50	27	53	40	27	33	43	37	35	35	43	44	38	36	15
chr1_11518596	22	26	40	25	13	25	15	17	10	24	24	38	38	35	27	24	39	20	32	17	41	20	20	25	21	40	32	34	40	26	32	18	29	42	23	28	38	35	27	33	21	31	27	34	62	26	28	39	29
chr1_18167178	20	23	47	40	16	28	23	22	17	28	30	44	49	41	35	36	42	28	41	21	49	22	35	37	23	43	39	42	57	31	40	31	32	47	35	29	49	40	34	35	27	35	37	42	68	36	35	47	33
chr1_15716935	18	19	52	20	19	22	36	50	16	16	19	17	18	31	49	35	37	37	35	47	28	44	59	46	58	43	41	46	69	38	38	43	25	31	27	18	37	31	21	20	21	26	45	63	64	68	39	60	13
chr1_17463309	17	19	52	20	18	22	35	51	16	14	18	16	17	30	49	36	37	39	35	47	27	45	59	45	55	43	42	46	69	38	38	43	24	31	24	18	36	31	20	20	21	26	43	63	64	68	38	59	13
chr1_16798865	15	26	57	47	33	44	33	48	15	33	47	72	74	60	90	51	70	63	65	44	61	61	61	59	68	54	67	90	49	54	68	63	60	57	95	52	79	69	49	58	70	68	55	64	76	70	77	71	43
chr1_18799833	17	21	57	47	33	44	33	48	15	33	50	74	76	62	90	51	73	68	66	44	61	61	63	59	68	56	67	90	50	55	68	64	60	57	99	53	79	69	50	61	70	70	55	67	80	72	78	71	45
chr1_17962111	17	15	33	26	12	14	24	30	11	10	33	34	41	24	39	33	46	28	47	30	30	26	34	49	44	27	45	32	34	20	28	41	34	59	26	46	44	41	28	22	34	43	31	35	33	33	52	37	26
chr1_19583115	15	11	35	41	21	19	33	33	24	23	33	44	41	41	34	44	34	36	37	31	43	26	29	31	45	27	56	41	54	28	38	27	36	51	39	40	70	55	30	37	25	24	37	51	27	41	53	36	35
chr1_19616688	14	13	35	44	21	19	34	33	24	23	34	44	41	41	35	47	34	36	38	31	42	23	31	31	45	27	57	43	54	28	40	27	38	55	39	41	67	57	30	38	24	25	37	55	27	42	53	40	35
chr1_19700827	10	15	35	46	21	19	34	35	24	23	35	44	41	42	35	48	35	36	39	35	43	23	32	32	44	30	58	44	54	30	40	27	38	55	44	42	69	58	30	38	24	25	39	53	29	42	54	40	35
chr1_19700857	13	13	32	33	17	15	30	24	21	21	28	36	37	29	27	31	24	29	30	22	34	20	22	27	38	23	36	35	48	20	28	24	28	38	36	35	51	37	21	31	22	20	26	34	21	33	39	27	34
chr1_20903948	12	15	32	32	18	15	29	24	23	20	28	39	37	29	27	30	24	28	30	21	34	19	21	28	28	22	36	30	37	21	28	23	28	40	36	35	49	41	21	28	20	20	23	36	21	34	39	25	34
chr1_17242497	13	20	27	26	26	25	13	20	27	12	33	31	29	22	43	27	44	34	33	26	35	29	16	35	38	47	43	39	36	45	38	34	29	51	42	26	52	35	22	37	35	23	45	46	35	41	56	38	20
chr1_16583760	34	18	37	29	28	34	36	56	14	29	55	44	67	32	33	56	57	44	34	49	65	35	48	30	75	71	54	46	62	49	36	46	55	61	38	18	54	61	41	54	48	51	38	64	43	28	33	31	50
chr1_16583778	34	18	35	29	24	30	29	52	13	28	55	44	66	29	33	55	51	42	34	42	64	34	48	30	75	70	52	43	61	42	36	46	49	57	34	16	50	58	41	53	47	49	35	62	41	28	32	27	47
chr1_18636035	23	14	43	35	38	31	30	46	17	46	71	55	89	46	56	41	72	54	36	32	78	27	39	41	87	80	75	55	42	38	52	38	93	83	61	29	84	84	55	70	64	66	29	58	31	37	42	24	60
chr1_18636032	24	10	43	34	37	31	28	45	21	32	70	43	89	46	53	41	75	43	37	65	47	27	60	39	87	80	75	42	78	58	52	38	53	71	63	29	39	50	56	72	49	66	29	92	65	41	40	23	60
chr1_16556239	16	22	49	23	27	47	34	45	21	16	32	42	47	33	59	44	41	63	54	43	31	28	55	38	48	30	53	31	51	54	37	35	38	34	46	34	52	43	30	23	19	43	42	65	49	75	36	45	39
chr1_15950703	15	24	50	22	27	49	34	47	21	16	31	42	48	33	64	44	41	63	53	43	31	31	55	37	48	30	52	31	51	54	37	35	38	35	47	36	52	43	30	22	19	43	44	65	49	75	36	46	39
chr1_15660622	18	23	49	23	27	49	34	45	21	16	32	42	48	33	59	45	39	63	53	39	31	30	54	38	48	30	53	31	51	54	37	35	40	36	46	36	52	44	30	23	19	43	42	64	48	75	36	45	39
chr1_20881371	20	20	49	24	27	51	35	46	21	16	33	42	48	33	59	45	39	63	55	40	33	30	55	38	48	32	53	31	51	55	37	35	41	36	46	36	52	44	30	23	19	43	45	68	49	76	36	45	39
chr1_15660416	23	15	41	17	20	33	21	41	12	14	25	35	35	31	59	34	33	41	48	36	25	21	51	35	37	24	40	27	48	49	30	29	34	24	37	24	35	27	26	21	17	36	33	55	35	61	24	33	27
chr1_20096668	15	24	51	36	39	40	34	53	32	32	33	43	57	49	58	48	45	51	38	47	49	36	53	57	51	44	47	61	58	44	58	47	71	65	43	39	77	65	30	36	50	47	45	62	78	54	59	52	43
chr1_14003575	19	22	37	32	18	25	27	35	16	24	22	28	35	30	32	32	27	43	24	34	28	32	37	30	36	30	29	45	32	24	28	34	40	45	38	31	45	36	20	19	29	27	27	38	36	30	49	26	36
chr1_19602344	42	85	33	36	18	22	25	21	17	21	41	46	41	16	37	16	48	39	33	27	30	20	38	60	16	24	33	53	38	17	32	39	17	21	27	33	33	39	20	20	26	33	10	38	40	46	34	45	30
chr1_12170212	42	85	33	36	21	23	31	22	18	21	41	46	42	17	38	21	51	41	33	31	33	22	38	68	18	28	33	58	38	17	32	39	21	21	27	38	33	43	23	21	31	33	10	39	46	54	37	46	31
chr1_18422022	25	11	21	20	20	14	17	21	21	16	16	40	33	27	31	27	25	20	32	24	29	13	20	34	17	22	32	28	27	33	30	22	21	34	28	19	35	27	24	21	24	30	23	45	31	34	17	27	31
chr1_12011296	22	19	43	23	35	28	43	27	28	26	44	46	44	34	58	49	40	42	40	36	44	25	37	34	43	44	39	42	40	44	46	48	66	58	51	27	53	60	34	34	32	59	47	47	38	41	37	40	24
chr1_17988501	14	21	37	27	20	22	43	25	29	24	32	61	56	43	49	38	37	56	66	40	46	34	40	49	46	47	59	45	51	35	65	35	55	51	29	33	64	41	23	36	34	53	41	56	65	59	57	53	31
chr1_12148035	12	21	30	30	12	30	37	40	14	12	25	24	40	28	43	44	28	28	34	39	27	33	34	26	28	29	33	32	41	27	36	40	28	40	42	21	38	34	20	24	19	34	33	35	60	63	44	36	14
chr1_12148081	31	21	64	35	50	33	33	27	16	35	19	42	48	27	55	23	21	35	35	15	44	27	33	24	21	34	40	58	35	25	42	20	62	57	33	34	56	70	33	35	45	36	41	38	44	44	31	50	18
chr1_17242484	30	22	83	44	62	43	45	35	18	39	28	52	81	36	73	39	33	51	53	25	57	41	51	30	31	40	64	85	46	33	69	33	76	72	44	50	70	91	38	51	57	48	54	65	56	61	33	59	21
chr1_17242488	33	32	94	42	74	60	55	41	29	42	57	83	123	55	153	76	41	99	88	46	63	59	72	67	42	36	101	176	72	55	98	70	113	119	75	64	118	126	37	75	105	94	72	66	61	87	28	79	22
chr1_13925722	62	45	153	78	132	83	92	66	34	74	75	127	168	78	201	84	63	124	119	59	106	73	106	90	68	76	155	217	113	77	140	80	173	184	113	108	191	179	67	105	162	147	122	113	108	156	65	135	34
chr1_17145513	13	24	37	37	35	24	40	28	21	26	34	41	57	42	68	34	51	73	40	43	41	16	37	53	55	39	49	41	61	34	45	33	42	68	46	27	71	49	42	41	57	51	39	53	52	43	82	56	42
chr1_17145543	16	24	38	36	36	24	40	29	21	28	35	43	57	42	66	34	53	73	40	43	41	16	38	54	57	39	49	43	64	34	45	33	43	68	47	27	71	49	43	41	57	51	39	53	53	43	83	58	44
chr1_16890948	15	24	38	36	34	25	40	32	22	31	35	43	57	42	71	36	53	73	40	41	41	17	39	54	57	39	50	44	64	35	44	35	43	68	47	27	71	52	43	44	57	49	39	57	58	46	83	60	44
chr1_14807554	15	16	41	18	33	27	27	31	21	26	46	36	35	42	44	45	45	45	33	35	30	30	42	39	53	25	49	37	52	39	25	32	35	50	35	32	61	54	27	41	27	38	30	46	50	42	44	42	33
chr1_16905210	16	15	41	18	35	27	27	31	21	26	46	36	35	44	44	45	45	45	33	35	30	30	42	39	53	25	49	40	52	39	25	32	35	50	36	32	61	54	27	41	27	40	30	46	51	42	45	42	33
chr1_16905232	22	101	34	56	30	32	40	63	33	68	37	40	92	59	69	62	91	90	64	84	51	78	97	103	20	80	87	97	96	45	65	122	131	78	61	87	63	100	43	52	57	53	63	50	58	59	71	100	65
chr1_15849022	16	12	36	25	22	14	26	21	28	22	44	37	41	24	50	40	34	46	46	25	56	29	48	43	49	52	46	44	39	29	24	24	32	60	44	31	47	48	29	21	30	31	26	38	67	42	46	58	39
chr1_17205195	20	15	38	27	22	14	28	21	28	22	44	39	43	24	52	40	34	46	46	26	56	29	45	43	49	52	46	44	40	29	25	24	33	60	44	31	48	50	29	21	30	31	27	39	71	42	46	59	39
chr1_16583767	20	14	40	26	22	14	28	21	28	22	44	38	43	24	52	40	34	46	49	26	58	29	48	43	49	52	46	45	41	30	25	24	33	66	44	31	48	48	29	21	30	31	27	40	73	43	46	59	39
chr1_16364186	19	19	38	28	23	14	28	23	31	22	45	40	41	27	52	38	33	48	46	26	58	27	45	45	50	52	48	45	39	30	24	24	34	66	51	30	49	50	27	21	30	30	27	39	74	44	49	59	40
chr1_16364178	41	25	19	27	24	18	18	20	13	29	28	38	71	26	35	27	35	24	42	32	41	25	40	34	49	49	46	36	42	19	37	30	45	50	43	27	59	44	23	44	36	38	35	34	60	36	40	52	27
chr1_16364150	34	29	18	27	31	19	21	23	12	30	30	40	72	32	39	31	37	28	52	32	43	26	41	37	45	47	44	32	44	26	38	32	41	59	41	30	57	41	29	41	39	40	35	38	55	36	47	54	23
chr1_16364197	43	23	31	29	49	27	37	29	25	18	36	71	81	33	62	54	49	39	59	41	51	41	63	45	57	48	54	35	60	32	53	34	50	68	50	35	80	55	33	44	54	42	66	55	81	55	61	82	33
chr1_12228596	44	19	25	29	48	24	28	19	25	40	36	64	79	33	51	43	53	37	66	31	50	24	36	51	71	50	52	33	33	32	55	33	46	68	47	35	77	56	31	55	51	57	60	54	61	43	61	61	32
chr1_14984373	40	20	21	29	46	20	27	18	25	18	41	63	84	40	49	42	49	36	62	41	49	24	61	51	68	71	58	33	59	32	53	33	45	66	61	45	74	49	35	53	50	56	58	51	76	54	64	58	39
chr1_14807530	25	23	26	36	47	27	36	18	20	40	33	63	79	33	57	52	51	36	51	30	55	39	36	44	54	46	52	51	33	32	50	33	67	78	47	33	92	89	31	42	50	40	63	43	60	42	60	79	31
chr1_16364389	35	24	26	36	47	27	36	18	20	40	33	63	79	33	57	52	51	36	51	30	55	38	36	44	54	46	52	51	33	32	49	33	67	78	47	33	92	88	31	42	50	40	63	43	60	40	60	79	31
chr1_16206470	26	31	29	32	16	22	16	19	13	18	32	27	46	32	28	19	30	25	45	21	46	14	34	40	50	40	39	42	24	36	49	14	36	41	27	36	43	31	16	24	44	33	24	23	37	26	29	30	39
chr1_15660362	27	24	33	37	26	32	22	24	17	22	35	30	61	40	30	23	35	36	50	22	53	16	39	49	61	44	50	49	27	42	58	23	49	51	34	40	69	45	20	31	53	48	27	32	45	43	39	37	47
chr1_17690275	24	26	32	38	26	31	22	23	15	21	34	33	61	38	30	22	33	36	48	22	52	15	37	47	60	43	48	51	30	41	57	23	46	51	34	41	65	44	20	29	50	44	27	30	44	43	38	37	46
chr1_15950462	27	25	32	38	26	30	22	23	15	21	34	33	60	38	30	22	33	36	48	22	52	15	37	46	60	43	47	50	32	41	56	22	46	51	34	41	63	42	20	29	50	43	26	30	44	43	38	36	46
chr1_16513629	27	23	32	38	26	29	22	24	15	20	34	33	59	38	30	22	33	34	47	22	52	15	37	46	60	42	47	50	33	41	56	21	46	51	33	41	61	42	20	27	50	44	27	31	44	42	36	35	46
chr1_15660387	14	16	45	41	25	33	36	44	27	14	35	47	66	36	78	46	40	61	52	28	39	47	58	38	63	41	54	48	61	45	54	45	44	74	59	37	70	58	33	54	60	47	50	59	52	57	53	52	33
chr1_16513577	17	15	45	41	25	33	36	46	27	14	36	47	66	36	78	46	42	62	54	28	39	50	58	37	63	41	54	48	62	45	54	46	44	74	60	37	70	59	35	54	60	47	50	59	52	57	52	52	33
chr1_15214591	19	16	34	36	16	20	25	23	17	11	28	33	59	31	60	35	32	52	42	24	33	37	45	30	49	35	40	37	53	36	42	39	24	49	39	33	45	42	20	50	40	33	40	42	41	38	42	38	30
chr1_13833475	20	17	35	35	17	21	26	25	24	11	28	34	62	35	70	43	31	53	45	24	35	40	50	31	55	36	49	36	52	44	46	39	29	64	45	34	47	42	22	51	49	38	42	48	44	38	49	38	33
chr1_15660364	19	19	36	37	19	21	28	25	18	11	28	31	59	29	68	42	31	53	39	24	35	41	47	28	53	35	42	39	51	36	42	36	31	65	43	34	46	45	20	49	50	35	43	46	44	38	45	39	30
chr1_12011363	18	20	43	29	19	25	18	26	12	22	30	33	39	24	39	42	27	30	30	25	29	15	33	24	37	37	41	47	35	27	34	39	35	51	18	28	45	35	26	20	48	33	34	37	33	30	33	39	29
chr1_15926745	20	19	41	36	18	27	26	36	14	24	34	47	39	33	53	48	38	50	34	35	38	24	33	33	49	37	41	61	40	33	34	51	50	59	35	31	60	51	34	25	54	33	43	37	33	35	33	44	34
chr1_15229496	20	18	39	36	18	27	26	36	14	23	42	48	40	37	53	48	37	51	35	37	38	24	39	30	45	39	44	61	35	30	47	52	52	61	36	30	59	51	33	25	54	39	43	37	35	33	40	44	34
chr1_15229757	15	22	42	51	26	29	47	39	36	57	40	52	69	49	54	36	54	52	54	29	47	36	50	48	51	46	77	54	60	48	54	44	55	86	72	31	49	59	53	57	64	60	32	49	59	50	56	60	38
chr1_22969923	19	15	35	40	21	16	33	26	30	46	31	43	43	39	39	31	46	45	45	21	36	23	43	40	35	29	60	43	51	41	47	33	44	56	47	24	34	32	42	42	43	38	22	37	41	36	34	40	34
chr1_12652404	19	15	35	40	21	16	33	26	33	47	31	43	49	45	39	31	49	45	45	21	36	23	42	34	44	26	71	43	51	41	44	32	44	56	61	26	34	32	43	46	43	49	22	38	41	36	37	41	34
chr1_532821	18	17	38	40	24	21	34	30	33	47	29	43	39	39	41	33	37	35	46	22	37	23	42	37	35	27	57	39	48	37	35	35	44	53	49	30	38	36	36	36	43	43	24	39	43	34	38	41	35
chr1_12082306	17	21	40	50	41	17	33	29	19	35	51	75	63	39	54	45	68	45	64	31	53	44	56	55	65	51	52	67	47	52	54	42	52	75	59	49	96	78	35	46	60	64	49	49	56	56	59	41	37
chr1_11610937	19	15	40	49	43	17	33	29	19	36	51	75	63	41	55	45	68	47	52	31	53	44	56	56	65	51	53	67	49	52	54	42	53	76	59	49	96	31	35	46	60	64	49	51	56	55	59	42	37
chr1_11518544	23	15	40	49	43	22	33	29	19	36	50	26	63	40	57	45	68	45	52	31	53	46	57	55	63	52	18	67	49	54	52	42	53	76	60	50	96	31	37	46	60	17	48	52	57	58	60	43	37
chr1_2542847	22	13	41	24	44	20	33	29	21	13	51	28	64	43	53	45	67	46	62	34	53	47	60	57	69	52	53	66	50	55	55	42	60	33	61	52	100	32	38	47	24	67	48	54	59	59	63	43	36
chr1_2542845	18	25	24	17	15	14	21	25	19	13	30	36	50	21	43	32	50	30	41	24	41	31	39	35	37	27	36	45	39	39	35	32	28	40	37	28	64	35	18	34	35	41	34	37	36	42	34	25	22
chr1_11518487	19	27	33	41	25	11	29	24	16	24	37	52	47	28	47	40	53	30	52	26	41	29	47	37	44	36	44	49	39	48	43	32	39	47	42	39	68	55	20	38	40	42	41	40	46	42	45	35	27
chr1_14003530	14	28	33	31	22	11	32	24	19	23	24	40	31	13	37	31	42	27	41	22	31	31	44	22	36	32	25	38	34	42	26	28	26	47	35	31	59	46	13	24	34	41	36	33	45	39	31	30	27
chr1_16486741	14	22	33	28	14	10	30	20	16	19	21	30	25	12	26	28	33	24	39	19	28	31	38	19	29	27	23	30	23	38	23	19	22	41	31	26	51	40	13	21	31	31	33	27	39	26	28	24	27
chr1_18636282	21	13	66	40	56	33	40	30	21	32	31	62	41	38	71	48	50	34	37	37	57	43	43	55	45	32	62	84	42	36	30	47	75	88	46	28	72	71	28	36	70	26	57	40	55	48	37	54	41
chr1_19729900	12	14	24	33	31	20	27	20	15	26	51	44	40	37	50	41	50	36	53	27	70	22	30	39	47	38	54	33	55	35	45	38	50	61	43	27	67	57	42	37	54	45	32	41	45	35	72	39	27
chr1_19729853	12	19	36	30	28	20	26	27	13	20	27	40	30	26	35	28	28	36	35	38	27	16	24	35	33	40	46	21	29	23	34	19	33	41	54	26	52	38	35	29	27	20	24	28	34	38	32	36	21
chr1_19729855	14	11	43	23	30	31	26	32	15	14	34	54	47	45	49	39	47	41	40	34	25	18	52	44	48	25	55	39	54	29	47	41	57	52	43	35	52	47	21	44	24	25	45	32	52	43	47	28	25
chr1_19443988	17	16	30	28	37	27	28	28	13	24	42	36	45	36	43	39	56	50	38	22	40	13	38	37	47	42	34	44	59	34	41	37	39	55	49	30	35	53	42	43	35	42	32	38	25	39	40	54	31
chr1_12529482	16	18	20	28	12	32	25	17	20	29	39	28	46	43	43	36	39	30	39	40	19	14	50	33	46	35	37	28	50	44	43	25	31	33	41	22	43	29	31	29	25	37	31	52	37	42	49	55	26
chr1_12529478	15	17	20	28	13	35	25	17	20	30	39	29	47	43	43	34	39	31	44	41	20	13	50	34	47	38	38	29	50	44	44	25	31	34	41	22	43	29	31	30	25	38	31	52	37	42	51	55	26
chr1_18017857	18	15	18	28	14	35	25	15	20	30	39	29	47	45	42	34	39	31	44	40	20	13	50	34	47	39	38	29	47	43	45	25	31	34	41	22	43	29	31	30	26	38	32	48	35	41	51	56	26
chr1_21315654	20	13	20	28	14	36	25	15	20	31	39	28	47	46	45	34	39	31	44	41	20	13	50	34	47	39	38	30	47	43	45	25	34	34	43	22	43	29	32	30	27	39	33	50	35	41	52	56	26
chr1_21110568	17	11	20	28	14	35	25	17	20	30	39	30	48	46	45	34	40	32	44	42	20	14	52	35	47	39	38	29	50	44	45	25	31	34	43	21	44	29	32	30	28	39	33	55	37	43	53	56	28
chr1_21243425	15	19	31	28	33	39	21	30	22	14	49	34	47	34	28	37	49	37	45	43	21	27	49	52	56	50	49	41	56	57	48	39	35	46	50	28	50	51	28	38	44	39	34	49	66	39	38	49	24
chr1_21414972	24	29	43	45	36	21	32	23	13	18	33	53	39	24	71	46	36	41	44	16	61	53	22	48	31	28	39	77	41	36	31	47	60	61	50	32	89	80	25	27	49	35	41	32	48	50	30	65	21
chr1_21414861	30	24	43	58	40	22	32	23	14	22	54	53	57	39	70	47	64	60	52	17	65	53	23	70	58	49	65	95	44	37	49	51	59	82	76	52	122	82	40	62	54	52	42	34	51	53	50	67	39
chr1_21952464	27	24	34	47	35	15	25	16	10	18	35	64	48	25	53	35	35	48	43	11	62	43	22	53	40	34	51	70	37	32	35	46	71	64	51	34	91	74	28	20	44	43	33	25	38	44	20	47	28
chr1_21939224	16	15	32	43	42	23	31	25	24	22	36	55	46	48	52	34	42	48	43	29	30	14	37	38	54	31	46	36	55	37	47	50	35	43	47	45	60	53	35	31	37	44	43	52	46	56	49	37	27
chr1_21952678	18	19	36	43	27	29	37	16	34	25	25	40	33	33	63	47	56	28	36	42	42	17	34	43	44	39	44	49	51	44	42	31	28	55	35	32	51	42	36	37	56	34	39	50	42	40	25	50	41
chr1_21483226	25	18	29	57	25	25	27	29	17	30	34	54	52	37	55	49	46	37	46	27	42	36	41	57	50	50	57	49	55	61	54	48	54	64	45	38	58	58	31	24	49	29	39	57	44	63	37	57	33
chr1_21952649	16	18	36	20	43	26	51	31	15	20	25	52	34	31	58	32	40	39	27	22	38	31	55	26	42	27	42	42	46	40	30	41	45	75	46	37	64	59	32	27	37	37	40	46	39	34	43	54	38
chr1_21347265	16	18	36	20	43	26	51	31	15	20	25	52	34	31	58	32	40	39	27	22	38	31	55	26	42	27	42	42	46	40	30	41	45	75	46	37	64	59	33	27	37	37	41	46	39	34	43	54	38
chr1_21136724	24	20	36	20	43	26	51	31	15	20	25	52	35	33	59	33	40	40	27	23	38	34	55	26	40	27	42	42	46	40	33	41	45	75	46	37	66	60	33	27	37	37	41	46	40	34	43	55	38
chr1_19444011	27	23	36	20	46	26	53	32	15	20	24	53	35	35	61	33	40	39	29	23	42	34	56	24	41	27	43	45	48	40	33	41	46	79	48	42	68	62	32	29	37	37	43	46	40	37	44	55	36
chr1_19634588	25	20	36	21	46	26	53	32	16	21	25	54	35	36	62	32	40	39	30	24	42	34	56	26	42	27	42	47	48	40	33	41	45	79	49	42	72	62	33	30	37	38	45	47	40	37	45	56	38
chr1_19736288	21	30	31	17	27	22	42	29	12	19	23	35	20	18	45	26	29	25	13	18	29	22	49	18	32	26	35	29	35	27	19	30	35	55	40	18	40	48	19	17	31	30	25	33	25	29	34	34	34
chr1_19950008	20	33	34	17	28	22	41	29	11	19	23	33	17	18	45	24	28	23	13	17	28	22	48	18	32	22	30	26	34	23	18	30	32	51	39	15	41	47	19	16	33	29	24	33	25	29	32	34	35
chr1_22336657	16	19	37	31	33	25	23	29	17	32	29	41	48	33	38	29	20	45	33	35	39	24	36	33	31	32	48	34	37	36	32	32	55	40	58	13	66	36	23	29	34	41	25	34	58	57	32	37	38
chr1_21724097	16	13	28	30	16	20	14	22	17	25	19	31	35	30	30	27	17	36	28	26	32	22	29	31	25	26	35	25	29	30	28	29	40	34	34	14	57	30	16	21	27	33	18	26	49	34	28	27	34
chr1_22803644	15	16	33	31	18	21	16	22	17	25	15	28	31	26	27	23	15	33	26	25	32	20	29	30	19	26	35	22	29	28	26	27	36	34	34	14	37	30	13	17	23	33	15	23	51	32	26	27	33
chr1_22737880	11	22	41	23	14	21	38	31	20	18	38	54	33	39	50	46	34	47	33	28	33	25	34	33	33	37	35	37	33	36	34	29	40	39	35	34	38	37	26	27	27	32	29	34	34	33	36	50	17
chr1_22792647	23	21	51	30	31	33	45	48	23	25	46	64	50	42	71	56	54	50	61	31	44	32	81	42	63	47	65	46	77	72	43	39	49	49	59	49	65	57	38	35	36	39	38	74	65	65	57	74	28
chr1_22792624	14	17	32	19	21	15	15	29	12	19	40	34	58	35	37	29	36	37	36	35	41	18	41	39	41	51	55	39	33	28	47	46	48	53	35	28	58	45	35	32	34	54	33	49	30	39	35	41	32
chr1_22792878	27	25	47	47	35	32	24	38	33	19	53	47	64	48	67	45	48	42	52	28	48	35	43	54	63	46	45	49	49	41	55	44	46	75	49	31	44	51	40	31	48	41	43	57	49	52	50	56	46
chr1_21414986	27	17	43	27	42	30	26	42	23	35	44	56	69	47	74	43	49	52	45	37	49	30	51	34	55	52	44	64	65	35	65	44	53	54	59	31	69	53	36	52	46	57	59	59	75	42	50	46	42
chr1_21657498	27	19	40	27	45	30	24	40	23	35	40	51	63	46	70	42	50	52	44	37	48	28	51	33	53	50	42	58	63	35	63	42	51	50	59	31	71	51	35	49	43	59	50	55	66	39	51	43	39
chr1_21657443	19	19	17	19	21	21	14	27	26	11	34	47	31	38	25	43	26	18	37	28	22	23	28	41	40	24	34	23	39	34	33	28	35	32	45	15	46	31	23	25	28	22	33	32	29	35	34	28	40
chr1_22917960	23	20	35	19	15	34	38	39	23	13	37	34	35	35	50	32	34	36	39	32	39	34	40	35	36	33	37	27	52	41	33	33	47	33	37	34	34	46	32	37	27	29	31	42	35	28	34	33	33
chr1_14034789	17	22	41	19	31	45	49	43	30	16	50	75	55	44	64	42	49	52	60	47	68	40	46	45	67	55	53	36	71	53	48	42	60	54	68	34	58	63	61	52	35	42	39	51	46	41	47	39	43
chr1_22955152	16	15	41	19	24	44	46	43	30	16	45	74	54	43	63	40	46	49	56	44	67	38	46	43	66	56	55	34	67	51	47	42	59	53	67	34	56	63	54	52	34	39	41	51	42	40	46	37	44
chr1_20822179	16	18	29	36	39	21	28	25	20	28	31	49	52	27	51	37	27	30	32	28	33	20	29	42	48	51	34	48	34	44	33	36	37	60	50	27	60	40	21	33	38	38	32	47	41	37	47	33	15
chr1_19873641	12	16	35	30	35	27	24	28	21	15	45	42	40	38	44	46	32	29	37	38	43	29	36	33	46	42	52	51	65	41	45	45	39	58	34	32	60	57	36	45	34	45	25	48	50	54	55	50	49
chr1_19873649	13	19	34	23	27	24	14	24	19	11	38	21	33	34	48	34	39	32	57	34	31	20	36	24	29	22	41	16	36	43	46	28	34	49	45	22	36	23	29	37	31	30	24	63	50	49	35	28	33
chr1_19873614	18	20	35	29	12	18	16	20	10	16	38	20	30	21	33	35	26	17	39	31	12	20	38	28	27	37	36	29	43	19	43	21	25	24	24	35	37	34	31	40	17	32	28	33	34	35	25	33	26
chr1_19873648	17	15	44	33	23	26	48	47	20	36	33	35	34	24	60	27	32	45	25	21	27	35	35	27	28	32	46	47	42	33	30	11	46	46	39	17	46	42	29	26	49	32	31	38	56	36	30	43	33
chr1_19873630	18	16	43	33	23	18	48	32	20	36	33	35	35	28	60	27	33	45	26	21	27	35	35	28	28	35	48	47	42	33	33	11	46	46	40	18	47	43	29	26	49	33	32	38	56	36	33	41	35
chr1_20086491	18	15	44	33	23	26	48	47	20	37	33	36	34	24	60	27	33	45	25	20	28	33	35	27	28	32	46	48	40	33	30	11	48	46	40	17	48	46	30	26	53	32	32	36	59	34	30	43	33
chr1_19641219	17	12	44	33	23	26	48	47	21	37	33	36	35	24	60	27	33	47	25	20	29	33	35	27	28	32	46	48	41	32	30	11	48	48	40	17	48	47	30	26	54	33	32	36	59	34	31	43	34
chr1_19641218	17	12	44	33	24	26	51	47	21	38	33	36	33	24	60	27	33	47	25	20	29	33	35	27	28	32	46	49	41	32	31	11	48	46	40	17	49	47	31	26	55	33	32	36	59	34	31	46	34
chr1_19392571	17	12	44	33	24	26	51	47	21	39	33	36	33	24	61	27	33	48	25	20	29	33	35	27	28	32	46	49	41	32	31	11	50	46	41	17	49	48	31	26	55	33	34	36	59	34	31	46	34
chr1_9919573	11	17	38	27	18	19	34	41	14	34	31	31	25	21	50	20	27	40	24	17	21	25	32	27	25	28	45	45	36	28	27	27	36	39	33	15	38	39	22	19	38	21	24	28	44	30	28	36	33
chr1_9919597	14	14	42	29	17	22	36	42	19	31	29	26	31	20	41	19	22	39	22	17	19	25	26	24	26	32	43	43	37	25	21	27	36	33	32	17	35	35	24	21	39	26	22	26	43	32	29	32	31
chr1_9919862	10	18	42	34	29	35	50	39	30	20	41	59	48	47	66	44	54	41	61	40	46	36	40	41	57	40	47	61	50	56	44	43	48	61	56	54	85	76	36	26	42	42	44	83	62	59	45	58	36
chr1_18636231	23	12	36	26	13	23	39	30	20	18	33	38	33	25	36	31	32	22	45	27	27	16	34	29	39	30	26	46	35	26	26	27	33	41	38	40	63	51	22	17	28	25	26	40	38	28	29	36	23
chr1_18537197	14	23	55	35	43	22	34	32	27	22	37	37	40	39	38	27	33	32	43	33	43	26	33	49	58	37	47	58	43	28	30	36	43	48	51	36	49	46	21	29	38	47	44	54	48	42	42	65	32
chr1_18232539	15	26	56	34	45	22	33	32	24	22	37	37	40	38	38	27	35	31	44	31	41	26	32	49	58	37	47	57	42	28	30	35	43	48	51	36	46	45	21	27	34	47	43	52	44	41	42	63	32
chr1_17690135	16	22	55	34	42	22	33	32	24	22	36	36	39	37	39	27	35	31	44	30	41	26	32	48	58	37	47	59	41	28	29	34	44	49	51	35	47	47	21	24	34	48	44	51	43	41	42	64	32
chr1_17952703	20	23	48	27	30	30	25	18	11	16	26	49	49	31	42	24	47	60	43	43	34	28	43	30	57	57	71	60	65	51	59	33	47	47	46	36	63	57	55	44	41	47	26	69	56	66	50	56	31
chr1_17962123	20	23	48	27	30	30	25	18	11	16	26	49	49	31	42	24	47	60	43	44	34	28	45	31	57	57	71	60	66	51	59	33	47	47	46	36	63	58	55	44	41	48	26	69	57	66	50	56	31
chr1_17537379	20	22	48	27	30	30	25	18	11	16	26	49	49	31	43	26	47	60	43	44	32	28	45	31	57	58	71	63	66	51	59	33	48	42	46	36	63	52	55	44	40	48	26	69	57	66	50	56	31
chr1_17242512	19	22	48	27	30	30	25	18	11	16	26	49	50	31	43	26	47	61	43	44	35	28	45	31	58	58	71	62	67	52	59	33	48	47	46	36	63	59	55	45	42	48	27	69	57	66	50	56	31
chr1_17926584	18	23	48	27	34	30	26	18	11	16	27	50	49	33	43	26	49	64	44	45	36	28	47	31	58	60	72	62	70	53	59	33	48	47	47	38	63	64	59	46	42	49	28	71	57	68	54	56	32
chr1_17537401	18	23	48	27	36	30	26	18	12	16	27	50	49	33	43	26	49	64	44	47	33	29	47	31	58	60	72	64	70	55	59	33	50	46	47	38	67	58	59	46	41	49	28	72	57	69	54	56	32
chr1_17205562	17	23	48	27	37	30	26	18	11	16	27	50	51	33	43	26	49	64	44	45	36	28	48	33	59	60	72	64	70	53	59	33	50	49	47	38	68	64	59	46	43	49	28	71	57	68	54	56	32
chr1_16981290	17	23	48	27	37	30	26	18	11	16	27	50	51	33	43	26	49	64	44	45	36	28	48	33	59	60	72	64	70	53	59	33	50	49	47	38	68	64	59	46	43	49	28	71	57	68	54	56	32
chr1_18155498	17	26	48	28	37	30	26	20	11	17	28	50	50	33	43	27	50	66	44	45	33	29	48	34	59	61	72	65	73	53	61	33	50	48	48	38	70	58	59	47	41	49	29	75	53	70	54	56	32
chr1_19501992	21	19	56	30	34	17	35	29	17	12	47	66	37	54	46	59	34	48	45	35	39	24	44	57	44	50	56	61	54	65	60	45	43	46	51	47	78	66	36	51	42	49	36	57	65	51	45	48	27
chr1_19502023	21	20	56	30	34	17	33	30	17	12	50	66	39	58	45	57	37	48	45	35	39	24	44	59	45	52	58	61	54	65	62	45	43	46	50	48	78	66	36	50	40	50	34	57	65	51	47	48	29
chr1_18111463	21	20	52	30	34	17	35	30	17	12	47	66	37	54	45	55	34	47	45	35	39	24	44	58	44	50	56	61	54	65	60	45	43	46	50	47	78	66	36	50	40	49	36	57	65	53	45	48	27
chr1_18969427	19	20	52	30	33	17	37	30	17	12	47	66	37	54	44	55	34	47	45	35	39	24	44	58	44	49	56	61	53	65	60	45	43	46	50	47	78	66	36	50	40	49	36	57	64	51	45	48	27
chr1_18138266	10	32	63	14	14	40	47	46	16	13	30	31	38	18	92	55	49	51	59	47	31	26	54	35	44	31	35	24	69	44	23	35	42	43	44	30	35	45	19	24	29	27	52	67	70	66	29	61	21
chr1_19893524	19	27	48	21	27	35	40	27	41	21	29	63	36	34	65	52	45	51	39	38	73	34	53	56	59	50	49	57	88	55	76	50	47	44	62	35	48	59	29	27	51	64	25	79	64	52	56	46	35
chr1_19950090	14	17	43	36	30	39	34	30	33	25	44	42	38	35	73	37	33	38	46	50	43	31	40	38	44	37	35	37	51	51	34	53	35	38	36	44	38	37	35	34	33	42	39	54	42	66	38	56	39
chr1_18323677	13	22	39	33	25	32	30	26	30	25	44	65	38	35	75	38	33	51	40	37	52	31	38	38	43	37	35	47	49	35	34	66	61	75	36	39	60	74	31	34	43	42	40	43	38	34	38	56	39
chr1_21347272	22	31	50	42	39	50	40	35	46	32	52	83	64	68	92	43	50	58	56	59	67	38	51	76	63	79	82	53	60	59	61	67	86	91	81	49	88	94	39	60	61	53	51	76	66	74	64	69	54
chr1_19187136	22	19	31	34	39	35	26	30	25	15	36	47	47	35	45	37	30	50	31	28	25	19	46	37	38	44	36	33	39	30	43	31	62	48	43	38	58	55	34	28	31	20	59	51	37	38	34	48	24
chr1_20903914	22	17	30	32	34	33	26	29	23	16	41	48	47	35	44	37	32	47	29	28	25	18	43	35	37	42	36	33	39	31	45	32	58	47	43	37	59	56	33	28	27	20	55	49	32	39	34	46	22
chr1_21110269	19	18	30	32	32	33	25	29	22	16	43	48	47	33	44	37	32	47	28	28	25	18	43	35	37	42	36	33	39	31	45	32	58	47	43	37	59	56	33	28	27	20	55	49	32	37	34	46	22
chr1_21110274	21	20	31	26	27	19	20	25	20	18	22	37	46	35	40	18	33	23	33	20	33	19	32	36	46	31	45	34	36	31	26	33	33	39	33	18	34	33	18	29	39	33	38	27	32	47	29	44	29
chr1_19392645	21	19	31	26	27	19	20	25	20	18	22	37	46	35	40	19	33	23	33	20	33	19	32	36	46	31	45	34	36	31	26	33	33	39	33	18	34	33	18	29	41	34	38	27	32	47	29	44	29
chr1_19392656	20	19	31	26	27	19	20	25	20	18	22	37	46	35	40	19	33	23	33	20	29	19	32	36	46	31	45	34	36	31	26	33	32	42	33	18	34	33	18	29	40	34	39	27	32	47	29	41	29
chr1_20663660	15	16	25	31	17	10	27	33	13	15	27	35	34	25	39	30	28	36	34	24	25	21	24	21	33	28	24	29	30	35	27	36	31	33	31	16	38	31	20	38	25	34	39	31	37	42	32	31	20
chr1_19764028	11	25	47	31	34	32	23	32	22	24	31	42	36	26	68	51	37	37	33	18	38	28	31	34	42	32	32	50	38	29	34	39	39	65	54	34	61	45	28	39	48	49	41	31	51	34	46	57	25
chr1_19187130	14	59	78	39	18	29	31	22	18	33	33	35	65	36	34	12	62	55	47	30	33	22	26	16	34	47	47	47	35	40	47	20	32	38	26	30	37	33	41	28	51	38	34	33	58	35	49	50	27
chr1_19158027	14	31	22	27	21	29	21	23	21	31	35	35	45	33	31	44	34	28	23	30	34	19	35	30	51	39	50	28	39	49	39	34	43	61	34	29	54	23	32	34	36	36	38	44	36	36	30	33	19
chr1_18636202	16	33	22	27	19	29	21	23	21	31	37	37	45	33	31	44	37	29	23	31	35	19	34	30	54	40	52	28	38	48	39	34	44	64	34	29	55	26	33	35	37	36	37	43	37	35	32	33	19
chr1_18907955	15	33	22	27	21	29	21	23	21	31	37	37	45	33	31	44	37	29	23	31	35	19	34	30	54	40	52	28	38	48	39	34	44	64	34	29	55	26	33	35	37	36	37	44	37	35	32	33	19
chr1_18912283	16	34	22	27	21	29	21	23	21	31	37	37	45	33	32	44	37	29	23	31	35	19	35	30	54	40	52	28	40	48	39	34	44	64	34	29	55	26	34	35	37	36	37	44	39	35	32	34	19
chr1_19656868	15	34	22	27	21	29	21	23	21	31	37	37	45	33	32	44	37	29	23	32	35	19	36	30	54	40	52	28	40	48	39	34	44	64	34	29	55	26	34	35	37	36	37	44	39	35	33	34	19
chr1_19392500	15	31	23	27	19	29	21	23	22	31	37	37	45	33	32	44	37	30	24	32	35	20	36	30	54	40	52	28	40	48	39	34	44	64	34	29	55	26	34	35	37	36	38	45	40	35	33	34	21
chr1_19641374	23	11	35	24	22	33	16	30	15	11	41	46	50	37	41	42	40	36	37	61	39	20	61	38	44	45	40	31	55	36	50	36	36	49	39	23	50	50	36	29	40	48	23	55	53	46	44	33	37
chr1_17988561	17	17	36	29	15	24	33	28	24	20	41	38	59	30	40	44	27	56	70	38	33	30	41	62	55	67	64	36	52	51	51	30	33	57	58	39	36	46	32	27	25	31	40	52	58	59	38	44	41
chr1_19374648	17	17	34	26	17	25	33	27	24	15	36	38	42	28	38	44	25	40	67	36	26	30	39	42	48	46	42	36	53	53	36	27	31	40	39	39	35	45	31	28	27	31	39	46	52	59	38	42	38
chr1_17988110	30	34	28	27	22	24	27	16	38	18	30	46	46	44	51	29	38	28	38	34	18	27	37	34	44	45	42	34	55	42	45	19	25	33	54	49	34	38	28	30	39	34	48	39	52	50	47	26	37
chr1_15214665	30	34	29	29	21	24	28	18	38	18	28	52	46	37	56	31	42	45	35	32	33	25	30	30	44	45	41	41	55	43	45	24	28	41	54	49	36	39	34	34	51	30	48	36	43	45	47	30	38
chr1_15214633	28	38	27	26	22	23	28	17	33	17	33	48	48	46	57	31	43	40	38	37	20	25	37	38	38	38	46	42	59	43	40	30	29	43	44	43	37	35	33	35	33	35	49	39	47	45	45	29	35
chr1_14807732	12	11	33	22	24	21	18	10	16	16	28	28	44	42	37	22	28	29	32	17	22	10	33	32	38	20	29	44	40	37	39	32	25	60	38	14	40	32	30	33	28	23	27	43	38	43	17	33	23
chr1_15796494	14	20	50	32	45	26	33	36	17	33	50	63	38	57	63	50	47	42	51	39	42	42	57	57	59	41	49	55	73	52	49	47	54	65	53	59	48	67	24	28	62	43	39	49	66	60	41	45	39
chr1_19374658	19	27	55	26	44	50	18	18	31	31	19	83	47	56	74	67	54	46	29	64	69	55	61	40	69	77	46	70	40	39	43	29	37	86	50	41	67	86	34	62	61	43	68	35	49	43	73	82	52
chr1_12438814	16	27	55	26	45	50	18	18	31	32	19	83	47	56	74	67	54	46	29	64	69	55	61	40	70	77	46	70	40	39	43	29	37	86	50	41	68	87	34	62	61	43	68	35	49	43	73	82	52
chr1_14034961	14	24	55	27	45	50	18	18	31	33	19	84	48	57	74	78	54	47	30	65	69	56	61	40	70	78	46	70	40	39	44	29	40	86	51	41	68	89	34	64	61	43	68	35	49	43	73	83	52
chr1_12137665	21	12	49	23	33	41	14	15	31	25	17	64	44	43	59	66	48	37	25	50	66	50	46	29	59	66	43	66	37	38	36	22	47	70	44	38	47	65	25	37	67	38	48	36	47	32	73	64	48
chr1_14807766	15	23	22	37	28	20	24	29	16	16	33	41	47	40	53	42	33	44	41	32	51	16	51	33	30	34	27	53	54	29	40	27	38	48	47	40	51	47	25	29	44	33	31	41	58	38	54	44	28
chr1_15015953	15	23	22	37	28	20	24	30	16	16	33	41	47	40	53	42	33	44	41	32	51	16	51	32	30	34	27	53	54	29	40	27	38	48	47	40	51	45	25	29	44	33	31	42	58	38	52	44	28
chr1_12123255	17	24	21	37	28	20	24	33	16	16	31	39	46	38	56	42	30	42	41	32	51	16	52	32	28	30	26	53	54	30	38	27	38	48	47	38	51	39	24	29	44	34	32	42	58	38	52	48	27
chr1_12082602	14	24	21	36	28	21	24	33	18	16	31	39	46	38	56	42	30	42	41	32	52	16	52	33	28	30	26	52	55	31	38	28	40	49	47	38	51	39	24	29	43	34	32	50	59	38	52	48	27
chr1_14217819	14	25	21	36	28	21	24	31	17	16	31	39	46	39	55	42	30	42	41	32	52	16	54	33	28	30	26	52	55	30	38	28	40	49	47	39	51	39	24	29	43	34	31	42	59	38	50	44	27
chr1_12361830	15	22	21	36	28	21	24	33	18	16	31	39	46	39	58	42	30	42	41	32	52	16	54	34	28	30	26	52	57	31	38	28	40	49	47	39	51	39	24	29	43	34	32	50	60	39	51	48	27
chr1_19950065	15	22	21	37	29	21	24	31	17	16	33	40	47	41	56	42	33	42	41	32	53	16	54	34	30	34	27	54	57	30	40	28	41	49	47	41	53	45	25	29	45	35	31	42	59	39	53	45	28
chr1_12361581	18	15	43	30	29	18	40	38	13	26	35	59	62	52	54	39	56	37	39	45	55	15	49	71	45	62	64	54	46	36	66	56	55	66	56	46	66	54	32	40	32	66	53	45	62	57	68	50	26
chr1_19962070	20	25	40	31	27	18	39	36	13	30	34	59	62	52	52	39	57	36	41	46	56	14	48	69	45	62	62	55	46	34	65	54	52	61	58	43	65	55	30	41	33	66	48	44	61	57	69	49	24
chr1_14162711	21	25	36	20	19	11	18	33	15	17	86	36	68	46	24	22	33	41	54	64	24	24	42	71	69	67	63	30	57	54	71	48	30	31	67	54	47	63	43	42	20	71	29	98	95	54	80	31	43
chr1_12221726	22	22	33	22	20	15	24	25	12	13	38	47	35	35	46	42	27	47	33	45	35	28	24	39	33	34	36	36	37	37	34	37	39	37	36	33	53	56	24	33	38	38	37	54	45	39	37	46	37
chr1_20821958	22	22	34	22	21	15	24	25	13	13	38	47	35	35	51	42	27	47	33	45	35	28	24	39	33	34	36	36	37	37	34	37	39	38	36	33	55	57	26	33	40	38	38	54	45	39	37	46	37
chr1_10831530	19	17	47	29	21	21	28	30	10	15	38	50	35	31	54	39	20	51	33	45	33	35	19	39	33	34	36	38	37	37	34	34	30	41	36	33	52	54	21	32	45	38	32	54	45	39	37	34	37
chr1_19955277	16	23	37	24	23	32	30	20	16	20	30	33	36	28	39	39	25	31	28	28	36	19	35	34	39	34	38	32	39	29	36	35	46	58	45	22	53	51	18	29	45	23	41	31	59	37	39	36	25
chr1_20776267	13	28	40	19	21	18	20	19	26	13	33	28	38	36	38	32	47	38	36	29	25	32	32	28	38	28	28	25	45	38	42	40	43	37	29	19	54	40	20	39	32	37	21	38	41	31	28	20	25
chr1_10770474	17	23	38	18	21	18	20	18	26	13	34	28	38	36	37	33	45	40	35	28	25	32	32	28	37	28	27	27	46	38	41	39	42	37	29	18	54	39	20	41	32	35	21	37	38	31	28	21	25
chr1_20652618	22	22	38	18	20	18	19	19	26	13	33	27	38	35	36	33	44	37	33	26	25	31	32	28	37	28	27	27	47	36	41	38	42	37	28	18	52	39	20	37	32	35	21	37	38	31	28	20	25
chr1_11337434	20	21	38	19	19	18	19	19	26	13	33	26	38	35	36	33	43	37	33	26	25	31	32	28	37	28	27	27	46	36	39	38	41	37	28	18	51	38	20	36	31	34	21	37	37	31	28	20	25
chr1_11337513	15	18	35	41	39	25	41	26	33	29	39	58	47	56	53	36	49	48	36	23	36	30	31	40	54	40	56	46	51	40	37	18	50	52	54	28	54	60	42	29	34	59	39	52	61	43	47	59	32
chr1_10831140	14	16	35	39	43	24	44	24	35	29	41	59	49	55	55	37	50	46	35	25	38	32	34	40	53	41	59	46	53	41	40	19	50	52	51	27	52	64	44	28	35	62	41	56	64	43	46	61	32
chr1_10831538	12	15	26	19	18	21	31	24	25	15	33	40	39	37	36	28	43	43	25	16	23	24	22	30	47	34	43	31	35	35	29	15	40	31	37	20	36	42	31	21	23	40	23	30	47	39	35	36	22
chr1_11254458	15	17	32	33	23	22	31	18	29	22	29	33	34	44	32	27	29	42	20	17	18	25	20	29	41	25	42	34	32	19	26	14	36	35	32	23	34	42	31	23	19	39	24	36	40	33	35	38	25
chr1_20776210	15	16	31	32	23	16	30	17	20	20	29	31	32	37	22	23	24	40	15	14	19	24	17	25	36	23	35	32	28	19	25	13	34	32	29	23	31	40	25	21	19	34	20	26	38	24	27	43	24
chr1_12011272	14	26	30	24	25	29	42	27	38	34	25	44	22	37	39	21	30	34	45	30	23	21	30	37	48	25	49	28	46	34	29	36	43	49	30	26	44	32	27	22	27	36	26	29	33	26	34	39	40
chr1_20652585	12	22	30	24	23	26	42	25	38	31	27	44	21	37	39	21	30	34	43	30	21	21	29	37	47	25	48	27	46	34	29	32	43	50	30	26	43	28	26	22	27	36	28	31	32	26	31	39	40
chr1_14162454	16	24	26	23	34	15	12	28	22	21	28	42	32	28	43	21	37	42	37	20	27	18	23	19	36	34	31	22	38	36	26	26	33	39	46	35	48	47	20	20	41	33	20	44	37	43	34	36	32
chr1_19834911	20	25	28	23	34	15	12	28	21	21	27	42	31	28	44	21	37	42	37	20	27	18	23	18	37	33	28	22	38	36	26	25	33	39	46	36	49	47	21	20	41	33	20	44	37	42	34	36	32
chr1_15831287	21	25	29	25	34	16	12	28	22	23	29	42	33	29	47	21	38	44	37	20	28	18	23	19	36	34	32	22	38	37	26	26	33	39	47	38	50	50	22	21	44	34	21	43	37	43	36	36	32
chr1_16486946	12	23	32	29	19	20	21	29	12	37	39	50	29	30	65	39	38	34	27	30	43	20	25	45	34	35	44	57	31	23	38	45	53	45	46	19	46	50	28	15	30	26	26	29	32	32	34	44	18
chr1_16364135	11	23	32	27	19	20	21	27	12	37	37	50	30	31	65	39	38	34	27	31	43	20	25	44	34	33	43	57	32	23	38	45	52	45	48	19	43	49	27	14	30	27	25	29	32	34	33	44	18
chr1_18636040	10	15	38	35	35	20	26	31	33	32	27	42	45	36	43	27	30	49	47	30	39	34	39	36	36	39	55	56	37	28	40	33	57	57	41	50	48	52	25	35	31	44	24	44	35	33	45	34	26
chr1_18636006	16	24	45	26	22	19	30	19	14	23	35	43	48	40	45	32	29	44	37	24	33	25	40	31	50	30	43	30	35	27	36	20	43	46	47	33	59	41	16	26	38	42	29	37	44	29	46	21	28
chr1_18636039	13	24	46	25	21	19	31	21	16	28	36	46	50	38	46	33	30	44	42	24	34	27	43	31	50	30	43	31	36	27	36	21	45	45	46	33	59	43	17	27	38	43	31	37	45	30	44	20	28
chr1_21414797	13	24	46	25	21	19	31	21	16	28	36	47	50	38	46	33	30	44	42	24	34	27	43	31	50	30	43	31	36	27	36	21	45	45	48	33	59	43	17	27	38	43	31	37	45	30	44	20	26
chr1_22287267	18	24	23	28	23	19	18	27	37	29	18	27	41	30	43	24	39	24	29	33	25	29	32	38	33	35	35	31	49	31	41	28	38	44	51	32	46	44	19	26	36	37	48	47	31	37	30	28	29
chr1_17021261	13	12	44	44	30	35	24	30	27	23	30	39	39	27	43	33	31	43	41	21	35	21	33	39	42	44	49	42	47	33	51	37	40	47	46	32	42	37	22	29	34	41	29	36	39	40	54	33	32
chr1_22218859	13	11	58	47	35	49	27	34	31	24	37	42	42	33	63	47	36	44	47	19	38	29	47	42	43	49	49	45	67	42	52	43	44	54	50	36	43	41	27	33	35	42	32	54	67	57	55	55	34
chr1_22218215	13	11	58	45	35	50	28	36	31	24	37	46	51	40	66	50	39	45	47	21	45	29	50	46	46	51	61	46	69	47	61	43	46	62	54	37	57	41	26	37	39	45	34	54	72	59	62	57	34
chr1_21938918	11	12	53	44	35	49	28	37	33	22	41	51	57	42	68	50	41	49	51	25	53	31	51	48	46	49	68	45	71	43	66	45	51	65	56	38	62	44	33	47	43	49	36	52	73	60	63	57	35
chr1_17314549	12	12	34	34	27	29	23	28	27	13	33	45	53	36	40	35	31	41	33	25	46	28	33	34	29	37	53	35	51	32	43	40	32	52	40	31	50	29	18	39	34	29	25	36	50	49	48	48	24
chr1_21483253	16	16	63	59	57	54	31	42	41	26	47	61	72	49	80	62	51	61	59	36	63	36	56	58	60	66	76	64	81	64	72	51	58	82	74	50	75	53	41	55	56	57	49	69	96	74	67	85	49
chr1_21483141	16	15	63	59	57	53	31	42	41	26	47	61	71	47	80	62	49	61	58	35	63	36	58	58	57	67	75	62	79	64	71	51	58	82	73	50	74	52	40	55	54	56	48	68	94	75	67	82	50
chr1_16201971	22	15	36	25	22	25	18	32	16	12	31	41	38	28	48	50	35	18	33	29	35	32	36	37	42	34	45	33	28	34	41	22	40	55	47	31	43	34	37	21	24	25	30	42	38	39	30	34	36
chr1_22218244	23	15	38	29	27	25	19	33	18	16	31	45	38	31	47	49	35	32	31	26	36	32	41	37	42	34	45	31	27	34	41	21	39	61	47	31	39	38	38	22	31	25	32	41	38	47	32	35	36
chr1_22237022	19	17	35	27	27	24	20	33	18	15	33	37	36	27	43	38	35	27	28	24	33	30	37	38	43	38	52	30	27	32	53	18	39	56	39	35	37	35	38	19	29	18	33	41	38	42	29	35	48
chr1_22237001	17	19	33	39	24	22	31	21	17	13	40	43	44	32	47	45	34	36	46	31	40	33	44	54	44	52	48	41	55	33	38	27	61	69	44	18	44	37	34	44	43	34	40	57	53	30	45	48	39
chr1_14163680	17	21	36	23	24	12	15	26	30	24	30	35	34	42	39	28	31	25	28	36	28	13	27	26	56	39	26	22	43	40	36	27	37	37	40	22	52	45	24	32	27	21	28	36	35	21	32	35	17
chr1_22287278	22	19	32	22	25	13	15	26	29	24	29	35	32	39	39	28	31	31	28	37	29	11	26	26	53	39	27	24	42	40	37	27	36	32	39	22	52	45	24	32	25	20	28	36	36	20	30	34	17
chr1_14163659	21	23	30	21	20	21	23	29	24	28	26	39	34	28	38	21	40	37	31	33	31	12	48	29	35	37	49	50	46	32	38	27	37	69	31	25	59	65	24	30	33	31	23	42	48	35	37	39	33
chr1_22218234	20	21	28	29	18	25	23	22	13	25	26	43	25	22	39	17	39	20	34	19	25	16	31	14	54	31	20	23	40	40	21	24	29	30	23	25	44	27	21	23	28	31	22	27	39	25	24	21	31
chr1_22217900	21	22	44	48	32	32	33	21	12	23	40	41	42	49	53	39	63	50	62	36	41	47	48	55	59	46	59	62	60	32	50	58	47	56	49	56	68	47	36	31	48	38	41	46	64	59	63	65	30
chr1_22287538	14	17	47	49	36	33	34	20	13	25	39	43	42	48	58	41	63	52	63	37	40	47	48	55	59	46	60	63	60	33	51	57	50	55	50	56	70	49	36	33	50	38	42	46	64	59	62	67	30
chr1_12170234	30	23	90	103	29	21	27	43	45	68	35	33	103	87	35	75	30	37	95	30	35	28	86	28	117	34	129	33	33	34	36	39	102	122	38	107	35	116	33	82	83	89	33	36	34	35	34	82	39
chr1_13925712	35	21	64	74	25	17	25	38	33	52	37	35	87	84	35	76	28	37	63	25	35	30	74	25	99	34	99	33	33	34	37	37	95	101	39	81	35	107	22	74	74	86	36	36	34	35	37	80	30
chr1_22696069	11	12	44	28	24	20	43	30	11	17	31	38	35	26	46	23	28	37	32	29	25	19	34	35	30	36	31	40	32	42	34	24	45	40	41	26	40	39	19	24	33	32	25	50	39	22	31	44	30
chr1_22641231	10	20	50	25	44	36	36	39	33	38	58	59	67	41	68	53	44	61	59	31	50	34	47	34	55	57	30	30	44	55	55	38	45	65	33	41	42	53	37	40	51	29	44	72	50	42	29	43	56
chr1_15214654	62	63	146	168	81	108	118	107	41	21	105	110	244	90	144	100	261	159	76	108	68	122	88	100	210	201	196	209	246	202	124	84	74	255	90	148	85	138	139	77	232	182	199	236	278	100	225	136	65
chr1_15660628	62	64	145	168	82	107	118	107	41	21	108	110	244	90	155	115	261	159	76	115	74	122	94	100	210	201	200	209	246	202	124	83	96	255	90	148	85	142	139	83	232	181	199	236	278	100	225	136	65
chr1_15848951	17	14	32	36	22	23	19	32	30	19	47	52	60	24	50	28	57	42	48	35	39	25	37	44	54	37	55	34	41	37	50	33	29	51	48	33	48	61	27	24	45	34	29	46	55	35	43	40	26
chr1_22287284	26	42	24	71	23	14	23	26	24	35	59	58	66	49	36	28	73	57	40	34	40	19	42	83	91	58	72	49	50	36	66	49	37	59	81	56	79	55	57	45	53	63	28	46	47	29	84	34	62
chr1_15224999	31	40	25	82	34	23	30	29	31	42	79	69	74	57	42	33	82	62	49	40	59	28	51	100	97	69	93	62	69	48	76	72	63	75	99	66	36	78	64	60	54	85	34	57	63	41	101	44	72
chr1_22287524	31	41	25	82	34	23	30	29	31	42	77	69	74	57	42	33	82	62	49	40	59	27	51	100	98	69	93	62	69	48	75	72	63	75	99	66	36	73	64	60	54	85	34	57	63	41	101	44	74
chr1_21483179	28	33	25	79	32	24	28	30	30	39	77	66	78	56	42	33	79	62	49	40	58	27	52	100	100	67	92	62	67	48	76	69	62	73	94	68	103	72	63	57	54	84	33	57	62	40	97	44	73
chr1_21483237	18	17	28	37	19	17	23	25	21	12	28	38	45	52	24	18	52	44	39	23	24	17	37	43	55	42	35	27	47	40	39	28	24	33	34	45	33	29	30	38	22	41	23	41	50	29	43	26	51
chr1_21483216	12	29	51	28	33	20	44	46	23	15	49	46	43	48	58	45	56	26	48	52	42	29	58	59	53	57	59	53	92	70	50	32	58	78	76	48	80	70	41	49	53	66	55	73	54	65	53	70	59
chr1_21483250	29	35	91	58	52	53	45	59	32	39	75	90	82	49	106	76	89	96	77	72	79	64	79	80	97	108	136	83	86	95	78	64	87	124	88	48	119	80	49	64	82	85	99	92	118	113	88	92	48
chr1_15820072	29	31	91	58	52	53	46	60	32	39	76	89	82	49	106	77	89	97	78	74	81	64	79	79	80	108	135	84	87	95	80	64	86	125	90	48	121	83	50	64	84	85	99	94	119	115	70	92	48
chr1_21136803	28	31	89	69	52	38	40	60	26	47	97	93	85	63	100	62	91	99	48	62	82	47	56	95	98	113	144	88	69	89	98	64	88	130	110	61	126	109	71	83	85	88	70	83	109	89	88	73	66
chr1_15419319	26	34	89	69	52	38	40	60	26	47	97	93	85	63	100	62	91	99	48	62	82	47	56	95	98	113	144	88	69	89	98	64	88	130	110	61	126	109	71	83	85	88	70	85	112	89	88	73	66
chr1_20776192	26	34	89	59	52	38	40	52	26	39	76	90	83	49	100	62	89	97	48	62	81	47	56	80	80	108	135	84	69	89	80	64	86	125	90	48	121	83	52	63	85	85	70	85	112	89	70	73	48
chr1_13833417	26	35	89	69	52	38	40	52	32	39	97	89	86	63	101	62	93	97	77	74	81	47	80	95	98	113	144	84	87	96	98	73	86	125	110	61	121	83	73	82	85	90	70	94	123	115	86	73	66
chr1_20821956	25	39	91	70	53	39	40	60	26	48	99	93	88	63	102	62	91	99	50	63	82	48	56	96	98	113	144	88	69	89	98	64	88	132	112	61	126	112	73	82	87	91	70	86	113	89	88	73	66
chr1_12040753	25	39	91	70	53	39	40	52	26	48	99	93	88	63	103	64	91	99	50	63	82	48	56	96	98	113	144	88	69	89	98	64	88	132	112	61	126	112	73	82	87	91	70	86	114	89	88	73	66
chr1_20708296	28	40	91	70	54	39	40	52	26	46	102	93	89	63	104	64	94	100	50	63	84	48	56	97	98	116	146	88	69	89	99	64	90	135	112	62	128	113	74	83	92	91	70	86	115	89	89	73	67
chr1_20700313	27	38	91	70	53	40	40	52	32	38	100	90	89	63	104	64	94	98	80	75	83	48	80	96	99	116	148	84	87	96	100	73	88	129	112	62	123	86	74	83	91	91	71	98	127	117	89	73	67
chr1_20086511	27	37	92	70	53	40	40	52	32	38	100	90	89	63	104	64	94	98	80	75	83	49	80	96	99	116	148	84	87	96	100	73	88	129	112	62	123	86	74	83	91	91	71	98	127	117	89	73	67
chr1_20881143	27	37	93	59	53	55	47	61	32	38	80	89	84	50	111	81	91	98	80	75	83	67	79	81	81	112	141	85	86	96	84	64	90	129	91	50	122	86	53	64	92	86	103	96	126	117	71	93	49
chr1_18111472	22	37	95	70	55	40	40	61	26	46	98	92	87	65	106	63	95	99	50	63	84	51	56	98	99	117	150	89	67	92	102	64	92	135	112	63	126	113	74	81	92	90	73	84	116	91	89	74	67
chr1_10631303	24	38	95	71	57	40	40	53	26	38	99	94	86	67	107	81	91	99	81	63	84	71	81	98	81	118	143	93	88	92	104	64	92	137	112	63	129	114	74	81	93	93	105	83	116	121	92	96	68
chr1_16891207	30	34	32	27	24	24	22	24	18	25	57	39	35	42	37	50	43	52	27	43	37	36	53	68	55	65	77	38	54	64	67	27	40	64	59	33	63	67	27	21	33	34	57	41	72	68	47	45	30
chr1_17145527	25	39	45	35	28	35	30	31	20	29	57	45	42	37	66	51	50	58	43	48	45	41	60	61	68	68	94	51	57	67	58	33	50	79	50	39	73	51	38	28	40	43	60	54	77	68	35	54	39
chr1_16157045	32	40	60	54	28	26	32	38	23	33	79	53	67	53	62	63	76	72	70	61	52	39	70	87	82	97	122	60	73	77	75	42	62	85	89	51	88	61	53	71	46	67	78	68	95	86	63	59	54
chr1_11793625	28	36	60	41	35	23	28	33	26	30	59	41	49	36	56	46	56	59	42	33	36	31	52	50	58	73	80	49	42	46	52	43	55	78	71	46	69	54	45	48	50	46	66	51	64	73	52	53	47
chr1_11455151	22	28	40	31	24	28	31	21	26	10	27	44	43	43	39	31	45	37	43	22	34	34	41	27	49	32	43	31	51	42	36	28	53	65	52	28	38	42	22	25	37	44	57	40	38	28	30	33	28
chr1_9838892	14	17	34	43	31	28	38	32	28	42	43	46	67	57	44	37	66	34	44	43	27	20	41	54	50	50	65	52	54	33	49	37	47	82	53	49	54	43	40	41	53	57	44	55	48	44	60	43	29
chr1_9838881	14	15	33	40	30	28	38	32	28	40	41	45	63	52	43	37	66	33	43	40	25	19	45	53	48	50	58	52	53	33	47	35	46	77	47	49	52	42	38	41	53	56	44	54	45	39	59	42	29
chr1_11610806	15	19	33	16	25	27	34	36	17	13	42	44	50	34	40	37	44	40	51	38	30	24	30	40	40	32	41	35	46	40	49	38	36	45	48	33	34	46	21	32	37	33	34	38	56	38	54	34	35
chr1_12169825	13	23	17	25	13	11	14	32	20	14	22	21	34	25	27	23	35	28	29	24	25	17	33	28	34	29	26	34	39	25	34	40	24	47	30	21	45	33	44	31	28	20	24	31	39	36	34	30	31
chr1_14807805	13	21	29	28	19	22	11	18	14	13	17	40	24	23	29	18	28	30	23	16	33	22	35	28	21	34	35	21	24	22	15	16	36	38	33	18	33	32	33	30	29	26	31	38	23	32	26	20	24
chr1_14807816	13	24	20	19	13	18	18	16	16	17	20	33	35	22	36	24	34	32	18	38	29	16	25	33	36	41	33	35	40	30	27	31	35	30	30	30	37	49	18	25	31	18	24	52	30	25	32	40	24
chr1_17690338	20	20	33	32	20	28	20	27	20	21	21	48	41	32	40	32	40	36	26	41	35	25	30	34	40	47	44	41	41	30	34	36	39	30	26	40	37	55	20	30	33	27	34	41	45	42	38	40	37
chr1_17690039	19	20	34	31	20	29	20	27	20	21	21	46	37	30	40	30	38	36	25	41	35	25	29	32	40	44	44	38	41	32	33	35	37	30	24	39	36	54	20	30	31	26	37	41	45	41	37	40	35
chr1_18422258	16	25	36	31	25	27	28	32	23	23	38	40	56	27	52	39	40	43	33	40	40	37	41	34	55	45	47	27	60	44	34	34	39	39	47	39	59	57	19	38	26	25	42	37	48	60	44	49	23
chr1_18969486	21	17	57	25	19	19	24	32	23	20	31	49	35	43	50	39	46	25	41	30	29	37	24	55	60	34	56	39	41	31	27	39	43	74	54	33	35	32	22	30	30	42	41	56	52	50	50	55	27
chr1_18969474	18	23	23	23	27	20	22	28	22	29	36	39	31	42	36	32	46	36	34	30	32	19	39	33	35	30	34	45	45	37	52	28	45	59	45	22	54	42	32	42	39	29	26	43	43	42	68	31	32
chr1_19602292	19	23	23	24	25	20	22	28	22	29	36	39	31	43	36	32	44	36	34	30	32	19	39	33	36	30	34	44	46	40	52	28	45	58	43	22	54	42	31	42	40	29	26	41	44	41	69	31	31
chr1_14034770	18	22	23	23	25	20	22	28	22	29	36	39	29	42	36	31	44	36	34	30	32	19	39	33	35	30	34	44	45	36	52	28	45	58	43	22	54	40	32	42	40	29	26	41	42	41	67	31	31
chr1_18799878	21	32	40	36	12	21	23	16	21	14	21	34	41	24	45	32	29	29	34	24	30	22	24	35	30	33	31	51	40	24	64	28	42	33	21	24	50	37	26	22	26	24	40	35	43	27	36	37	42
chr1_20888997	20	32	40	38	13	21	23	17	20	14	22	34	39	26	43	31	26	28	35	24	30	23	25	36	31	34	32	50	45	25	64	29	42	36	21	23	47	37	25	24	30	24	41	37	43	27	38	39	45
chr1_21136567	14	25	48	53	46	44	29	37	36	31	49	55	31	50	58	67	43	46	55	64	70	35	53	69	53	56	55	48	55	52	83	47	66	74	71	48	64	82	37	41	62	55	45	73	54	62	70	73	43
chr1_21136505	13	14	39	22	33	33	36	26	14	28	40	68	31	25	87	27	29	26	26	27	46	18	23	31	33	24	47	34	24	22	35	23	72	55	39	30	57	49	32	25	45	23	51	34	45	44	39	42	13
chr1_21414619	14	16	32	22	35	33	34	27	18	27	42	70	31	26	76	29	30	26	30	28	47	19	24	31	34	28	47	35	26	24	35	23	73	55	41	30	58	51	33	25	47	24	51	35	44	46	40	38	13
chr1_14035051	14	17	38	22	38	34	35	28	18	28	40	73	31	25	83	29	29	26	26	27	48	18	23	31	33	24	47	37	25	22	35	26	74	61	39	30	61	50	32	25	48	23	54	34	45	43	39	41	13
chr1_21613840	19	22	52	51	48	33	38	32	26	28	55	74	50	47	79	39	51	49	56	50	68	29	45	67	74	43	61	55	55	48	78	39	56	80	78	48	93	80	47	42	72	46	43	66	80	70	60	65	59
chr1_21718519	16	18	53	51	48	32	38	32	23	30	52	78	49	47	82	42	50	49	55	49	67	26	41	65	71	42	60	56	52	47	75	39	59	83	76	48	92	80	44	40	74	44	47	62	77	67	53	70	57
chr1_22539021	20	17	35	32	32	37	44	15	21	13	36	52	50	38	58	52	30	45	30	28	40	25	51	44	55	31	43	55	36	48	55	28	51	66	37	33	72	48	32	32	43	36	50	39	60	37	42	64	27
chr1_12438478	22	15	36	32	38	37	43	15	22	14	36	53	50	38	58	52	33	47	31	28	42	26	51	44	55	33	43	59	36	48	55	29	52	68	37	33	74	50	33	33	45	36	52	39	60	37	42	75	31
chr1_14163894	21	17	35	32	39	36	43	15	22	14	39	53	50	38	59	52	34	47	31	28	42	27	51	44	55	33	43	59	36	48	55	29	52	68	37	33	74	48	33	33	45	36	53	41	60	37	42	75	31
chr1_22629138	16	21	24	21	19	21	18	28	23	20	31	31	38	27	37	19	41	34	35	32	30	18	33	28	30	37	43	49	24	35	36	27	40	43	45	22	46	44	17	28	30	28	30	26	47	37	41	60	26
chr1_22629104	13	15	27	45	20	31	32	22	22	24	32	37	37	41	39	27	37	35	35	17	36	22	36	36	44	35	54	46	38	40	50	24	30	39	50	26	37	38	15	35	28	28	32	39	36	33	33	41	30
chr1_14003538	13	21	31	31	40	23	29	20	36	28	31	30	48	24	55	39	45	37	30	20	32	37	46	29	27	28	48	53	36	28	37	31	33	39	33	35	37	59	36	23	40	45	38	53	38	28	31	42	28
chr1_14807575	14	19	31	31	40	23	29	20	36	28	31	30	48	24	55	39	45	37	30	20	29	37	46	29	27	28	48	53	36	28	37	31	33	39	33	35	37	59	36	23	40	45	38	53	38	28	31	41	28
chr1_14003478	16	19	42	30	40	35	29	20	38	27	30	29	48	23	77	40	36	26	30	25	29	37	46	29	26	28	48	32	50	28	36	31	21	39	32	30	36	59	24	23	38	44	54	54	54	31	24	42	28
chr1_12361570	19	32	25	59	40	17	30	22	21	28	39	64	48	55	39	32	56	37	23	28	49	15	28	78	62	63	45	60	25	53	57	37	41	65	60	35	87	46	43	22	47	31	39	30	58	27	73	42	51
chr1_15417098	19	32	27	43	34	20	40	22	22	28	36	60	45	37	52	47	45	32	23	34	47	22	33	65	48	52	29	44	27	65	58	37	41	23	52	34	78	41	35	19	18	27	44	35	59	31	20	53	47
chr1_15458224	19	32	25	59	41	17	31	22	22	28	40	64	49	55	39	32	56	37	23	28	50	15	28	78	62	63	45	60	25	53	59	37	41	65	60	35	88	48	43	23	47	31	40	30	58	28	73	43	51
chr1_22737404	18	14	49	35	35	39	56	43	21	20	57	55	77	51	56	37	44	51	56	36	49	16	38	45	40	35	42	60	59	58	66	52	64	70	48	25	56	82	36	28	45	42	38	55	66	43	55	54	28
chr1_22792831	14	21	37	24	20	17	16	18	30	23	31	36	33	33	39	33	30	34	44	44	34	24	52	33	36	30	47	44	43	40	44	43	39	35	31	22	52	36	26	15	35	26	32	28	37	36	39	33	29
chr1_22792790	16	19	34	26	27	18	13	19	34	25	22	30	33	29	36	27	31	32	39	31	30	21	43	32	33	29	43	42	43	34	37	39	29	44	28	19	50	31	29	17	32	24	26	31	30	34	35	37	33
chr1_22800299	16	19	33	25	27	17	14	20	34	23	21	27	28	28	32	25	27	30	33	31	30	19	40	29	30	29	41	40	40	33	35	39	26	43	28	19	42	32	28	16	28	24	27	30	29	30	32	37	32
chr1_13722775	18	24	40	45	33	34	47	39	36	41	42	71	70	57	64	49	49	62	47	38	58	32	56	48	63	50	52	66	60	46	49	50	62	71	42	46	67	81	44	35	62	54	53	59	54	53	49	57	29
chr1_13722761	15	19	40	46	33	38	49	39	36	41	45	72	72	62	66	52	51	70	47	38	58	33	56	50	66	53	53	66	61	46	50	51	62	71	46	46	67	81	45	37	62	57	54	61	54	53	55	57	30
chr1_15796327	15	19	40	45	33	38	48	39	36	44	42	71	71	57	67	53	51	63	47	39	58	36	57	48	64	53	52	62	66	50	52	51	63	75	42	46	69	81	44	35	64	56	57	66	56	55	51	57	29
chr1_22217907	16	19	40	45	33	38	48	41	37	44	42	72	71	59	67	53	51	63	47	39	59	36	57	49	64	53	52	62	66	50	52	51	63	75	42	47	70	81	42	35	64	56	57	66	56	55	51	57	29
chr1_15660429	15	16	40	45	33	38	48	41	37	42	45	72	71	60	67	53	53	64	48	39	59	35	56	49	64	55	54	67	62	47	52	53	64	71	43	48	70	84	42	35	64	57	57	64	55	53	52	57	29
chr1_15716923	13	17	41	46	33	38	48	40	37	42	46	73	73	65	68	51	55	71	48	39	59	36	56	51	67	58	57	67	62	47	54	53	64	71	47	49	70	84	43	37	64	59	52	64	55	53	58	58	30
chr1_15716716	35	22	62	59	54	29	44	60	44	35	63	75	71	56	64	60	54	55	53	52	70	55	52	79	108	67	82	94	84	88	71	62	64	90	81	54	98	71	60	67	82	76	53	85	94	53	63	82	44
chr1_15229573	34	20	53	39	33	27	21	37	44	20	52	60	73	55	56	56	51	47	57	71	59	51	81	81	68	56	63	50	87	60	71	50	43	92	69	65	87	53	45	40	54	64	62	57	71	83	57	53	70
chr1_15950767	13	26	21	30	22	19	26	17	17	20	30	48	26	35	51	17	24	27	26	23	16	28	18	31	30	37	34	21	34	38	38	33	36	36	25	24	43	36	18	16	24	22	30	23	21	25	20	18	18
chr1_21441719	14	15	33	27	19	26	15	17	22	15	35	40	50	32	66	34	43	26	50	40	24	28	42	42	46	53	53	39	46	43	37	28	43	59	55	31	51	37	37	25	24	43	40	62	70	63	49	42	33
chr1_21347364	15	17	31	27	18	25	15	17	20	15	35	39	50	34	66	32	45	26	47	40	23	27	42	42	46	51	56	38	46	42	37	27	43	55	55	31	50	36	38	25	24	42	37	62	70	59	49	42	33
chr1_16905144	14	17	31	27	18	25	15	17	20	15	34	39	50	34	65	32	45	26	47	39	23	27	42	42	46	51	56	38	46	40	37	27	43	55	55	31	50	35	38	25	24	42	36	62	70	58	49	42	33
chr1_17314382	13	16	32	26	18	26	15	17	20	15	34	39	50	34	70	30	44	26	46	39	23	28	43	42	46	51	53	37	48	40	35	27	42	55	55	31	49	35	37	22	24	41	38	63	72	59	49	42	33
chr1_17205217	17	19	28	23	24	15	24	25	15	21	25	32	30	32	34	20	27	23	27	22	37	11	25	19	38	33	37	28	26	27	27	31	27	41	33	19	44	50	22	18	19	39	22	26	39	21	30	37	18
chr1_17205181	15	21	28	24	24	15	24	25	16	21	25	35	31	33	35	20	27	23	27	22	38	11	25	20	40	34	37	30	26	28	28	31	27	43	36	21	44	50	23	20	19	40	23	28	40	21	30	38	19
chr1_17314812	14	22	28	24	24	18	24	27	16	21	25	32	30	33	35	20	28	23	29	22	39	12	27	20	39	34	37	26	26	28	27	31	27	46	34	23	45	52	23	19	19	40	23	28	41	23	32	38	18
chr1_20000768	16	15	38	40	28	31	26	19	28	26	42	44	57	36	50	41	49	52	40	37	66	39	41	53	56	41	67	61	69	51	50	36	46	74	58	44	58	58	44	43	49	52	47	70	56	49	49	56	40
chr1_16890977	16	28	42	36	23	19	25	22	20	21	57	28	60	51	56	35	43	51	36	36	40	28	43	37	45	52	57	39	46	47	47	42	48	55	54	36	42	50	37	30	31	37	37	38	49	44	26	40	23
chr1_16364147	17	24	40	31	25	31	34	23	37	28	38	61	66	51	53	49	55	56	65	39	58	39	33	66	56	43	38	48	53	49	45	43	56	55	50	44	71	50	37	31	51	67	51	60	65	46	72	65	44
chr1_16364407	17	10	35	31	14	18	18	18	17	11	29	40	36	37	41	32	42	39	25	27	19	20	32	39	30	36	38	43	33	25	37	17	22	24	35	23	51	38	25	18	21	47	26	42	30	27	31	38	22
chr1_13723073	17	10	35	31	14	18	18	18	17	11	29	40	36	37	41	32	42	39	25	27	19	20	32	39	30	33	38	43	33	25	37	17	22	24	35	23	51	38	25	18	21	46	26	42	30	27	31	38	21
chr1_15079692	14	17	47	48	33	24	33	27	20	13	40	51	44	38	55	37	46	52	33	34	31	31	38	45	43	43	45	54	45	33	41	26	28	31	48	30	60	49	36	21	33	52	31	62	39	39	46	56	36
chr1_19460725	17	13	45	48	30	23	31	26	20	12	40	51	44	39	50	36	45	46	32	33	29	30	38	45	43	43	45	51	45	31	41	26	28	30	48	29	59	47	32	20	32	52	28	62	39	34	46	52	30
chr1_14162700	19	11	29	28	27	14	23	28	37	23	40	19	49	32	56	46	41	35	41	22	33	27	34	29	41	41	40	41	41	31	35	32	47	48	38	31	53	52	25	31	43	38	34	50	43	33	73	45	32
chr1_18635977	18	11	29	28	25	14	23	24	33	22	37	18	49	32	52	43	39	35	42	21	30	27	31	29	40	38	41	38	42	32	34	31	43	45	36	31	51	45	25	28	41	37	34	49	41	32	65	44	32
chr1_17230755	29	48	36	35	42	40	41	49	43	43	48	52	72	44	63	50	56	58	47	35	56	29	42	56	63	48	59	51	63	79	57	64	54	65	67	49	82	68	35	51	53	37	59	71	64	53	35	61	40
chr1_17145529	26	52	34	35	43	56	41	51	43	43	52	54	75	47	64	50	62	65	47	37	59	29	40	65	66	52	65	55	64	81	59	65	55	67	73	51	89	74	37	55	58	38	61	71	65	54	38	62	42
chr1_17145511	15	19	30	26	20	17	37	31	28	25	30	37	34	31	44	41	39	42	40	28	30	26	39	47	43	36	49	49	37	52	32	36	33	53	45	34	48	46	32	26	35	29	31	30	45	38	38	35	28
chr1_14162692	16	19	30	26	20	17	37	31	28	25	30	37	34	31	44	41	39	42	40	28	30	26	39	47	43	36	49	49	37	52	32	36	33	53	45	34	48	46	32	26	35	29	31	30	44	38	38	35	28
chr1_19489220	15	18	31	26	20	18	37	31	28	23	30	36	35	32	44	41	39	41	40	30	30	27	39	47	42	36	51	49	37	54	32	36	35	51	44	34	47	45	31	25	35	28	32	30	47	40	38	35	29
chr1_18757187	14	19	33	26	20	18	38	32	29	24	34	38	36	33	44	43	39	46	40	27	30	27	40	47	40	37	51	45	39	54	32	42	36	50	47	34	48	46	34	25	37	28	33	30	46	40	40	35	29
chr1_18636068	12	18	33	48	24	50	35	25	31	32	45	51	51	46	58	46	51	54	39	34	45	30	45	32	69	52	57	44	50	38	59	46	38	72	47	26	68	58	33	47	44	47	51	48	53	34	41	34	39
chr1_18636025	13	20	33	37	18	18	32	21	10	21	16	32	34	24	31	36	30	34	31	22	27	16	31	28	20	31	24	48	27	45	35	33	21	36	47	18	59	33	16	16	34	32	24	46	41	31	37	38	36
chr1_12557493	24	18	37	31	20	32	18	21	21	31	33	28	35	31	39	18	30	26	26	42	23	17	28	35	31	44	42	33	33	37	44	27	31	35	27	21	43	57	24	24	34	30	33	38	39	40	19	36	37
chr1_12609624	15	20	20	33	15	15	19	13	15	22	25	31	40	37	35	25	19	26	28	32	28	13	15	28	41	19	43	30	35	13	31	25	17	28	35	30	33	18	34	18	24	13	26	22	45	39	30	43	35
chr1_14194058	11	14	39	28	10	11	29	29	10	16	19	26	17	12	47	32	22	34	35	27	23	23	29	19	41	17	26	34	11	30	28	32	18	52	21	12	54	46	36	13	21	23	32	43	34	32	35	53	21
chr1_14194015	14	17	39	28	10	11	29	29	10	16	19	26	17	12	47	32	22	32	35	27	23	23	29	19	41	17	26	34	11	30	28	32	18	52	21	12	54	46	36	13	21	22	32	43	33	32	35	53	21
chr1_14194065	15	19	39	28	10	11	29	29	10	16	19	26	17	12	47	32	22	32	34	27	23	23	29	19	41	17	26	34	11	30	28	32	17	52	21	17	54	46	36	13	21	22	32	43	33	32	35	53	21
chr1_11990880	13	19	39	28	10	11	28	29	10	16	19	26	17	12	47	32	22	32	34	27	22	23	29	19	41	17	26	34	11	30	28	32	17	52	21	17	54	46	36	13	21	22	32	43	33	32	35	53	21
chr1_19460706	13	18	39	28	10	11	28	29	10	16	19	26	17	12	47	32	22	32	34	27	22	23	29	19	41	17	26	34	11	30	28	32	17	52	21	17	54	46	36	13	21	22	32	43	33	32	35	53	21
chr1_19460730	19	10	21	17	26	17	20	32	15	19	23	29	29	39	49	30	34	21	23	37	38	13	28	43	38	26	28	20	32	33	21	20	28	45	31	32	40	54	21	28	25	26	15	38	50	29	27	38	26
chr1_12170254	19	10	21	17	26	17	20	32	15	19	24	30	29	39	49	30	34	21	23	37	38	13	28	43	38	26	28	20	32	33	21	20	28	46	31	32	40	54	21	28	25	26	15	38	50	29	27	38	26
chr1_12170457	15	14	34	39	28	30	31	29	28	23	28	55	31	44	38	30	38	46	38	33	48	17	52	42	51	34	50	44	42	49	50	40	46	52	40	24	67	50	31	26	35	31	46	54	43	33	42	38	35
chr1_12228614	16	21	24	39	33	17	36	29	15	24	44	56	52	48	41	29	49	45	22	35	31	18	30	41	38	30	45	46	48	24	48	26	43	46	56	26	79	48	27	29	50	37	13	54	46	51	35	41	34
chr1_12137679	17	22	22	40	30	17	33	28	15	23	43	58	50	47	41	29	49	45	22	35	33	17	30	41	38	30	44	45	46	23	46	25	43	44	54	26	77	50	29	27	51	35	12	52	44	50	34	41	33
chr1_18093557	20	22	22	39	30	17	33	27	15	23	45	58	50	45	40	28	48	44	22	35	33	17	30	41	43	33	48	45	46	23	47	24	43	44	53	26	77	50	29	26	51	33	12	52	44	50	34	40	33
chr1_12011328	18	26	29	26	19	34	33	34	37	18	32	66	53	31	40	30	43	31	37	35	37	31	26	47	59	42	40	45	49	48	42	29	44	50	62	47	63	53	34	33	35	39	26	53	53	40	40	44	41
chr1_20096482	17	16	36	29	14	17	16	28	23	16	42	62	52	37	51	37	46	39	45	39	38	28	40	37	46	32	46	43	52	45	41	20	39	38	56	30	46	51	31	25	41	39	39	31	51	32	36	33	31
chr1_20096771	36	21	48	34	14	25	35	15	11	24	34	35	24	38	48	51	35	28	44	32	36	28	48	51	36	20	39	39	41	40	36	44	30	46	34	28	57	50	18	20	39	20	43	48	38	36	33	55	14
chr1_20096732	22	24	59	37	19	31	21	26	16	13	36	46	55	39	57	57	48	48	50	28	44	29	38	56	44	41	44	45	58	31	52	31	38	41	43	41	43	46	27	27	43	40	44	62	61	58	48	62	28
chr1_20096475	20	23	59	37	19	31	21	27	16	13	35	46	56	39	57	58	45	48	52	28	44	29	38	55	44	41	42	46	58	31	52	31	39	41	42	41	43	46	25	27	43	42	45	62	61	58	48	62	29
chr1_18636004	21	25	59	39	20	31	22	27	16	13	36	46	58	39	58	57	46	48	52	28	44	28	39	56	44	41	44	48	56	32	53	32	39	42	43	42	44	46	27	29	44	43	44	65	68	58	44	63	30
chr1_18636003	12	12	15	30	15	14	33	26	18	33	23	31	41	30	57	31	38	43	36	25	28	26	42	46	44	41	38	20	41	41	43	44	33	54	37	41	51	46	30	31	32	29	28	42	31	40	38	25	42
chr1_18636000	11	12	15	30	15	14	33	26	17	33	24	31	41	31	60	31	38	43	33	26	28	26	43	46	44	41	38	20	42	43	43	44	34	54	37	41	51	46	30	31	32	30	29	41	30	41	39	26	36
chr1_12619008	15	19	29	37	19	19	36	27	27	39	29	43	53	41	73	33	49	59	45	31	31	33	48	56	60	49	42	29	51	47	57	57	50	68	50	53	64	66	38	33	44	41	32	52	43	57	53	34	46
chr1_19531084	18	16	26	36	19	17	37	27	25	38	28	42	54	40	70	33	50	57	44	30	33	31	48	57	58	48	45	29	48	47	54	52	47	68	49	52	64	59	37	34	43	38	32	52	42	58	51	33	47
chr1_14163903	19	15	26	38	19	17	37	27	24	37	28	40	54	40	70	33	55	58	44	30	33	31	48	57	58	48	45	31	48	47	54	52	46	68	49	53	65	59	38	34	40	38	32	50	41	60	51	35	47
chr1_14163886	19	18	20	43	25	25	31	17	38	34	54	53	53	50	51	31	59	58	38	38	39	36	62	56	55	53	69	52	35	29	50	50	33	54	59	44	50	48	27	39	28	45	27	51	48	47	39	37	38
chr1_18636052	21	16	21	45	25	26	29	17	38	32	54	54	55	50	55	30	59	59	39	39	39	36	64	55	59	53	68	55	38	29	50	50	33	55	60	45	55	49	27	38	27	46	28	50	52	48	42	38	39
chr1_18635999	12	22	42	47	30	43	36	53	29	22	43	56	62	58	81	68	62	73	59	49	62	43	62	58	76	63	76	71	59	44	61	48	68	72	71	43	88	68	46	45	55	62	47	66	58	57	52	51	41
chr1_17988557	12	22	39	24	37	31	22	32	16	19	36	44	43	39	44	41	35	48	45	28	56	32	38	46	44	39	67	46	46	30	46	39	42	55	37	36	37	46	27	26	40	41	44	42	62	47	52	44	37
chr1_16556313	13	22	39	24	42	33	22	32	16	19	36	44	43	39	44	41	35	48	45	28	56	32	38	46	44	39	67	46	46	30	46	39	42	55	37	36	37	46	27	26	40	41	44	42	62	48	52	44	37
chr1_16556264	14	21	39	24	42	33	22	32	16	19	36	44	43	39	44	43	35	48	45	28	56	32	38	46	44	39	67	46	46	30	46	39	42	55	37	36	37	46	27	26	43	41	44	42	62	48	52	44	37
chr1_16556251	13	17	31	33	41	18	21	19	23	23	39	58	52	36	52	28	48	37	29	49	42	35	42	50	45	44	53	37	53	41	56	50	39	56	54	31	60	40	32	30	63	56	45	49	52	49	50	36	34
chr1_16556303	27	17	44	36	25	23	23	28	10	17	44	46	46	41	42	24	34	35	41	29	48	23	42	22	34	35	38	45	44	37	42	44	41	51	28	23	52	45	24	35	30	50	31	38	34	45	43	42	40
chr1_16556311	31	17	44	36	26	25	23	28	10	17	44	45	46	40	44	24	33	35	41	28	47	22	40	22	36	35	39	46	44	33	48	42	40	51	30	23	54	45	24	36	29	51	31	37	34	43	42	42	40
chr1_16583797	37	19	44	36	24	25	22	28	10	17	43	45	45	40	44	24	34	34	40	29	46	22	41	24	37	36	38	43	42	34	44	41	40	51	31	23	52	40	26	34	29	48	29	37	34	42	43	40	38
chr1_17690350	18	13	64	31	28	46	41	40	18	23	38	37	65	48	83	69	57	38	60	79	52	55	69	45	45	40	56	51	93	52	55	36	54	42	54	43	64	57	35	28	39	39	81	112	110	86	77	74	47
chr1_17926542	19	13	64	31	28	44	41	40	18	23	39	37	65	48	81	68	57	38	60	79	52	55	69	46	46	41	60	51	93	52	60	37	54	42	55	44	64	57	35	28	39	39	85	112	110	86	77	72	47
chr1_17196753	21	11	66	31	28	45	44	43	19	23	39	40	65	48	82	69	57	40	60	81	52	54	68	46	46	41	58	52	93	54	60	38	54	45	55	43	64	59	34	28	39	39	87	113	111	92	80	77	48
chr1_17242514	21	13	66	31	29	45	44	43	19	22	38	39	65	49	82	69	59	39	60	81	54	54	68	45	45	40	56	51	93	54	55	38	55	43	55	43	66	59	36	29	40	41	87	113	111	92	80	77	48
chr1_17242509	25	19	51	24	22	37	33	30	14	14	29	29	56	34	75	65	44	32	53	57	45	44	65	40	41	38	47	43	78	45	48	29	44	38	46	41	43	47	28	18	31	31	59	85	85	63	61	56	42
chr1_16513669	21	20	54	17	17	37	30	27	13	17	23	25	37	21	57	42	35	17	39	47	26	31	43	24	37	31	38	28	61	34	33	20	35	31	36	40	40	36	22	21	22	24	47	76	65	44	44	48	29
chr1_16556304	13	30	33	24	32	28	27	16	30	28	32	49	41	26	38	42	35	44	46	26	34	34	37	38	62	47	45	42	33	38	37	32	34	44	53	29	74	52	37	32	44	36	38	47	45	50	44	45	33
chr1_13833403	14	22	29	18	20	25	24	15	27	26	23	44	31	19	35	34	31	32	38	20	24	28	34	30	55	30	35	38	30	32	28	25	29	32	37	24	60	34	28	27	31	27	34	37	30	36	34	40	32
chr1_15214644	14	17	43	26	25	22	35	39	24	23	40	50	51	34	39	26	44	27	31	34	33	25	33	41	41	42	42	51	35	36	50	17	44	54	36	24	69	40	25	29	25	32	41	42	43	45	33	35	33
chr1_14807497	20	32	58	43	42	37	30	25	46	25	31	51	65	34	56	50	56	56	58	42	55	26	37	63	82	76	46	59	51	50	47	53	49	71	58	43	83	57	42	42	59	55	28	60	59	44	54	64	51
chr1_14035064	18	27	55	44	39	37	30	25	45	24	31	49	64	33	55	49	55	56	57	42	54	26	37	60	82	76	44	56	50	50	46	49	48	70	58	43	78	57	41	40	57	56	27	59	58	44	54	60	49
chr1_14035056	13	24	38	30	16	19	25	24	10	12	18	36	33	28	24	27	22	28	24	21	20	10	41	34	40	30	30	35	42	32	32	20	30	39	30	37	40	29	11	18	20	21	19	29	41	30	38	32	20
chr1_14218012	11	22	39	30	16	19	27	27	10	14	21	36	38	30	27	29	27	30	26	23	20	10	44	34	40	33	30	35	43	35	34	23	32	39	33	37	40	29	14	19	24	21	20	35	43	31	43	40	22
chr1_16556254	21	20	60	40	16	26	43	37	19	22	33	62	52	48	48	46	60	52	50	41	31	21	61	54	76	46	52	54	67	48	52	41	44	59	44	49	84	49	23	30	53	37	37	63	74	59	60	65	31
chr1_16556337	19	19	33	32	23	34	27	28	23	26	38	47	52	28	53	37	45	38	38	34	51	25	37	46	32	39	34	46	38	34	32	28	42	56	46	39	55	49	39	17	40	33	36	41	39	33	33	45	36
chr1_17314772	18	15	43	29	22	29	22	30	17	24	39	49	50	30	55	54	48	41	37	31	54	28	37	42	30	38	35	38	38	34	32	27	45	59	40	39	56	47	41	23	36	35	42	37	31	32	33	61	34
chr1_17314768	14	18	30	19	13	15	20	19	15	17	29	30	43	26	35	36	39	30	30	22	38	24	37	30	26	29	25	22	38	29	28	20	33	40	26	23	38	39	24	16	27	22	39	26	25	25	33	45	21
chr1_17952666	16	30	47	38	38	40	30	33	26	31	45	63	73	35	61	59	58	53	54	36	65	31	57	59	39	45	48	50	55	42	42	41	54	65	61	43	74	68	54	33	44	48	55	46	53	45	67	74	42
chr1_12123295	18	28	47	37	34	40	30	33	26	30	43	59	68	35	60	59	56	50	51	36	61	30	57	57	36	44	47	50	55	42	41	37	53	64	56	42	71	64	51	29	44	44	55	46	50	45	67	74	40
chr1_18093791	17	36	42	35	20	17	32	26	20	25	46	32	51	30	42	33	29	35	37	28	24	29	35	39	34	43	40	56	55	36	37	43	59	35	47	28	54	43	28	30	47	34	49	34	59	30	37	54	25
chr1_18093576	10	18	34	19	20	33	36	29	20	19	33	39	45	33	41	42	32	44	39	25	38	27	35	42	52	41	42	47	58	30	29	34	24	44	32	34	49	39	22	24	32	31	35	35	44	51	42	47	29
chr1_18093802	21	16	46	38	23	21	18	26	27	10	40	35	49	47	40	36	70	34	37	52	44	32	36	41	51	42	61	35	40	37	47	34	38	64	50	29	62	55	36	34	48	40	28	32	61	55	38	58	29
chr1_18171783	14	14	123	89	87	75	79	71	105	106	110	125	93	110	170	57	89	98	124	98	107	102	124	122	162	93	116	120	136	108	139	97	125	159	138	103	114	200	53	91	92	72	129	100	141	122	150	160	62
chr1_19158016	42	47	32	15	44	59	47	35	76	43	22	74	53	143	74	44	53	28	60	40	64	26	49	36	44	33	49	79	52	66	44	28	47	36	67	22	33	51	33	38	31	52	39	104	67	68	25	46	44
chr1_11610962	81	66	46	15	50	72	43	37	81	58	39	89	81	97	27	47	70	40	65	46	67	17	61	35	26	34	68	80	76	90	59	31	89	41	90	29	53	75	35	66	43	41	34	127	68	98	25	51	56
chr1_19569894	19	23	26	21	29	14	22	25	48	27	34	43	34	47	48	30	52	31	42	26	27	27	34	29	46	32	50	21	49	20	41	41	46	37	46	31	50	39	20	36	38	45	46	34	33	33	43	17	43
chr1_19641461	17	21	26	22	30	14	22	25	49	27	34	44	34	47	50	28	52	32	43	26	27	27	34	30	46	32	50	21	49	20	41	41	47	38	46	31	50	41	21	36	41	45	47	36	33	33	43	17	43
chr1_11583624	13	14	26	25	33	13	26	27	49	31	33	44	34	42	47	26	52	31	41	26	29	29	33	30	47	32	53	23	49	18	42	40	51	38	48	31	51	42	20	35	37	47	46	38	36	33	46	16	45
chr1_11518421	19	25	25	33	20	15	15	31	19	21	19	23	31	29	40	28	33	56	26	28	34	15	30	23	29	22	21	29	33	29	26	22	19	34	36	29	46	25	16	15	24	30	30	18	32	30	25	33	27
chr1_21136533	25	22	39	35	26	21	24	36	24	30	28	30	36	32	44	36	42	59	33	33	49	17	38	28	38	34	24	44	52	37	36	29	31	29	43	37	65	36	25	20	38	35	41	27	40	38	30	53	31
chr1_21201893	20	23	37	35	26	19	21	31	23	28	28	27	34	34	44	34	40	32	30	33	43	17	38	27	39	32	24	42	51	37	34	28	29	28	42	36	61	33	23	21	36	35	38	24	38	38	28	51	31
chr1_12170450	18	19	37	27	34	22	18	26	15	21	26	41	45	26	55	40	41	47	49	34	43	20	36	35	42	45	37	32	52	37	27	32	40	53	35	35	38	48	23	30	37	35	32	38	33	49	45	58	32
chr1_12361591	16	19	37	26	35	22	18	26	14	21	26	41	46	24	55	40	41	47	48	31	43	21	37	36	40	46	39	32	53	37	27	33	40	53	35	33	38	48	23	26	37	35	33	40	30	47	46	58	30
chr1_12361633	18	18	30	24	17	23	14	25	20	10	24	28	45	31	54	28	51	31	49	24	25	20	35	43	43	32	45	61	34	25	51	29	32	53	51	31	39	52	15	17	26	38	37	37	28	41	34	34	27
chr1_22671176	22	20	35	34	31	33	28	36	23	13	26	33	47	35	57	32	54	42	55	26	32	19	45	55	52	40	52	69	65	31	64	41	47	69	72	42	51	56	22	25	38	45	49	50	38	54	63	59	41
chr1_18093628	16	19	47	43	26	27	29	28	28	24	22	57	34	34	35	33	52	56	47	35	39	31	26	45	54	25	36	37	56	39	52	46	45	38	34	51	70	35	34	35	43	48	37	51	49	50	42	59	33
chr1_22969977	20	20	47	43	26	29	29	28	27	22	22	53	51	43	69	33	52	53	46	34	39	30	27	43	53	44	35	37	56	38	52	46	41	64	50	51	66	38	33	48	42	48	41	50	52	52	48	57	33
chr1_18093539	22	21	47	43	25	29	28	28	27	21	22	51	51	42	68	32	52	52	44	33	39	29	27	43	53	41	35	37	57	36	50	46	40	62	49	51	65	35	33	48	42	48	40	48	51	49	46	53	32
chr1_18093558	21	22	47	43	24	29	28	28	27	20	22	51	49	42	66	32	52	52	44	33	39	29	27	43	53	41	35	37	57	36	50	46	40	62	49	51	65	35	33	48	41	47	40	48	51	49	46	53	32
chr1_18155444	22	22	47	43	23	29	28	28	27	20	22	51	49	42	66	32	52	52	44	33	39	29	27	43	52	41	35	37	57	36	50	46	40	61	49	50	64	35	32	46	41	47	40	48	51	49	46	53	32
chr1_19729867	19	19	47	43	23	29	28	28	27	18	22	50	49	42	64	32	52	52	44	33	39	29	27	43	52	41	35	37	57	36	50	45	40	60	48	50	64	35	32	46	41	46	40	48	51	49	46	53	31
chr1_22970087	19	19	45	43	23	28	27	28	28	19	22	54	49	45	65	32	52	55	44	33	39	29	26	44	53	23	36	37	55	37	50	45	43	59	51	50	67	35	33	47	41	46	37	47	47	47	44	53	31
chr1_19414188	14	17	34	27	24	28	33	25	16	22	33	37	36	33	53	25	40	29	48	32	38	33	40	46	41	45	46	49	43	49	42	40	52	49	32	17	29	47	23	35	27	32	34	41	45	39	44	39	24
chr1_19606836	13	15	34	26	25	30	33	26	16	22	34	41	36	34	54	25	40	29	52	32	39	36	41	50	40	47	46	50	44	49	44	41	56	49	33	17	30	48	24	33	27	33	36	41	45	40	50	39	24
chr1_19428463	11	18	37	37	16	23	25	26	17	27	27	39	41	36	47	40	30	40	29	25	40	14	52	43	37	23	47	40	41	21	36	33	47	52	41	37	65	45	27	33	27	44	31	30	39	25	39	31	23
chr1_19888045	55	56	50	17	62	43	43	43	21	16	25	51	32	24	84	15	65	33	50	20	67	20	17	31	52	31	29	76	51	32	32	36	66	88	51	37	102	60	62	23	59	29	54	37	34	30	24	76	24
chr1_19888048	51	60	52	17	65	36	37	43	20	18	25	50	31	24	80	14	61	35	48	18	64	20	17	34	52	30	33	75	50	34	34	34	63	90	50	38	105	57	58	24	53	30	67	36	31	27	23	69	23
chr1_22927705	52	59	98	66	74	52	77	60	31	23	68	117	94	94	143	70	90	68	109	49	114	34	56	76	104	62	128	174	69	38	90	77	136	149	106	68	162	153	86	37	92	76	96	88	61	64	72	142	59
chr1_20822005	52	48	103	67	80	57	80	60	31	23	67	123	98	96	153	72	91	70	108	52	117	33	57	78	112	63	130	179	72	40	92	77	138	155	109	72	165	155	91	40	98	78	100	89	61	65	79	142	60
chr1_22358619	56	65	59	47	31	33	52	39	22	15	54	91	67	61	111	41	66	48	76	35	86	20	39	47	66	44	85	138	49	32	60	51	99	105	67	31	112	102	64	26	73	52	59	55	42	39	48	98	37
chr1_22358623	54	66	74	57	40	38	58	50	22	18	56	101	73	73	114	53	72	61	75	40	89	25	46	55	78	52	93	147	54	31	67	57	106	115	75	44	120	113	65	33	76	57	65	66	47	50	55	106	46
chr1_21939100	53	65	74	56	44	38	58	40	23	16	54	97	64	66	110	54	68	55	68	39	87	30	45	52	79	45	85	142	52	32	72	58	90	114	71	43	124	107	65	32	73	54	65	66	43	52	53	106	50
chr1_22032908	54	54	83	55	44	36	58	41	17	14	37	74	51	57	75	43	56	49	57	28	67	19	27	40	60	42	77	111	48	20	60	52	78	98	55	58	98	82	51	25	50	52	61	51	34	42	38	95	48
chr1_21441937	15	24	19	29	25	16	20	35	18	18	28	30	28	30	37	30	39	34	33	26	30	24	30	32	37	34	32	29	30	48	31	24	30	30	33	22	49	46	24	21	31	34	24	36	35	26	42	43	31
chr1_20822003	15	22	30	37	32	25	18	18	25	22	43	49	41	32	53	36	42	29	44	26	34	26	28	44	39	36	42	42	39	46	38	41	60	47	49	25	54	47	25	30	32	21	38	33	45	37	30	61	21
chr1_22146449	22	22	40	27	20	22	10	26	16	17	26	31	33	23	40	35	29	28	31	26	29	19	27	32	23	27	28	41	34	25	23	20	39	39	22	13	50	42	31	16	26	38	20	22	34	33	31	43	33
chr1_20822235	20	26	58	36	30	26	22	38	17	19	42	40	46	28	54	42	36	38	41	34	31	23	33	45	32	38	43	43	42	38	31	24	54	47	26	15	63	70	40	26	36	54	33	32	42	43	39	59	47
chr1_22358725	21	19	55	35	27	27	17	33	17	19	40	41	44	28	53	39	38	34	40	32	30	23	32	43	30	37	38	44	41	36	31	22	50	47	27	16	59	59	36	27	32	50	28	31	40	41	37	55	42
chr1_21602256	13	20	52	51	39	34	40	42	28	25	57	61	52	39	94	74	55	53	57	37	51	41	66	60	72	82	56	67	55	40	51	49	40	96	71	61	86	70	28	47	74	55	49	70	86	68	54	51	38
chr1_21602195	18	14	38	45	25	26	36	44	24	17	48	50	44	32	77	36	47	46	50	31	50	37	33	49	62	42	44	57	34	37	41	56	33	80	50	50	72	61	20	43	51	47	36	34	38	34	34	36	30
chr1_20700299	15	11	26	35	20	25	28	39	21	20	34	35	34	25	60	50	34	27	34	29	36	23	56	37	46	56	35	47	36	26	32	48	27	71	42	41	55	54	18	29	42	31	38	44	54	42	32	36	29
chr1_20700305	18	19	45	40	26	27	27	26	16	26	47	40	63	22	37	34	55	30	39	50	40	22	52	36	61	35	45	49	50	46	54	44	50	37	50	40	49	47	32	28	31	36	40	61	56	50	41	58	40
chr1_22538990	14	15	64	55	35	36	31	44	27	33	42	43	71	47	65	60	77	70	51	55	79	34	59	71	68	53	75	71	54	51	62	51	68	77	52	65	90	85	56	47	48	58	35	76	60	71	67	53	22
chr1_22539172	19	17	20	21	12	15	14	18	12	16	22	27	27	18	27	22	20	16	28	16	16	17	30	25	23	22	23	17	23	11	20	15	27	21	24	25	30	32	18	11	20	21	30	35	22	34	25	25	33
chr1_19602317	19	17	20	23	11	16	15	19	13	16	26	34	33	20	28	25	24	21	30	17	17	20	33	28	23	25	27	17	27	13	23	18	29	25	31	26	35	36	20	12	24	26	32	36	28	35	30	30	33
chr1_22635029	18	26	44	33	21	24	24	28	14	20	43	55	64	28	53	42	43	33	43	30	47	31	52	47	43	41	42	45	46	19	44	29	62	50	48	32	71	50	32	23	37	43	49	57	51	52	50	52	36
chr1_19443991	16	27	43	33	19	22	25	28	14	20	44	55	64	28	52	42	43	33	43	30	46	31	51	45	43	41	42	44	46	19	43	29	59	51	49	33	71	49	32	23	37	44	48	56	51	51	50	51	37
chr1_21656277	16	27	42	33	19	22	25	28	14	20	44	55	64	28	52	42	43	33	43	30	46	31	51	45	43	41	41	44	45	19	43	29	59	51	49	33	71	49	32	23	37	44	48	56	51	51	50	51	37
chr1_19583047	17	16	41	30	25	30	16	32	21	18	32	58	48	36	41	42	43	34	32	37	35	20	24	38	38	38	27	47	40	34	42	28	28	39	38	38	51	58	20	21	40	41	24	48	51	38	45	43	26
chr1_19583090	12	20	25	34	23	25	23	16	12	15	29	40	38	33	38	33	44	37	41	28	35	24	38	28	46	30	44	40	43	36	43	42	28	58	37	30	57	56	20	31	28	35	22	37	38	52	28	41	20
chr1_22358728	11	20	25	34	23	25	23	16	12	15	30	40	38	33	38	33	44	37	41	29	35	24	38	28	46	31	44	40	43	37	43	42	28	58	37	30	57	57	20	33	28	35	22	39	38	52	28	39	22
chr1_17196761	20	26	34	20	36	19	26	21	19	22	27	43	23	26	44	33	35	31	39	25	36	22	33	18	48	34	41	25	31	20	37	40	28	48	37	30	51	44	24	17	40	30	34	36	33	36	39	42	45
chr1_21657471	19	24	45	20	40	22	27	23	21	23	31	44	27	29	46	36	37	34	39	31	37	21	47	20	50	38	45	32	36	24	38	41	30	52	40	32	57	50	24	20	41	33	37	39	37	40	38	44	49
chr1_17242520	18	24	46	24	41	25	29	23	21	22	30	52	26	28	50	37	39	39	43	33	39	24	48	23	56	40	48	33	37	24	42	42	34	56	48	33	58	53	24	21	45	34	38	42	40	43	42	46	51
chr1_21657267	17	20	47	28	43	25	30	24	19	26	39	65	31	34	65	38	45	55	48	39	47	27	54	29	58	44	70	39	43	35	54	43	45	72	59	30	67	60	31	27	47	37	42	45	43	46	45	52	52
chr1_17179624	17	11	58	35	60	34	38	40	23	32	49	78	37	37	73	53	55	58	57	48	57	35	70	47	74	52	81	45	54	39	60	63	59	90	80	35	94	83	36	32	72	51	52	62	58	60	65	72	58
chr1_17537339	18	13	58	35	59	34	37	40	24	32	50	78	39	38	75	52	55	61	57	45	58	37	70	47	73	49	80	46	53	39	61	63	56	91	81	36	94	83	36	32	72	48	50	62	58	61	63	71	59
chr1_22955264	15	26	27	31	13	37	24	17	21	15	19	27	33	35	24	42	33	32	38	31	29	21	38	28	41	33	31	26	40	35	36	40	22	28	30	23	37	32	30	32	29	19	35	35	30	33	35	34	23
chr1_16799261	20	20	23	26	30	18	19	16	12	14	29	32	24	28	37	37	63	25	23	28	26	22	38	36	52	36	36	25	52	29	52	30	43	34	34	27	50	49	24	21	27	27	33	39	32	44	39	32	28
chr1_21657516	20	20	23	26	30	18	19	16	12	14	29	32	24	28	37	37	63	25	23	27	26	22	38	36	52	36	36	25	52	29	52	30	43	34	34	27	50	49	24	21	27	27	33	38	32	44	39	32	28
chr1_22696028	20	11	64	41	30	25	41	39	20	19	34	66	61	38	73	47	53	48	72	40	54	35	41	40	49	51	57	46	53	54	54	39	55	77	60	47	71	62	27	48	42	41	53	57	57	55	62	68	40
chr1_21657218	22	11	63	41	30	23	42	39	20	19	34	66	61	38	73	47	53	48	71	40	55	35	42	40	49	51	57	47	53	54	55	39	54	79	60	47	70	62	26	48	42	41	54	57	57	55	62	67	40
chr1_14218021	10	20	30	17	23	13	30	19	27	27	36	21	33	31	38	31	33	29	37	23	34	18	42	25	39	26	42	34	48	30	39	31	31	33	38	32	33	47	25	11	36	28	31	25	41	34	33	34	32
chr1_14162623	11	20	29	16	18	12	27	18	22	28	38	17	31	26	38	32	34	31	32	27	39	16	43	20	33	22	36	36	42	33	38	32	28	37	39	28	45	46	21	11	34	20	32	21	36	34	29	34	27
chr1_14815745	20	18	39	22	34	15	34	24	41	29	39	32	38	34	48	48	41	44	46	34	50	23	50	28	43	27	51	45	54	44	45	41	36	51	49	41	65	60	34	13	46	32	40	32	47	47	39	56	38
chr1_17145491	12	35	61	40	58	37	46	51	26	29	37	51	45	32	65	39	68	43	49	35	49	21	40	41	57	37	44	57	50	40	35	43	51	92	42	33	86	65	51	33	48	39	30	54	51	37	37	55	38
chr1_19759619	11	37	61	40	62	37	46	53	26	29	37	52	48	32	65	39	69	45	53	35	50	22	41	43	62	37	45	54	50	40	36	45	52	94	45	34	87	68	51	36	50	40	32	53	51	35	37	55	39
chr1_19374637	13	31	60	28	31	26	39	26	15	22	30	48	36	38	42	19	41	34	40	17	39	23	30	38	42	20	38	42	36	27	30	31	52	67	36	28	55	54	42	33	46	22	34	35	39	24	32	59	23
chr1_19583125	23	39	49	31	18	13	37	33	19	20	33	34	19	19	40	30	46	48	29	12	28	26	22	23	21	20	46	53	29	21	21	18	49	46	25	33	46	45	25	17	39	22	34	21	31	24	34	42	24
chr1_19501999	15	35	19	11	21	16	20	18	15	24	24	29	26	25	38	23	33	26	18	22	11	16	26	10	25	24	19	32	35	28	30	27	16	33	26	22	42	36	18	25	27	34	33	21	28	27	29	30	11
chr1_19501993	17	22	54	30	43	29	41	36	32	32	36	58	72	48	70	35	53	40	58	35	58	25	34	52	57	56	69	65	58	57	48	58	62	77	47	44	89	75	46	50	58	59	45	60	68	46	47	42	43
chr1_20086500	12	21	54	29	43	29	39	36	32	32	36	58	67	49	70	35	53	42	59	35	58	25	34	53	56	56	72	67	58	56	48	55	63	79	48	44	89	75	46	51	58	58	44	60	68	46	45	45	43
chr1_22287324	20	21	20	35	24	23	38	16	21	24	33	39	42	29	34	31	29	41	27	16	26	29	38	34	44	35	32	35	35	32	41	27	39	38	51	25	43	45	28	29	38	32	28	33	35	32	36	33	29
chr1_9919641	18	16	18	31	20	14	33	27	35	21	24	31	37	27	36	20	25	24	25	28	26	14	32	15	29	22	41	40	34	34	28	27	20	35	33	22	44	50	22	34	32	26	36	36	19	23	20	41	40
chr1_13931053	13	22	39	33	18	30	19	26	30	30	33	26	28	31	47	12	30	19	42	33	24	16	18	18	26	35	44	34	39	40	27	35	40	41	46	30	49	42	33	29	40	33	34	30	46	39	34	44	34
chr1_2316046	15	22	39	33	18	29	19	26	30	30	33	26	28	31	47	12	30	19	40	32	24	16	18	18	25	35	44	32	39	39	27	35	41	41	46	30	49	41	33	29	40	33	32	30	45	39	34	44	35
chr1_7844004	15	27	29	34	36	27	24	27	22	13	37	47	55	38	41	40	44	32	37	33	39	26	54	47	44	34	55	46	47	41	38	35	45	64	58	37	58	55	21	31	44	41	33	57	66	61	46	42	54
chr1_18636072	16	21	29	38	37	27	24	27	22	15	37	48	55	38	41	40	45	33	39	33	40	27	54	49	45	34	58	47	49	41	38	36	46	64	59	37	58	59	21	32	44	42	34	61	66	61	46	42	57
chr1_7844040	12	21	29	41	39	28	25	27	21	15	36	51	57	39	48	40	44	37	42	33	41	27	54	50	46	34	58	47	51	42	45	41	47	66	57	38	61	67	20	32	48	43	33	62	68	59	46	44	56
chr1_21315459	17	15	42	46	53	27	31	32	31	27	41	46	51	48	45	35	45	48	48	38	40	21	41	45	46	63	53	26	42	55	68	57	48	61	50	37	49	73	50	42	37	61	46	51	41	54	47	37	33
chr1_13722884	11	22	38	27	24	21	20	25	23	21	31	54	46	29	41	32	32	40	25	27	39	20	34	45	33	37	42	34	43	25	32	44	35	60	54	17	46	56	31	32	26	43	27	45	57	40	40	51	36
chr1_18636188	21	28	22	23	31	30	35	33	38	27	41	36	46	52	47	35	36	49	51	32	31	39	43	45	48	63	33	40	40	43	42	40	54	35	49	30	54	56	34	38	38	42	52	44	60	37	29	52	35
chr1_22955175	27	32	27	23	24	15	23	30	19	20	24	37	32	30	34	29	23	22	30	24	30	12	19	28	35	40	24	32	31	35	22	29	27	37	38	21	42	31	13	29	18	26	32	36	28	24	28	24	22
chr1_11888983	22	22	55	32	41	51	50	32	31	27	47	50	42	53	67	41	60	33	59	54	43	28	32	20	72	35	58	48	59	20	52	37	67	79	35	31	71	41	46	20	56	69	79	60	47	36	46	51	43
chr1_18300773	20	20	55	32	46	48	48	27	31	38	46	65	59	53	64	42	60	33	61	52	38	28	39	42	71	35	56	45	57	60	60	44	65	73	40	36	71	54	45	21	57	69	69	59	59	36	59	49	54
chr1_18300777	16	14	55	30	41	48	46	31	30	28	46	48	41	53	70	40	58	31	61	55	42	27	31	18	68	34	56	48	54	20	54	42	67	77	36	29	76	39	45	20	52	73	74	58	47	34	44	48	43
chr1_2316017	45	42	95	56	49	52	50	35	78	46	66	121	38	55	70	64	52	63	49	72	61	49	47	49	89	89	77	66	70	56	71	39	72	87	56	51	43	133	70	74	60	63	84	78	79	78	65	66	59
chr1_14034999	69	54	94	63	49	52	49	31	77	42	62	90	93	53	71	37	51	62	72	72	61	48	45	60	64	88	71	101	63	52	70	39	107	87	49	50	41	82	71	53	60	63	84	77	78	64	61	75	57
chr1_22969879	57	48	58	29	34	28	23	17	25	23	27	50	25	46	67	15	44	42	53	53	42	21	19	28	47	39	45	59	45	37	27	20	47	43	42	20	57	64	28	40	47	32	60	49	50	25	35	30	43
chr1_17236957	21	31	58	29	38	30	24	19	25	25	26	51	26	46	72	13	45	43	55	54	43	21	20	30	48	40	49	63	45	37	27	20	48	44	43	20	60	69	28	40	49	31	60	51	51	25	35	31	43
chr2_12625109	15	20	29	32	37	24	39	35	41	23	16	56	41	52	49	33	30	43	48	31	34	36	30	47	37	41	59	64	47	45	34	51	27	41	39	39	55	70	37	48	48	34	38	62	57	35	42	49	34
chr2_203559	20	31	35	19	25	11	29	15	24	20	25	36	40	32	48	27	37	21	23	25	17	10	26	40	43	29	41	23	48	30	32	30	19	43	33	15	30	40	17	21	38	33	38	26	23	31	23	23	19
chr2_18727503	22	34	35	19	27	11	29	15	24	20	23	38	40	33	47	28	35	20	23	23	17	10	26	38	48	31	40	24	49	30	32	31	18	42	31	15	30	40	17	21	40	32	38	27	23	29	23	24	19
chr2_14626157	18	22	30	39	27	14	25	24	26	22	25	45	40	26	27	36	36	35	21	34	13	19	31	39	34	35	28	31	55	34	27	24	31	50	28	24	34	43	13	31	35	25	24	36	47	46	41	35	32
chr2_18727488	20	21	29	39	27	13	25	24	26	22	27	41	40	24	25	36	36	36	20	35	13	19	28	38	33	36	31	31	55	33	27	24	29	51	25	24	33	43	13	32	35	25	26	36	45	48	41	34	31
chr2_18727476	43	41	37	33	17	32	42	40	10	22	46	73	75	74	74	46	69	73	68	57	40	40	55	41	52	64	71	94	40	51	41	39	67	66	65	35	55	71	41	46	63	39	42	40	39	53	52	43	57
chr2_18727483	40	47	70	48	36	54	61	57	18	30	60	124	78	90	75	56	94	88	95	80	70	50	65	73	66	105	92	92	79	55	64	44	101	103	68	55	98	72	76	74	90	46	73	63	85	78	54	107	85
chr2_18727601	42	42	68	42	33	48	49	51	19	29	53	100	77	85	62	55	86	86	81	78	68	52	72	75	69	100	95	118	78	55	57	45	96	103	50	54	92	73	74	68	75	63	71	81	78	78	52	104	62
chr2_18727618	39	48	66	54	36	48	52	64	22	33	59	100	77	85	100	61	97	86	81	50	68	52	72	75	83	70	84	103	78	70	57	45	84	103	99	54	104	107	53	59	84	63	71	81	74	77	83	72	71
chr2_1955596	36	38	22	25	20	15	20	27	22	29	29	33	39	32	44	37	35	32	38	26	23	18	45	40	38	35	34	36	29	41	44	23	12	41	49	28	60	48	39	23	33	38	39	46	39	24	27	58	23
chr2_204118	35	38	24	28	21	17	20	26	22	29	30	33	39	34	47	37	36	36	39	26	26	19	47	41	39	35	36	36	32	45	44	23	12	41	48	29	61	51	43	21	34	38	42	49	39	25	28	59	22
chr2_204039	36	38	21	38	25	29	26	24	31	37	42	41	39	43	47	37	40	36	46	33	39	24	47	47	51	35	50	34	46	61	48	28	16	41	58	29	73	68	45	24	32	47	42	56	45	34	34	63	37
chr2_204022	25	35	29	58	34	36	32	35	50	49	51	46	57	50	86	73	48	55	49	42	60	38	81	71	69	53	55	35	67	72	54	47	38	62	66	37	82	86	50	26	29	53	62	62	42	45	53	59	48
chr2_204018	29	27	29	51	24	36	32	32	44	48	44	41	50	44	65	58	43	48	42	37	63	36	63	61	61	48	59	35	68	65	46	45	36	54	56	37	78	68	51	26	28	36	51	57	37	40	39	59	47
chr2_7626686	23	25	26	43	20	30	24	27	37	33	37	33	39	33	55	41	31	43	28	27	50	30	49	35	39	36	34	31	50	43	35	24	23	42	47	30	62	44	31	23	21	30	30	40	23	33	38	30	41
chr2_7626068	26	27	53	48	38	54	50	32	31	38	54	72	69	59	58	53	62	43	59	53	45	48	50	65	63	66	68	67	71	59	70	58	42	85	67	59	80	58	33	42	52	50	68	62	62	64	56	69	66
chr2_6253221	11	20	27	27	20	35	30	24	15	18	34	57	37	37	37	37	33	25	48	26	38	28	33	48	37	36	42	50	42	34	35	39	28	61	43	34	38	34	19	26	36	36	45	43	36	36	28	43	40
chr2_10719408	13	16	28	36	24	19	33	29	26	22	45	28	42	51	51	32	49	33	32	34	33	25	10	56	44	41	46	41	40	40	36	38	47	44	64	40	77	39	27	27	55	38	37	56	50	30	28	41	29
chr2_1125558	14	17	28	36	24	18	33	29	25	22	45	28	41	50	51	32	49	33	32	34	34	28	34	58	44	41	46	41	39	40	36	38	48	43	64	40	77	39	27	27	55	38	38	57	51	30	28	43	28
chr2_871334	18	22	28	35	24	18	32	29	25	22	45	28	41	50	51	31	49	32	31	34	33	25	10	56	44	41	46	41	39	40	36	38	47	43	63	40	76	36	27	27	54	36	37	56	50	30	28	41	28
chr2_871038	17	25	36	26	19	12	27	26	31	24	24	41	40	29	30	26	24	37	37	30	29	19	20	24	27	22	27	21	33	41	30	44	32	37	35	26	38	25	25	30	30	22	24	29	33	28	30	29	28
chr2_770998	11	23	40	55	33	33	23	29	36	33	45	55	46	39	86	54	49	63	50	35	43	31	51	44	60	48	55	47	60	55	70	41	52	89	53	38	78	83	47	46	65	61	39	60	58	78	56	53	44
chr2_432039	12	20	30	38	19	27	15	22	17	23	32	39	27	35	63	41	33	48	39	25	35	25	40	35	50	39	37	34	49	41	58	35	37	43	41	25	57	52	36	33	48	43	28	34	38	43	40	31	31
chr2_431822	13	22	34	40	24	23	34	24	12	22	36	49	39	39	48	39	41	40	46	37	26	28	41	44	32	30	45	41	47	29	38	25	36	46	45	32	66	63	21	36	35	18	25	41	55	31	30	45	32
chr2_210765	18	24	30	41	22	25	31	22	11	22	33	48	36	39	45	38	40	38	45	37	27	27	41	42	31	31	45	43	46	29	37	27	35	47	42	32	65	59	19	34	31	17	24	38	56	28	31	42	31
chr2_232272	18	12	36	27	29	37	33	33	30	33	35	68	45	46	66	53	50	50	44	45	40	30	55	45	40	50	63	49	58	42	53	37	47	56	53	29	51	46	43	34	61	50	47	60	43	52	56	58	41
chr2_349702	16	13	37	27	30	38	33	34	30	34	35	69	45	47	67	54	50	53	44	45	40	31	57	46	39	51	64	47	62	43	54	37	47	56	55	29	52	49	43	35	57	50	49	60	43	53	58	61	43
chr2_2776041	13	25	27	16	10	17	12	16	15	13	25	26	21	24	32	16	32	36	28	18	34	20	30	21	30	21	17	27	34	25	30	28	24	39	38	25	33	36	27	24	25	19	17	33	30	24	33	28	26
chr2_203335	16	19	31	25	26	19	13	25	17	14	32	37	33	36	38	24	46	41	38	27	47	29	35	31	37	33	33	38	45	33	34	34	39	47	55	27	50	52	31	30	34	28	21	49	39	37	38	33	29
chr2_2713791	20	23	30	21	21	19	13	23	17	14	32	34	31	33	37	21	45	41	37	26	47	26	36	31	36	31	30	41	43	31	34	33	37	48	50	26	49	50	31	29	34	27	21	48	41	36	38	32	30
chr2_2611875	21	16	30	30	32	25	38	23	24	23	26	34	38	31	52	31	38	33	28	31	26	25	52	40	36	43	58	38	49	33	36	30	40	55	41	16	62	34	33	24	46	25	30	43	28	27	33	29	34
chr2_908378	23	18	30	29	32	26	38	23	24	23	26	34	37	31	52	31	38	33	28	29	26	25	50	39	35	43	58	38	48	33	34	30	38	55	41	15	61	34	31	24	46	23	30	43	28	28	33	28	34
chr2_914612	11	17	48	36	19	36	28	44	15	26	25	37	72	54	55	43	48	45	43	51	38	31	29	46	45	41	57	61	51	42	69	56	59	60	46	35	71	58	22	43	38	46	34	47	37	52	52	35	37
chr2_2911598	10	15	48	36	19	36	28	44	15	26	25	37	73	54	55	43	48	45	43	51	38	31	29	46	46	41	57	62	51	42	69	57	59	60	46	35	71	58	22	43	38	46	34	47	37	53	52	35	37
chr2_432130	13	23	33	28	32	31	38	29	25	20	34	58	47	37	42	43	56	42	55	37	47	20	54	50	61	46	65	43	53	35	44	36	40	59	79	35	52	55	44	37	50	35	49	38	46	59	51	44	34
chr2_232267	15	33	35	26	33	29	36	30	25	20	35	58	45	36	40	43	57	37	54	40	47	20	49	52	59	42	65	42	53	35	44	37	39	58	78	35	52	59	40	37	49	36	48	33	47	54	53	42	34
chr2_232291	11	36	32	26	29	30	36	30	25	20	33	58	46	36	40	43	57	37	53	40	47	18	53	52	60	44	65	45	54	34	42	35	40	57	74	34	52	59	41	36	47	33	48	41	45	54	52	41	34
chr2_2980677	18	22	45	30	31	24	25	38	14	31	31	41	59	40	60	38	47	59	54	26	35	30	47	51	47	56	55	51	46	45	56	44	35	59	55	39	64	48	35	32	36	39	35	51	51	58	43	71	36
chr2_3217377	14	23	38	31	13	22	20	20	21	19	23	36	48	34	35	28	34	20	24	30	21	33	29	39	52	30	38	28	40	34	41	30	35	43	31	25	35	38	30	24	30	26	34	37	46	47	37	37	23
chr2_3227023	15	31	46	33	26	26	21	21	25	20	27	41	55	35	43	33	39	25	27	35	25	40	39	56	61	36	42	37	56	47	52	42	45	73	40	34	57	48	37	28	44	34	44	40	59	56	44	44	27
chr2_3226794	14	17	28	24	11	13	20	13	19	20	22	37	31	20	37	20	20	23	27	22	20	22	22	33	39	21	31	30	33	35	29	25	19	28	32	33	26	34	30	23	20	29	24	20	27	32	44	31	23
chr2_3046735	13	17	26	26	12	17	22	14	19	20	25	41	35	22	40	24	23	25	27	27	23	23	30	39	41	23	34	33	37	34	33	31	25	37	33	34	35	43	31	31	23	36	29	24	28	36	46	36	23
chr2_3046724	24	20	20	30	22	21	36	26	30	20	19	37	20	32	30	23	27	31	18	21	29	25	34	27	41	33	47	35	51	33	49	18	54	30	26	22	37	30	18	21	24	30	33	28	38	33	25	37	19
chr2_2718068	12	21	35	23	18	17	11	26	10	20	26	28	29	24	38	40	28	32	35	25	23	17	23	22	38	30	30	29	41	34	36	35	20	39	34	18	46	45	20	25	27	29	23	34	40	28	31	48	28
chr2_2940255	12	23	35	23	18	17	11	26	11	20	27	28	31	24	38	41	30	32	35	26	23	17	23	22	39	30	30	29	41	35	36	35	20	39	34	18	50	46	20	25	28	29	23	34	40	29	33	48	28
chr2_2919821	12	21	35	23	18	17	11	26	10	20	25	28	29	24	38	40	28	32	35	25	23	17	23	22	38	30	30	29	41	34	36	35	20	39	34	18	46	45	20	25	27	29	23	34	40	28	31	48	28
chr2_2830565	13	26	33	23	18	17	11	26	10	20	25	28	29	24	38	40	25	32	35	25	23	19	25	24	38	30	32	29	42	34	36	35	21	38	34	18	45	45	20	26	27	28	25	34	37	28	31	49	26
chr2_2460149	11	20	33	22	17	17	11	26	11	19	26	27	31	22	38	40	27	32	35	26	23	19	23	22	38	28	32	25	42	34	34	35	21	37	33	18	48	42	20	24	26	28	23	34	37	28	29	46	26
chr2_2766911	15	16	35	27	13	20	22	19	24	26	36	53	28	44	46	31	33	27	14	20	34	24	30	37	44	31	28	27	28	31	27	25	22	52	28	23	44	39	26	34	35	36	27	40	42	39	19	35	27
chr2_2460221	23	26	29	27	25	22	22	37	21	21	29	38	35	37	43	25	33	40	29	35	34	17	33	40	32	33	25	23	33	37	49	40	44	30	41	27	42	39	20	22	35	36	35	53	34	23	30	44	42
chr2_2752830	22	27	31	26	24	25	22	38	26	21	30	40	38	41	52	28	34	47	36	39	38	18	35	45	41	35	30	27	40	45	59	46	45	33	43	28	47	42	20	20	36	42	37	58	36	27	36	50	44
chr2_2402490	27	46	44	16	32	40	43	44	51	33	43	65	70	45	37	30	53	19	43	31	36	23	50	38	35	45	64	48	84	35	68	42	58	36	40	46	38	58	29	54	49	39	51	72	57	45	28	31	27
chr2_2752861	29	41	44	16	32	39	41	40	38	31	43	62	66	48	38	28	54	20	43	31	36	20	49	37	34	40	64	43	83	33	68	42	60	38	39	12	40	58	30	52	45	39	50	70	54	44	27	32	27
chr2_2753024	15	23	32	29	28	39	35	28	13	22	45	54	43	52	56	32	45	54	39	35	33	24	55	53	43	47	50	59	58	59	55	37	46	59	46	41	69	50	36	42	46	41	63	57	37	53	55	74	39
chr2_2596830	22	29	26	23	20	31	34	17	11	16	38	43	37	40	47	28	32	47	33	27	31	20	37	38	41	41	46	54	42	40	45	33	31	37	38	33	54	42	30	35	30	36	46	33	28	43	44	53	32
chr2_2611876	21	28	26	23	20	31	32	21	10	16	39	42	37	39	47	28	33	48	36	28	31	20	37	38	41	41	46	52	42	52	45	33	32	37	39	34	52	37	30	37	30	35	46	33	32	43	47	53	32
chr2_2805670	15	17	28	38	29	21	35	35	20	28	19	37	49	50	43	60	18	36	29	36	31	18	38	26	48	40	36	25	38	46	33	28	39	40	47	51	45	56	27	19	36	34	31	49	18	25	36	30	35
chr2_2805671	21	26	28	41	30	26	36	37	25	29	22	38	56	56	49	58	18	37	30	36	32	20	44	31	51	43	41	31	38	49	37	30	42	42	54	54	45	57	34	21	38	37	37	49	18	25	37	31	36
chr2_2766650	27	39	47	37	37	27	24	26	21	19	48	46	46	53	60	64	57	45	41	41	29	29	51	45	47	75	46	50	77	48	77	63	39	64	64	44	83	67	38	27	43	42	41	43	54	41	63	52	31
chr2_2919860	12	21	38	28	32	27	37	47	20	20	31	38	53	42	43	52	35	38	36	28	40	14	37	38	34	26	32	54	40	35	63	37	40	57	35	37	58	49	32	29	37	37	28	32	42	39	37	61	28
chr2_2911375	11	23	52	33	46	35	48	56	22	25	38	48	60	48	54	71	43	49	34	33	44	17	41	50	43	34	40	58	47	39	64	41	47	67	51	44	75	59	37	39	57	43	36	51	50	52	52	71	39
chr2_3638452	25	27	20	35	24	24	25	26	20	22	20	31	37	41	34	25	33	31	30	27	24	16	30	28	37	34	32	33	46	22	37	19	34	37	29	27	49	30	27	34	20	27	37	36	32	33	39	28	21
chr2_3591691	20	24	34	40	21	24	27	28	20	16	41	39	47	42	37	28	46	43	44	36	34	32	39	46	45	50	58	80	49	30	48	53	54	65	55	40	46	44	34	33	30	46	45	59	53	46	48	48	31
chr2_3226835	17	20	44	36	18	16	34	35	28	28	22	32	44	30	47	38	42	51	36	38	45	23	44	43	40	45	41	50	57	27	43	29	46	59	35	33	30	44	17	28	21	39	34	65	61	41	33	63	36
chr2_4022630	17	18	37	35	19	16	33	35	28	24	21	34	49	32	55	47	46	52	34	37	40	27	43	40	48	57	43	46	48	30	48	29	34	41	40	32	35	53	18	30	20	42	35	44	52	49	34	37	34
chr2_2197531	24	16	21	25	17	18	20	10	19	16	32	35	28	37	54	24	33	38	28	38	35	20	32	42	39	34	55	29	38	33	36	35	29	55	42	26	43	49	22	22	34	35	43	35	32	42	33	38	34
chr2_3046745	27	18	28	29	21	29	34	17	19	17	33	37	32	35	55	25	30	44	29	41	32	22	32	40	48	33	52	29	37	45	39	32	35	53	44	33	53	53	26	30	31	37	45	32	42	49	51	40	34
chr2_3046674	18	16	39	28	32	36	23	34	14	15	45	33	49	30	79	43	36	29	43	41	46	36	47	38	43	45	50	43	52	39	55	50	55	44	55	37	76	47	34	51	44	40	38	48	46	36	62	51	36
chr2_3081964	20	18	37	28	30	36	23	33	14	15	45	33	49	28	79	43	36	29	43	41	46	36	47	38	43	45	49	43	52	39	55	49	54	44	55	36	76	46	32	50	42	40	38	48	42	36	62	51	36
chr2_3206180	10	20	35	21	25	14	19	24	13	18	27	36	40	20	52	33	44	30	30	37	45	30	36	20	43	24	41	35	35	30	32	26	38	38	24	22	47	33	27	28	34	37	26	36	41	37	47	33	24
chr2_3206141	12	18	37	20	23	14	21	23	12	19	21	31	35	20	41	30	32	26	22	29	37	23	31	20	35	23	35	30	35	23	27	22	38	37	26	23	49	33	24	24	30	36	22	35	36	34	35	33	26
chr2_3276201	18	19	34	23	22	29	14	17	20	18	55	31	54	35	40	22	35	31	30	30	44	17	36	47	32	40	35	34	45	40	49	42	29	46	24	23	48	43	21	29	31	38	26	39	42	30	29	34	23
chr2_3597229	18	19	33	23	21	29	14	17	21	18	55	31	54	34	40	22	35	31	30	30	43	17	36	46	32	40	37	34	42	40	49	43	29	44	24	23	48	41	21	31	31	38	26	37	41	30	29	35	23
chr2_3145055	11	22	49	53	27	15	39	36	19	34	41	40	49	49	50	41	64	48	44	33	41	31	56	49	51	48	46	33	48	43	45	53	45	65	63	50	97	62	39	22	53	58	22	48	68	50	64	57	40
chr2_3726834	14	23	46	43	22	13	29	28	16	32	38	15	45	39	37	33	54	39	39	27	31	27	47	40	40	39	39	32	37	39	40	56	43	44	47	43	68	52	26	18	40	50	19	37	54	42	51	44	38
chr2_3726830	15	21	55	45	47	27	38	46	18	23	31	65	55	71	58	44	58	59	49	41	49	42	75	47	91	55	63	46	80	54	57	45	56	64	49	28	75	62	36	30	47	61	53	65	76	56	56	55	40
chr2_922231	18	27	34	22	28	16	28	25	37	29	46	45	40	36	37	35	40	38	43	25	40	25	42	51	50	35	20	32	52	29	47	37	36	43	36	32	47	45	24	30	36	29	47	38	44	46	40	37	26
chr2_3389242	11	17	52	37	28	36	41	38	28	21	50	58	47	41	68	47	55	41	38	55	47	35	51	57	46	56	56	43	82	57	50	48	42	60	44	56	60	43	43	42	64	56	59	61	64	41	45	44	45
chr2_3389185	22	25	33	22	28	21	31	19	17	27	36	51	35	34	54	28	22	23	39	32	40	24	32	40	61	42	31	41	37	41	32	26	52	41	37	19	59	39	17	30	32	33	28	31	39	31	38	36	46
chr2_989767	15	22	34	22	22	37	22	29	13	26	38	41	34	49	57	42	37	33	48	21	49	22	44	41	58	59	59	49	32	44	38	46	31	55	56	34	60	68	24	31	47	28	45	40	36	43	38	55	29
chr2_1013170	18	17	25	22	11	29	16	22	10	13	27	22	40	32	46	33	32	45	30	24	31	22	30	41	30	21	31	32	43	35	41	31	34	55	37	35	53	34	28	33	33	37	34	50	37	51	34	55	23
chr2_1028931	12	21	26	25	13	30	16	22	10	13	27	22	40	29	45	32	33	45	31	24	33	22	31	43	29	23	32	32	44	34	41	33	38	55	37	36	58	37	29	34	33	36	34	57	41	57	36	58	24
chr2_871330	12	21	26	24	13	31	16	22	10	14	27	22	40	32	45	31	33	47	31	24	33	22	33	42	29	22	32	30	44	34	41	33	38	55	37	36	57	37	29	34	32	36	36	57	42	57	36	59	24
chr2_3217320	23	26	50	26	15	29	27	21	18	23	30	35	35	27	50	28	32	31	39	20	29	34	33	39	33	36	46	57	47	38	26	34	31	50	38	36	49	30	23	24	27	34	31	41	48	31	34	48	22
chr2_4188193	14	24	58	25	23	27	39	24	17	11	19	55	35	25	45	36	45	33	43	22	35	27	46	62	47	33	48	59	65	33	26	27	51	61	26	27	47	60	35	30	47	25	43	48	74	51	18	42	27
chr2_3897665	13	25	58	25	21	27	39	23	17	11	19	55	35	25	45	37	45	33	43	22	34	27	47	61	47	33	48	59	65	32	26	26	51	61	24	27	47	58	35	30	47	25	43	47	74	51	18	42	27
chr2_3081995	14	24	58	25	21	27	39	23	17	11	18	55	34	25	43	37	45	33	43	22	34	27	47	61	46	33	48	59	65	32	26	26	51	61	24	27	46	58	35	30	47	25	43	47	74	51	18	42	27
chr2_595404	17	25	58	25	21	27	38	24	17	11	19	55	34	25	45	37	45	31	43	22	33	27	47	61	48	33	48	59	65	32	26	26	51	61	25	27	46	59	35	30	47	25	43	47	74	50	18	42	27
chr2_2925704	17	25	58	25	21	27	38	24	17	11	19	55	34	25	45	37	45	31	43	22	33	27	47	61	48	33	48	59	65	32	26	26	51	61	25	27	46	59	35	30	47	25	43	47	74	50	18	42	27
chr2_474796	27	27	31	44	46	35	49	42	40	40	50	68	65	105	68	68	47	56	76	51	73	51	52	84	68	62	35	38	77	84	51	39	74	101	81	58	62	87	35	27	62	52	43	65	95	64	69	74	43
chr2_595390	27	26	29	40	46	35	49	40	40	40	47	66	62	98	65	66	47	58	75	51	73	51	52	84	66	62	35	38	77	81	50	37	74	101	75	56	60	85	35	24	62	53	43	65	95	61	67	74	41
chr2_2075033	28	24	30	40	46	35	48	40	40	40	49	66	62	98	65	66	47	58	74	50	78	49	51	83	66	62	35	38	78	81	50	37	73	101	75	56	60	84	33	24	62	53	43	65	95	59	67	75	41
chr2_1258275	29	22	30	37	40	35	48	40	37	38	51	65	61	97	64	61	44	58	74	50	76	46	51	80	65	61	37	38	77	79	48	37	71	99	71	58	59	83	33	23	62	52	43	64	90	58	65	73	40
chr2_770982	26	20	30	37	40	35	49	40	37	38	49	65	61	97	64	63	44	57	74	50	77	48	51	82	64	61	35	38	78	79	48	37	71	97	71	56	59	83	33	23	60	52	43	64	90	57	64	73	40
chr2_770974	24	26	35	22	50	41	36	29	16	11	48	67	45	55	48	52	44	37	31	41	41	33	49	66	45	49	44	39	81	32	46	24	64	61	49	30	54	59	20	31	32	27	41	48	54	32	50	49	35
chr2_770967	17	18	49	32	33	31	36	41	29	27	40	60	82	49	77	56	57	48	56	40	55	39	55	52	80	58	46	56	58	61	57	59	57	62	63	29	77	63	40	48	53	46	47	46	65	41	65	52	48
chr2_940157	17	20	53	32	33	31	36	42	30	27	40	60	82	51	78	57	57	48	56	41	55	39	55	52	81	58	45	54	58	64	60	59	57	62	63	30	79	63	46	49	53	47	49	46	65	42	66	52	47
chr2_999995	19	20	39	33	24	30	19	25	16	11	49	31	46	27	54	28	33	47	34	55	38	21	35	25	52	35	43	66	57	34	42	55	43	64	38	25	79	43	27	42	37	50	46	44	60	44	40	47	32
chr2_755097	21	22	38	33	25	30	19	26	16	11	49	32	47	27	55	27	34	48	35	54	38	22	35	25	52	35	43	67	61	35	42	56	45	63	39	25	82	45	27	42	37	52	46	45	60	44	40	47	32
chr2_1028934	18	20	39	36	26	30	20	27	16	11	50	32	47	28	59	27	35	48	35	55	40	23	35	25	55	32	42	67	60	35	42	58	44	64	39	27	85	45	25	48	39	55	47	45	62	46	40	48	32
chr2_800045	15	25	28	37	27	17	26	25	25	26	19	52	35	39	27	35	21	35	48	31	49	32	31	38	33	30	35	31	39	40	36	48	43	53	51	22	36	48	28	22	38	20	11	46	70	28	33	62	21
chr2_800060	16	28	31	38	27	17	26	25	25	26	20	52	35	43	27	36	21	35	48	32	49	32	31	38	33	31	36	38	37	41	36	46	43	54	52	22	35	48	28	22	38	20	11	49	71	28	34	63	21
chr2_973158	18	25	31	37	31	17	26	25	25	26	20	52	35	43	28	36	23	36	48	34	50	34	33	38	33	30	37	30	38	41	36	46	44	54	52	23	37	49	29	24	39	20	11	51	74	29	33	64	22
chr2_999969	15	24	25	22	11	27	15	21	21	18	25	31	38	27	23	26	30	30	24	20	26	15	31	27	28	23	31	29	38	30	22	13	33	43	41	30	39	33	14	18	30	32	18	25	33	28	29	49	22
chr2_1866441	15	28	28	27	14	30	15	22	25	22	25	40	47	33	32	35	35	32	28	25	31	20	33	35	30	28	35	34	43	33	26	16	36	44	43	37	46	42	18	24	32	36	22	31	36	30	32	52	23
chr2_1429780	16	26	25	26	16	25	18	22	19	19	24	40	48	28	41	34	39	47	30	27	34	24	35	42	32	30	30	37	46	35	34	24	32	46	42	27	49	42	18	20	33	27	24	33	35	25	29	48	21
chr2_1447989	17	17	33	31	27	38	28	31	28	29	35	64	56	41	46	51	46	57	43	34	41	31	47	55	39	38	53	45	65	45	40	30	59	62	62	39	64	58	23	33	43	42	37	58	52	41	40	74	28
chr2_1353023	17	17	33	31	27	38	27	31	28	29	32	64	56	41	46	50	46	57	42	34	41	31	47	54	39	38	53	45	65	45	40	32	58	62	62	39	64	58	23	33	43	42	37	57	52	41	40	74	28
chr2_1353005	17	20	33	31	25	38	26	31	28	29	32	63	56	41	46	48	46	57	41	33	41	31	47	54	39	38	53	45	62	43	40	31	58	61	59	39	64	58	23	32	43	42	36	56	51	41	40	72	28
chr2_1405764	16	15	18	25	27	22	35	19	23	26	28	38	21	40	48	28	30	21	30	21	22	15	22	40	41	41	35	40	41	43	40	27	37	28	37	28	46	36	27	36	42	29	20	39	24	50	33	31	12
chr2_1231049	16	20	50	27	33	21	45	20	22	17	50	52	51	65	85	55	74	57	38	32	56	37	54	50	73	65	59	61	56	50	74	51	55	91	77	55	73	74	38	39	45	46	60	63	71	60	55	69	44
chr2_1405838	13	17	57	27	36	22	45	20	24	17	50	55	53	65	85	61	72	56	37	32	56	38	54	51	75	64	60	63	58	52	81	54	57	92	78	55	71	77	39	39	45	52	62	63	75	60	57	69	43
chr2_1231136	12	23	38	53	34	18	28	32	16	27	27	37	65	45	45	48	40	75	33	31	39	25	42	47	57	44	52	35	35	32	44	48	30	52	37	41	58	51	28	23	38	56	38	42	43	47	48	66	44
chr2_1405831	15	21	45	58	35	25	34	34	22	29	35	41	73	59	57	57	55	82	42	40	48	33	49	52	65	47	57	41	37	40	50	61	41	63	44	43	70	60	29	34	39	58	43	50	50	55	61	80	50
chr2_1469106	13	24	41	49	29	23	35	28	22	28	38	42	75	61	67	58	54	76	30	41	47	31	42	53	61	47	58	37	37	39	47	60	39	61	45	42	68	54	28	30	37	54	42	48	49	48	53	78	44
chr2_1673550	13	20	25	25	14	18	30	13	17	17	25	29	48	38	47	39	42	49	23	34	22	15	34	33	41	24	35	24	23	23	24	39	29	34	27	18	47	29	16	18	19	35	29	31	40	32	34	45	26
chr2_1353006	17	23	49	64	45	31	41	41	25	34	47	54	90	67	84	66	62	90	54	46	59	40	71	64	78	61	72	58	42	57	67	70	51	75	58	45	89	75	36	41	50	70	51	62	77	75	74	96	59
chr2_1353022	14	24	48	63	44	30	43	39	26	33	45	52	87	65	82	66	61	90	52	44	55	40	65	63	76	61	71	55	42	54	62	68	48	72	56	45	86	71	34	40	52	68	50	60	71	73	72	93	57
chr2_2223159	21	15	19	29	26	18	30	15	25	21	38	40	58	34	52	46	58	29	20	24	27	15	24	29	53	41	32	47	39	33	38	34	36	53	44	23	81	55	30	26	26	39	34	38	64	50	44	68	27
chr2_2223220	18	16	38	39	30	31	32	38	33	24	35	27	45	29	56	36	62	40	48	46	37	20	37	48	54	50	48	36	48	36	52	61	42	68	63	30	40	49	27	34	50	36	39	57	64	47	63	47	38
chr2_2223384	19	16	38	37	30	31	32	39	29	24	32	27	40	30	53	36	61	37	50	42	37	20	38	44	51	49	49	38	49	35	54	59	44	69	60	30	72	50	27	35	50	35	37	54	58	46	59	47	37
chr2_2159198	15	17	32	24	15	29	21	26	13	17	24	22	49	23	38	30	33	30	35	23	33	18	27	20	29	31	37	36	38	30	26	34	26	20	31	23	37	37	26	30	28	33	17	27	28	28	20	17	29
chr2_2265440	21	14	36	32	33	28	29	22	23	19	57	49	56	30	61	47	36	36	52	41	37	18	51	34	54	37	73	35	31	50	42	38	49	58	52	47	65	45	29	25	59	53	38	41	63	46	57	67	40
chr2_2265450	16	16	30	23	28	20	28	23	30	24	28	49	27	29	24	33	33	19	26	39	29	18	37	37	46	28	29	48	35	34	28	31	24	51	46	23	29	43	27	31	32	40	28	38	30	46	30	47	37
chr2_2159244	16	20	43	40	34	35	31	34	31	28	39	49	50	52	68	49	35	49	51	41	53	19	57	56	66	58	70	59	72	55	65	41	45	59	57	48	74	74	43	49	57	62	40	63	61	60	55	83	35
chr2_2159240	20	23	34	21	28	29	20	20	20	22	22	32	53	38	66	47	35	35	39	22	28	22	37	48	43	38	48	63	34	52	46	42	39	46	34	20	66	52	18	31	36	22	20	47	37	43	36	45	30
chr2_2159246	15	22	55	36	35	19	37	36	13	17	57	55	50	37	64	39	53	41	50	32	54	48	46	52	67	58	63	56	51	39	44	52	46	68	66	46	70	55	38	44	36	34	56	55	61	55	59	62	33
chr2_2356009	45	35	66	83	52	42	91	57	45	57	91	105	105	79	84	80	109	58	118	87	113	62	110	139	97	58	124	99	66	105	72	107	113	180	80	47	159	110	69	62	98	50	125	108	59	80	51	167	56
chr2_2402542	47	28	54	62	36	36	80	48	44	43	90	91	103	77	85	77	112	42	105	85	101	56	95	120	96	58	110	83	124	103	73	101	86	148	75	47	153	93	59	62	97	52	98	99	81	71	45	117	52
chr2_2402485	32	21	47	62	28	35	77	45	42	38	79	91	61	64	48	46	93	42	91	77	91	42	58	109	79	44	100	60	110	89	64	85	58	108	64	41	131	95	52	37	77	41	55	87	74	65	39	128	48
chr2_2438244	22	13	46	62	28	21	52	30	28	28	45	53	61	43	37	45	72	34	59	37	64	42	55	82	58	32	61	60	70	57	30	59	55	103	33	27	84	36	32	37	45	22	55	50	47	38	22	58	35
chr2_2185189	17	19	33	53	21	30	44	31	24	26	39	55	77	31	56	35	39	59	41	48	30	28	56	51	45	45	57	56	69	45	55	43	56	82	50	32	67	49	27	43	50	57	39	48	62	67	62	34	48
chr2_2496440	15	20	27	33	16	29	40	29	17	19	29	43	57	20	44	25	33	42	29	42	18	21	34	34	36	33	37	39	43	36	38	25	37	44	28	28	52	30	21	34	37	34	27	35	36	47	48	26	39
chr2_1462067	20	22	37	48	33	26	44	39	35	38	49	56	59	36	67	39	48	45	51	42	46	33	46	49	64	50	72	56	56	53	55	47	62	90	61	36	57	76	41	51	63	47	50	60	57	56	65	59	47
chr2_2075311	18	17	28	25	35	36	33	25	21	25	25	69	28	49	48	44	56	55	43	43	55	33	60	49	46	32	41	61	53	31	40	48	38	71	49	20	55	57	23	19	31	29	33	53	69	53	38	53	31
chr2_2197137	18	21	12	24	15	14	27	29	10	24	37	29	29	23	32	31	21	33	31	13	28	20	34	31	34	27	36	33	34	42	32	19	28	38	26	28	50	38	40	29	22	30	20	28	29	32	25	44	17
chr2_1816161	14	17	12	23	17	14	27	28	10	24	37	30	29	23	31	31	21	32	30	13	28	20	32	30	33	25	36	35	33	42	32	20	27	36	24	28	48	37	36	25	22	30	20	28	28	32	24	40	16
chr2_1535212	19	20	28	26	29	30	24	35	22	28	26	41	40	33	43	35	38	42	32	28	24	19	39	44	34	35	41	41	71	38	41	22	45	54	28	27	42	44	21	36	36	30	33	35	54	37	36	51	18
chr2_1468785	20	24	29	27	31	30	24	35	22	30	28	42	40	36	43	35	42	40	33	29	24	20	40	44	34	36	44	43	72	38	42	25	45	57	32	25	43	42	21	40	42	31	36	39	54	37	36	52	19
chr2_1535174	14	32	53	24	24	28	50	27	26	29	43	45	54	44	59	41	44	43	49	36	40	37	60	52	50	53	45	49	52	61	57	42	60	43	58	34	55	58	39	36	45	39	33	48	73	52	47	46	52
chr2_1836882	11	20	33	31	26	21	26	30	11	11	20	33	39	47	46	34	38	32	23	30	38	22	35	39	27	42	29	39	54	26	33	37	25	52	41	26	35	34	38	25	43	31	31	55	49	44	50	50	42
chr2_1516395	14	18	33	31	26	21	26	30	10	11	20	33	39	47	45	32	38	32	23	29	37	23	34	39	27	42	29	37	53	26	33	37	25	51	41	26	35	34	38	24	42	31	31	52	49	44	49	49	42
chr2_1462036	14	18	33	31	25	21	26	30	10	11	20	33	39	47	45	32	37	30	23	29	37	23	34	36	27	40	29	37	51	26	33	37	25	50	39	26	34	34	37	24	42	31	30	51	49	44	49	48	41
chr2_1816116	14	16	33	30	25	21	26	30	10	11	20	33	38	47	45	32	37	30	23	29	37	23	34	36	27	40	29	37	51	26	33	37	25	50	39	26	33	34	37	24	42	31	30	51	49	44	49	47	41
chr2_1535399	14	16	33	30	25	21	26	30	10	11	20	33	38	47	45	32	37	30	23	29	37	23	34	36	27	40	29	37	51	26	33	37	25	50	39	26	33	33	37	24	42	31	30	51	49	44	49	47	41
chr2_1447924	10	21	42	36	15	20	29	25	13	28	27	35	49	37	55	32	50	26	29	16	30	14	24	31	49	35	29	38	38	42	45	33	31	48	33	41	59	24	38	23	30	27	34	27	52	25	42	47	28
chr2_1231138	15	17	42	36	14	23	28	25	13	28	29	34	49	39	55	33	50	26	31	16	31	14	24	32	49	35	31	41	38	42	45	34	33	46	40	41	59	24	39	24	31	27	34	30	53	27	42	47	28
chr2_1197248	21	16	34	31	17	22	27	37	10	24	23	45	35	36	44	42	40	31	29	36	41	33	39	48	34	33	56	51	49	34	41	21	36	54	51	29	35	58	32	33	34	40	46	49	53	36	45	40	25
chr2_1070820	23	18	42	28	58	42	26	25	12	27	36	53	53	40	82	34	38	51	33	25	46	36	25	24	56	42	28	34	42	31	46	27	56	49	32	29	84	54	18	14	58	42	37	21	18	37	33	33	26
chr2_989727	20	22	42	33	59	40	25	25	11	26	36	52	52	37	83	33	38	51	32	21	44	37	25	24	54	36	27	42	42	31	46	26	54	47	33	29	62	53	16	14	57	38	35	21	18	37	33	32	25
chr2_482726	25	19	42	32	59	40	25	25	11	26	37	50	52	37	83	33	39	53	32	23	44	38	24	24	56	38	30	42	41	31	46	25	54	47	32	28	86	52	16	14	57	39	33	21	18	37	33	32	25
chr2_210937	22	21	43	36	44	23	36	25	19	27	34	46	41	44	59	43	35	43	57	41	39	45	43	40	49	44	45	61	62	63	47	46	44	58	61	43	67	61	41	39	47	29	30	47	43	44	49	40	36
chr2_204134	19	17	37	26	37	19	24	27	20	29	48	33	50	42	53	43	58	39	42	45	36	36	39	30	54	45	46	24	59	30	56	42	51	53	52	41	60	59	28	44	38	39	25	41	42	42	42	31	23
chr2_1429797	21	18	35	25	37	17	25	25	19	28	46	28	48	42	52	43	56	39	41	45	35	37	39	27	52	44	46	24	59	31	52	39	51	53	51	39	59	59	29	40	38	37	23	41	40	42	42	30	23
chr2_1510724	21	17	53	43	33	36	44	28	27	32	47	51	68	62	84	68	52	60	61	49	39	45	64	53	60	64	75	62	63	55	67	60	65	63	61	33	109	87	43	52	46	49	61	41	76	79	56	60	42
chr2_318179	15	21	56	43	33	36	46	31	27	33	47	51	68	64	86	70	52	63	63	49	39	48	65	54	61	65	75	64	66	57	69	63	65	65	64	34	116	88	44	56	47	51	62	44	80	81	56	64	42
chr2_318364	12	16	30	29	20	21	27	12	19	12	39	34	35	37	41	38	36	34	38	38	29	34	40	44	34	38	49	50	48	33	33	41	36	46	44	17	38	56	27	33	33	34	43	26	45	39	36	42	29
chr2_312856	11	21	32	27	18	11	30	23	12	22	39	34	30	37	31	33	35	27	27	34	21	16	26	28	35	37	44	25	39	30	44	23	41	34	35	36	42	29	17	25	24	38	25	30	26	34	36	26	28
chr2_482695	18	23	25	31	24	25	28	14	11	12	30	38	39	23	45	20	36	35	37	23	22	12	37	33	40	25	38	33	38	16	39	41	20	27	19	35	44	33	25	28	28	38	33	36	39	32	29	38	29
chr2_914409	20	26	38	37	31	20	36	39	20	22	48	55	71	38	54	56	62	64	39	52	51	46	46	54	65	48	82	67	63	45	66	56	38	84	56	47	85	68	50	58	58	55	56	59	45	58	72	79	36
chr2_452425	19	27	38	37	31	20	36	39	20	22	48	56	71	38	54	56	62	64	39	52	52	46	46	56	65	48	82	67	63	46	66	56	38	84	57	47	85	70	50	60	58	55	56	59	45	58	72	79	36
chr2_1208544	26	27	47	50	31	54	40	16	57	45	70	45	146	36	58	107	46	74	66	92	99	40	97	49	118	94	26	43	115	43	40	32	49	70	42	28	127	81	34	86	58	85	95	101	101	32	36	42	83
chr2_2206058	34	26	37	38	17	47	27	38	38	39	61	45	121	30	110	76	76	67	42	68	71	36	80	37	96	73	42	33	99	69	29	58	38	42	43	20	96	113	19	70	45	69	78	73	71	24	28	32	74
chr2_2240653	14	15	44	47	38	13	37	38	48	36	29	36	46	38	49	39	53	48	30	35	31	27	34	38	42	45	38	52	48	37	43	37	46	78	40	37	61	47	25	45	42	36	36	40	42	46	54	60	37
chr2_2285165	22	22	47	38	34	37	31	29	22	36	45	57	57	53	73	42	47	41	49	58	47	31	48	59	55	45	62	63	62	54	57	44	49	79	64	39	54	82	37	38	55	50	41	79	62	56	66	69	49
chr2_2327841	18	17	34	56	36	32	30	27	25	49	42	64	58	51	70	51	57	66	66	42	52	32	57	59	63	70	50	75	66	57	75	42	46	80	61	71	95	87	48	46	52	75	44	44	63	75	64	68	52
chr2_2469650	13	21	34	30	18	27	35	18	16	16	24	36	29	36	39	12	18	11	23	21	47	22	42	38	19	23	39	39	45	20	30	31	31	57	30	24	23	31	34	36	15	19	36	39	36	27	32	47	35
chr2_2588019	12	21	34	30	18	27	35	18	16	17	24	37	29	36	40	12	18	11	23	21	48	23	45	39	19	23	39	39	46	22	30	31	33	57	30	24	24	32	34	36	15	19	36	43	41	27	32	51	35
chr2_2741558	14	18	34	33	20	28	36	22	16	16	24	38	30	38	40	12	18	12	23	21	46	22	42	40	20	27	39	38	48	20	31	32	31	59	33	24	25	34	33	37	15	20	37	41	41	27	32	48	35
chr2_2421249	12	15	36	33	23	19	20	26	11	16	33	35	29	30	47	26	32	39	26	18	21	20	21	32	38	33	37	38	35	20	33	20	24	52	40	39	52	39	30	40	37	22	45	39	35	43	30	31	40
chr2_2496456	12	16	45	21	24	31	27	29	20	28	41	49	47	26	44	37	54	35	40	42	38	18	43	37	54	45	46	63	58	32	32	39	38	82	48	39	64	69	41	39	38	28	46	55	69	46	58	53	35
chr2_2496438	17	25	25	43	17	22	26	22	21	18	25	37	33	30	46	20	30	41	28	33	26	23	27	37	39	31	30	42	29	30	36	24	40	36	34	26	47	35	28	26	40	25	20	30	31	37	36	35	26
chr2_2556887	18	25	26	44	20	28	27	22	21	18	26	39	33	30	48	20	30	41	29	34	28	25	28	37	39	31	32	44	31	32	37	24	40	37	35	26	48	35	28	29	41	31	20	34	34	39	37	36	26
chr2_2587969	16	20	34	39	22	30	40	35	18	41	25	27	45	39	46	31	32	32	28	32	28	26	28	43	37	39	46	37	34	40	28	30	41	38	32	35	53	36	29	30	40	35	35	30	39	34	41	53	34
chr2_2596624	16	19	34	38	21	30	40	33	18	40	25	26	45	38	45	30	31	32	27	31	29	26	24	43	36	39	45	37	35	40	28	30	40	39	31	34	51	33	27	32	39	33	34	30	39	34	39	51	34
chr2_2596611	13	28	23	26	13	23	22	11	14	22	21	30	32	24	37	28	33	34	35	19	18	24	11	38	42	37	47	32	22	21	25	23	32	40	33	23	40	13	25	25	24	22	23	30	46	20	34	38	21
chr2_2588007	12	29	23	26	12	23	22	11	14	22	21	30	32	25	38	32	33	34	35	19	18	23	11	38	43	37	47	32	22	22	25	23	32	41	34	23	44	13	25	25	24	22	23	30	46	20	35	38	21
chr2_2587776	13	30	25	28	12	25	20	11	14	22	21	30	32	24	37	28	33	34	35	19	18	24	12	37	42	37	47	33	22	22	25	23	32	39	33	23	40	34	26	27	23	22	25	29	43	20	34	40	21
chr2_2877669	15	20	37	13	15	17	13	17	12	24	33	28	21	23	26	17	31	29	23	33	20	18	17	26	33	36	25	26	28	28	19	24	24	40	25	22	45	25	29	15	24	27	24	20	27	24	21	24	14
chr2_2713782	19	19	51	36	20	41	46	39	45	39	42	35	48	36	49	40	61	36	43	53	32	27	51	35	59	37	53	44	46	44	45	52	44	70	58	28	50	49	34	37	50	39	46	62	61	31	57	42	37
chr2_2967273	20	19	52	33	32	33	27	43	30	36	38	50	53	57	58	40	46	37	70	39	55	28	59	58	49	55	74	39	62	44	52	61	38	61	71	42	60	39	48	30	47	38	27	63	61	49	51	54	24
chr2_2940618	11	21	57	32	21	32	39	54	32	30	38	58	67	45	69	62	62	34	53	38	42	27	47	58	39	54	72	64	57	42	64	51	49	70	80	39	74	65	42	41	64	38	62	51	71	49	53	72	41
chr2_2940633	10	23	57	32	20	34	39	54	32	34	38	57	67	42	69	66	63	34	53	39	44	26	47	59	42	54	68	65	55	42	63	51	48	69	80	40	75	63	43	41	65	38	63	53	69	49	53	71	42
chr2_2940615	13	18	50	26	11	26	31	48	29	23	28	48	52	39	58	50	48	31	40	35	30	22	40	47	33	49	54	54	50	33	52	46	39	56	65	34	48	53	37	30	50	28	47	41	44	39	48	58	39
chr2_2967206	12	17	46	26	12	23	24	40	26	20	24	36	39	29	34	34	40	22	30	22	17	14	33	33	21	35	37	39	40	23	44	29	29	36	43	33	36	42	24	24	41	20	34	30	37	29	32	50	28
chr2_3949432	13	22	41	24	12	22	20	37	25	14	19	29	35	24	28	32	36	18	22	15	11	13	26	30	15	29	32	32	27	16	38	24	25	30	40	30	33	36	23	22	38	17	30	29	34	25	29	41	28
chr2_4207635	19	29	46	35	28	22	29	19	14	17	25	48	52	28	45	36	34	30	37	29	29	25	35	36	36	43	51	45	32	35	32	29	25	46	44	34	42	49	15	25	23	40	24	27	32	41	31	38	24
chr2_4101299	18	28	50	35	29	23	31	21	21	22	30	53	56	37	55	42	42	35	43	34	36	28	44	38	40	46	54	48	35	41	34	35	30	56	51	35	47	54	19	26	27	44	29	31	40	42	33	39	24
chr2_3145117	15	29	60	41	38	24	39	27	27	30	36	67	59	49	73	49	49	48	63	46	44	30	52	44	55	54	57	60	45	49	40	46	41	65	70	38	55	70	29	37	32	59	38	50	55	61	49	47	35
chr2_3812378	17	19	30	28	33	16	20	25	25	26	25	41	42	39	48	29	29	31	32	27	44	25	46	38	33	37	41	36	46	34	40	21	52	58	34	37	42	51	33	23	31	40	34	31	33	34	34	47	27
chr2_3217289	10	17	17	26	24	12	14	18	17	17	21	35	35	27	35	19	25	23	26	17	31	20	40	32	29	31	34	27	38	30	33	16	33	36	27	24	29	31	21	18	23	31	28	19	23	28	24	35	20
chr2_3607324	11	17	17	26	24	12	14	18	17	19	21	35	34	25	33	19	25	22	25	17	32	21	40	34	27	29	33	26	39	30	30	15	32	36	27	26	25	34	21	18	22	30	28	19	25	26	22	36	20
chr2_3276214	17	22	46	24	28	20	25	17	14	22	24	43	39	19	25	30	44	44	29	28	20	15	24	28	32	36	50	20	43	41	38	26	43	36	37	32	64	39	27	24	49	31	32	27	35	28	37	31	28
chr2_3059568	17	20	46	22	27	20	23	17	14	22	24	43	39	19	26	29	45	43	29	28	20	15	23	26	34	35	50	19	42	41	39	26	43	36	37	30	67	38	27	24	47	30	32	27	34	28	37	30	28
chr2_3217175	10	30	33	30	17	31	15	21	31	22	22	33	33	27	33	36	29	17	26	38	32	33	45	43	34	29	44	43	32	29	27	35	40	34	39	25	41	62	26	29	32	26	29	50	41	31	37	35	44
chr2_3812561	16	13	54	41	46	35	39	37	25	36	32	63	66	51	56	38	36	44	41	43	37	41	53	60	54	59	76	39	50	60	67	42	57	78	59	41	69	68	38	50	65	47	36	67	65	45	37	51	39
chr2_3845645	16	13	54	41	46	35	39	37	25	36	32	63	66	51	56	38	36	44	41	43	37	41	53	60	54	59	76	39	50	60	67	42	57	78	59	41	69	68	38	50	65	47	36	67	65	45	37	51	39
chr2_3931578	17	24	23	26	27	24	23	17	26	19	38	30	46	37	36	36	36	39	45	26	31	25	41	30	42	40	43	43	42	48	46	38	44	35	43	37	51	53	20	27	44	35	23	41	38	40	43	43	32
chr2_4137659	18	26	13	21	23	19	21	11	21	18	23	33	38	41	28	33	26	31	34	23	29	21	36	28	35	26	33	44	45	49	31	37	46	23	40	24	37	49	17	21	34	28	15	38	37	34	35	41	23
chr2_4137701	17	18	37	36	35	29	27	26	32	30	40	42	53	42	38	45	39	50	48	31	40	31	54	44	48	56	49	54	50	71	59	51	62	53	55	47	62	73	32	38	51	48	34	54	55	48	56	60	43
chr2_4441693	24	16	37	43	38	31	53	26	22	28	41	62	56	57	72	58	48	50	55	46	36	29	41	55	69	47	36	57	51	90	36	45	59	79	53	44	59	57	41	40	43	45	45	60	56	60	66	59	40
chr2_4329843	15	22	29	34	29	22	37	23	18	19	28	40	40	46	46	42	39	35	52	29	28	22	35	37	43	36	28	36	35	64	25	34	38	36	35	36	47	43	28	33	25	29	32	36	37	46	47	37	31
chr2_3894268	15	12	28	28	21	21	41	32	19	22	20	37	23	35	25	50	25	28	50	35	54	28	44	56	27	25	35	47	57	59	24	31	49	36	42	22	36	58	30	25	27	13	14	47	35	18	14	53	30
chr2_3726837	20	29	18	34	17	19	19	22	22	21	32	30	55	32	39	34	34	48	17	22	17	23	25	30	46	32	26	25	39	44	35	34	35	26	41	29	57	32	28	21	36	25	21	32	47	38	38	37	18
chr2_2920142	20	28	18	34	17	19	19	22	22	21	32	30	55	32	39	34	34	48	17	22	17	23	25	30	46	32	26	25	39	44	35	34	35	26	41	29	57	32	28	21	36	25	21	32	47	38	38	37	18
chr2_2920082	27	19	24	18	37	33	33	23	37	17	34	28	61	58	72	11	55	37	41	49	40	27	51	38	54	33	55	65	64	30	83	21	39	49	70	49	78	62	44	33	39	44	59	48	37	55	47	54	32
chr2_3059620	15	15	68	42	47	46	67	54	25	29	58	91	80	63	123	68	73	72	67	46	56	56	66	75	90	74	78	70	97	84	99	67	67	99	82	63	106	99	60	67	82	76	52	74	82	67	59	83	59
chr2_3059611	15	18	42	25	44	23	38	28	33	38	26	46	50	39	62	44	56	65	54	38	59	38	40	60	49	44	47	43	57	39	54	48	51	72	54	36	78	50	33	38	42	43	45	55	46	49	49	37	43
chr2_3059597	13	23	30	30	21	22	26	22	16	17	33	39	55	36	26	48	31	46	19	27	24	21	34	30	40	39	29	51	31	45	29	34	40	51	19	27	66	47	29	25	21	29	30	30	25	38	22	45	36
chr2_2587760	12	23	29	29	21	22	26	22	16	17	30	37	55	36	26	48	30	41	19	27	24	21	34	30	37	34	29	51	31	45	29	34	39	51	18	27	65	47	29	25	20	28	30	30	25	36	22	45	36
chr2_2206111	11	19	42	37	30	27	30	31	30	28	31	45	43	62	51	37	41	44	50	30	44	37	51	55	38	39	53	53	58	38	37	64	54	65	51	28	66	69	20	26	40	40	50	62	52	40	31	52	38
chr2_2108926	15	21	35	36	26	22	28	27	21	25	27	43	39	54	41	34	33	38	47	25	38	32	41	42	36	36	46	45	49	34	29	52	42	41	47	24	35	59	14	19	30	29	36	59	43	30	24	46	33
chr2_2124599	17	20	30	33	23	25	27	24	32	32	27	42	34	39	33	30	31	33	31	29	37	20	35	43	27	21	22	36	43	30	37	26	43	30	29	34	34	48	13	30	20	24	24	28	40	27	27	25	22
chr2_16842329	21	19	32	37	26	25	30	25	36	33	33	36	49	39	59	35	40	47	42	37	37	26	35	39	39	26	28	37	44	37	46	35	39	39	42	35	41	41	21	29	35	29	37	37	41	36	39	34	21
chr2_16842313	23	27	38	43	32	32	36	28	40	41	41	53	66	52	72	51	43	53	50	46	61	28	43	70	45	32	36	61	67	59	58	50	62	45	48	38	50	67	28	35	46	38	40	56	65	46	47	47	32
chr2_16842308	23	28	38	43	32	32	36	28	40	41	41	53	66	52	72	51	43	53	50	46	61	28	43	70	45	32	36	61	67	59	58	50	62	45	48	38	50	67	27	35	46	38	40	56	65	46	47	47	32
chr2_3217169	23	24	37	43	31	31	34	27	39	40	41	52	62	48	67	49	41	50	48	48	60	28	41	66	43	32	35	61	68	55	57	47	59	44	47	38	50	64	27	35	45	34	40	52	64	44	45	45	30
chr2_3227011	23	17	41	32	22	28	37	15	24	24	36	30	35	33	37	41	37	36	32	29	38	24	30	33	34	41	33	26	47	30	38	35	40	61	40	40	41	49	17	39	32	34	27	45	27	41	41	55	41
chr2_3227021	16	17	36	34	21	22	27	30	16	21	44	38	35	20	34	37	34	39	37	31	47	37	39	42	35	36	34	41	38	39	35	42	46	35	25	35	35	55	30	29	35	40	33	37	46	34	35	53	27
chr2_3276228	16	16	43	42	38	34	27	34	33	32	55	48	59	28	50	44	37	68	45	40	67	49	53	58	49	45	68	62	50	55	50	56	68	69	48	43	89	77	42	37	46	66	38	58	62	77	63	69	31
chr2_3275561	20	17	20	22	12	21	16	15	20	18	17	37	17	20	25	26	25	19	20	23	15	15	27	21	35	20	25	29	22	23	29	18	29	45	24	20	36	41	22	25	20	23	20	11	13	16	25	29	19
chr2_3275792	19	17	20	22	12	21	16	15	20	18	17	37	17	20	25	26	25	19	20	24	15	15	27	21	35	20	25	29	22	23	29	18	29	45	24	20	36	41	22	25	20	23	20	11	13	16	25	29	19
chr2_3483311	21	17	20	22	12	21	16	15	20	18	17	37	17	20	25	27	27	19	20	24	15	16	27	21	35	20	25	30	22	23	30	18	29	45	24	20	36	41	22	25	20	23	20	11	13	16	25	29	19
chr2_2559489	23	13	33	24	25	23	30	33	18	19	33	34	41	25	41	23	29	29	37	28	37	23	35	41	35	38	37	52	49	35	33	37	35	58	26	49	53	42	30	25	47	32	39	36	49	29	34	39	29
chr2_2124516	15	12	34	24	25	26	32	31	18	19	34	33	41	25	41	23	32	29	39	28	37	23	36	41	35	39	35	53	49	35	35	37	32	60	26	49	53	42	31	25	51	32	42	37	50	32	32	39	30
chr2_2166133	15	24	43	27	53	34	35	31	27	38	48	46	69	43	57	63	51	60	63	54	57	40	59	61	52	59	63	67	54	64	67	54	72	65	60	47	77	67	42	36	56	47	53	69	54	82	50	73	38
chr2_2096910	22	23	36	26	19	36	21	23	16	11	31	49	42	25	48	35	36	42	33	35	35	21	40	50	46	37	45	36	46	34	46	25	49	73	48	32	40	55	35	31	42	42	38	37	38	45	51	31	22
chr2_1469073	18	17	37	25	25	31	23	22	21	13	20	42	43	20	39	28	28	35	27	32	30	17	36	38	41	35	28	33	42	33	32	19	41	40	42	36	30	41	23	28	34	26	28	31	33	31	42	27	17
chr2_1469081	16	16	37	25	25	25	21	21	20	12	19	39	43	20	39	27	28	34	25	30	27	16	34	30	41	35	24	29	38	32	31	17	38	40	37	36	27	35	20	22	32	26	21	30	30	31	42	24	17
chr2_1462054	19	17	36	25	24	19	20	21	20	11	19	37	42	18	38	17	24	32	24	28	23	16	26	25	41	34	24	26	31	31	28	15	36	40	35	44	26	33	18	21	29	22	21	29	23	30	39	20	17
chr2_899865	13	19	26	28	17	14	28	20	29	22	18	40	31	38	32	18	35	30	40	20	33	12	31	36	28	49	43	33	34	38	44	32	47	43	35	32	63	25	39	28	42	22	30	32	46	48	41	49	17
chr2_899816	16	20	26	28	18	14	28	20	29	22	19	42	30	37	30	18	35	29	42	20	33	13	31	35	27	47	43	33	37	38	45	32	47	44	36	31	60	25	41	28	43	23	30	34	44	48	40	49	17
chr2_10580812	16	21	26	28	18	14	28	20	29	22	19	42	30	37	30	18	35	29	42	20	33	13	33	35	27	47	43	33	37	38	45	32	47	47	36	32	61	25	41	28	43	23	30	34	44	48	41	49	18
chr2_589423	14	18	26	30	18	13	29	20	27	22	19	43	30	35	31	18	35	29	42	19	32	13	33	36	28	47	43	33	37	37	45	33	50	47	35	32	65	25	41	28	43	23	31	33	48	48	41	49	18
chr2_452364	13	11	41	17	28	34	24	29	20	27	68	60	54	43	48	33	46	55	52	24	30	30	34	30	56	28	37	34	38	48	49	37	47	35	41	25	58	58	38	28	44	35	27	41	35	29	35	34	25
chr2_376139	14	13	44	21	33	41	26	28	20	32	39	58	37	37	39	36	36	39	54	27	26	28	42	31	41	25	39	36	43	37	35	38	39	60	45	25	40	56	36	30	36	38	24	60	49	27	35	32	32
chr2_376102	14	24	52	28	31	23	18	16	25	33	33	41	47	33	41	30	29	34	22	33	43	27	40	31	43	39	39	34	47	26	40	20	39	53	41	20	47	43	41	27	37	41	30	45	41	43	27	34	32
chr2_1535468	17	21	53	28	31	24	20	17	25	31	33	43	48	33	41	32	30	34	24	33	44	28	40	33	43	39	40	34	48	27	41	21	39	53	45	22	48	47	44	30	37	41	33	45	44	43	29	35	33
chr2_1352993	11	22	42	51	53	45	43	32	38	42	58	60	66	62	69	51	67	64	44	44	47	34	55	68	81	53	79	71	92	50	51	66	72	67	78	57	83	72	32	54	75	54	60	61	71	48	67	50	47
chr2_1516320	13	14	42	51	52	46	43	33	38	43	60	61	69	65	71	51	67	66	46	45	48	35	55	68	83	56	79	71	92	51	52	64	73	67	77	56	85	74	33	54	80	55	60	61	71	49	68	50	47
chr2_1906595	19	21	28	36	31	34	37	34	23	15	34	46	35	36	41	42	33	34	52	38	38	44	58	60	36	32	69	54	61	37	33	40	34	57	42	26	36	63	28	29	36	33	42	69	61	33	26	59	26
chr2_1405789	16	27	51	21	45	34	33	23	33	31	37	69	65	36	51	35	54	51	44	54	62	38	58	48	49	44	58	63	63	46	53	47	46	68	75	46	87	63	27	48	49	59	39	75	44	54	46	62	27
chr2_1405992	20	24	51	23	47	34	33	23	33	31	35	69	65	36	51	35	56	50	44	54	63	38	58	48	49	47	56	63	63	48	53	47	47	68	78	43	85	66	27	48	49	59	39	75	44	52	42	62	27
chr2_1447880	29	27	13	23	13	15	20	27	25	30	12	23	40	29	38	32	40	35	37	19	15	12	37	25	30	34	32	54	39	27	30	22	30	25	29	20	39	39	19	23	24	27	16	31	42	23	27	30	26
chr2_1535269	28	26	12	23	13	15	20	27	25	30	12	23	40	28	38	32	40	35	39	19	15	12	37	24	30	34	30	54	39	25	30	23	30	25	27	20	39	39	19	23	24	27	16	31	41	23	27	29	24
chr2_1468802	22	26	38	28	32	24	42	24	26	16	29	46	36	32	43	43	44	39	35	59	28	31	34	32	38	30	30	70	47	52	28	37	40	41	30	22	52	54	27	35	27	22	42	65	53	28	32	69	24
chr2_1013140	19	29	38	28	36	24	43	26	26	18	29	48	37	34	44	42	44	39	35	61	30	31	36	31	38	30	30	71	50	54	28	36	42	43	34	22	54	56	28	36	27	22	39	65	51	29	33	66	24
chr2_474786	21	29	38	28	37	27	44	26	25	18	29	48	37	33	44	43	44	39	35	60	30	31	38	31	38	31	30	72	52	53	28	36	40	43	34	22	54	58	28	36	27	22	44	66	58	29	35	67	24
chr2_589139	22	27	38	28	39	27	46	27	26	18	29	50	37	34	44	43	44	40	36	61	31	32	39	31	38	31	30	74	53	54	28	37	41	43	35	20	54	59	30	36	27	22	43	66	58	33	34	67	24
chr2_482813	22	25	38	28	39	27	46	27	26	18	29	50	37	34	44	43	44	40	36	61	31	32	39	31	38	31	30	74	53	54	28	37	41	43	35	20	54	59	30	36	27	22	43	66	58	33	34	67	24
chr2_559100	18	21	52	42	25	23	33	30	18	22	27	46	51	44	49	21	52	38	50	44	49	29	35	62	44	33	47	48	58	53	28	35	55	48	56	30	59	41	36	47	33	49	48	60	39	30	46	57	37
chr2_1948346	14	20	53	42	28	23	35	30	18	22	29	47	51	44	49	25	52	38	51	45	49	29	35	63	44	33	49	50	59	53	28	35	53	50	56	34	59	41	35	50	33	49	54	60	39	30	46	57	37
chr2_1901973	15	20	53	44	28	23	35	31	18	22	29	47	51	44	49	25	52	38	51	45	49	29	35	63	44	33	49	50	60	53	28	35	53	50	59	34	59	42	36	51	33	49	55	60	39	30	46	57	37
chr2_1405739	16	19	53	44	27	23	35	31	18	23	25	48	52	44	51	26	51	37	51	45	49	30	33	65	43	33	49	53	61	53	29	35	53	50	60	34	62	42	36	51	32	52	55	59	40	32	46	58	37
chr2_1139595	12	21	34	30	12	15	16	21	11	14	20	36	37	35	34	15	35	34	46	35	35	22	29	46	36	24	33	40	46	43	24	33	36	35	35	18	35	35	26	31	27	34	33	42	30	20	36	43	30
chr2_775866	12	20	34	34	12	15	18	23	11	16	22	38	37	34	34	15	35	34	46	40	35	24	29	47	36	26	33	39	48	45	24	33	39	35	37	22	35	36	29	31	27	34	34	48	31	20	36	43	33
chr2_203475	12	16	34	34	12	15	19	23	12	15	22	40	37	34	34	16	35	34	46	40	36	25	29	48	36	27	33	39	49	45	24	33	39	35	38	22	35	37	29	31	27	34	34	48	31	24	36	43	33
chr2_18715115	20	23	28	33	27	14	29	23	11	15	33	28	37	46	36	34	21	33	45	33	30	24	50	37	37	38	37	36	43	21	34	36	39	36	36	29	33	52	33	31	33	38	33	46	38	34	37	55	43
chr2_18715123	27	26	37	56	38	18	35	35	11	19	49	47	54	49	62	46	33	43	61	40	36	23	65	40	57	56	53	46	52	26	62	44	48	80	57	37	70	69	45	42	54	53	38	59	62	61	72	74	52
chr2_18715116	24	27	39	56	38	18	35	35	11	19	49	47	54	51	62	46	33	43	61	44	36	24	64	40	57	56	54	47	52	27	62	44	47	79	56	37	70	69	45	43	54	53	38	59	60	61	72	74	53
chr2_18715114	23	28	39	56	38	18	35	35	11	18	49	47	54	51	62	46	33	43	60	44	36	24	64	40	57	56	54	47	51	27	62	44	47	79	55	37	70	69	45	43	54	53	38	59	60	61	72	73	53
chr2_203556	24	31	38	56	38	18	35	34	11	18	49	47	54	51	62	46	33	43	60	44	36	24	64	40	57	56	54	47	51	27	62	44	47	79	52	37	70	69	45	43	54	53	38	59	59	61	72	73	53
chr2_204156	19	30	38	56	38	18	35	33	11	18	49	47	54	51	62	46	33	43	60	44	35	24	63	40	57	56	54	46	51	27	62	43	46	79	52	37	70	67	44	43	54	53	38	59	58	61	72	73	53
chr2_1070564	20	30	38	56	38	18	35	33	11	18	49	46	54	51	62	46	33	43	59	44	35	24	62	40	57	56	54	46	51	27	62	43	46	77	52	37	70	67	44	43	54	53	38	59	57	61	72	72	53
chr2_1168652	12	20	32	29	42	22	36	25	40	21	29	35	59	46	49	40	51	39	41	31	56	28	41	52	39	35	49	38	45	63	50	33	53	48	27	36	65	40	26	28	41	37	27	38	59	37	49	41	21
chr2_349619	12	19	30	28	41	20	36	25	40	20	29	38	45	47	42	38	45	40	38	29	56	25	40	52	37	36	41	37	42	56	40	31	54	46	26	34	65	36	25	29	38	35	26	37	56	39	52	37	20
chr2_973150	13	20	35	29	36	19	34	20	32	14	28	33	43	42	38	30	40	35	34	27	50	22	36	43	29	31	34	25	30	42	35	27	47	35	25	31	38	31	22	26	29	31	22	29	51	38	37	35	17
chr2_771063	19	53	46	38	32	30	67	27	14	21	36	62	46	55	57	52	63	41	62	57	25	31	76	38	73	61	59	31	70	49	48	41	57	99	52	24	80	51	43	49	52	35	68	74	44	40	27	71	43
chr2_11725866	12	32	45	40	32	29	66	24	14	21	35	61	46	52	55	52	62	39	62	56	24	30	69	36	69	58	58	32	69	47	46	41	55	97	51	22	77	50	41	48	53	35	63	72	42	36	27	66	42
chr2_11725859	76	31	64	33	79	24	90	49	128	105	95	138	51	92	178	59	135	150	83	48	160	34	50	64	229	29	82	66	188	121	41	117	152	39	111	129	199	211	106	40	30	115	15	51	69	55	75	159	28
chr2_843877	49	28	36	55	23	29	25	93	56	152	28	192	57	69	103	53	34	248	135	24	155	31	50	77	69	28	79	81	31	48	60	151	234	33	145	11	59	80	38	62	36	33	24	66	112	79	53	255	53
chr2_843917	34	20	45	60	135	154	141	106	57	49	166	239	55	70	373	329	268	272	54	28	319	31	50	313	66	280	76	333	324	314	360	233	49	32	280	273	366	88	182	60	36	31	234	302	301	305	339	81	317
chr2_5558999	28	14	41	41	32	16	24	34	44	27	37	31	43	43	68	51	47	34	46	50	43	37	42	46	45	33	47	52	42	32	50	32	55	70	63	25	50	48	39	37	49	34	45	68	45	62	56	70	46
chr2_10611269	11	17	65	35	40	36	32	35	51	31	60	86	57	58	57	49	73	63	51	47	54	42	56	52	65	65	40	58	64	53	61	60	68	71	71	60	84	73	34	34	79	55	22	60	70	70	67	65	51
chr2_8359150	17	19	52	35	41	21	33	32	28	32	37	35	52	48	83	47	60	56	49	44	44	30	34	43	53	34	39	58	58	42	42	30	60	52	78	47	81	61	38	45	54	39	33	63	46	50	69	53	49
chr2_2521558	15	20	25	24	31	16	13	21	17	14	34	44	44	30	40	27	45	40	25	38	41	15	22	40	52	43	40	35	35	37	38	25	41	34	42	45	58	31	24	16	41	33	16	18	22	38	44	32	20
chr2_2313095	17	22	30	42	22	14	34	19	25	22	37	40	37	49	49	33	40	37	30	34	33	17	35	33	62	34	43	46	41	38	37	38	36	43	52	35	64	36	36	39	41	46	38	36	41	47	48	37	35
chr2_2159221	16	28	42	50	38	18	40	18	29	26	37	52	49	58	57	49	50	43	37	41	43	25	46	65	69	40	56	59	59	59	50	51	55	59	67	46	88	52	42	51	51	67	45	59	51	66	47	55	41
chr2_2131984	22	22	41	50	35	18	41	18	28	26	43	54	53	58	57	49	49	44	36	41	43	23	48	65	71	39	53	56	61	53	46	48	51	55	66	45	87	51	41	49	51	60	45	56	49	60	53	53	42
chr2_2082713	10	21	54	34	34	36	31	40	32	30	44	57	46	48	56	41	47	55	47	33	46	31	44	50	46	41	33	43	56	39	71	46	50	64	64	37	70	61	36	42	43	44	34	64	40	62	58	67	48
chr2_1955398	11	19	53	34	36	35	31	42	32	31	42	57	47	49	59	42	49	53	49	33	47	34	46	52	48	44	35	44	55	41	73	48	49	66	68	40	73	61	36	42	44	45	38	65	42	64	62	68	47
chr2_1955563	12	18	53	34	36	35	31	42	31	31	42	57	47	50	59	42	49	53	49	33	48	34	46	52	48	44	35	44	55	41	73	48	47	66	68	40	73	61	36	42	45	45	38	65	42	64	62	68	47
chr2_1535153	13	18	55	34	37	36	31	42	31	31	42	57	47	48	59	42	49	53	49	33	49	34	46	52	48	44	33	44	55	41	73	47	50	67	68	40	73	59	37	45	45	45	35	65	42	64	63	68	47
chr2_1468856	26	25	46	43	27	38	45	43	18	27	53	47	61	49	67	53	62	49	53	35	47	34	47	60	75	71	65	60	80	45	61	48	42	85	47	51	104	65	47	50	73	52	60	56	58	57	53	55	68
chr2_1925633	31	16	26	25	19	23	27	23	14	14	33	28	32	37	35	44	41	29	34	23	40	29	26	42	49	34	42	48	46	33	41	30	27	52	36	38	71	42	17	30	42	30	34	33	38	26	26	33	47
chr2_2108886	31	16	26	25	19	21	27	23	14	17	33	28	32	37	35	44	41	29	33	23	40	29	26	42	49	34	42	48	46	33	41	30	27	52	36	38	71	42	17	29	41	31	34	33	38	26	26	33	47
chr2_2166032	33	16	29	25	20	22	27	23	14	19	33	29	35	37	39	44	41	31	36	24	40	30	31	42	50	35	42	48	46	37	42	30	29	56	39	39	72	42	17	32	43	32	36	33	38	30	28	33	47
chr2_2232466	33	17	30	25	20	22	27	23	14	19	33	30	36	37	39	44	41	31	37	25	40	30	31	42	50	35	42	48	46	37	42	33	28	56	39	39	72	42	19	32	43	32	37	33	38	30	28	33	47
chr2_3812616	32	19	28	26	23	22	29	25	14	19	32	35	37	37	37	44	43	34	37	28	39	30	31	42	52	39	39	48	46	37	43	34	28	57	39	41	72	42	18	32	46	32	39	33	40	31	30	33	50
chr2_2469686	33	19	28	26	23	22	30	25	14	19	33	35	37	37	37	44	43	34	37	29	39	30	31	42	52	39	39	48	46	37	43	34	28	57	39	41	72	42	18	32	46	32	39	33	40	31	30	33	50
chr2_2611650	31	12	28	30	21	26	33	29	16	20	38	32	41	37	42	49	46	35	39	31	39	30	33	42	54	46	40	48	46	37	52	37	29	59	39	39	75	42	21	37	50	34	41	41	40	36	34	33	57
chr2_2741557	29	13	38	34	18	28	38	31	15	15	42	33	54	37	39	49	41	31	36	24	35	22	32	44	50	56	50	49	66	32	49	28	30	59	34	46	73	47	31	34	50	34	45	44	42	47	38	48	58
chr2_2822747	24	14	26	21	13	19	25	26	12	18	30	31	43	28	43	28	31	18	27	19	23	14	20	29	35	32	32	32	47	24	32	27	18	42	27	39	48	30	28	26	37	24	24	33	28	36	25	29	49
chr2_3812585	19	24	26	30	23	33	22	29	12	22	44	24	42	38	69	40	41	40	35	25	29	26	27	43	35	31	33	32	41	49	29	36	24	52	32	28	49	36	20	34	27	27	18	35	43	25	47	33	17
chr2_2940439	17	22	26	27	22	29	23	29	12	21	47	23	38	37	66	39	41	42	33	23	26	25	26	41	35	33	32	28	41	48	34	38	23	46	32	28	45	36	17	34	27	27	18	32	42	22	49	32	17
chr2_4137711	16	23	33	27	25	21	11	22	31	15	20	38	42	28	25	37	31	27	30	16	19	13	23	27	27	30	35	33	30	46	39	29	30	47	32	16	27	35	17	24	20	39	24	39	31	29	30	22	26
chr2_3949187	19	10	29	24	19	13	20	23	15	26	26	34	19	14	33	34	29	34	32	16	26	16	23	21	41	24	20	36	23	25	26	20	33	45	17	31	23	45	30	26	25	24	38	30	28	34	29	30	25
chr2_3949186	16	18	17	23	20	25	16	15	15	18	24	35	50	41	40	30	27	34	34	27	28	22	24	38	27	24	29	38	37	36	39	26	40	37	36	34	54	46	27	23	41	26	34	38	41	29	36	46	40
chr2_3894223	13	26	31	27	18	19	27	28	24	27	22	30	24	34	35	29	21	40	30	31	35	15	30	28	42	26	24	32	43	30	33	42	40	33	30	31	32	46	32	27	37	22	27	35	33	21	21	33	37
chr2_3894204	17	22	31	27	18	19	27	28	25	27	22	31	26	35	35	30	21	40	30	32	35	15	30	28	45	26	25	32	43	30	33	42	40	33	30	31	33	46	32	27	37	22	27	35	33	21	21	33	37
chr2_3864086	17	17	31	28	17	19	27	29	27	28	22	31	27	36	37	30	23	43	30	33	36	16	31	28	43	26	25	32	43	33	34	44	41	33	30	31	33	46	32	28	39	22	30	36	35	23	22	33	40
chr2_3845704	16	30	28	14	16	25	18	27	25	26	32	29	30	38	38	25	32	33	31	30	44	18	29	39	35	20	32	42	42	23	28	37	25	39	36	24	41	34	26	25	30	25	14	32	49	47	23	33	17
chr2_4238061	15	13	42	16	27	27	21	19	27	15	54	50	55	30	52	39	46	44	43	39	45	17	31	36	47	33	55	42	57	58	56	39	44	58	43	34	56	46	33	20	32	30	32	41	44	40	50	39	31
chr2_4431952	17	15	42	16	27	27	21	17	27	15	53	50	55	30	50	37	46	44	42	37	43	17	31	36	45	33	54	42	56	53	54	39	43	55	43	33	55	44	32	20	32	28	32	42	43	39	48	39	31
chr2_4432223	18	17	44	30	18	19	24	20	12	12	31	27	42	28	40	28	28	30	30	30	25	22	27	46	43	38	34	44	35	23	34	30	39	47	34	37	53	44	16	27	35	33	35	34	38	38	39	54	37
chr2_4226583	20	20	52	39	30	21	28	25	16	16	35	46	44	38	51	33	37	36	33	32	34	25	50	42	38	40	50	33	50	33	45	33	32	42	54	41	54	33	24	31	29	30	33	51	41	39	47	37	36
chr2_4207599	20	20	52	39	30	21	28	25	16	16	35	46	44	38	52	33	37	36	34	32	35	25	50	42	38	40	50	33	50	33	43	33	32	42	54	41	53	33	24	31	29	30	33	51	41	39	47	37	36
chr2_4137739	11	31	60	44	33	27	35	32	23	22	39	56	51	40	56	45	54	46	40	37	43	28	61	53	42	48	64	42	66	43	50	38	46	66	63	47	78	46	34	38	41	38	42	60	54	51	51	49	44
chr2_4137742	25	26	36	21	21	26	21	23	11	15	23	36	27	30	35	31	29	19	32	22	16	20	35	21	37	25	41	24	25	26	36	29	29	44	35	21	34	26	22	36	39	26	28	36	27	29	35	40	48
chr2_4343208	18	23	36	21	22	27	23	23	11	19	23	37	27	33	38	32	31	19	33	23	17	21	35	21	39	25	41	26	25	27	36	29	29	45	34	21	35	26	23	39	40	26	31	39	28	29	35	46	49
chr2_4431796	20	20	38	28	26	27	27	20	17	20	38	45	41	17	35	35	41	36	35	30	35	21	30	33	38	40	43	39	38	42	36	49	56	65	37	28	51	35	25	34	26	26	31	35	37	44	36	24	22
chr2_3874064	11	24	38	43	12	13	25	23	18	29	28	52	38	43	38	40	42	31	37	24	21	17	40	32	36	37	52	50	43	25	35	26	35	48	42	20	58	50	43	22	31	20	25	47	34	43	29	40	24
chr2_3859980	16	22	39	45	13	13	25	24	19	29	28	54	38	46	37	42	46	32	37	24	21	18	40	34	36	37	52	50	42	25	35	28	36	49	42	20	59	50	43	22	32	20	26	48	35	44	30	42	24
chr2_4432176	14	16	21	21	14	26	22	15	18	26	22	27	29	27	35	43	40	19	31	18	26	15	30	25	38	29	37	45	39	27	31	19	29	24	27	33	41	44	21	20	29	35	27	35	20	23	27	45	24
chr2_3981528	19	11	46	52	40	36	36	25	21	28	44	55	50	36	68	54	54	42	38	30	40	28	44	45	43	43	57	67	50	48	46	39	37	55	41	42	61	53	29	34	50	54	48	49	56	62	54	42	34
chr2_4342881	11	20	55	34	23	29	43	35	22	21	39	36	56	25	64	47	49	53	42	51	54	36	57	50	77	36	67	63	72	51	48	51	53	75	56	37	86	54	36	50	38	36	45	52	48	56	54	51	42
chr2_3981465	10	15	33	35	18	20	28	25	21	34	26	25	51	39	47	43	49	44	34	33	30	31	31	37	49	39	41	55	62	34	59	47	55	66	49	32	52	51	39	39	53	44	25	42	51	33	49	35	40
chr2_3993331	15	19	31	35	17	20	28	25	21	33	25	24	47	39	47	43	49	44	34	32	30	31	31	37	48	39	41	55	62	33	56	47	55	66	47	30	50	51	39	36	53	42	25	41	51	32	46	33	40
chr2_4052941	14	22	31	34	17	20	28	25	21	32	25	24	47	39	47	43	49	44	33	32	30	31	31	36	48	39	42	55	62	33	56	47	54	62	46	30	50	51	36	36	53	41	24	41	51	32	46	33	38
chr2_4290504	17	22	31	34	17	22	28	25	21	32	25	24	47	39	46	44	49	44	33	32	29	31	31	36	48	39	39	55	62	33	53	47	55	62	46	30	46	50	36	36	52	37	24	40	49	32	47	34	38
chr2_3993273	17	22	31	34	17	22	28	25	21	32	25	24	47	39	46	44	49	44	33	32	29	31	31	36	48	39	39	55	62	33	53	47	55	62	46	30	46	50	36	36	52	37	24	40	49	32	47	34	38
chr2_3902692	13	23	34	19	44	32	47	54	26	25	34	52	53	50	58	37	36	34	55	48	49	31	41	65	51	30	31	44	56	67	52	31	65	54	59	16	39	68	37	46	32	32	53	57	56	22	34	53	58
chr2_3205310	17	19	35	25	42	32	47	54	26	24	34	51	66	50	61	38	45	37	57	48	49	33	42	66	49	36	40	45	57	67	50	34	65	65	57	20	44	65	41	43	32	32	53	59	54	31	40	55	58
chr2_3638748	18	20	36	25	42	32	47	54	26	24	35	51	66	50	62	38	46	40	57	48	49	33	42	66	49	36	40	45	57	67	50	38	65	67	57	21	48	65	44	43	32	33	51	59	54	33	44	55	58
chr2_3638637	18	21	43	38	24	33	32	46	35	28	31	40	49	34	61	40	41	42	39	38	33	25	55	43	54	41	62	56	54	41	47	44	39	48	47	54	62	48	23	35	40	27	32	56	54	45	45	68	34
chr2_4500618	15	26	38	37	19	43	35	47	33	29	32	45	58	36	74	37	52	47	47	49	51	29	37	39	58	42	46	40	47	48	59	51	53	38	54	57	66	51	27	36	50	31	36	41	44	49	59	50	35
chr2_3275810	15	19	39	25	28	22	20	27	22	21	33	38	51	48	55	43	32	45	34	33	30	23	36	40	49	33	43	31	60	53	57	39	37	54	45	36	50	39	37	27	37	29	34	45	55	43	43	57	35
chr2_3275820	20	18	28	28	36	23	16	24	22	27	34	56	45	28	50	29	51	39	39	37	35	19	37	42	64	47	44	43	42	47	63	45	53	54	59	23	54	66	42	28	44	40	39	40	29	46	34	44	23
chr2_3275807	25	18	56	38	42	33	30	46	23	27	37	72	70	65	80	54	69	72	43	53	57	48	64	57	73	52	57	62	74	56	57	44	63	82	65	50	74	77	28	52	52	49	64	77	91	49	68	74	36
chr2_3275838	24	18	57	40	43	32	31	46	23	26	38	73	70	66	80	55	71	72	43	53	56	48	66	58	75	52	57	61	75	56	57	44	65	82	64	49	75	77	28	50	53	49	65	74	88	48	70	76	36
chr2_3275843	27	19	57	43	43	32	31	45	23	26	37	76	70	68	80	55	71	72	45	55	56	48	66	59	75	52	57	61	75	56	57	44	66	82	65	49	75	78	27	50	53	49	65	74	88	48	70	78	36
chr2_3226821	20	42	27	30	29	35	21	30	18	29	22	38	39	38	43	35	36	42	22	19	28	15	39	69	38	30	38	45	34	35	32	38	38	34	33	33	57	51	30	26	34	21	50	47	54	44	36	43	39
chr2_3226815	31	10	44	54	33	61	67	45	32	30	57	74	80	61	49	74	90	58	56	62	86	45	80	75	73	77	59	75	83	63	59	81	73	70	77	46	109	109	29	48	49	62	57	84	110	60	56	51	57
chr2_4432227	37	15	44	57	33	62	69	45	31	30	59	72	81	61	50	76	95	57	56	63	89	47	82	77	75	80	61	77	83	61	62	82	74	74	76	47	110	117	32	48	53	63	59	87	114	62	57	54	59
chr2_4432228	36	25	38	46	25	45	36	37	30	24	53	60	58	41	35	57	67	33	45	52	67	39	67	39	57	63	52	43	67	50	38	66	58	34	52	34	96	81	23	36	35	49	42	62	80	36	38	36	52
chr2_3112959	35	28	38	41	26	44	36	32	27	24	45	53	50	41	35	54	60	33	42	48	61	35	61	39	56	57	50	43	60	45	38	62	56	34	48	34	86	75	20	32	31	43	38	60	74	36	37	36	53
chr2_3112897	34	27	38	40	26	44	36	31	26	24	43	50	46	41	35	48	55	33	40	47	58	33	57	39	52	52	48	43	57	43	38	56	49	34	47	34	77	72	20	28	28	43	37	56	70	36	34	36	53
chr2_4441630	35	27	35	40	25	42	51	28	25	23	36	48	41	40	34	43	43	33	38	45	51	26	50	37	51	40	41	43	53	37	38	50	46	34	45	34	54	67	16	26	27	36	37	51	62	36	28	36	42
chr2_3726797	33	25	33	34	20	31	38	26	20	15	23	27	34	27	22	31	38	27	28	30	40	18	44	27	44	31	35	32	42	31	23	36	37	28	37	23	52	58	10	17	18	36	29	44	48	22	21	33	41
chr2_3990583	18	18	47	47	35	41	40	34	36	25	48	70	62	53	54	51	67	59	68	30	47	36	40	73	51	67	60	65	71	44	58	57	57	75	73	55	79	71	40	53	49	42	58	82	50	45	45	64	31
chr2_4188233	25	20	37	30	31	26	12	24	18	23	25	48	43	50	61	28	57	39	25	23	40	33	30	37	37	48	38	46	38	41	66	28	34	68	61	33	60	36	24	39	25	34	31	44	60	35	50	45	32
chr2_4188225	14	13	42	30	34	33	33	33	24	24	43	52	44	33	41	35	45	37	57	33	46	32	42	56	55	55	50	40	60	43	40	39	51	57	40	35	68	72	32	20	42	42	43	62	66	49	55	37	48
chr2_4487823	16	15	30	23	24	24	28	24	20	23	34	40	39	29	36	32	40	30	45	30	37	28	36	43	47	43	42	35	47	37	35	36	37	44	32	25	50	60	31	12	35	32	25	39	46	33	42	28	40
chr2_4487775	19	17	34	21	25	20	25	23	17	13	26	27	24	23	27	19	26	17	31	22	28	19	31	34	26	44	32	25	37	27	24	24	28	38	23	23	46	52	20	12	33	24	32	33	38	30	32	28	37
chr2_4425641	19	17	32	20	21	15	19	20	15	13	18	26	22	23	26	17	25	15	31	21	26	17	31	25	24	42	32	26	35	19	20	20	24	31	21	21	45	40	19	10	29	21	26	33	39	25	31	29	31
chr2_2890622	19	17	32	20	21	15	19	20	15	11	18	26	22	22	26	17	24	15	31	21	26	17	31	25	24	42	32	26	35	19	19	20	24	31	21	21	45	40	19	10	29	21	26	33	39	25	31	29	31
chr2_2890632	14	18	45	30	33	27	34	36	18	25	38	39	57	39	55	76	46	48	48	40	38	29	58	39	62	54	55	36	63	47	50	56	67	67	49	42	71	63	42	35	48	42	44	63	50	44	43	57	50
chr2_2920085	13	26	47	30	38	28	32	36	18	26	38	40	57	41	55	80	47	48	48	44	39	28	62	39	62	54	55	35	64	47	51	59	71	68	50	40	69	66	45	36	48	41	46	65	51	45	44	59	49
chr2_4581795	11	24	45	30	38	28	32	36	18	26	38	39	57	42	53	77	48	49	48	45	39	28	62	39	62	54	55	35	63	47	51	56	71	66	49	40	69	67	44	36	48	41	46	65	49	44	43	55	49
chr2_4581784	21	21	23	26	24	23	22	21	11	15	38	35	36	36	38	26	33	19	35	35	24	12	32	45	36	22	32	38	35	40	36	34	29	46	36	25	44	39	32	26	29	27	27	28	29	35	32	36	27
chr2_4500873	22	21	23	28	24	23	22	21	12	15	38	35	36	37	39	26	34	19	35	35	25	13	32	45	36	22	32	38	35	40	37	34	30	47	39	25	44	40	33	27	29	27	27	28	29	35	32	36	29
chr2_3217347	22	22	24	28	23	23	22	21	12	15	39	36	35	34	37	31	33	18	37	35	25	14	32	46	33	22	32	42	37	36	35	34	29	49	43	25	40	43	33	28	29	27	29	31	31	33	30	41	31
chr2_4612430	16	21	26	18	21	19	16	19	19	23	33	26	48	37	37	34	28	37	31	18	27	13	27	31	25	35	31	28	34	33	35	25	31	21	24	26	47	24	11	23	25	24	26	33	35	34	22	33	20
chr2_3217372	18	21	25	17	20	17	14	17	17	22	31	26	48	46	37	34	28	33	30	16	28	13	26	32	25	33	32	27	44	37	30	22	31	20	24	27	42	25	12	21	25	24	26	33	41	36	21	35	20
chr2_4500979	16	17	36	25	38	21	21	23	29	32	41	28	62	53	45	38	33	42	42	24	33	21	32	36	32	48	39	40	56	40	52	22	42	39	30	47	66	35	18	34	39	29	34	44	48	40	27	41	31
chr2_4501019	15	21	36	23	36	22	20	23	29	30	41	27	55	55	45	39	34	43	41	25	34	20	31	36	32	46	38	37	55	40	51	23	41	39	30	45	61	34	16	32	38	29	34	44	48	40	28	40	29
chr2_4844532	16	24	32	41	30	25	28	24	25	30	28	47	61	34	40	34	36	38	42	34	39	29	29	46	65	39	44	50	48	36	40	30	46	54	41	41	55	46	30	28	44	47	30	46	57	33	53	37	30
chr2_3902730	12	25	32	41	31	23	28	25	25	29	29	50	61	36	42	36	37	38	44	34	39	29	30	47	65	40	47	53	46	38	40	31	45	56	42	41	55	46	30	28	44	47	32	50	59	33	53	39	30
chr2_4844581	12	28	32	41	30	25	28	25	25	30	29	51	61	37	42	37	37	39	44	34	40	29	31	47	65	40	44	53	46	38	41	33	45	56	42	41	55	47	31	30	44	47	31	50	59	33	53	40	30
chr2_4290553	11	20	32	41	31	24	28	25	25	29	29	52	61	36	42	38	38	39	44	35	39	29	31	48	65	40	47	53	46	38	41	33	45	58	42	41	55	47	31	30	44	47	32	50	59	33	53	40	30
chr2_4290519	13	20	32	41	30	24	28	25	25	29	29	52	61	36	42	38	39	39	44	35	39	29	31	48	65	40	47	53	46	38	41	33	45	58	42	41	55	47	31	30	44	47	32	50	59	33	53	40	30
chr2_4500628	11	23	33	43	31	25	28	25	25	30	29	52	61	37	44	38	38	39	45	33	40	26	31	48	65	40	47	53	46	38	41	33	45	58	42	41	55	48	32	30	44	47	33	52	59	33	53	43	31
chr2_4500910	14	21	33	25	16	25	24	24	23	22	38	51	50	40	53	31	73	43	44	32	53	22	45	46	60	66	49	67	45	44	53	38	63	67	59	29	56	43	33	40	36	31	32	44	50	57	39	32	33
chr2_4509455	14	20	46	26	32	45	25	23	21	26	37	45	50	34	58	47	39	52	41	38	39	20	35	30	51	51	53	45	31	33	41	42	53	67	45	42	63	59	46	47	51	36	45	44	49	39	51	34	37
chr2_4500993	12	22	46	27	32	45	26	23	21	26	38	45	48	34	58	47	39	54	41	36	39	20	35	30	48	51	52	45	31	33	41	42	52	67	45	42	59	59	45	49	52	36	44	44	50	39	53	34	37
chr2_4500965	15	20	39	47	49	25	27	43	29	41	46	66	62	44	60	54	49	53	47	45	61	40	66	59	49	43	66	64	63	35	58	38	47	79	68	42	65	75	42	42	70	48	38	53	78	50	63	73	35
chr2_4500998	16	19	39	47	49	25	27	43	29	41	46	66	62	44	60	54	49	53	47	45	61	40	66	58	49	43	66	63	63	35	58	38	47	79	68	42	65	75	42	42	70	48	38	53	77	50	63	70	35
chr2_4500816	16	22	32	22	12	13	28	17	23	15	21	32	23	17	32	38	28	24	24	25	38	21	23	42	29	29	46	40	61	28	35	45	22	23	46	13	36	43	46	24	26	24	15	45	35	23	27	31	36
chr2_4441690	17	15	16	15	30	25	28	24	11	16	22	41	35	36	35	32	22	43	31	22	15	17	26	36	30	17	38	29	38	29	28	22	38	38	31	24	40	41	24	35	30	15	26	41	41	34	30	28	20
chr2_4572819	12	25	45	29	22	30	21	43	10	24	41	40	50	35	50	31	63	38	39	39	43	26	44	26	34	48	51	52	50	48	48	33	34	48	59	30	59	38	35	25	35	44	30	50	57	48	48	45	40
chr2_4845459	19	19	42	30	32	21	20	26	20	24	34	29	38	40	47	40	29	34	26	23	36	21	42	33	34	38	37	39	35	34	33	42	35	52	53	26	50	34	27	25	23	32	39	34	47	31	31	50	22
chr2_176519	16	17	42	29	28	20	20	25	20	23	33	26	38	39	46	37	29	34	24	21	36	20	40	32	32	36	37	39	35	32	32	41	35	51	48	23	49	34	27	25	20	31	34	31	47	31	31	50	22
chr2_4487825	11	18	48	23	37	38	45	33	16	49	45	45	53	52	56	34	38	26	50	46	29	23	34	41	64	43	50	38	54	60	56	50	55	48	50	34	61	66	25	27	48	48	31	31	50	43	44	40	48
chr2_5376535	18	21	42	23	21	13	22	30	11	17	24	29	33	21	33	33	24	35	44	32	50	29	36	35	29	31	26	43	41	42	28	33	27	43	23	30	47	42	21	26	35	36	28	43	42	49	38	35	25
chr2_171244	18	27	42	24	24	13	22	30	12	19	24	30	34	21	36	35	25	36	45	32	50	31	37	35	30	31	26	43	41	42	29	36	28	44	24	31	47	42	21	27	36	37	29	43	42	49	37	35	25
chr2_163547	18	27	26	30	28	20	24	26	24	20	38	38	43	32	56	24	42	33	36	28	33	20	24	20	33	46	48	35	41	38	57	28	49	45	34	23	65	46	40	35	24	21	40	39	40	25	33	48	43
chr2_4749834	15	18	27	30	29	20	26	26	22	21	39	42	44	32	56	25	40	31	38	27	34	20	24	23	33	44	48	37	42	38	59	30	50	49	36	23	69	47	40	42	26	24	40	40	42	25	34	53	44
chr2_5175879	10	11	43	36	27	38	35	23	42	25	40	51	54	29	81	48	50	47	52	37	46	34	41	66	54	49	86	59	55	44	52	54	51	89	52	51	66	67	43	46	55	48	57	53	83	60	60	75	27
chr2_5175814	15	21	40	26	17	30	22	23	27	33	41	76	41	28	41	16	25	36	28	23	17	12	43	48	37	34	63	32	78	21	55	27	50	50	57	38	49	54	18	36	17	52	39	66	70	62	48	26	31
chr2_5908358	29	16	26	24	36	45	43	34	22	42	20	59	34	59	35	56	28	31	50	24	61	27	57	51	42	29	32	66	57	34	33	60	23	33	50	30	34	53	20	18	31	28	24	73	51	44	29	44	21
chr2_5295491	34	29	32	32	72	68	74	51	34	54	42	105	56	94	52	89	50	52	95	29	93	51	96	78	62	50	57	112	101	80	58	103	44	51	80	42	68	99	31	28	55	44	38	126	101	64	51	82	31
chr2_5871877	18	28	35	35	18	21	20	24	25	21	27	30	34	32	45	31	27	30	18	26	39	27	24	43	37	48	37	48	39	27	44	20	36	34	45	28	37	33	24	19	27	25	31	22	41	37	44	58	20
chr2_176482	13	14	35	30	25	24	29	35	32	31	35	39	51	38	62	28	57	35	64	20	41	24	32	37	37	48	40	33	51	36	46	34	48	50	37	28	78	49	42	21	56	48	34	38	59	33	66	55	33
chr2_5908324	17	15	43	40	34	19	26	24	25	16	31	55	39	35	56	41	38	50	50	22	32	25	56	38	38	31	40	43	56	43	39	41	27	60	52	43	40	41	34	37	34	24	38	53	42	36	50	54	22
chr2_5855391	14	26	36	41	25	35	19	31	16	24	24	30	46	36	48	27	31	39	32	33	42	25	37	36	38	42	47	33	35	33	32	32	33	38	33	37	38	33	31	33	44	27	29	35	54	35	34	38	31
chr2_4572834	14	29	40	41	30	27	18	29	18	26	30	34	57	41	54	35	46	47	48	36	45	33	37	36	45	52	51	33	35	39	52	34	44	38	35	37	50	38	29	33	53	38	31	41	53	36	39	38	37
chr2_5578424	14	20	46	51	40	42	28	44	26	33	37	45	66	43	60	41	54	48	51	41	57	37	56	71	55	55	61	80	64	53	58	51	52	69	46	48	60	52	42	56	58	43	45	59	72	53	57	69	45
chr2_5577018	14	20	46	51	40	42	28	44	26	33	36	45	66	43	60	40	54	48	51	41	57	36	56	69	55	55	60	77	64	52	58	51	52	69	45	48	59	51	41	55	58	43	44	58	71	53	57	69	45
chr2_5577278	17	22	45	51	40	41	27	43	26	32	35	44	65	42	59	40	55	47	51	39	56	36	52	65	53	53	59	70	61	52	58	48	50	71	44	49	59	51	40	49	56	42	43	58	69	50	56	72	43
chr2_5908419	10	21	33	40	33	31	35	31	17	20	36	37	50	38	36	31	47	47	47	33	54	33	59	33	40	42	62	43	53	38	39	39	38	61	49	45	48	37	27	36	43	54	40	63	47	46	63	50	29
chr2_5908516	15	14	26	30	12	26	28	21	16	15	24	26	33	26	24	23	35	38	34	22	43	20	51	25	30	29	50	30	38	30	30	31	35	46	36	37	38	29	17	28	26	40	33	52	38	34	51	41	26
chr2_5295415	13	13	24	31	14	24	31	20	14	12	21	22	32	24	20	23	32	30	36	25	38	22	49	24	21	26	47	21	39	26	28	30	30	45	30	32	34	26	14	25	23	34	33	50	36	33	49	37	25
chr2_5908725	10	25	34	25	24	16	18	20	21	18	41	33	41	23	65	27	55	33	42	37	32	16	37	38	20	47	52	24	39	49	42	32	37	52	43	32	42	45	33	31	30	32	40	40	36	45	58	34	35
chr2_171192	12	13	48	26	35	25	21	34	25	20	45	46	56	32	53	31	39	59	26	28	35	20	58	30	45	42	35	49	35	49	40	30	45	57	35	29	58	47	39	33	44	35	29	43	48	49	57	38	39
chr2_4831805	12	12	48	27	34	25	21	34	25	20	46	44	56	32	51	31	39	59	27	29	35	20	55	32	45	42	38	49	34	49	39	30	45	59	35	29	57	45	40	33	44	34	29	43	48	48	58	38	39
chr2_6750570	12	12	47	26	34	25	20	34	25	20	44	44	54	32	51	31	41	59	26	28	35	20	54	30	45	41	35	49	34	49	39	30	45	57	34	29	57	44	39	33	44	34	29	43	48	47	58	38	39
chr2_6750626	16	21	47	27	34	25	20	34	25	20	44	42	54	31	51	31	40	59	27	29	35	20	53	32	45	41	37	49	33	48	39	30	43	57	34	28	56	45	38	32	44	34	29	43	48	45	57	38	39
chr2_6031253	15	25	40	35	18	22	36	23	45	27	36	56	39	36	46	35	50	35	36	43	38	23	49	42	37	28	56	40	59	33	37	33	54	45	50	26	58	58	21	46	37	39	42	52	48	39	47	42	37
chr2_6031241	13	18	41	34	20	24	38	25	45	30	34	59	40	37	47	37	53	37	36	47	41	23	51	42	41	30	57	43	65	34	38	36	53	48	56	26	58	61	22	50	38	39	43	58	50	37	47	48	38
chr2_6031251	14	17	41	34	20	25	38	25	45	30	34	59	40	37	47	37	53	37	36	47	41	23	51	42	41	30	57	43	65	34	38	36	53	48	56	26	58	61	22	50	38	39	43	58	50	37	47	48	38
chr2_6475162	14	18	44	34	20	25	34	23	46	30	34	59	40	37	47	36	53	37	37	47	41	23	51	42	41	30	58	44	65	34	38	36	53	47	56	26	62	62	23	48	39	40	42	58	50	39	46	47	38
chr2_6475160	11	10	27	27	11	12	31	17	36	19	26	48	35	35	36	28	43	26	31	36	33	22	44	39	31	21	46	25	48	31	31	25	43	30	39	18	45	42	19	36	29	30	35	39	36	30	32	27	27
chr2_6820181	15	12	33	29	15	15	23	14	33	21	19	32	25	27	25	16	27	18	20	22	30	15	37	29	22	19	39	30	42	20	25	18	31	23	37	24	27	35	10	26	28	27	34	24	29	31	37	22	27
chr2_6820223	15	18	25	29	29	17	36	28	21	22	35	48	50	29	57	42	40	38	43	29	35	44	50	51	38	40	62	40	55	29	37	51	42	68	42	32	56	65	24	36	39	48	39	64	35	40	35	50	41
chr2_6714221	18	14	25	28	29	17	36	28	20	21	33	45	49	29	57	41	39	34	44	28	33	43	50	52	38	38	60	40	55	29	35	50	38	65	40	32	54	63	24	35	37	48	38	63	34	40	33	49	39
chr2_6415197	19	18	25	28	29	17	36	28	20	21	33	45	48	29	57	41	38	34	44	28	33	43	50	52	38	38	60	40	55	29	35	50	40	65	40	32	53	63	24	35	37	48	38	63	34	40	34	49	39
chr2_6107272	18	11	22	20	16	10	15	19	30	15	27	36	43	31	26	18	27	35	30	37	27	33	31	32	33	29	29	30	44	22	30	20	31	48	29	20	43	44	23	38	25	33	33	21	42	33	39	31	12
chr2_6107206	18	12	22	20	16	10	15	19	30	15	27	36	43	31	27	18	27	35	30	37	27	33	31	32	33	29	29	30	44	22	32	20	31	48	29	20	43	44	23	39	25	33	33	21	43	34	39	31	12
chr2_6107290	19	12	22	20	16	10	15	19	30	15	27	36	43	31	27	18	27	35	30	37	27	33	31	32	33	29	29	30	44	22	32	20	31	48	29	20	43	44	23	39	25	35	33	21	43	34	39	31	12
chr2_7153255	17	13	22	20	17	10	15	19	30	15	24	36	42	33	25	21	27	35	33	31	27	35	32	36	28	27	27	35	45	22	30	23	30	47	29	20	41	46	23	34	22	33	31	22	47	32	38	33	12
chr2_7124391	13	19	39	23	17	10	26	27	17	19	35	26	46	35	37	36	30	46	40	24	37	22	21	30	35	34	47	37	35	28	29	36	25	34	36	37	57	37	33	28	46	31	36	44	43	37	26	33	30
chr2_6382195	12	17	43	40	25	44	43	26	23	30	50	52	63	58	61	42	55	46	43	46	49	36	52	53	55	38	48	54	53	65	56	46	44	55	62	35	50	76	18	35	51	31	51	48	64	33	28	63	37
chr2_6104392	14	15	43	40	25	44	43	26	23	31	49	53	62	58	59	39	57	47	43	46	49	36	53	58	56	38	48	54	52	68	57	47	45	55	63	36	50	80	18	35	51	31	52	49	66	33	28	63	37
chr2_7127147	23	25	33	19	24	20	19	23	18	24	40	29	37	25	43	23	46	44	31	29	21	25	31	36	32	29	35	33	46	35	33	34	37	35	38	21	44	37	29	21	32	38	26	22	47	49	35	42	25
chr2_6099804	26	21	34	19	24	20	20	24	18	24	41	33	40	27	43	23	46	40	32	29	21	26	32	37	36	27	35	35	46	35	35	35	38	36	38	22	46	37	31	20	32	39	26	22	47	56	37	42	26
chr2_6099725	21	22	30	33	28	39	14	34	21	20	28	33	29	41	36	23	28	39	33	24	22	19	36	28	45	46	46	47	44	37	25	39	43	45	38	26	68	55	28	21	51	30	36	53	48	45	29	33	36
chr2_7152947	13	28	26	41	37	25	30	29	24	22	35	41	45	30	56	31	33	27	60	34	49	27	34	75	37	32	54	35	37	41	41	39	44	53	38	41	50	32	40	27	34	32	31	39	44	28	60	39	33
chr2_7068609	10	28	27	41	37	28	30	32	25	25	36	43	45	30	56	33	33	29	60	35	51	26	35	78	37	33	54	35	38	42	41	41	44	53	42	41	50	36	42	27	37	34	32	41	44	32	60	39	33
chr2_6276401	12	30	29	41	37	28	30	32	25	25	36	43	45	32	56	34	33	29	60	39	49	27	35	79	38	34	54	37	38	42	45	42	51	55	42	41	52	37	43	29	37	34	33	42	45	32	63	40	35
chr2_6750680	36	28	63	40	38	52	46	56	43	24	52	63	55	62	58	37	60	40	45	45	47	32	36	32	56	47	62	62	57	53	43	48	44	73	41	36	82	62	43	51	36	52	41	67	62	57	63	54	51
chr2_6093620	46	28	63	41	40	50	44	54	42	24	53	63	55	62	56	38	59	40	43	46	47	32	35	32	54	47	65	62	57	53	43	46	41	72	54	34	82	65	47	51	35	51	41	68	60	55	60	51	51
chr2_6713969	46	29	63	39	40	50	43	53	42	24	50	62	59	62	55	38	58	40	43	46	47	32	35	32	54	50	62	60	57	53	43	46	43	71	50	35	82	65	43	51	36	53	41	66	60	55	60	51	51
chr2_6510931	45	27	60	37	38	48	41	52	41	23	48	60	53	58	54	34	58	39	43	44	46	32	34	32	52	46	62	58	53	51	43	44	40	67	35	34	77	63	41	49	34	48	38	46	59	52	56	48	49
chr2_6511288	22	20	23	14	15	26	23	33	24	23	31	52	34	23	50	31	40	31	32	14	27	19	24	35	33	44	37	23	27	26	38	34	27	36	28	25	40	39	28	19	31	36	31	28	39	29	33	43	29
chr2_6714211	18	17	39	25	11	30	20	33	25	24	30	43	37	30	57	36	26	29	35	32	33	19	35	22	25	22	35	37	60	29	32	49	32	40	43	16	45	29	24	29	32	29	21	35	44	42	33	28	23
chr2_6475211	17	27	46	35	27	32	24	44	34	31	44	49	49	31	66	48	34	34	41	36	41	21	41	25	36	36	49	42	79	31	37	57	38	54	70	31	65	63	34	37	51	41	30	49	69	59	51	43	29
chr2_6510844	16	30	46	33	26	32	24	43	33	31	43	48	48	31	65	48	34	34	41	35	43	21	41	25	34	35	48	42	77	31	37	56	37	54	68	30	65	61	33	37	51	40	30	47	67	55	51	40	26
chr2_6291269	18	18	31	33	27	26	42	40	38	20	39	49	52	38	47	45	41	54	51	45	38	37	55	55	39	40	53	47	58	37	56	44	45	66	49	38	58	50	36	33	48	37	31	55	51	60	48	56	34
chr2_6291226	13	19	30	32	27	26	41	39	36	20	41	46	51	38	50	46	41	55	51	44	38	37	55	53	39	42	51	45	57	36	58	41	46	64	47	38	57	50	36	34	50	37	31	51	48	59	49	55	37
chr2_6291188	13	19	30	32	27	26	40	39	37	20	38	45	49	37	47	47	41	53	50	43	36	38	55	53	38	40	51	43	59	37	55	44	44	65	51	38	56	49	36	33	48	37	30	53	50	59	49	55	34
chr2_6031257	21	20	30	31	27	26	39	38	36	20	41	44	49	37	50	46	41	56	49	44	36	37	55	52	37	41	51	43	57	36	58	40	46	64	46	38	57	48	36	33	46	37	31	49	47	58	46	54	37
chr2_6409365	21	19	29	31	26	26	39	39	36	20	38	44	47	36	47	47	45	52	49	43	36	38	55	53	38	39	51	45	57	37	55	44	44	63	49	38	56	48	36	32	44	37	30	52	49	57	48	54	34
chr2_6291260	20	21	18	19	24	10	19	21	15	25	30	32	28	33	24	20	30	33	35	23	31	22	38	23	28	31	35	32	47	26	20	32	27	36	31	20	33	39	16	27	24	20	24	48	28	32	24	41	26
chr2_6291224	16	15	18	21	31	18	24	24	24	29	31	38	31	40	32	26	38	39	40	25	34	30	41	29	30	34	43	40	53	36	23	46	37	43	42	24	49	52	25	29	31	27	32	55	46	38	31	47	29
chr2_6093637	17	21	35	20	22	27	20	12	15	21	20	37	35	35	33	37	31	26	36	35	41	20	36	47	33	36	29	34	48	38	34	44	34	36	36	19	33	37	32	12	28	35	34	35	38	30	43	24	27
chr2_6311641	15	11	22	30	20	24	39	19	21	22	32	33	28	31	36	28	23	25	25	33	40	17	24	38	28	33	39	37	30	39	35	33	29	50	34	22	37	50	26	30	30	29	33	25	28	24	20	25	30
chr2_9410980	49	70	36	12	20	19	29	32	15	16	25	36	28	38	37	38	39	37	35	25	33	20	18	48	35	38	46	32	34	36	31	23	22	49	26	39	34	32	29	33	34	33	19	37	35	52	41	27	33
chr2_9410974	56	65	42	14	24	22	31	33	20	19	23	39	46	50	53	47	58	44	31	31	38	25	22	63	39	39	54	36	40	45	39	30	28	66	34	45	50	37	32	42	44	40	36	49	47	62	44	42	35
chr2_6514565	46	62	20	19	42	17	35	43	19	30	37	55	61	40	58	56	65	47	56	35	30	30	34	83	39	51	61	45	52	52	36	25	31	81	46	55	51	43	45	59	51	59	49	78	55	81	68	55	38
chr2_15882965	39	62	20	11	42	17	17	43	29	28	20	56	66	56	58	56	65	47	36	35	30	29	24	52	48	33	22	32	43	54	36	24	34	81	33	49	51	45	37	59	60	58	49	73	55	66	69	40	38
chr2_15720745	43	61	22	11	41	17	17	43	17	18	20	39	58	40	58	47	65	47	37	34	30	29	24	52	39	32	22	31	43	53	36	24	34	54	33	49	51	44	37	48	51	58	34	73	54	65	67	40	30
chr2_16924900	46	65	22	11	41	17	17	43	17	18	19	39	58	40	58	46	65	49	37	34	30	29	24	51	39	32	22	31	43	53	36	24	34	54	30	49	51	44	37	48	47	57	34	73	53	64	66	38	30
chr2_16924928	53	58	69	35	82	32	51	41	25	28	40	83	65	87	56	59	76	44	41	46	58	38	52	64	53	61	55	44	68	93	80	47	68	86	52	45	73	64	68	62	79	58	57	84	81	65	51	40	33
chr2_6414816	16	17	28	19	15	20	16	18	25	22	29	28	28	27	23	36	38	33	15	24	32	22	47	33	34	30	38	39	39	41	40	29	29	27	37	28	31	34	21	26	27	29	30	36	32	21	27	38	26
chr2_6415041	15	21	39	20	14	31	37	29	21	17	33	47	46	37	30	36	36	26	36	30	46	28	32	56	36	34	45	47	50	33	58	34	36	54	35	30	45	44	28	27	32	28	35	33	40	23	59	56	34
chr2_6511089	15	21	39	20	14	31	37	29	21	17	33	47	46	37	30	36	36	26	36	29	46	28	32	56	36	34	45	47	50	33	58	34	36	54	35	30	45	44	28	27	32	29	35	33	40	23	59	56	34
chr2_6510889	12	16	39	18	16	31	37	29	23	17	32	51	47	42	28	37	37	26	36	31	46	28	33	56	36	35	46	49	50	33	59	34	38	54	37	31	48	45	28	29	32	30	35	33	42	23	60	56	35
chr2_6510894	19	25	37	25	23	12	16	26	21	22	49	45	43	40	59	45	40	33	37	24	38	33	55	39	42	43	53	48	29	34	39	43	44	27	47	26	63	58	35	30	38	31	33	43	43	53	43	51	33
chr2_6415090	20	22	38	27	23	12	16	26	20	21	46	47	40	39	58	44	40	33	37	24	38	33	53	36	43	38	55	48	29	33	38	40	44	29	42	27	65	59	35	30	39	32	33	40	44	50	45	49	33
chr2_6415072	18	21	38	27	23	12	16	26	20	21	46	47	40	39	58	44	40	33	37	24	38	33	53	36	43	38	55	48	29	33	38	40	44	29	42	27	65	59	35	30	39	32	33	40	44	50	45	49	33
chr2_6442827	20	21	38	26	22	12	15	26	20	22	46	45	38	37	58	43	40	33	37	24	38	31	56	36	43	38	55	48	29	34	37	41	44	29	45	27	64	57	34	30	38	31	33	42	43	48	45	50	33
chr2_6270247	17	21	48	29	19	23	31	27	20	26	28	41	60	57	70	30	53	46	49	30	53	37	49	42	61	31	30	34	53	61	79	49	62	53	40	34	57	44	32	38	53	62	31	52	68	41	54	47	28
chr2_6276573	20	24	37	25	11	22	22	22	16	21	21	29	41	45	61	25	35	37	32	19	39	24	42	38	40	24	18	25	42	41	59	33	41	40	24	33	41	28	27	23	44	41	26	38	46	23	36	37	27
chr2_5872096	19	15	64	81	75	17	23	29	27	40	80	68	65	54	36	53	33	49	73	60	30	64	67	36	32	74	50	91	96	39	48	45	60	93	71	42	60	63	49	75	57	54	30	34	90	109	46	50	67
chr2_5872089	20	16	68	74	75	17	26	29	27	40	77	57	59	54	43	50	33	51	70	61	30	54	59	39	32	74	58	91	96	44	48	45	62	98	71	42	63	83	53	79	57	54	33	42	83	103	46	50	73
chr2_5883039	22	17	68	74	75	17	26	29	27	40	77	57	59	54	43	50	33	51	70	61	30	54	59	39	32	74	58	91	93	44	48	45	62	96	70	42	63	83	51	79	57	54	33	42	83	103	46	50	73
chr2_5908497	16	27	42	33	18	16	28	22	33	24	36	43	38	25	51	26	45	45	39	28	33	23	25	39	44	46	41	45	40	26	32	23	51	45	38	25	51	43	29	17	37	44	41	36	32	42	48	51	40
chr2_5908496	15	22	42	33	18	16	28	23	35	24	37	45	41	26	54	26	45	49	39	27	33	23	26	39	44	46	40	44	42	26	32	25	52	45	38	25	51	44	29	17	37	45	42	36	32	41	48	53	38
chr2_5908684	17	35	39	29	15	12	20	14	27	18	30	41	31	19	45	24	36	36	37	24	30	19	21	36	39	40	38	34	33	24	24	17	47	38	34	17	40	35	20	14	27	40	34	29	25	34	46	37	33
chr2_5900954	17	32	39	31	15	12	20	17	29	21	33	37	25	18	42	25	35	36	37	22	30	19	21	32	39	36	34	34	33	25	25	17	47	35	36	19	40	39	21	14	32	39	33	29	25	35	46	37	34
chr2_5861862	22	25	25	14	13	18	22	16	18	15	15	49	32	33	35	26	27	32	29	15	21	23	23	24	32	21	28	30	37	20	37	15	28	46	29	20	47	34	34	12	30	26	25	32	36	30	22	33	28
chr2_5908314	11	20	25	14	13	18	21	16	18	14	13	49	32	33	34	26	27	30	27	15	21	21	23	26	31	21	27	30	37	19	37	15	27	46	28	20	45	34	31	11	29	24	25	32	34	28	21	28	28
chr2_5908335	11	21	24	14	13	17	21	16	18	14	13	49	31	33	34	26	27	28	27	14	20	20	23	26	31	21	24	29	38	19	35	14	26	46	27	20	43	34	29	11	29	23	24	31	31	28	21	27	27
chr2_5989773	15	20	17	10	28	11	12	12	16	15	27	30	30	12	49	30	31	29	24	20	14	14	24	20	39	25	37	32	38	32	34	38	20	32	33	13	37	37	20	24	50	17	15	28	38	33	41	45	18
chr2_5989813	21	15	16	10	28	11	12	11	16	15	25	26	29	12	49	31	29	28	24	18	13	14	23	20	39	23	36	32	36	29	32	36	19	31	33	13	37	37	19	22	50	17	14	28	36	33	40	46	18
chr2_5989800	14	26	35	16	28	20	22	14	11	16	29	27	28	25	29	12	16	30	36	34	29	10	31	39	42	30	34	36	51	30	37	17	27	36	26	24	30	46	18	22	23	15	33	22	40	21	41	33	40
chr2_6253276	13	26	35	16	28	20	22	14	11	15	28	27	28	25	29	12	16	30	36	32	29	10	31	39	40	30	34	36	50	30	37	17	27	35	26	24	30	46	18	22	23	15	32	22	42	21	41	32	39
chr2_6253190	14	19	19	29	15	12	13	23	12	16	26	24	17	30	41	15	22	18	22	11	14	17	27	26	24	20	16	41	27	18	23	18	32	31	22	32	28	24	17	22	10	27	30	24	35	21	40	39	19
chr2_6276554	14	26	20	30	17	12	13	23	12	16	26	24	19	31	41	16	22	18	26	11	14	18	27	26	24	20	17	41	27	18	23	19	33	31	22	32	28	24	17	22	10	28	30	24	35	24	40	39	19
chr2_6311847	13	28	20	30	18	12	14	25	12	16	26	24	19	32	41	16	22	18	26	11	14	21	27	27	24	20	17	41	27	18	23	19	33	32	22	32	28	24	18	22	10	28	30	24	37	24	40	39	19
chr2_6253214	13	29	20	30	18	12	14	25	13	16	26	25	19	32	41	16	22	18	26	11	14	21	27	27	24	20	17	41	27	18	23	19	33	32	22	32	28	24	18	22	10	28	30	24	38	24	40	39	19
chr2_6060929	13	15	24	19	16	24	26	17	34	36	26	37	29	35	47	49	27	25	36	20	38	26	45	50	38	24	29	51	41	39	56	21	23	23	49	19	29	59	11	30	31	47	23	56	57	32	25	48	13
chr2_5882796	10	23	35	16	27	24	21	19	14	18	16	36	29	41	38	26	18	15	21	19	15	18	14	18	29	34	27	29	24	21	27	22	17	24	24	29	23	26	22	16	26	21	20	36	29	39	28	25	20
chr2_5883048	17	15	30	21	27	14	15	11	20	27	30	27	37	32	35	33	38	25	22	25	32	14	23	19	17	27	42	39	35	30	24	21	21	37	17	15	36	35	20	34	35	23	26	37	26	41	38	38	25
chr2_5872142	14	25	23	20	33	18	34	23	12	26	20	46	24	27	29	42	25	25	44	22	42	28	41	43	41	18	20	42	48	32	55	52	30	45	54	28	37	43	23	31	41	29	27	48	43	25	32	53	16
chr2_5871914	19	14	25	28	19	15	21	24	18	10	30	37	34	18	30	31	29	35	29	22	30	20	29	40	16	26	37	38	36	21	38	28	21	32	31	31	38	34	23	22	20	27	21	26	27	28	32	33	28
chr2_6836100	16	21	20	26	28	23	17	13	13	15	22	24	44	25	20	28	21	21	36	16	27	10	37	29	33	24	31	19	32	19	30	23	29	31	31	29	27	31	11	15	17	33	23	36	30	37	36	40	19
chr2_6836083	13	18	27	33	33	28	17	17	13	20	37	31	57	29	39	41	38	39	54	26	32	24	42	35	40	38	37	30	52	22	42	25	44	54	44	35	47	54	25	28	16	42	33	46	34	51	51	47	23
chr2_6713932	13	20	44	27	19	27	44	32	26	28	27	43	36	33	56	44	33	38	55	33	35	25	36	34	34	29	49	50	38	34	46	25	38	56	45	55	33	46	30	17	45	30	42	43	42	35	33	39	25
chr2_6941720	14	22	41	31	25	32	45	33	27	25	33	48	39	34	39	47	33	42	56	36	35	26	44	34	34	36	54	52	44	34	46	33	38	61	50	57	33	55	34	25	45	33	45	44	42	40	33	47	29
chr2_6941737	15	18	42	33	42	26	49	34	14	32	47	50	60	30	78	51	46	50	41	52	53	35	47	58	51	54	45	42	60	52	56	52	41	56	69	42	69	66	43	47	55	55	58	48	58	63	55	62	39
chr2_6941742	10	24	52	34	26	30	25	31	22	14	49	53	56	33	69	56	67	53	45	44	57	46	60	52	59	61	80	83	65	40	44	53	42	97	69	50	89	73	41	37	52	45	54	71	57	57	72	67	33
chr2_6941689	12	21	33	39	18	19	25	17	27	14	35	41	38	26	40	44	39	33	52	27	43	18	31	39	38	32	36	45	26	30	47	39	43	49	40	21	44	47	25	27	35	30	19	34	43	29	26	30	21
chr2_7057152	17	19	47	30	43	59	44	41	30	45	56	47	63	46	53	40	48	44	50	34	36	34	56	60	50	49	58	42	62	52	81	57	40	57	60	36	59	67	26	37	55	54	58	57	54	54	36	47	37
chr2_7072377	12	14	47	22	37	58	40	33	29	43	56	44	63	38	53	33	48	44	40	34	29	24	46	57	50	49	58	26	60	51	75	51	32	57	51	30	59	56	21	33	55	46	58	46	41	54	32	38	37
chr2_7626627	15	24	32	29	28	28	23	33	11	20	27	42	48	36	39	26	38	28	22	31	31	22	28	51	36	43	39	28	43	37	35	32	37	39	39	36	47	46	25	31	30	28	27	36	39	45	32	41	35
chr2_7205805	16	24	33	29	26	28	23	33	11	20	27	42	48	36	39	26	38	28	22	31	31	22	28	51	36	43	39	28	43	37	35	32	37	39	39	36	47	46	25	31	30	28	27	36	39	45	32	41	35
chr2_7205816	24	12	22	17	18	14	20	20	15	14	21	17	31	33	36	26	41	24	32	21	33	13	12	39	36	27	19	34	23	38	34	27	37	19	31	20	42	14	29	19	27	31	18	28	33	26	34	20	21
chr2_7344237	35	34	64	38	17	34	30	20	18	27	34	21	42	41	42	47	44	44	41	17	28	29	31	55	81	84	44	36	32	34	46	36	35	42	45	26	74	47	35	14	24	44	21	55	47	56	48	82	24
chr2_7600587	25	44	63	78	12	30	42	40	11	25	59	40	46	26	80	63	63	75	31	27	43	37	42	56	105	92	53	100	46	33	61	39	28	107	112	35	113	38	62	29	17	42	40	75	72	78	73	99	29
chr2_7626002	30	71	55	71	15	42	22	29	27	20	45	53	57	37	50	53	44	55	43	22	43	35	77	93	61	41	74	73	57	42	44	50	24	83	86	48	59	65	32	40	42	25	51	70	64	33	38	77	34
chr2_7626660	41	32	54	77	17	36	21	34	27	23	65	59	81	62	61	53	50	64	42	53	67	49	82	92	85	51	87	88	60	42	39	46	25	87	91	61	60	87	59	48	42	41	55	76	74	77	41	78	43
chr2_7880688	21	34	56	60	12	30	18	26	22	18	47	26	45	42	47	36	33	46	36	27	45	34	51	61	65	35	70	61	46	29	28	28	24	55	42	51	54	61	44	38	33	30	27	55	53	54	36	51	30
chr2_7888604	23	23	21	18	29	13	21	21	16	18	18	39	29	20	42	30	33	24	38	24	39	13	37	33	33	30	35	31	36	28	32	23	25	33	30	33	31	41	22	17	35	34	27	29	37	35	25	35	30
chr2_7705537	19	20	27	22	34	15	35	30	26	29	24	48	35	30	52	30	51	28	46	25	43	15	44	45	55	33	52	35	41	39	39	26	33	40	35	35	39	48	34	21	46	47	35	37	48	41	36	46	33
chr2_8324389	15	18	27	22	34	15	33	30	24	28	24	48	35	28	52	30	51	28	44	25	42	15	43	45	55	33	52	35	40	38	39	27	33	39	35	35	39	44	34	20	46	45	35	37	47	41	35	45	33
chr2_7876033	16	16	27	22	34	15	34	29	24	25	22	47	35	29	51	31	48	28	44	25	41	16	43	42	55	33	51	36	41	38	39	27	33	38	35	35	37	46	33	22	44	46	34	36	46	40	33	41	33
chr2_13500729	14	22	34	37	60	42	51	30	15	32	35	58	44	63	46	65	38	47	62	26	62	36	73	51	39	45	34	47	64	62	62	63	23	31	68	40	58	58	40	48	37	69	27	77	77	26	25	73	18
chr2_7908612	22	25	47	42	27	30	53	30	27	21	34	66	63	65	67	48	58	56	47	54	61	60	68	61	57	39	84	58	47	60	64	58	69	74	73	50	76	58	38	35	55	76	56	56	87	51	68	45	44
chr2_7875769	17	22	46	41	27	30	50	30	27	21	34	64	63	64	65	45	55	54	47	53	60	58	65	59	57	37	80	56	46	57	64	56	66	70	70	49	75	58	40	35	53	74	52	55	87	51	67	45	42
chr2_8147811	19	23	46	41	27	30	48	30	27	21	34	64	63	63	65	45	54	54	45	53	60	58	65	59	57	37	80	56	46	57	63	56	66	70	70	46	75	57	39	35	54	74	51	55	87	50	65	45	42
chr2_8585513	20	23	46	41	27	30	48	30	26	21	34	63	63	63	65	45	54	54	45	53	60	58	65	59	57	37	80	56	46	57	63	56	66	70	70	46	75	56	39	35	54	74	51	55	87	50	65	45	42
chr2_7908444	24	19	63	41	51	50	53	43	40	54	54	93	67	71	84	60	65	62	69	41	61	44	63	56	79	79	77	83	79	52	81	71	97	92	65	38	88	78	47	39	77	69	71	71	73	72	89	64	55
chr2_9630060	22	17	24	24	19	18	34	24	13	15	17	21	34	20	27	10	30	32	32	24	31	15	20	16	21	29	24	16	33	29	13	24	30	33	34	33	33	27	16	18	26	34	27	35	23	38	29	44	24
chr2_10685997	15	18	24	34	18	26	34	33	16	26	30	42	56	34	40	31	40	51	51	26	38	27	34	34	24	41	43	38	46	36	31	36	39	54	37	36	46	44	21	32	38	35	37	39	36	53	38	48	25
chr2_12620454	11	16	36	41	29	33	40	44	16	34	42	57	66	48	58	35	50	55	56	35	47	35	42	41	44	48	54	48	55	47	40	60	57	79	66	42	64	60	24	41	46	49	55	63	49	72	55	63	39
chr2_9239474	12	18	36	41	29	32	41	44	16	34	42	56	64	48	58	35	50	57	55	33	47	35	42	40	44	47	56	46	55	48	43	60	57	78	66	42	64	60	24	41	46	49	53	61	50	74	55	63	38
chr2_9670853	11	15	36	41	26	33	40	44	16	33	42	57	65	47	58	35	50	55	55	33	47	35	41	41	44	47	54	45	53	46	40	59	57	76	65	42	64	60	24	39	46	49	55	61	48	73	55	63	37
chr2_9670864	16	19	46	33	34	18	27	35	26	16	39	60	35	28	51	55	51	36	51	46	41	27	45	50	48	49	60	44	55	35	33	40	33	49	46	34	56	53	29	30	57	27	31	51	23	38	46	65	29
chr2_7888775	13	22	47	38	38	18	28	35	24	16	43	64	36	25	52	56	53	32	51	48	41	30	50	52	51	53	67	50	61	37	35	42	31	57	48	38	53	58	30	31	50	27	36	52	21	40	47	70	31
chr2_7880959	14	17	33	22	30	17	17	26	24	12	31	49	29	24	42	50	41	28	39	36	37	28	35	38	33	38	53	34	50	26	27	36	24	38	34	24	48	40	20	25	37	24	26	44	19	34	38	55	24
chr2_7888815	14	21	41	39	27	20	34	30	25	18	31	42	39	41	50	35	34	41	32	20	29	30	39	48	41	35	43	44	64	41	63	42	41	35	27	15	43	47	33	35	33	41	28	28	48	38	38	42	37
chr2_7908424	13	23	36	42	27	17	34	29	23	19	30	50	48	43	50	38	42	38	36	23	35	30	44	42	41	35	50	46	73	35	52	46	41	35	27	15	43	47	34	37	34	38	29	30	50	39	38	43	38
chr2_7888587	14	18	47	47	40	26	39	28	26	22	41	60	52	52	75	36	48	48	47	33	42	38	49	61	62	43	55	51	84	46	79	49	76	51	50	16	65	65	34	38	45	51	35	35	75	49	55	51	44
chr2_7722472	11	16	47	47	39	26	39	26	26	22	41	60	52	52	75	36	48	48	42	33	42	38	49	61	62	41	55	49	82	45	74	48	76	51	48	16	65	63	34	38	45	50	35	35	71	47	55	48	44
chr2_7722458	14	23	48	47	37	26	38	34	26	21	41	57	50	52	75	36	47	48	44	29	42	36	47	59	68	40	58	49	78	45	73	47	75	48	46	16	66	59	34	38	46	49	35	34	68	47	55	47	43
chr2_7722404	20	15	33	20	17	21	35	34	26	20	24	32	35	50	67	31	53	31	26	43	53	17	46	49	56	36	45	23	49	46	52	30	73	48	39	20	81	38	33	21	78	50	39	37	66	40	43	47	29
chr2_7722470	17	14	33	20	17	20	35	34	26	19	25	32	37	54	67	31	53	32	26	42	56	17	46	51	56	36	47	23	51	47	55	30	73	49	39	20	81	38	33	21	78	53	39	39	64	38	43	48	31
chr2_7632079	15	15	27	15	10	20	30	25	23	20	22	32	29	34	63	24	44	28	21	36	49	12	32	42	50	34	41	16	41	43	48	24	61	41	29	16	69	29	26	19	66	40	31	29	54	25	30	37	20
chr2_7632108	21	19	29	17	24	20	25	30	18	21	32	34	48	37	28	21	47	35	27	16	25	34	39	25	30	34	38	32	48	40	32	41	41	39	44	29	70	50	18	29	44	45	36	36	40	37	40	35	29
chr2_7876023	16	18	31	28	27	23	25	26	14	23	30	32	46	27	27	43	36	38	38	35	40	25	52	29	35	32	40	40	42	28	36	23	38	53	27	29	48	38	26	29	56	35	33	45	45	37	44	28	32
chr2_7876049	18	21	45	28	19	20	37	16	30	21	30	37	34	33	61	30	54	35	42	33	44	35	31	30	55	33	33	30	33	47	51	48	47	35	42	32	59	34	26	32	38	40	29	33	53	30	59	37	25
chr2_7875830	15	23	73	36	26	28	42	27	32	28	39	48	48	40	70	38	52	43	50	36	45	42	32	37	62	47	39	38	59	57	69	47	51	41	51	34	75	52	28	37	45	48	40	53	61	39	69	56	35
chr2_8183955	11	25	73	36	26	26	42	29	33	28	37	44	46	40	73	38	56	41	50	35	47	42	31	39	64	48	47	38	59	57	70	47	53	65	51	33	77	50	28	37	47	50	38	51	61	39	72	57	33
chr2_7427024	12	32	68	36	27	26	42	25	33	28	36	44	45	37	68	37	52	41	48	35	46	42	32	38	61	47	45	37	59	54	68	49	50	61	52	33	74	49	28	39	43	47	34	52	61	37	66	53	32
chr2_7427081	14	10	49	32	30	29	27	22	24	19	31	32	44	47	46	30	53	38	40	21	55	34	32	34	62	38	36	60	43	30	33	54	37	50	44	35	59	46	32	49	30	46	54	48	53	37	33	46	31
chr2_9630103	17	13	25	17	17	17	27	11	17	13	26	32	30	29	48	20	26	26	23	16	16	14	21	31	29	32	29	34	37	20	34	14	23	31	37	20	43	33	24	42	30	16	35	22	31	18	31	37	16
chr2_12690574	13	27	90	84	63	88	40	46	46	60	73	66	59	46	165	93	68	57	106	51	65	42	75	20	92	163	203	27	181	47	83	83	57	226	202	115	93	163	100	44	120	81	36	86	126	157	65	173	69
chr2_13445670	18	15	102	47	20	61	27	24	69	29	38	50	35	21	133	53	55	26	31	35	41	21	48	80	66	48	53	15	47	73	88	53	60	69	52	42	57	42	26	30	63	73	67	52	37	56	44	48	39
chr2_7408787	28	21	36	32	23	23	26	25	26	19	22	45	52	39	41	22	42	53	36	32	34	50	33	45	52	51	58	56	49	30	52	43	45	61	56	47	75	57	21	43	39	43	34	50	50	55	47	54	25
chr2_15201953	12	17	27	25	26	31	26	16	19	15	25	40	48	31	43	36	31	39	30	28	33	25	31	42	49	16	34	27	41	46	45	37	48	34	44	17	41	50	24	28	42	39	28	38	53	35	30	31	30
chr2_16638479	20	19	48	21	24	27	20	39	20	24	30	49	49	38	56	26	40	39	45	25	44	29	32	53	38	52	63	43	42	27	53	37	49	61	43	25	49	57	42	43	45	34	21	50	50	47	59	40	30
chr2_8764946	23	14	37	29	28	31	39	34	15	36	40	42	54	35	42	43	39	37	44	51	42	31	38	55	30	33	45	42	37	38	42	48	54	41	45	29	64	38	31	31	33	41	37	36	65	41	46	24	50
chr2_14034000	24	14	37	29	30	33	39	34	15	36	41	45	56	37	44	43	40	39	44	51	42	32	39	56	33	34	45	46	39	40	44	49	54	42	48	31	67	38	31	34	34	44	37	36	66	41	47	24	50
chr2_9365715	24	14	40	30	33	30	42	37	17	38	46	50	60	38	53	51	45	47	48	54	49	36	41	62	35	37	59	56	42	43	53	51	54	47	54	32	76	39	34	37	41	44	42	43	73	43	54	27	51
chr2_7386878	17	18	48	41	51	37	54	44	26	47	57	63	68	49	61	60	53	59	62	58	58	39	55	78	47	50	74	77	58	50	66	59	61	73	63	46	84	59	38	38	49	43	50	60	77	50	68	50	54
chr2_7631871	17	15	48	41	51	37	54	44	25	46	57	62	68	48	61	58	53	59	61	58	58	39	55	78	47	50	74	76	57	50	66	59	61	73	61	46	84	58	38	38	49	43	50	60	77	50	67	49	54
chr2_14626058	16	18	47	41	45	36	51	45	24	45	57	25	68	48	65	57	55	61	61	58	58	39	54	77	47	50	74	74	55	50	65	60	61	73	60	46	91	58	38	38	53	44	50	58	79	50	67	45	54
chr2_14626063	16	18	46	41	45	36	51	45	24	45	57	25	68	48	65	57	55	61	61	58	58	39	54	77	47	50	74	74	55	50	65	59	61	73	60	46	91	58	38	38	53	44	50	58	79	50	67	45	54
chr2_9125100	12	23	31	23	16	20	19	30	20	19	31	45	33	52	46	47	34	40	36	31	45	29	56	59	31	30	38	42	53	40	51	39	30	36	49	24	45	48	15	35	29	27	20	39	55	37	45	51	20
chr2_8764886	13	23	34	24	18	21	20	29	21	19	31	41	33	51	50	49	34	41	37	31	47	30	61	58	31	31	38	47	52	41	53	41	29	36	50	26	45	52	17	37	30	31	24	40	61	37	46	52	20
chr2_8764951	13	20	33	24	18	24	23	29	22	19	25	44	33	39	50	38	32	37	30	31	43	32	35	58	31	31	38	36	46	37	47	41	34	36	49	25	50	42	17	37	31	29	22	41	61	37	46	42	22
chr2_13279557	17	28	44	19	40	41	54	31	31	38	38	43	66	73	52	57	40	44	52	68	39	37	61	51	46	51	51	37	50	43	48	43	47	61	48	31	63	60	38	38	57	42	43	73	57	33	45	30	40
chr2_13528708	17	30	44	19	40	41	54	33	31	38	38	43	66	73	52	58	41	44	52	68	39	37	61	51	46	51	51	37	50	44	49	43	47	61	49	31	63	61	38	38	57	42	43	73	58	33	46	30	40
chr2_10783635	16	30	47	19	40	42	54	28	33	38	38	45	66	71	53	60	41	44	52	68	41	38	65	53	46	51	51	37	51	46	51	44	47	62	49	32	63	61	38	38	57	44	43	73	59	33	46	32	40
chr2_10068280	18	25	48	20	41	41	55	33	33	38	38	47	69	73	55	58	42	45	49	68	40	38	61	54	50	52	51	38	51	45	49	45	51	62	50	30	65	61	39	38	57	44	43	73	60	35	46	30	40
chr2_9958860	22	28	51	21	40	42	55	34	34	38	38	46	69	71	59	60	41	45	54	68	43	38	65	53	48	52	51	38	52	47	55	46	52	62	51	32	65	61	38	38	58	48	43	71	63	35	47	37	40
chr2_11725851	21	27	51	21	43	42	55	34	34	38	42	46	69	72	59	60	41	45	48	68	43	39	65	53	48	52	52	39	51	48	55	47	52	63	51	31	65	66	38	41	59	48	44	76	63	37	47	38	42
chr2_8765162	21	27	50	21	43	42	55	34	34	38	41	46	71	72	59	60	43	47	48	68	43	39	65	53	51	52	52	39	51	48	55	47	56	66	51	32	66	66	39	41	59	48	44	76	63	36	47	38	43
chr2_10606884	22	16	25	12	22	29	40	18	20	22	26	36	49	57	39	39	30	35	38	51	30	23	57	29	38	46	39	26	32	34	35	30	31	34	34	23	48	43	34	25	39	28	32	40	41	20	37	17	22
chr2_10479519	20	13	33	14	31	39	43	24	23	35	29	35	52	39	38	38	26	30	45	52	29	28	41	42	40	43	41	27	35	35	38	28	35	39	37	25	56	42	31	33	45	30	36	35	44	25	38	23	37
chr2_14909971	20	12	29	15	32	34	41	21	20	34	28	26	42	39	29	38	20	22	37	49	24	28	41	34	35	36	37	27	36	25	35	22	29	42	33	23	45	29	23	30	38	28	31	35	37	21	28	16	36
chr2_16049064	19	20	33	42	37	21	27	32	12	22	32	44	48	38	47	40	42	48	39	38	58	24	41	51	43	42	48	48	44	45	53	46	52	47	56	45	50	36	29	41	41	30	40	48	44	43	52	40	40
chr2_16049025	19	21	31	36	31	21	26	31	12	21	29	44	48	38	45	40	39	48	36	38	58	23	41	51	43	42	48	48	44	45	50	44	51	47	55	45	48	36	26	41	38	30	40	48	40	43	51	40	40
chr2_9733766	13	24	23	42	38	14	41	33	18	24	42	47	42	43	34	27	34	38	38	28	20	20	50	19	39	66	55	54	64	52	30	23	20	66	40	35	46	63	23	38	27	28	67	47	52	74	57	30	46
chr2_16059820	14	28	24	44	36	14	41	35	19	24	44	47	43	43	34	27	34	38	38	29	20	20	50	19	37	68	56	55	64	52	30	24	20	67	42	35	46	65	24	39	28	29	67	50	53	74	62	31	46
chr2_16267510	10	26	22	43	28	14	41	35	19	24	35	42	24	38	28	27	21	38	34	29	21	21	61	15	14	71	49	57	50	40	22	25	20	68	42	32	48	66	24	37	26	30	68	46	66	76	27	29	47
chr2_15844286	21	13	31	18	24	28	22	18	19	23	30	32	46	29	29	33	35	34	35	35	39	20	26	39	36	36	40	38	30	36	53	28	25	46	30	24	43	44	13	35	25	38	39	27	31	37	34	45	21
chr2_9629869	21	13	31	18	24	28	22	18	19	23	30	32	46	29	29	33	35	34	35	35	39	20	26	39	36	36	40	38	30	36	53	28	25	46	30	24	43	44	13	35	25	38	39	27	31	37	34	45	21
chr2_17645689	18	14	32	18	27	27	22	18	21	24	31	33	46	30	29	33	37	35	35	38	39	20	28	41	37	37	40	37	32	36	50	30	25	52	30	27	46	44	15	35	25	38	38	28	30	39	34	45	25
chr2_17645695	22	26	19	33	16	20	27	22	13	18	25	21	26	24	49	35	29	25	23	27	24	19	29	30	41	30	35	30	37	24	31	19	24	45	32	22	25	38	19	27	16	24	21	19	35	21	27	33	26
chr2_18198692	18	27	21	35	19	26	32	22	17	20	29	22	34	27	56	39	38	29	29	30	28	25	33	36	48	34	48	44	48	24	35	23	31	54	39	29	32	43	25	34	23	28	25	26	43	33	30	41	31
chr2_18099020	18	26	21	35	19	26	32	22	17	20	29	22	34	27	56	39	38	29	29	30	28	25	33	36	48	34	48	44	48	24	35	23	31	54	39	29	32	43	25	34	23	28	25	26	42	33	30	41	31
chr2_18727630	18	26	21	35	19	25	32	22	17	20	29	22	33	27	56	39	38	29	29	29	29	25	33	36	48	33	46	44	48	24	36	23	31	54	39	28	32	43	25	34	23	28	24	26	43	33	31	41	31
chr2_17864672	13	18	31	46	21	15	27	21	11	20	40	35	60	33	51	36	49	41	32	29	25	19	28	30	43	63	47	33	22	36	41	34	55	87	34	36	50	37	26	27	40	20	52	28	50	51	42	30	36
chr2_13772242	14	20	30	46	21	16	29	22	11	21	41	38	63	37	55	41	54	42	34	31	26	21	29	31	45	71	47	36	22	42	43	38	58	93	37	39	56	40	28	28	40	22	57	33	50	57	41	35	42
chr2_18420963	16	19	27	25	37	15	26	36	13	16	26	36	46	38	38	44	36	32	63	19	36	26	32	41	38	35	38	45	41	46	48	41	35	46	42	17	33	46	19	46	40	32	45	53	38	22	51	47	34
chr2_18351098	14	21	34	45	28	14	25	23	19	11	32	35	44	33	48	34	23	45	33	32	28	25	33	37	27	33	38	44	38	53	37	38	32	73	36	27	50	49	30	28	33	43	19	30	30	47	41	31	29
chr2_18099025	12	18	40	31	27	21	25	28	20	30	41	40	44	22	69	45	44	32	47	37	32	36	57	52	53	51	43	49	51	58	69	44	55	77	72	35	66	60	41	50	51	35	32	54	49	50	59	45	42
chr2_17864578	13	20	40	31	27	21	25	28	20	32	40	42	44	22	69	46	44	32	47	37	32	35	58	52	52	52	44	49	51	58	69	44	55	77	71	36	65	61	41	46	51	35	33	54	49	47	57	46	42
chr2_18099011	21	22	47	43	36	45	33	35	28	28	45	44	72	52	38	44	44	67	53	41	48	35	45	63	55	48	52	43	62	62	63	41	54	74	67	39	86	42	38	39	39	42	43	47	60	40	52	65	27
chr2_17798840	21	21	49	43	36	45	33	35	28	29	45	44	72	52	38	44	44	67	53	41	48	35	45	63	55	48	52	43	62	62	66	41	54	74	67	39	87	42	39	39	39	42	43	47	61	40	52	65	27
chr2_17864890	13	27	38	21	12	30	31	32	20	29	33	43	40	40	36	41	33	38	53	28	37	30	35	33	33	56	48	51	46	38	40	26	36	47	58	33	37	55	36	20	34	36	35	39	38	41	37	48	18
chr2_13779394	14	20	25	12	33	18	40	30	20	16	19	60	39	45	35	41	39	48	41	35	40	40	63	40	21	35	26	44	46	50	42	56	39	40	38	18	35	48	14	37	38	37	39	50	57	29	43	47	13
chr2_17373107	20	14	61	37	52	45	54	68	31	28	59	88	85	67	82	58	80	78	67	54	69	48	82	68	63	68	71	64	79	72	74	75	87	93	69	38	89	72	41	60	68	76	91	93	99	77	91	64	33
chr2_17373098	16	13	61	37	52	45	52	65	31	28	59	88	85	67	81	58	80	78	66	54	67	48	82	68	62	68	71	64	79	72	74	75	86	93	68	38	89	72	39	60	67	74	91	93	99	77	89	64	33
chr2_15367942	56	18	82	75	32	30	17	23	63	41	52	64	71	39	88	95	36	51	78	35	57	67	73	32	62	82	83	136	91	67	67	37	65	107	55	35	37	94	30	62	69	77	31	39	63	55	103	75	61
chr2_15187433	72	19	87	110	69	54	28	49	52	72	53	143	123	81	84	116	58	48	108	37	51	56	127	28	86	40	110	122	86	87	108	67	67	108	73	56	68	130	24	97	84	126	42	74	109	91	83	116	60
chr2_16134411	72	19	87	110	69	54	28	49	52	72	53	143	123	81	84	116	58	48	108	37	51	56	127	28	86	40	110	122	86	87	108	67	67	108	73	56	68	130	24	97	84	126	42	74	109	91	83	116	60
chr2_15198999	66	23	89	114	70	55	28	51	53	73	53	144	123	81	84	121	57	48	111	38	52	56	130	28	86	42	112	126	88	40	110	68	70	109	77	57	70	131	24	97	89	126	41	77	110	93	83	119	60
chr2_15297621	66	23	89	114	70	55	28	51	53	73	53	144	123	81	84	121	57	48	111	38	52	56	130	28	86	42	112	126	88	40	110	68	70	109	77	57	70	131	24	97	89	127	41	77	110	93	83	119	60
chr2_15297707	67	25	89	114	70	56	28	51	53	74	70	144	123	82	84	121	55	48	95	38	34	57	114	27	90	89	112	126	79	42	86	70	90	112	79	57	73	131	27	88	89	76	41	76	114	111	117	119	60
chr2_12620482	28	15	43	82	37	38	22	32	29	37	39	118	101	69	65	100	38	41	92	24	36	35	108	22	54	38	58	103	29	39	62	23	34	87	47	47	50	110	12	81	58	69	33	60	61	82	97	99	37
chr2_12620458	28	15	71	84	39	38	22	31	29	37	36	118	101	69	65	95	35	26	86	24	36	34	105	22	59	38	58	103	27	39	63	23	33	83	52	48	50	108	12	78	56	69	25	60	60	78	92	99	38
chr2_10196229	56	16	40	56	34	29	15	29	27	53	45	55	52	48	43	70	25	17	54	18	35	31	65	23	39	30	51	50	43	29	63	16	27	44	43	42	36	54	10	57	36	78	17	42	51	31	39	67	32
chr2_10479524	23	19	55	54	47	27	41	29	36	20	41	76	65	46	83	44	62	54	62	53	49	32	45	63	57	59	78	67	67	69	49	45	52	116	74	84	86	75	44	52	84	52	57	52	59	61	38	71	64
chr2_16054878	24	20	55	54	47	27	41	29	36	20	43	76	66	46	85	44	63	54	62	54	49	32	45	63	57	59	75	67	67	69	49	45	55	117	74	84	87	75	44	52	84	52	57	52	59	61	38	71	64
chr2_10068283	22	22	55	54	47	27	41	33	37	20	43	63	67	47	86	44	63	53	49	55	49	30	43	63	59	61	75	61	65	68	49	43	55	117	71	84	89	73	45	51	85	52	61	51	57	62	38	70	59
chr2_10068294	24	20	57	56	49	27	41	29	37	20	43	77	67	45	83	45	63	56	62	56	49	32	44	63	55	63	81	66	66	67	49	43	53	124	62	85	88	71	45	47	83	52	62	53	57	62	38	71	59
chr2_10038805	26	19	58	55	49	27	41	34	37	20	40	62	60	44	86	44	57	52	46	52	49	30	41	63	56	64	81	60	65	66	49	42	57	113	62	79	94	69	43	48	83	52	62	54	57	53	38	71	59
chr2_10830902	24	18	56	59	48	27	41	34	37	20	40	77	60	45	80	45	56	54	59	52	49	31	43	63	50	62	76	63	65	66	50	43	53	117	61	79	89	72	44	48	80	52	63	55	57	53	36	67	59
chr2_10068282	27	18	46	38	38	22	27	31	30	15	43	63	45	40	56	37	47	44	50	43	36	27	43	52	43	55	66	55	62	60	40	41	37	87	57	65	49	59	27	49	43	41	53	43	40	47	35	61	34
chr2_10068320	25	19	47	37	36	21	28	32	28	15	43	54	40	33	54	31	46	38	44	41	36	24	35	50	34	49	62	48	57	59	39	35	40	82	49	64	48	50	23	48	47	36	46	40	42	45	26	57	40
chr2_8850877	20	13	42	33	30	18	22	27	18	16	34	39	29	31	41	24	33	29	34	33	29	18	23	38	31	39	47	38	34	46	25	26	26	61	44	63	34	44	20	40	41	28	35	32	37	35	23	45	35
chr2_8764869	16	15	41	28	28	18	22	26	13	14	27	35	24	30	35	22	32	24	32	30	25	14	18	35	29	33	40	31	28	40	22	23	25	41	43	34	31	37	20	33	40	26	34	24	34	33	19	37	31
chr2_9969954	14	38	14	32	37	17	21	24	11	16	37	54	55	33	43	42	33	41	30	35	31	23	74	29	30	49	52	39	35	42	28	28	36	63	63	27	31	59	19	26	27	34	37	41	35	29	23	43	44
chr2_8855409	13	42	15	32	36	17	21	24	11	16	37	55	55	34	44	39	33	41	27	35	31	22	70	29	31	49	51	37	33	39	28	25	37	62	60	27	34	59	19	24	28	34	37	40	35	29	23	41	44
chr2_10196231	13	39	15	32	36	17	21	23	11	16	37	54	55	34	44	39	33	41	27	35	31	22	70	29	31	49	51	37	32	39	28	25	36	62	60	27	34	59	19	24	28	34	37	40	35	29	23	41	44
chr2_14837346	20	37	14	32	36	17	21	23	11	15	37	54	52	34	42	39	30	40	27	34	31	22	69	28	30	51	53	35	32	37	28	25	36	63	59	27	34	58	19	24	28	34	36	40	34	29	23	41	44
chr2_8632640	19	37	14	32	36	17	21	23	11	15	37	54	52	34	42	39	30	40	27	34	31	22	69	28	29	51	53	35	32	37	28	25	36	61	59	27	33	58	19	24	28	34	36	40	34	29	23	41	44
chr2_10045358	16	37	29	32	12	22	15	25	17	17	18	35	29	25	37	24	20	33	20	16	30	15	34	27	22	21	31	24	34	20	18	24	23	41	28	22	32	27	28	34	23	33	24	34	27	45	35	30	28
chr2_8855666	17	44	24	21	21	17	18	20	20	15	28	46	32	32	52	37	27	41	30	20	34	21	37	36	21	37	55	43	38	38	29	30	21	47	43	26	41	41	20	48	26	39	38	47	36	51	41	51	20
chr2_8764860	11	11	35	25	23	30	20	21	14	26	21	34	33	21	55	40	42	32	35	25	46	30	30	29	42	27	38	32	42	40	32	31	52	45	39	37	64	42	29	24	46	26	31	23	52	28	29	38	16
chr2_15323288	12	18	35	27	25	30	20	22	14	26	21	36	32	22	56	40	43	28	37	25	47	31	30	29	43	27	36	32	41	40	32	31	54	46	39	36	64	42	29	24	50	26	31	23	53	28	30	38	16
chr2_13063586	15	18	36	27	26	31	21	23	14	26	21	34	34	21	56	44	44	32	43	25	47	32	29	30	43	28	39	31	41	42	33	31	54	47	42	38	64	45	29	27	50	46	32	25	55	29	32	38	16
chr2_15183882	15	18	35	27	26	31	21	23	14	26	21	36	32	22	57	44	43	32	43	24	47	30	31	30	43	27	37	32	41	42	33	31	54	49	42	36	64	45	29	27	52	46	32	25	55	28	32	38	16
chr2_15834184	16	18	35	27	26	32	21	24	15	26	21	36	32	22	57	44	43	32	43	24	47	30	31	31	43	27	37	32	41	42	56	36	54	49	41	36	64	45	29	27	52	48	32	25	56	28	36	38	16
chr2_15834109	17	23	37	26	27	32	21	23	14	25	21	34	32	21	57	44	44	29	39	25	48	30	29	30	45	28	37	31	43	43	34	31	54	48	43	36	62	46	29	27	52	27	32	25	55	28	33	40	17
chr2_13506709	26	28	71	45	13	30	41	16	36	40	47	37	46	51	132	61	77	52	37	46	38	20	31	83	58	42	73	45	56	66	49	64	50	99	68	49	136	44	57	54	49	58	67	57	81	47	36	29	14
chr2_16134349	27	30	48	44	40	21	32	28	12	19	48	47	54	37	57	47	32	21	31	27	55	51	56	24	37	40	35	69	39	33	28	35	25	51	23	26	75	62	20	33	37	28	49	51	110	39	81	34	16
chr2_16134342	48	15	35	78	41	24	23	20	18	21	88	74	111	38	64	79	40	21	33	39	57	56	80	29	47	84	63	104	49	55	33	35	27	77	28	42	97	93	25	32	36	40	54	39	87	55	66	53	40
chr2_13528643	17	27	36	38	33	23	30	24	27	27	32	34	48	34	59	38	46	47	45	27	47	38	26	41	36	41	47	64	40	41	38	37	37	58	51	41	48	38	30	30	29	28	35	54	53	39	51	40	27
chr2_16132268	18	25	37	39	34	23	30	24	26	28	30	36	49	37	59	40	46	47	45	27	49	38	27	41	36	41	48	69	41	42	38	37	40	58	51	41	49	40	30	31	30	29	35	56	55	40	51	40	27
chr2_9629858	18	26	37	39	35	24	30	25	28	28	30	34	47	34	62	38	49	47	45	27	54	39	26	41	37	38	48	65	40	42	44	37	41	53	51	42	52	38	30	31	31	33	34	57	58	33	51	40	25
chr2_8632033	18	26	37	40	35	23	30	25	27	28	32	34	49	34	59	38	46	47	45	27	49	39	26	41	36	41	49	65	40	42	38	37	40	58	51	42	50	38	30	31	30	29	35	57	55	38	51	40	27
chr2_8632013	17	24	37	40	36	23	31	25	29	30	31	36	49	37	59	41	46	47	45	27	49	39	27	41	36	41	51	69	41	43	38	37	40	57	52	42	50	40	31	32	30	29	35	59	55	40	50	40	27
chr2_8632016	15	25	37	40	36	23	32	25	30	31	31	34	49	34	61	38	49	51	45	27	49	39	26	44	37	43	51	66	41	43	38	41	42	56	52	43	53	38	31	32	31	31	34	58	54	39	55	40	28
chr2_13445669	15	23	39	40	37	23	32	29	30	31	31	36	47	37	58	38	46	46	46	28	50	39	27	44	36	43	51	70	42	43	39	43	41	56	53	43	50	41	32	33	30	31	34	58	55	40	55	40	28
chr2_16131954	15	23	39	41	37	23	32	29	30	31	29	34	45	37	58	38	46	45	48	28	50	39	27	44	36	40	50	70	42	43	40	43	41	53	53	45	51	41	32	33	30	31	33	58	55	36	55	40	26
chr2_16131971	15	23	39	40	37	23	32	29	30	31	31	36	46	37	58	38	46	46	48	28	51	39	27	44	36	43	51	70	42	43	41	43	41	56	53	46	51	41	32	33	30	31	34	58	55	41	55	40	28
chr2_16131994	13	14	29	27	24	17	25	16	18	20	28	30	36	35	56	31	46	46	37	24	45	33	20	37	34	31	38	37	36	31	37	32	32	40	42	33	46	37	25	21	20	26	31	36	47	34	46	38	24
chr2_15183902	13	13	31	29	25	20	25	18	19	20	27	30	36	33	52	32	48	46	35	21	43	32	16	37	34	31	38	37	36	30	35	30	31	40	43	33	41	36	25	24	22	26	29	36	46	30	44	34	25
chr2_15183887	13	14	33	30	24	23	23	17	22	17	20	27	30	23	45	28	36	37	30	21	33	27	13	31	31	25	31	37	26	25	27	21	27	37	29	31	33	31	23	22	15	24	22	36	40	30	34	22	23
chr2_15183906	13	26	48	34	37	18	41	24	26	34	29	36	53	26	67	41	43	34	44	35	33	22	49	56	44	32	49	34	45	37	44	25	43	53	48	33	70	50	24	29	38	34	37	41	43	46	42	54	37
chr2_15720808	13	25	47	34	38	18	41	24	26	34	29	36	53	24	64	41	43	34	43	35	33	21	49	56	44	32	49	39	45	37	44	25	41	52	51	33	69	48	24	29	39	34	36	42	43	46	42	54	37
chr2_16132038	11	15	20	16	18	17	24	25	14	23	16	40	28	28	44	16	25	30	23	33	28	17	25	26	33	31	30	33	30	32	34	15	33	44	21	24	37	32	35	22	25	29	12	32	38	21	33	46	19
chr2_15834181	22	17	29	36	16	14	27	21	29	32	27	36	40	31	41	21	26	52	36	22	22	18	28	31	36	31	40	41	39	48	37	14	34	49	28	27	37	36	27	28	37	44	22	38	56	31	45	36	32
chr2_15385965	16	17	29	35	13	14	27	20	29	32	27	36	38	30	41	20	25	52	36	22	22	16	28	31	35	31	40	41	40	48	37	14	34	50	27	27	37	35	27	28	37	43	26	38	55	30	45	36	29
chr2_15385963	17	17	29	35	13	14	27	20	29	32	27	36	38	30	41	20	25	52	36	22	23	16	28	33	35	31	40	41	40	48	37	14	34	50	27	27	37	33	27	28	36	42	26	38	51	30	43	36	29
chr2_16574359	20	13	27	33	13	14	27	20	28	30	26	35	37	30	40	20	25	50	37	22	23	16	28	32	34	31	39	41	39	48	37	14	34	48	27	26	38	33	26	27	36	42	25	38	51	29	43	37	29
chr2_16267627	16	24	59	29	20	22	34	44	17	27	50	39	48	39	50	32	39	44	50	32	54	35	38	49	43	59	46	57	41	44	38	27	42	61	56	31	81	43	33	46	40	52	47	40	57	62	52	44	37
chr2_15199032	15	22	61	29	20	22	34	44	17	27	50	39	48	39	48	32	37	44	50	32	54	35	38	49	41	59	46	57	41	44	38	27	43	60	56	31	81	43	31	46	36	52	47	40	57	62	52	44	37
chr2_15315955	15	22	61	29	20	22	34	44	17	27	50	39	48	39	48	32	37	44	50	32	54	35	38	49	41	59	46	57	41	44	38	27	43	60	56	31	81	43	31	46	36	52	47	40	57	62	52	44	37
chr2_16134550	16	24	61	29	21	22	36	44	16	27	49	39	48	41	48	36	36	44	50	32	56	35	40	50	41	59	46	60	44	44	42	27	43	60	55	31	81	45	29	48	35	53	47	41	59	62	55	44	37
chr2_16134557	16	23	61	30	21	22	34	44	16	27	51	41	51	41	48	36	36	44	50	34	54	35	40	46	41	61	51	60	44	44	39	27	43	61	55	31	81	45	29	48	35	52	48	41	56	66	50	44	37
chr2_16798014	16	24	61	29	21	22	36	44	16	27	49	39	48	41	48	36	36	44	50	32	56	35	40	50	41	59	46	60	44	44	42	27	43	60	56	31	81	45	29	48	35	53	47	41	58	62	55	44	37
chr2_17440375	16	23	61	29	20	22	36	44	16	27	49	39	48	39	49	32	38	44	49	32	56	35	38	50	42	58	46	57	41	43	42	27	44	60	55	31	81	43	30	47	39	53	47	40	58	62	55	43	37
chr2_17583936	16	23	61	30	21	22	34	44	16	27	51	41	49	40	47	36	36	44	49	34	54	35	40	46	41	60	51	60	44	44	39	27	43	61	55	31	81	45	29	49	35	52	48	40	56	66	50	44	37
chr2_17440213	16	23	61	30	21	22	34	44	16	27	51	41	49	40	47	36	35	44	49	34	54	35	40	46	41	60	51	60	44	44	39	27	43	61	55	31	81	45	29	49	35	52	48	40	56	66	50	44	37
chr2_17268761	17	23	61	29	19	22	34	44	16	27	49	39	47	39	47	32	35	43	48	32	53	35	38	45	41	58	46	57	40	43	38	27	41	60	55	31	81	43	29	47	35	52	47	39	56	59	51	43	37
chr2_17637850	17	23	61	30	20	22	34	44	16	27	51	41	50	40	47	32	35	43	48	34	53	35	40	45	41	59	51	59	43	42	38	27	41	60	55	31	81	45	29	49	35	52	47	40	56	63	51	44	37
chr2_18149252	17	27	61	29	19	22	34	43	16	27	49	39	47	39	49	32	37	43	45	32	53	35	38	45	42	57	46	56	40	43	37	27	43	59	55	31	81	43	30	47	39	51	46	38	53	59	51	43	37
chr2_17798856	20	28	61	30	19	20	34	43	16	26	51	40	46	40	47	36	35	43	45	32	53	35	40	45	41	59	50	57	42	44	37	27	42	60	55	30	81	45	29	49	35	51	47	36	53	61	51	44	37
chr2_17898013	20	29	61	29	18	20	34	43	16	26	49	38	43	39	47	32	35	43	45	30	52	35	38	45	40	57	44	54	38	43	37	27	42	58	55	30	81	43	29	47	35	51	46	35	53	57	50	43	37
chr2_17363032	14	24	26	40	27	25	30	23	23	27	40	56	64	43	51	51	41	52	61	26	36	34	57	46	51	53	73	69	53	65	38	53	28	62	49	39	58	61	30	37	42	33	47	55	64	64	39	65	26
chr2_17740688	14	16	35	40	24	28	27	30	24	28	22	43	44	26	47	37	38	37	36	27	45	28	42	36	51	23	48	51	45	58	32	37	33	46	30	34	49	46	25	28	40	33	32	44	60	55	43	53	23
chr2_16866222	12	12	21	31	38	29	13	22	46	42	52	32	64	59	49	38	55	25	43	55	57	27	44	21	50	47	89	42	76	48	89	30	31	91	86	37	55	64	46	38	24	53	53	93	76	48	30	68	40
chr2_16882371	11	17	41	26	35	15	31	21	23	33	35	38	53	44	73	40	36	48	61	48	53	33	35	52	56	53	45	44	48	48	55	48	52	79	49	24	63	70	33	39	62	37	48	51	49	50	61	55	39
chr2_16882387	13	20	41	23	33	16	34	22	22	33	33	36	51	44	71	40	36	48	60	42	51	33	37	51	55	50	43	43	49	45	59	49	47	70	47	23	61	70	33	39	61	36	43	51	50	50	63	51	37
chr2_17798841	13	20	41	23	33	16	34	22	22	33	33	36	51	44	71	40	36	48	60	42	51	33	37	51	55	50	43	43	49	45	59	49	47	70	47	23	61	70	33	39	61	36	43	51	50	49	63	51	37
chr2_17363025	14	22	29	29	19	26	34	22	15	25	29	51	42	30	27	33	31	33	39	27	35	14	40	34	33	33	51	55	40	33	24	30	28	42	27	41	33	45	26	21	21	38	24	41	33	38	34	21	20
chr2_16574349	16	26	36	33	28	30	40	29	19	34	34	60	47	40	37	42	32	33	43	31	49	17	44	53	58	37	72	64	47	42	29	36	44	53	35	45	66	52	43	29	33	43	32	51	46	52	38	30	24
chr2_16574398	17	17	26	23	32	11	11	14	10	15	25	43	37	23	29	37	40	37	32	34	23	19	32	28	31	46	38	27	34	34	29	20	29	41	37	29	32	30	30	30	23	33	36	37	35	32	33	34	26
chr2_16574407	20	23	30	31	18	26	28	18	20	26	42	41	35	32	41	31	37	41	53	43	27	42	26	32	37	33	47	40	43	33	34	58	41	43	43	29	38	47	28	20	30	33	48	43	36	33	42	34	26
chr2_16574411	14	19	41	42	29	29	36	26	22	36	45	46	44	44	64	37	45	51	62	54	36	46	33	35	43	42	59	47	56	37	45	60	55	56	62	36	54	82	37	25	38	41	62	51	50	47	56	56	37
chr2_15329325	13	20	41	42	29	29	36	26	22	36	45	46	44	44	64	37	45	51	62	54	36	46	33	35	44	41	56	47	55	37	45	60	54	58	62	35	54	82	37	25	37	41	62	51	50	47	56	56	37
chr2_14072430	21	16	42	41	19	24	34	31	28	25	45	36	52	31	52	30	44	36	50	42	38	34	41	47	51	41	55	46	51	37	33	47	67	81	54	32	63	50	36	39	47	44	42	50	52	52	50	62	40
chr2_17638044	21	13	42	42	20	24	34	31	29	25	45	35	52	30	50	28	43	37	51	42	39	33	41	47	51	41	56	43	52	36	33	49	68	81	54	32	64	49	37	37	47	45	42	50	52	52	52	61	40
chr2_14033930	22	15	42	42	20	26	34	31	29	27	45	35	52	32	50	28	43	37	53	42	40	35	41	48	51	41	56	43	52	35	33	48	68	81	55	32	64	49	37	40	47	49	44	50	54	52	54	63	40
chr2_14033935	21	17	42	42	22	27	34	31	30	29	45	35	51	31	50	28	43	36	53	41	41	35	42	49	51	41	55	43	52	36	34	49	68	82	56	32	64	51	37	40	47	49	46	51	54	51	56	63	40
chr2_17363207	38	51	97	123	62	45	64	86	52	78	108	103	44	59	72	82	76	108	124	40	93	84	91	100	121	128	110	82	188	140	164	105	46	143	136	49	122	83	53	42	50	110	113	101	110	68	125	52	94
chr2_17363205	47	17	71	38	36	25	43	43	33	33	39	52	59	38	34	36	65	42	35	35	33	46	38	67	75	61	45	39	69	53	38	47	33	65	38	56	60	57	42	37	63	51	49	45	47	45	53	39	54
chr2_17637783	48	18	71	38	36	25	43	43	33	33	39	52	62	38	34	36	69	42	37	35	33	47	38	68	75	62	45	39	70	56	38	47	33	65	38	57	60	58	42	37	65	55	50	48	47	45	54	39	54
chr2_17363203	51	18	70	61	47	26	44	45	38	33	39	79	64	40	34	36	73	42	42	35	33	49	64	72	80	71	45	41	69	56	38	62	74	90	54	57	110	59	47	37	67	56	55	64	49	45	54	39	54
chr2_17637779	52	17	69	39	44	27	47	45	36	33	69	80	67	39	73	36	76	71	41	70	33	54	72	72	80	72	81	41	76	64	38	62	69	93	65	57	110	69	47	37	68	62	56	64	49	75	59	39	78
chr2_17520085	46	18	66	40	44	29	45	48	32	33	73	94	75	39	77	36	83	77	45	70	33	49	72	76	79	74	85	47	71	58	38	56	75	125	65	58	107	59	53	37	71	58	69	57	51	78	55	39	74
chr2_15323525	45	20	59	40	37	27	43	48	27	32	70	94	79	45	84	43	87	76	46	69	70	45	69	71	73	75	74	42	70	53	65	51	68	121	71	56	96	58	47	39	68	51	70	55	45	71	58	55	70
chr2_17473649	23	15	78	62	55	33	51	53	40	43	80	55	107	48	100	47	104	77	49	72	80	50	69	90	102	91	82	52	84	58	70	65	82	123	73	64	124	72	73	46	87	74	76	84	62	93	74	68	84
chr2_17473652	15	18	77	62	56	33	51	59	40	43	80	109	107	48	96	49	102	76	49	72	80	58	79	90	98	91	82	53	87	70	70	70	77	122	78	64	84	78	66	47	81	74	76	85	62	93	74	72	84
chr2_16574373	22	21	39	28	28	21	30	20	21	21	39	42	45	38	49	30	36	38	40	31	46	30	33	45	33	44	52	24	54	52	53	48	53	67	53	44	63	64	28	32	43	44	39	70	56	37	55	46	22
chr2_17944883	70	22	53	35	51	20	42	31	22	21	57	69	43	56	35	34	52	43	62	58	58	49	35	44	74	70	83	53	19	64	49	56	35	103	54	29	82	49	37	66	84	37	61	62	37	67	58	83	62
chr2_17362933	21	20	34	30	30	24	19	16	18	15	36	43	34	38	39	30	31	34	46	40	41	20	31	38	38	30	39	47	41	28	29	32	29	36	36	26	43	31	29	19	39	33	30	38	60	49	45	38	26
chr2_18198469	17	22	39	15	17	24	24	26	25	17	24	49	36	43	35	34	40	38	32	33	32	20	34	26	27	20	36	52	42	28	31	32	51	42	43	19	36	40	32	20	28	36	17	56	46	34	28	44	22
chr2_17740649	20	23	43	17	20	26	28	27	26	17	25	53	37	43	36	38	40	45	35	33	33	19	37	31	31	22	35	51	48	31	40	36	53	42	44	22	36	47	35	23	32	36	17	60	48	36	29	50	21
chr2_18098925	20	23	43	17	20	26	28	27	26	17	25	53	37	43	36	38	40	46	36	33	33	19	37	31	32	22	35	51	48	32	40	36	53	42	44	22	36	48	37	23	32	36	17	60	48	36	29	51	22
chr2_18098786	20	23	40	18	22	19	28	20	24	15	32	52	40	44	40	40	41	46	38	36	35	19	41	31	31	28	39	53	54	35	38	37	45	45	45	27	36	49	33	27	31	33	22	60	51	49	29	52	27
chr2_18314803	20	26	43	17	22	27	31	29	27	17	25	55	39	44	40	41	41	47	39	33	35	19	39	32	34	23	41	55	50	36	43	35	54	46	43	22	37	48	35	24	32	36	20	59	48	38	30	56	27
chr2_18157014	25	30	45	18	21	26	29	21	28	17	21	48	34	36	34	34	30	34	33	31	29	17	38	29	31	23	39	41	36	28	41	26	53	37	40	23	34	43	23	18	21	33	19	53	48	29	34	56	28
chr2_14959583	14	19	38	22	13	20	26	28	16	23	34	40	35	31	38	27	22	50	50	33	28	27	33	40	36	33	33	27	35	33	35	40	34	35	30	26	33	31	13	25	31	27	33	31	29	35	37	37	24
chr2_14837328	24	29	31	44	15	25	21	32	23	13	30	26	34	26	60	38	43	35	35	41	30	36	32	29	16	40	48	55	38	32	42	35	22	65	41	32	56	49	25	47	39	31	33	43	53	56	41	47	28
chr2_17944942	18	10	40	36	25	18	32	28	18	23	51	54	33	41	51	25	37	44	16	29	45	20	33	46	56	38	36	42	38	47	32	41	54	61	28	31	48	17	50	27	41	35	35	55	58	41	49	36	36
chr2_17944950	17	20	35	29	20	14	24	24	18	19	35	34	19	25	32	19	21	24	20	23	34	16	28	31	33	18	20	23	23	35	21	32	36	46	23	24	28	28	34	19	27	23	23	44	38	30	39	23	27
chr2_9144506	18	16	32	19	25	29	28	22	22	21	38	45	37	42	46	21	33	27	36	35	38	26	32	23	33	34	30	38	38	39	42	52	35	46	42	30	58	41	40	41	40	28	31	38	49	48	33	29	28
chr2_8850830	18	17	32	19	25	30	28	22	22	21	38	44	37	43	46	21	33	30	37	35	38	26	32	23	33	34	32	38	43	41	43	52	35	46	42	30	58	41	40	42	41	29	34	38	49	48	34	29	28
chr2_8850829	23	15	45	30	17	15	30	39	30	30	48	41	59	52	46	37	40	40	36	38	37	30	30	38	57	39	58	29	37	46	41	35	56	57	27	39	59	47	29	25	53	37	38	34	36	38	33	38	28
chr2_8765143	29	22	63	52	22	19	34	47	36	34	67	54	78	67	94	50	73	74	50	59	45	35	33	47	75	49	69	43	57	53	71	41	86	62	40	52	92	63	56	30	67	67	48	64	49	67	47	78	44
chr2_8632652	53	11	42	77	49	75	59	32	39	46	81	55	158	68	130	152	120	70	97	96	109	31	60	112	165	111	70	73	150	149	104	61	89	94	58	43	126	105	96	96	90	138	94	86	84	78	109	110	69
chr2_18055580	47	12	31	48	39	53	43	35	33	32	52	59	125	60	113	112	98	55	78	74	85	21	41	69	132	87	54	58	114	119	77	49	86	83	43	31	103	82	76	53	71	107	73	64	74	56	68	77	49
chr2_18055601	66	30	127	92	77	96	117	87	80	74	87	157	77	100	194	141	138	116	105	120	124	49	84	125	180	174	173	146	100	125	163	105	162	162	136	70	168	188	138	94	106	152	84	104	133	136	195	178	94
chr2_18055593	63	28	129	92	77	109	123	87	80	74	86	158	77	100	200	141	138	124	107	121	125	57	86	126	183	176	173	152	100	125	164	105	163	162	135	70	174	181	142	95	106	144	84	108	132	138	198	180	94
chr2_11725900	67	30	127	94	77	96	120	88	81	74	92	159	83	100	196	143	139	117	109	121	126	53	87	127	185	176	175	148	102	130	165	108	164	164	140	70	174	189	138	95	106	156	85	110	138	139	199	180	95
chr2_13506688	76	31	129	93	80	99	125	91	82	77	87	165	83	101	196	146	145	119	110	123	119	54	90	130	188	183	178	151	102	126	167	107	173	167	137	70	174	195	137	102	95	154	88	114	138	140	173	188	94
chr2_15368693	71	40	105	52	37	49	57	45	83	35	48	63	72	52	123	29	137	73	83	63	46	63	74	79	77	97	99	74	131	85	55	55	73	77	57	98	87	42	76	30	112	70	119	102	139	16	106	50	58
chr2_17945137	14	20	54	41	17	28	30	42	16	22	41	58	61	39	65	23	46	43	56	41	45	32	47	42	63	63	60	58	38	36	58	49	43	52	46	34	57	49	51	25	62	49	40	45	57	45	42	66	48
chr2_16645979	19	14	23	12	31	27	24	18	28	27	10	36	32	16	32	25	42	26	43	22	22	16	37	50	27	20	23	47	27	30	38	28	37	31	38	22	54	34	40	30	38	38	32	46	55	24	54	37	21
chr2_15641639	18	14	23	12	30	26	25	19	28	27	10	36	32	17	29	25	43	26	43	22	22	17	37	48	24	20	23	44	31	31	39	30	36	31	39	22	53	33	39	35	40	37	31	49	57	24	55	37	21
chr2_15641616	18	15	23	10	30	26	25	19	28	27	10	34	31	17	29	25	42	25	43	22	22	17	37	48	24	19	23	44	30	30	39	29	36	31	39	21	51	33	38	34	39	37	31	49	57	23	55	36	20
chr2_16055453	29	27	61	50	12	20	19	26	35	19	38	23	70	18	61	17	51	27	22	29	24	21	47	33	77	51	36	31	42	41	27	38	30	43	25	44	29	31	32	20	58	62	23	31	59	38	74	41	19
chr2_15368586	18	32	68	57	13	25	22	43	39	20	40	28	80	33	68	38	60	48	28	42	27	28	53	33	83	67	50	69	61	21	24	47	35	55	31	49	38	40	36	24	70	67	42	64	77	41	72	49	34
chr2_18421256	20	18	51	37	55	39	47	33	43	54	35	53	40	30	70	41	41	28	37	41	48	38	60	54	45	48	56	52	71	46	65	31	50	53	77	32	80	49	43	16	53	66	23	68	60	52	48	45	39
chr2_15386000	22	11	52	38	55	43	48	34	47	62	37	55	42	29	71	43	44	32	38	42	52	40	61	57	50	48	59	51	74	50	66	32	62	54	79	34	82	49	46	17	54	69	23	75	65	53	48	45	40
chr2_18351107	19	24	39	31	31	24	37	22	21	41	30	44	56	20	62	32	28	28	40	37	32	24	57	47	40	47	48	43	54	44	45	29	37	39	57	29	65	45	30	35	44	48	37	53	46	41	31	33	33
chr2_18432932	21	26	37	32	35	31	40	33	37	41	26	39	50	21	46	28	26	26	24	35	41	23	48	40	27	41	47	50	53	40	44	20	27	37	61	27	53	40	28	32	37	44	30	49	37	38	27	28	39
chr2_18222070	24	17	55	38	29	39	33	26	26	29	39	37	27	38	52	38	67	30	31	37	44	23	43	44	38	45	61	35	38	44	56	53	52	58	49	32	59	47	37	37	46	44	46	43	51	20	45	34	29
chr2_15315932	12	20	22	40	37	35	40	25	21	18	32	41	25	42	58	35	48	36	52	43	46	22	41	59	60	46	54	28	42	40	50	29	57	62	38	30	58	46	33	32	58	25	49	65	66	52	45	50	29
chr2_18149500	12	20	20	39	37	34	39	25	21	18	32	41	24	42	56	35	48	35	50	42	46	22	41	59	59	44	53	28	41	40	50	29	57	60	38	29	60	46	33	32	60	25	47	64	65	46	45	50	29
chr2_14950511	16	14	38	24	22	29	33	34	14	27	42	40	36	33	61	30	44	54	33	28	38	17	31	22	43	55	52	41	40	33	28	26	46	66	35	51	93	32	44	24	40	41	53	29	32	38	41	53	28
chr2_17798868	21	20	62	36	47	22	29	40	29	26	41	69	47	39	70	33	58	47	35	43	36	37	53	54	44	44	50	48	48	46	52	34	51	74	51	38	43	54	18	44	55	54	45	64	45	51	45	50	28
chr2_14941393	21	20	62	36	47	22	29	40	29	26	41	69	47	39	70	33	58	47	35	43	36	37	53	54	44	44	50	48	48	46	52	34	51	74	51	38	43	54	18	44	55	54	45	64	45	51	45	50	28
chr2_13445710	15	25	62	36	47	23	29	38	30	26	40	70	49	39	70	33	58	47	35	43	38	38	58	54	44	43	48	49	50	46	53	34	51	74	52	41	43	58	19	45	55	58	49	65	46	49	47	50	30
chr2_17373076	22	25	62	37	47	23	30	38	30	26	41	70	49	39	70	34	58	47	36	45	36	38	58	57	44	44	50	50	50	46	54	34	51	76	53	39	43	59	19	45	55	58	50	65	46	52	45	51	30
chr2_14569784	21	26	66	36	46	23	30	38	31	26	40	71	50	39	73	34	62	47	36	43	38	40	59	56	44	43	48	51	50	46	55	35	55	79	53	42	47	61	17	45	55	59	50	63	46	50	48	50	30
chr2_10287841	16	14	37	31	32	19	23	37	25	19	38	61	42	29	33	26	43	39	28	35	30	24	40	35	34	38	43	40	38	34	39	23	40	48	37	33	28	40	16	34	39	37	31	51	37	36	36	41	17
chr2_17292622	18	14	37	32	42	19	23	38	27	23	36	61	38	31	33	28	43	35	30	37	33	27	44	43	36	36	36	41	43	40	43	25	40	48	42	33	33	44	15	32	39	39	35	55	41	43	40	42	25
chr2_10068298	16	20	42	20	29	29	19	31	15	32	27	48	38	42	36	51	39	43	36	44	47	40	59	39	42	29	43	54	61	36	38	38	24	59	55	31	33	78	29	42	24	43	40	58	79	43	36	42	24
chr2_10489778	16	18	43	20	29	29	19	30	15	32	28	47	38	42	36	49	38	43	35	44	49	40	59	40	45	30	44	54	61	43	36	36	24	59	55	31	35	77	30	43	24	43	41	55	78	44	33	46	24
chr2_14053180	19	20	43	20	27	27	18	31	15	29	27	47	37	39	37	50	38	31	37	44	48	39	57	42	43	29	43	54	61	42	38	37	22	58	55	30	35	72	30	42	24	41	39	54	72	43	36	40	23
chr2_9629811	19	15	42	20	25	27	17	31	15	29	28	47	37	36	37	50	38	43	39	40	48	38	58	40	42	29	43	49	59	42	38	38	22	57	53	30	33	68	28	37	23	41	37	57	72	42	36	40	23
chr2_10479348	15	15	41	20	24	27	17	28	15	28	28	44	36	35	34	50	37	39	38	39	46	38	58	40	40	30	43	48	59	41	38	38	22	56	53	30	33	68	30	39	22	41	37	54	72	41	35	40	23
chr2_13445699	19	26	57	27	24	30	39	26	18	43	34	27	41	36	73	33	68	35	49	26	49	19	40	56	64	38	50	38	49	36	62	28	45	41	69	34	85	50	33	42	58	73	33	45	72	36	72	52	39
chr2_8521196	19	26	57	28	25	30	39	26	18	43	33	29	41	38	73	33	68	35	49	26	49	21	40	56	64	39	49	38	48	38	61	28	45	41	70	34	85	50	33	43	58	73	33	48	72	36	72	51	39
chr2_16858889	20	27	56	28	25	30	39	26	18	43	33	28	41	38	73	33	68	34	49	26	49	21	40	55	66	39	49	38	48	38	62	28	45	41	69	34	85	50	33	42	57	73	33	48	72	36	72	51	39
chr2_16267604	21	24	55	28	25	30	39	26	18	43	33	28	41	38	73	33	67	33	48	26	49	21	40	55	66	39	49	38	48	38	62	27	45	41	69	34	83	50	33	42	55	73	33	48	72	36	72	51	39
chr2_13417476	23	23	55	27	24	30	39	26	17	43	33	28	41	35	73	33	67	33	48	26	49	19	40	55	66	38	49	38	48	36	62	27	45	41	69	34	83	50	33	41	55	73	33	45	72	36	72	50	39
chr2_14837373	22	24	55	28	25	30	39	26	17	43	33	28	40	38	72	33	67	33	48	26	49	21	40	55	66	39	48	38	48	38	61	27	45	41	69	34	82	47	33	42	55	73	33	48	72	36	72	51	39
chr2_14837360	13	16	23	18	17	22	22	20	18	13	33	37	42	29	38	22	43	28	33	25	42	26	33	29	39	24	43	30	44	25	50	24	23	48	28	31	39	45	17	30	29	28	30	56	30	23	41	31	21
chr2_15395181	12	12	23	18	21	20	21	20	17	13	33	37	41	30	40	22	43	28	32	23	41	25	32	30	42	22	42	30	44	25	47	24	21	47	26	29	39	45	18	30	30	24	31	55	32	22	41	32	21
chr2_15833015	11	12	23	18	21	20	21	19	17	13	33	37	41	30	40	22	43	28	32	23	41	25	32	29	42	22	42	30	44	25	47	24	21	47	26	29	39	45	18	30	30	24	31	55	32	22	41	32	21
chr2_13482731	12	16	23	18	20	20	21	19	17	13	30	37	40	29	39	22	43	28	32	22	41	25	33	29	41	22	39	30	43	25	47	24	21	46	25	28	39	43	17	30	30	22	29	54	32	22	40	32	21
chr2_15834188	12	16	23	18	20	20	21	19	17	13	30	37	40	29	39	22	43	28	32	22	41	25	33	29	41	22	39	30	42	25	47	23	21	46	25	28	39	43	17	30	30	24	29	54	32	21	40	32	21
chr2_15834154	16	35	36	31	31	13	21	25	17	20	25	30	28	26	25	31	29	26	32	17	20	21	31	32	32	28	32	48	42	39	42	28	30	49	42	20	52	34	13	37	27	40	20	59	39	27	42	40	20
chr2_15834091	17	34	36	30	31	13	21	25	16	20	24	30	27	25	24	30	25	25	32	17	20	20	31	32	32	28	30	48	40	41	41	28	29	49	43	20	46	34	13	37	25	40	24	58	38	26	42	40	20
chr2_10068356	20	35	36	27	31	13	21	25	16	20	25	30	27	24	24	29	25	25	32	16	20	19	30	32	32	28	30	46	40	41	41	27	27	47	41	20	46	34	13	37	25	40	22	57	38	26	39	38	20
chr2_10068322	26	19	44	38	50	41	54	43	50	35	56	79	50	68	60	76	51	58	63	40	43	53	90	66	58	52	64	94	96	60	63	68	59	80	103	32	61	100	28	47	48	67	54	107	72	51	75	59	39
chr2_10068299	28	28	35	36	29	40	33	31	33	34	46	60	67	42	49	59	57	35	28	43	54	42	64	55	35	57	59	83	57	69	73	31	45	97	71	29	33	64	23	54	64	42	43	67	50	47	45	51	35
chr2_8764943	21	25	34	14	18	40	32	30	23	34	22	34	63	37	47	58	56	39	30	39	54	33	62	41	35	35	29	83	55	68	65	29	45	82	44	20	39	61	23	33	59	41	31	25	52	42	43	43	33
chr2_10040906	20	26	34	36	18	37	32	30	33	34	45	59	66	37	47	58	56	33	26	43	54	33	64	53	35	55	29	43	57	68	65	29	45	97	70	20	33	65	23	51	58	41	41	65	52	42	43	43	35
chr2_10068302	18	27	34	14	17	40	32	30	23	34	22	48	62	37	46	53	56	39	30	39	54	33	62	41	35	50	29	43	55	68	65	29	45	82	44	20	39	61	23	33	58	41	31	25	52	40	43	43	33
chr2_8484855	25	30	41	14	17	40	44	30	33	34	21	47	62	37	54	48	61	39	25	39	57	33	62	59	55	50	29	43	55	68	73	29	46	82	41	20	39	61	23	30	65	42	30	25	54	40	42	43	33
chr2_14052971	18	15	25	15	33	24	42	35	14	22	17	55	15	31	49	36	30	29	31	18	39	33	38	42	27	21	27	46	43	43	55	28	28	48	60	21	25	63	12	47	32	36	29	49	57	28	49	21	25
chr2_16055060	19	15	25	15	32	25	42	35	15	22	17	55	14	31	49	37	30	27	31	16	38	33	38	41	27	21	27	46	43	43	54	28	28	46	60	20	25	63	12	47	32	36	29	49	60	27	52	21	25
chr2_8855664	19	12	24	15	32	25	40	32	14	21	17	51	15	30	47	34	30	26	31	18	38	34	38	39	26	21	26	47	42	39	54	27	26	44	59	21	22	60	12	47	29	36	31	48	53	28	53	21	25
chr2_8855662	20	11	24	14	32	17	40	32	14	20	16	54	15	29	48	34	28	28	30	18	37	33	38	39	26	18	26	45	41	39	54	25	27	44	59	21	24	60	12	47	30	35	31	48	54	28	53	20	25
chr2_9149791	11	18	20	17	14	18	24	20	18	11	21	26	27	27	34	20	32	19	25	20	24	17	22	22	37	36	51	34	24	21	17	17	31	41	32	16	44	34	29	23	26	25	25	27	27	33	28	39	40
chr2_9149803	16	26	23	34	33	21	50	38	26	40	26	53	41	54	37	62	27	30	35	20	51	51	65	54	29	40	44	66	68	59	61	39	35	46	79	28	45	74	19	39	19	43	28	78	77	52	57	43	26
chr2_14186679	16	10	24	20	11	23	18	17	20	16	27	33	17	16	34	20	35	33	19	13	39	12	18	33	27	16	29	25	32	28	30	26	30	27	28	15	37	32	30	29	24	26	21	23	27	32	20	38	16
chr2_14186627	18	10	27	21	15	32	20	18	20	19	25	35	16	18	34	20	35	41	26	13	45	12	20	37	33	17	34	30	33	34	36	28	34	30	30	16	36	33	35	29	33	35	20	23	36	37	30	37	16
chr2_13063403	18	10	30	21	15	32	20	18	20	19	25	35	16	18	34	20	35	41	28	14	45	12	19	37	32	17	34	30	33	34	36	28	34	30	30	17	36	33	35	29	33	35	20	23	39	37	31	37	16
chr2_10074486	44	46	24	31	32	27	28	24	22	28	22	61	25	37	29	52	28	22	34	32	37	29	38	54	21	32	33	74	52	49	36	45	23	35	57	26	51	68	30	54	23	35	23	50	53	32	39	39	22
chr2_10029588	45	46	25	31	31	26	27	24	21	28	24	58	26	37	30	52	29	22	34	32	37	29	38	54	22	32	33	69	51	46	36	42	23	34	53	27	51	66	32	54	23	36	23	49	49	32	39	40	22
chr2_10068296	45	37	25	31	31	27	28	24	22	28	24	59	25	36	30	52	29	23	35	32	38	29	38	54	22	33	33	74	51	48	36	43	25	35	54	28	51	68	32	55	23	36	24	49	52	31	39	43	22
chr2_8184008	46	38	22	29	34	27	27	24	21	28	25	61	27	36	30	52	28	24	35	32	38	29	37	55	21	33	33	74	52	51	37	43	25	37	55	28	52	68	31	55	23	36	24	50	51	32	40	44	22
chr2_7632123	51	38	25	31	33	27	27	24	21	27	25	60	27	36	31	52	29	24	35	32	38	29	37	56	20	33	33	73	52	49	37	43	25	37	55	28	52	69	32	55	23	37	24	49	53	32	40	44	22
chr2_10598765	25	25	31	47	37	19	31	35	26	22	46	62	79	77	39	48	32	33	74	38	36	34	65	44	46	40	57	46	89	51	55	48	31	65	51	30	45	72	25	59	37	63	56	102	30	46	46	50	50
chr2_10598548	16	27	14	21	21	22	37	28	16	22	32	40	24	32	37	37	27	26	50	22	59	24	50	53	24	24	33	48	66	31	55	36	30	46	68	12	42	60	25	43	24	49	27	44	61	24	68	28	21
chr2_9670794	18	17	31	32	18	12	28	24	18	30	29	40	38	37	56	40	40	39	32	28	41	25	45	31	23	36	52	44	46	39	45	40	57	43	28	26	67	47	24	33	35	34	26	51	58	43	60	37	29
chr2_9670801	12	21	33	32	18	11	28	24	20	30	29	39	38	39	59	39	41	40	31	27	42	28	46	37	23	37	49	43	44	37	46	40	57	40	28	27	71	47	24	34	36	36	24	53	58	44	60	38	28
chr2_8632257	13	22	33	34	18	11	28	24	20	30	29	39	38	39	59	39	41	40	31	25	42	28	48	37	23	37	50	43	44	37	46	40	57	40	28	27	71	47	24	34	36	34	24	53	58	44	60	38	28
chr2_8632237	15	28	32	25	25	38	24	31	25	13	25	51	28	30	30	39	27	35	23	29	41	22	49	46	29	19	30	32	36	44	47	33	24	44	56	28	31	47	18	40	26	37	33	57	55	50	41	32	30
chr2_9144496	16	30	32	25	25	38	23	31	25	13	25	51	28	30	28	38	27	35	23	29	41	22	49	43	29	19	30	32	36	44	47	33	24	44	55	28	31	47	18	40	26	37	30	57	54	50	41	32	30
chr2_8764861	16	29	31	25	23	37	24	31	24	14	25	50	27	29	28	37	25	35	23	29	38	22	49	44	29	18	29	32	36	42	48	31	23	46	54	28	30	45	18	40	25	37	30	55	52	50	42	32	28
chr2_13063363	17	29	30	25	23	37	24	31	24	14	25	49	27	29	28	37	25	35	23	29	37	21	49	44	29	18	29	32	36	42	48	31	23	45	54	28	30	45	18	40	25	37	30	55	52	50	42	32	27
chr2_14033975	17	29	30	25	23	37	24	31	24	14	25	49	27	29	28	37	25	35	23	29	37	21	49	44	29	18	29	32	36	42	48	31	23	45	54	28	30	45	18	40	25	37	30	55	52	50	42	32	27
chr2_14186619	19	18	46	37	57	41	32	41	36	53	55	77	52	37	68	41	54	59	59	40	60	35	45	46	44	52	81	70	47	55	56	60	74	62	67	45	73	72	35	47	66	54	64	91	85	62	77	66	45
chr2_8632305	17	19	37	34	37	35	23	34	29	37	45	59	43	29	60	31	44	47	46	34	49	25	35	42	38	42	67	57	41	46	51	52	55	49	56	37	61	49	30	35	58	44	54	70	67	52	66	54	34
chr2_12625090	17	12	40	24	26	32	34	30	30	27	61	57	59	62	82	48	63	62	52	48	57	41	48	75	50	45	71	33	57	40	57	43	52	75	41	42	67	59	46	35	52	43	45	53	60	42	49	67	36
chr2_10029534	16	12	42	22	27	31	33	30	30	27	61	57	57	63	81	48	61	58	52	47	57	44	49	72	44	45	68	36	58	43	56	44	52	74	43	41	25	62	46	35	52	43	45	51	63	37	48	65	34
chr2_10074547	40	11	43	43	46	35	39	43	18	27	44	65	53	54	67	36	78	62	53	56	53	40	53	61	64	61	88	62	66	55	67	50	54	72	40	38	76	57	42	42	42	57	51	64	71	44	76	53	49
chr2_10029494	41	14	37	37	26	26	29	36	13	22	32	50	48	46	59	30	60	49	48	45	39	34	42	58	53	43	73	50	52	48	53	32	35	53	34	23	54	49	32	32	31	48	36	40	43	28	55	40	29
chr2_9630079	35	15	39	37	29	20	29	37	13	22	36	36	36	42	56	30	61	49	47	43	45	33	42	56	52	41	40	46	46	47	56	32	41	38	33	23	53	37	32	30	27	47	44	38	38	34	52	39	39
chr2_8632309	33	11	26	29	28	22	30	34	11	20	26	36	31	23	37	16	51	34	30	22	35	21	35	33	33	22	40	32	35	26	40	30	27	38	28	19	35	24	30	22	20	30	28	31	42	23	42	39	34
chr2_13417518	23	18	28	30	39	30	43	31	24	19	28	46	40	48	59	42	45	31	60	34	48	19	49	46	32	38	56	55	51	22	54	42	42	52	65	33	42	42	40	22	40	21	37	60	63	41	50	47	32
chr2_10444018	22	18	29	30	39	30	43	31	24	19	28	46	40	50	62	43	45	31	61	34	49	19	49	46	32	38	56	55	51	22	55	42	43	52	65	34	43	44	40	22	37	22	37	62	63	42	50	48	32
chr2_15844060	22	16	24	20	30	21	30	20	18	13	23	26	27	30	46	35	29	24	46	27	28	17	42	34	23	33	35	40	33	28	32	34	30	36	37	21	27	34	20	13	25	14	27	38	43	36	32	28	27
chr2_13482706	15	18	25	33	32	27	29	37	10	19	44	64	51	50	41	35	35	35	44	47	28	40	56	18	36	49	66	69	51	53	33	28	36	68	40	43	35	57	21	48	30	22	52	66	33	49	25	46	33
[truncated: 23,933 more rows]
[truncated: 134 more columns]
