# Supplementary material for: High-density genetic linkage map construction and cane cold hardiness QTL mapping for Vitis based on restriction site-associated DNA sequencing
Source: BMC Genomics. 2020 Jun 22;21:419. doi: 10.1186/s12864-020-06836-z (PMC7310074; doi:10.1186/s12864-020-06836-z)
Supplement: Supplementary file 5 — Additional file 5: Data S4. Marker number statistics of female, male and integrated map. [file 12864_2020_6836_MOESM5_ESM.xlsx]

## Sheet: female map
Marker name	Genetic distance
group	1
chr1_22800299	0
chr1_22792831	0
chr1_22955175	0
chr1_22969879	0
chr1_22792878	0
chr1_22803644	0
chr1_22737880	1.11736
chr1_22792624	1.11736
chr1_22792647	1.11736
chr1_22792790	1.11736
chr1_22641231	1.67293
chr1_22737404	1.67293
chr1_22696069	1.67293
chr1_22629104	2.22849
chr1_22629138	2.22849
chr1_22217907	2.78405
chr1_22218215	2.78405
chr1_22287524	2.78405
chr1_22336657	2.78405
chr1_22539021	2.78405
chr1_22217900	2.78405
chr1_22287538	2.78405
chr1_22287324	3.11664
chr1_21952649	3.33813
chr1_22218859	3.33813
chr1_22287267	3.33813
chr1_22287284	3.33813
chr1_21939224	3.33813
chr1_22218244	3.33813
chr1_22237001	3.33813
chr1_22237022	3.33813
chr1_22287278	3.33813
chr1_21952678	3.33813
chr1_21718519	3.33813
chr1_21938918	3.33813
chr1_22218234	3.33813
chr1_21952464	3.66238
chr1_21724097	3.89219
chr1_21657443	3.89219
chr1_21657498	3.89219
chr1_21483141	5.00956
chr1_21483253	5.00956
chr1_21347364	5.00956
chr1_21414619	5.00956
chr1_21414797	5.00956
chr1_21441719	5.00956
chr1_21483179	5.00956
chr1_21483216	5.00956
chr1_21483226	5.00956
chr1_21483237	5.00956
chr1_21483250	5.00956
chr1_21613840	5.56512
chr1_21656231	5.56512
chr1_21347272	7.06245
chr1_19764028	7.80271
chr1_20096475	7.80271
chr1_20096482	7.80271
chr1_20881143	7.80271
chr1_20903914	7.80271
chr1_20903948	7.80271
chr1_21110269	7.80271
chr1_21110274	7.80271
chr1_20822005	7.80271
chr1_19893524	7.80271
chr1_20000768	7.80271
chr1_20086511	7.80271
chr1_20096732	7.80271
chr1_20096771	7.80271
chr1_20700299	7.80271
chr1_20700305	7.80271
chr1_20700313	7.80271
chr1_20708296	7.80271
chr1_20822003	7.80271
chr1_20822235	7.80271
chr1_20881371	7.80271
chr1_20888997	7.80271
chr1_21136505	7.80271
chr1_21136567	7.80271
chr1_21136724	7.80271
chr1_21136803	7.80271
chr1_21264690	7.80271
chr1_20086500	7.80271
chr1_20096668	7.80271
chr1_20663660	7.80271
chr1_20821956	7.80271
chr1_21293741	7.80271
chr1_21315459	7.80271
chr1_21347265	7.80271
chr1_19888048	7.80271
chr1_19950090	7.80271
chr1_20776192	7.80271
chr1_19888045	8.35827
chr1_19950008	8.35827
chr1_19729867	9.47564
chr1_19736288	9.47564
chr1_19759619	9.47564
chr1_19700857	9.47564
chr1_19729855	9.47564
chr1_19729853	9.47564
chr1_19729900	9.47564
chr1_19700827	10.0927
chr1_19616688	10.5868
chr1_19602344	10.5868
chr1_19606836	10.5868
chr1_19634588	10.5868
chr1_19531084	11.7042
chr1_19583047	11.7042
chr1_19583090	11.7042
chr1_19583115	11.7042
chr1_19502023	11.8841
chr1_19374637	12.2584
chr1_18300773	12.2584
chr1_18300777	12.2584
chr1_18422258	12.2584
chr1_18635977	12.2584
chr1_18635999	12.2584
chr1_18636052	12.2584
chr1_18636202	12.2584
chr1_18799878	12.2584
chr1_18969474	12.2584
chr1_18969486	12.2584
chr1_19414188	12.2584
chr1_19428463	12.2584
chr1_19444011	12.2584
chr1_19460725	12.2584
chr1_19501993	12.2584
chr1_19501999	12.2584
chr1_19583125	12.2584
chr1_19602292	12.2584
chr1_18182160	12.2584
chr1_18422022	12.2584
chr1_18636000	12.2584
chr1_18636003	12.2584
chr1_18636004	12.2584
chr1_18636025	12.2584
chr1_18636032	12.2584
chr1_18636035	12.2584
chr1_18636068	12.2584
chr1_18636282	12.2584
chr1_18757187	12.2584
chr1_18799833	12.2584
chr1_18969427	12.2584
chr1_19443988	12.2584
chr1_19443991	12.2584
chr1_19460706	12.2584
chr1_19460730	12.2584
chr1_19489220	12.2584
chr1_19501992	12.2584
chr1_19602317	12.2584
chr1_18182098	12.814
chr1_17988110	13.3695
chr1_17988557	13.3695
chr1_17988561	13.3695
chr1_18155444	13.3695
chr1_17988501	13.3695
chr1_18017857	13.3695
chr1_18155498	13.3695
chr1_18093539	13.3695
chr1_18093558	13.9251
chr1_18093628	13.9251
chr1_18093557	13.9251
chr1_18111472	13.9251
chr1_17690135	15.6021
chr1_17690275	15.6048
chr1_17690350	15.6104
chr1_17690039	15.6104
chr1_17145527	15.6104
chr1_17145529	15.6104
chr1_17145543	15.6104
chr1_17179624	15.6104
chr1_17196761	15.6104
chr1_17205195	15.6104
chr1_17236699	15.6104
chr1_17242484	15.6104
chr1_17242488	15.6104
chr1_17242520	15.6104
chr1_17196753	15.6104
chr1_17205562	15.6104
chr1_17242509	15.6104
chr1_17242512	15.6104
chr1_17242514	15.6104
chr1_17690338	15.6104
chr1_17145513	15.6104
chr1_17537401	16.1659
chr1_17230755	16.1659
chr1_17236657	16.1659
chr1_17236664	16.1659
chr1_17537339	16.1659
chr1_16556304	16.7215
chr1_16556337	16.7215
chr1_16583767	16.7215
chr1_16798865	16.7215
chr1_16799261	16.7215
chr1_16890948	16.7215
chr1_16206470	16.9485
chr1_16364135	16.9485
chr1_16486946	17.2756
chr1_17145491	17.2756
chr1_16556254	17.2756
chr1_16486741	17.2756
chr1_16891207	17.2756
chr1_16905210	17.2756
chr1_16905232	17.2756
chr1_17145511	17.2756
chr1_16513577	17.2756
chr1_16513629	17.2756
chr1_15716935	18.3929
chr1_15950462	18.3929
chr1_15660387	18.3929
chr1_15796494	18.3929
chr1_15831287	18.3929
chr1_15660364	18.3929
chr1_16157045	18.3929
chr1_15660362	18.404
chr1_15214591	20.0781
chr1_15214633	20.0781
chr1_15214644	20.0781
chr1_15214665	20.0781
chr1_14218012	21.1955
chr1_13833475	21.1955
chr1_14003530	21.1955
chr1_14217819	21.1955
chr1_14218021	21.1955
chr1_14807497	21.1955
chr1_14807530	21.1955
chr1_14807766	21.1955
chr1_15015953	21.1955
chr1_14034789	21.1955
chr1_14034961	21.1955
chr1_14034999	21.1955
chr1_14162454	21.1955
chr1_14162623	21.1955
chr1_14162711	21.1955
chr1_14807732	21.1955
chr1_14807805	21.1955
chr1_14807816	21.751
chr1_14815745	21.751
chr1_14984373	21.7648
chr1_12228409	22.8681
chr1_12228421	22.8681
chr1_12228596	22.8681
chr1_13722884	22.8681
chr1_12361591	24.5536
chr1_12361633	24.5536
chr1_12361830	24.5536
chr1_12652404	24.5536
chr1_12169825	24.5536
chr1_12221726	24.5536
chr1_12361581	24.5536
chr1_12438814	24.5536
chr1_12170450	24.5536
chr1_11990796	25.1092
chr1_11990839	25.1092
chr1_12011272	25.1092
chr1_12082306	25.6648
chr1_12082602	25.6648
chr1_12123255	25.6648
chr1_12123295	25.6648
chr1_12137665	25.6648
chr1_11610962	26.7821
chr1_11610937	26.7821
chr1_11793625	26.7821
chr1_11583624	27.8995
chr1_11610806	27.8995
chr1_11455151	29.0168
chr1_11518421	29.0168
chr1_11337513	29.0168
chr1_11518487	29.5724
chr1_11518596	29.5724
chr1_11518631	29.5724
chr1_11518544	29.5724
chr1_11337434	31.258
chr1_11014745	31.258
chr1_11014749	31.258
chr1_11254458	31.258
chr1_11276167	31.258
chr1_11276196	31.258
chr1_10105750	31.8135
chr1_10105755	31.8135
chr1_9838881	31.8135
chr1_9838892	31.8135
chr1_9838958	31.8135
chr1_9919641	31.8135
chr1_10798575	31.8135
chr1_10831528	31.8135
chr1_10831538	31.8135
chr1_9919573	31.8135
chr1_9919597	31.8135
chr1_9919862	31.8135
chr1_10770474	31.8135
chr1_10831140	31.8135
chr1_10831530	31.8135
chr1_9336860	33.4991
chr1_9346810	33.4991
chr1_9353704	33.4991
chr1_9353707	33.4991
chr1_9396554	33.4991
chr1_9424992	33.4991
chr1_8486824	43.2266
chr1_8509490	43.2266
chr1_8252611	45.4869
chr1_8065152	45.4869
chr1_7869565	47.7472
chr1_7844057	48.4958
chr1_7844040	48.7118
chr1_7844051	48.7118
chr1_7844004	49.0972
chr1_7789560	50.5092
chr1_7348647	52.2234
chr1_7348605	52.2234
chr1_7740612	52.2234
chr1_7095528	52.7789
chr1_7231182	52.7789
chr1_7042422	53.1644
chr1_7042102	53.8906
chr1_7023974	54.0982
chr1_7024091	54.0982
chr1_6958142	54.4448
chr1_6870706	55.0003
chr1_6155214	56.6859
chr1_6117840	56.6859
chr1_6130771	56.6859
chr1_6810186	56.6859
chr1_6764742	57.2414
chr1_6764140	57.2414
chr1_6764362	57.2414
chr1_6764323	57.2414
chr1_6723852	57.797
chr1_6723916	57.797
chr1_6723904	57.797
chr1_6723865	57.797
chr1_5991777	58.6102
chr1_6076151	59.4683
chr1_6076144	59.4683
chr1_6076148	59.4683
chr1_6021922	60.0239
chr1_6068995	60.0239
chr1_6005520	60.0654
chr1_6005774	60.0654
chr1_6005775	60.0654
chr1_5941651	61.1375
chr1_5901132	61.1403
chr1_5901350	61.1403
chr1_5941625	61.1403
chr1_5882433	61.1403
chr1_5882434	61.1403
chr1_5882446	61.1403
chr1_5882458	61.1403
chr1_5882460	61.1403
chr1_5882463	61.1403
chr1_5882475	61.1403
chr1_5882663	61.1403
chr1_5917559	61.1403
chr1_5941661	61.1403
chr1_5952011	61.1403
chr1_5882428	61.6959
chr1_5864520	61.6959
chr1_6005589	61.6959
chr1_5842472	62.2514
chr1_5600217	62.807
chr1_5572824	62.807
chr1_5572858	62.807
chr1_5600213	62.807
chr1_5600229	62.807
chr1_5635003	62.807
chr1_5848941	62.807
chr1_5425743	63.9244
chr1_5410094	63.9244
chr1_5410100	63.9244
chr1_5425775	63.9244
chr1_5538096	64.4799
chr1_5600272	64.4799
chr1_5495578	64.4799
chr1_5537730	64.4799
chr1_5537742	64.4799
chr1_5537962	64.4799
chr1_5495316	64.4799
chr1_5506018	64.4799
chr1_5537707	64.4799
chr1_5537914	64.4799
chr1_5538003	64.4799
chr1_5538028	64.4799
chr1_5538079	64.4799
chr1_5538087	64.4799
chr1_5410081	64.4799
chr1_5410083	64.4799
chr1_5537942	65.0355
chr1_5268077	65.591
chr1_5410055	65.591
chr1_5268045	65.8625
chr1_5268076	65.8625
chr1_5249889	66.1451
chr1_5249934	66.1451
chr1_5268073	66.1451
chr1_5222206	66.1451
chr1_5249650	66.1451
chr1_5061344	67.2624
chr1_5061330	67.2624
chr1_5061343	67.2624
chr1_5180533	67.818
chr1_5180542	67.818
chr1_5180553	67.818
chr1_5180744	67.818
chr1_5180812	67.818
chr1_5090369	68.3735
chr1_5180536	68.3735
chr1_5180489	69.4909
chr1_5136785	69.4909
chr1_5180490	69.4909
chr1_5061325	70.6083
chr1_5019520	70.6083
chr1_5045056	70.6083
chr1_5045109	70.6083
chr1_5011136	70.6083
chr1_4945932	70.6083
chr1_5019527	70.6083
chr1_4945921	71.1638
chr1_4924225	72.2389
chr1_4918365	72.2803
chr1_4918382	72.2803
chr1_4924127	72.2803
chr1_4902354	72.2803
chr1_4669429	72.8359
chr1_4586156	72.8359
chr1_4616431	72.8359
chr1_4616690	72.8359
chr1_4571433	72.8359
chr1_4372185	73.3914
chr1_4472952	73.3914
chr1_4507473	73.947
chr1_4552332	73.947
chr1_4571307	73.947
chr1_4683629	75.0644
chr1_4616636	75.0644
chr1_4616649	75.0644
chr1_4616707	75.0644
chr1_4590613	75.0644
chr1_4506008	75.0644
chr1_4586432	75.0644
chr1_4669523	75.0644
chr1_4683865	75.0644
chr1_4706239	75.0644
chr1_4846942	75.0644
chr1_4902345	75.0644
chr1_4361594	75.0892
chr1_4334959	76.1812
chr1_4086407	76.7367
chr1_4086413	76.7367
chr1_4104061	76.7367
chr1_4246079	77.0999
chr1_4246131	77.2909
chr1_4104082	77.2909
chr1_4108681	77.2909
chr1_4108715	77.2909
chr1_4108727	77.2909
chr1_4248141	77.2909
chr1_4108680	77.2909
chr1_4147113	77.2909
chr1_4156281	77.2909
chr1_4246095	77.2909
chr1_4069214	77.8465
chr1_4069439	77.8465
chr1_4069489	77.8465
chr1_4069495	77.8465
chr1_3808367	77.8465
chr1_3808377	77.8465
chr1_3813192	77.8465
chr1_3813378	77.8465
chr1_3813400	77.8465
chr1_3875715	77.8465
chr1_4069202	77.8465
chr1_3808291	78.402
chr1_3808306	78.402
chr1_3808346	78.402
chr1_3876023	78.402
chr1_3888197	78.402
chr1_3893679	78.402
chr1_3893717	78.402
chr1_3893726	78.402
chr1_3898755	78.402
chr1_3898791	78.402
chr1_3898807	78.402
chr1_3942580	78.402
chr1_3942604	78.402
chr1_3963801	78.402
chr1_3964101	78.402
chr1_4000563	78.402
chr1_4000720	78.402
chr1_4020981	78.402
chr1_3875853	78.402
chr1_4069196	78.402
chr1_3808283	78.449
chr1_3708642	78.9571
chr1_3741504	78.9571
chr1_3758524	78.9571
chr1_3788179	78.9571
chr1_3708429	79.1231
chr1_3286035	79.5114
chr1_3286071	79.5114
chr1_3286087	79.5114
chr1_3286090	79.5114
chr1_3286106	79.5114
chr1_3375692	79.5114
chr1_3375771	79.5114
chr1_3375783	79.5114
chr1_3420461	79.5114
chr1_3420590	79.5114
chr1_3494518	79.5114
chr1_3572744	79.5114
chr1_3608247	79.5114
chr1_3638133	79.5114
chr1_3651215	79.5114
chr1_3651221	79.5114
chr1_3651254	79.5114
chr1_3651257	79.5114
chr1_3699763	79.5114
chr1_3699856	79.5114
chr1_3699881	79.5114
chr1_3700067	79.5114
chr1_3398931	79.5114
chr1_3399137	79.5114
chr1_3494490	79.5114
chr1_3494557	79.5114
chr1_3520714	79.5114
chr1_3638127	79.5114
chr1_3258356	80.0669
chr1_3270004	80.0669
chr1_3270082	80.0669
chr1_3232218	81.1843
chr1_3232225	81.1843
chr1_3242583	81.1843
chr1_3231985	81.1843
chr1_3232231	81.1843
chr1_2652952	81.7399
chr1_2664351	81.7399
chr1_2664368	81.7399
chr1_2664596	81.7399
chr1_3007759	81.7399
chr1_3007772	81.7399
chr1_3050991	81.7399
chr1_3051386	81.7399
chr1_3130060	81.7399
chr1_3130287	81.7399
chr1_3188995	81.7399
chr1_2835454	82.2954
chr1_2738018	82.2954
chr1_2828056	82.2954
chr1_2854866	82.2954
chr1_2996278	82.2954
chr1_2725502	82.2954
chr1_2744451	82.2954
chr1_2753609	82.2954
chr1_2753840	82.2954
chr1_2814966	82.2954
chr1_2970957	82.2954
chr1_3061830	82.851
chr1_3062096	82.851
chr1_3176892	82.851
chr1_2568986	82.851
chr1_2551469	82.851
chr1_2551542	82.851
chr1_2652976	82.851
chr1_2835441	82.851
chr1_2996314	82.851
chr1_3007777	82.851
chr1_3007857	82.851
chr1_3023060	82.851
chr1_3051343	82.851
chr1_3051344	82.851
chr1_3061868	82.851
chr1_3083724	82.851
chr1_3176633	82.851
chr1_3176879	82.851
chr1_3176909	82.851
chr1_2667542	82.851
chr1_2828062	82.851
chr1_2875798	82.851
chr1_2542638	83.4065
chr1_2551283	83.4065
chr1_2551313	83.4065
chr1_2514110	83.9621
chr1_2542605	83.9621
chr1_2542611	83.9621
chr1_2248435	85.0795
chr1_2284136	85.0795
chr1_2248424	85.0795
chr1_2291532	85.635
chr1_2291619	85.635
chr1_2291744	85.635
chr1_2291771	85.635
chr1_2316017	85.635
chr1_2316251	85.635
chr1_2476076	85.635
chr1_2476089	85.635
chr1_2480894	85.635
chr1_2057168	85.9009
chr1_2480924	86.189
chr1_1994309	86.189
chr1_1614179	86.7446
chr1_1614170	86.7446
chr1_1614195	86.7446
chr1_1613936	86.7446
chr1_1628146	86.7446
chr1_1547551	87.3002
chr1_1858210	87.3002
chr1_1613935	87.3002
chr1_1926785	87.3002
chr1_1485654	87.3002
chr1_1494549	87.3002
chr1_1613920	87.3002
chr1_1943569	87.3002
chr1_1952310	87.3002
chr1_1961422	87.3002
chr1_1961429	87.3002
chr1_1961436	87.3002
chr1_1994284	87.3002
chr1_1693878	87.3002
chr1_1693895	87.3002
chr1_1904942	87.3002
chr1_1584123	87.8557
chr1_1573146	87.8557
chr1_1583831	88.4113
chr1_1583899	88.4113
chr1_1583917	88.4113
chr1_1835330	88.4113
chr1_1806188	88.4113
chr1_1835353	88.4113
chr1_1835356	88.4113
chr1_1835357	88.4113
chr1_1857915	88.4113
chr1_1583844	88.4113
chr1_1583879	88.4113
chr1_1407464	88.9669
chr1_1433817	88.9669
chr1_1564674	88.9669
chr1_1768721	88.9669
chr1_1768754	88.9669
chr1_1768788	88.9669
chr1_1768789	88.9669
chr1_1769001	88.9669
chr1_1769008	88.9669
chr1_1806060	88.9669
chr1_1826297	88.9669
chr1_1558556	88.9669
chr1_1558570	88.9669
chr1_1751727	88.9669
chr1_1768764	88.9669
chr1_1768765	88.9669
chr1_1768964	88.9669
chr1_1835349	89.5224
chr1_1403821	89.5224
chr1_1403832	89.5224
chr1_1403837	89.5224
chr1_1564706	89.5224
chr1_1572516	89.5224
chr1_1572547	89.5224
chr1_1572918	89.5224
chr1_1572941	89.5224
chr1_1572948	89.5224
chr1_1584130	89.5224
chr1_1593434	89.5224
chr1_1628401	89.5224
chr1_1646030	89.5224
chr1_1883003	89.5224
chr1_1904969	89.5224
chr1_1904983	89.5224
chr1_1961379	89.5224
chr1_1968783	89.5224
chr1_1968815	89.5224
chr1_1994219	89.5224
chr1_1994246	89.5224
chr1_1994254	89.5224
chr1_1994265	89.5224
chr1_1994283	89.5224
chr1_1573107	89.5224
chr1_1256437	90.078
chr1_1256619	90.078
chr1_1316281	90.078
chr1_1317493	90.078
chr1_1317494	90.078
chr1_1291034	90.078
chr1_1403787	90.078
chr1_1256427	90.3772
chr1_1256631	90.3772
chr1_1256668	90.3772
chr1_1273955	90.3772
chr1_1285027	90.3772
chr1_1285042	90.3772
chr1_1243331	90.632
chr1_1092159	91.7494
chr1_1108870	91.7494
chr1_1121739	91.7494
chr1_994522	91.7494
chr1_994533	91.7494
chr1_1082899	91.7494
chr1_1121700	91.7494
chr1_1214207	91.7494
chr1_926531	92.3049
chr1_985091	92.3049
chr1_573885	92.3049
chr1_573884	92.3049
chr1_587825	92.3049
chr1_587846	92.3049
chr1_587862	92.3049
chr1_588019	92.3049
chr1_588030	92.3049
chr1_588068	92.3049
chr1_588096	92.3049
chr1_709635	92.3049
chr1_709640	92.3049
chr1_709680	92.3049
chr1_818252	92.3049
chr1_871911	92.3049
chr1_926585	92.3049
chr1_947931	92.3049
chr1_947934	92.3049
chr1_948175	92.3049
chr1_948195	92.3049
chr1_948213	92.3049
chr1_948215	92.3049
chr1_587787	92.3049
chr1_985034	92.3049
chr1_985065	92.3049
chr1_985138	92.3049
chr1_555058	92.5292
chr1_547635	92.859
chr1_554833	92.859
chr1_555021	92.859
chr1_547604	93.7903
chr1_427022	93.9729
chr1_427072	93.9729
chr1_547583	93.9729
chr1_416919	93.9729
chr1_462780	93.9729
chr1_416915	93.9729
chr1_435044	93.9729
chr1_547550	95.0903
chr1_416875	95.0903
chr1_547542	95.6459
chr1_269171	95.6459
chr1_313291	95.6459
chr1_313487	95.8701
chr1_307484	96.1999
chr1_313440	96.1999
chr1_269084	96.1999
chr1_307149	96.1999
chr1_479903	96.1999
chr1_482760	96.1999
chr1_495111	96.1999
chr1_520881	96.1999
chr1_11713	96.1999
chr1_25910	96.1999
chr1_313286	96.1999
chr1_482756	96.1999
chr1_482788	96.1999
chr1_495115	96.1999
chr1_495119	96.1999
chr1_523970	96.1999
chr1_523977	96.1999
chr1_523979	96.1999
chr1_524013	96.1999
chr1_479622	96.2193
chr1_479804	96.2193
chr1_254408	97.2999
chr1_250766	97.3137
chr1_250778	97.3165
chr1_144361	98.4339
chr1_118967	98.4339
chr1_118984	98.4339
chr1_144177	98.4339
chr1_144387	98.4339
chr1_144391	98.4339
chr1_175390	98.4339
chr1_34817	98.4339
chr1_193071	98.4339
group	2
chr2_176519	0
chr2_171192	0
chr2_171244	0
chr2_176482	0
chr2_163547	0
chr2_203559	1.68555
chr2_204018	1.98201
chr2_204022	2.23958
chr2_204039	2.23958
chr2_204118	2.23958
chr2_1535468	3.92513
chr2_999995	3.92513
chr2_474786	3.92513
chr2_474796	3.92513
chr2_482813	3.92513
chr2_589139	3.92513
chr2_595390	3.92513
chr2_595404	3.92513
chr2_871330	3.92513
chr2_922231	3.92513
chr2_989767	3.92513
chr2_1013140	3.92513
chr2_1013170	3.92513
chr2_1028931	3.92513
chr2_1405992	3.92513
chr2_1429797	3.92513
chr2_1447880	3.92513
chr2_1462067	3.92513
chr2_1468802	3.92513
chr2_1510724	3.92513
chr2_1535269	3.92513
chr2_1955596	3.92513
chr2_1955625	3.92513
chr2_843877	4.48069
chr2_1353006	5.58111
chr2_1353023	5.59769
chr2_1405789	5.90248
chr2_376102	6.15172
chr2_376139	6.15172
chr2_589423	6.15172
chr2_899816	6.15172
chr2_899865	6.15172
chr2_999969	6.15172
chr2_1231049	6.15172
chr2_1462054	6.15172
chr2_1469073	6.15172
chr2_1469081	6.15172
chr2_1469106	6.15172
chr2_1516320	6.15172
chr2_1673550	6.15172
chr2_1906595	6.15172
chr2_452364	6.15172
chr2_1231136	6.15172
chr2_1352993	6.15172
chr2_1353005	6.15172
chr2_1353022	6.15172
chr2_1405831	6.15172
chr2_559100	6.15172
chr2_843917	6.15172
chr2_1231138	6.15172
chr2_2124516	6.70728
chr2_2108926	6.70728
chr2_2096910	6.70728
chr2_2124599	7.26284
chr2_2166133	8.9484
chr2_2197085	10.0658
chr2_2197162	10.0658
chr2_2197531	10.0658
chr2_2206058	10.0658
chr2_2206111	10.0658
chr2_2285331	12.9074
chr2_2402490	12.9074
chr2_2559489	14.0248
chr2_2460149	14.0248
chr2_2460221	14.0248
chr2_2587760	14.0248
chr2_2596830	15.7104
chr2_2611875	15.7104
chr2_2713791	16.0402
chr2_2911598	16.2644
chr2_2919821	16.2644
chr2_2776041	16.2644
chr2_2753024	16.2644
chr2_2766650	16.2644
chr2_2890632	16.2644
chr2_2919860	16.2644
chr2_2920082	16.2644
chr2_2920085	16.2644
chr2_2920142	16.2644
chr2_2752861	16.2644
chr2_2890622	16.2644
chr2_2911375	16.2644
chr2_2830565	16.3225
chr2_2980677	17.3806
chr2_3046735	17.3806
chr2_2940255	17.3806
chr2_3046724	17.3806
chr2_3059611	17.3806
chr2_3059597	17.3806
chr2_3059620	17.3806
chr2_3217347	19.0661
chr2_3217372	19.0661
chr2_3217377	19.0661
chr2_3226794	19.0661
chr2_3227011	19.0661
chr2_3227021	19.0661
chr2_3227023	19.0661
chr2_3226835	19.0661
chr2_3275561	19.0661
chr2_3275792	19.0661
chr2_3217169	20.1835
chr2_3276228	21.0107
chr2_3398448	21.8548
chr2_3398375	21.8548
chr2_3398416	21.8548
chr2_3483311	21.8548
chr2_3591691	22.4104
chr2_3638452	22.4104
chr2_3726837	22.4104
chr2_3812378	22.4104
chr2_3812561	22.4104
chr2_3845645	22.4104
chr2_3812585	22.4104
chr2_3812616	22.4104
chr2_3931578	22.9659
chr2_3845704	22.9659
chr2_3902730	22.9659
chr2_3894268	22.9659
chr2_4137659	26.3959
chr2_4137701	26.9514
chr2_4188225	26.9514
chr2_4188233	26.9514
chr2_4137739	26.9514
chr2_4137742	26.9514
chr2_4226583	26.9514
chr2_4238061	26.9514
chr2_4207599	26.9514
chr2_4290504	27.507
chr2_4342881	27.507
chr2_4342945	27.507
chr2_4290519	27.507
chr2_4290553	27.507
chr2_4329843	27.507
chr2_4343183	28.0625
chr2_4343208	28.0625
chr2_4343195	28.0625
chr2_4343200	28.0625
chr2_4343236	28.0625
chr2_4431796	28.3896
chr2_4431952	28.3896
chr2_4500965	28.6166
chr2_4432223	28.6166
chr2_4500628	28.6166
chr2_4432176	28.6166
chr2_4432227	28.6166
chr2_4432228	28.6166
chr2_4441630	28.6166
chr2_4441693	28.6166
chr2_4500618	28.6166
chr2_4500910	28.6166
chr2_4500993	30.3022
chr2_4500998	30.3022
chr2_4509455	30.3022
chr2_4572819	30.3022
chr2_4831805	30.3022
chr2_5295415	30.3022
chr2_4572834	30.3022
chr2_4749834	30.3022
chr2_5175814	30.3022
chr2_5175879	30.3022
chr2_5295491	30.3022
chr2_5376535	30.3022
chr2_5558999	30.3022
chr2_6031257	35.5395
chr2_6093637	35.5395
chr2_6104392	35.5395
chr2_6107206	35.5395
chr2_6031241	35.5395
chr2_6031251	35.5395
chr2_6031253	35.5395
chr2_6093620	35.5395
chr2_6099725	35.5395
chr2_6099804	35.5395
chr2_6107272	36.6569
chr2_6107290	37.2124
chr2_6276401	38.3298
chr2_6291188	38.3298
chr2_6291226	38.3298
chr2_6291269	38.3298
chr2_6475211	38.3298
chr2_6510844	38.3298
chr2_6291224	38.3298
chr2_6291260	38.3298
chr2_6311641	38.3298
chr2_6382195	38.3298
chr2_6409365	38.3298
chr2_6415057	38.3298
chr2_6415197	38.3298
chr2_6475160	38.3298
chr2_6475162	38.3298
chr2_6510931	38.8854
chr2_6511288	38.8854
chr2_6514565	39.2708
chr2_6514573	39.9971
chr2_6514579	39.9971
chr2_6714211	39.9971
chr2_7386878	44.0222
chr2_7408787	44.0222
chr2_7427024	44.0222
chr2_7427081	44.0222
chr2_7631871	45.7078
chr2_7632079	45.7078
chr2_7632108	45.7078
chr2_7705537	45.7078
chr2_7875769	45.7078
chr2_7876033	45.7078
chr2_7626627	45.7078
chr2_7632123	45.7078
chr2_7888587	47.3933
chr2_7888775	47.3933
chr2_7888815	47.3933
chr2_7908444	47.9489
chr2_7908612	47.9489
chr2_8184008	47.9986
chr2_8359150	48.5626
chr2_8764869	52.5249
chr2_8764886	52.5249
chr2_8764951	52.5249
chr2_8632628	52.8464
chr2_8632640	53.079
chr2_8632305	53.079
chr2_8632309	53.079
chr2_8632237	53.079
chr2_8632257	53.079
chr2_9054097	53.6345
chr2_9125100	53.6345
chr2_9410753	53.6345
chr2_8855666	53.6345
chr2_9410598	53.6345
chr2_9958860	54.1901
chr2_8843233	54.1901
chr2_8843247	54.1901
chr2_8843280	54.1901
chr2_8850877	54.1901
chr2_8855409	54.1901
chr2_9629775	54.1901
chr2_9629801	54.1901
chr2_9629846	54.1901
chr2_9629869	54.1901
chr2_9670785	54.1901
chr2_9733675	54.1901
chr2_9733766	54.1901
chr2_9958862	54.1901
chr2_9969695	54.1901
chr2_10029534	54.1901
chr2_10045296	54.7456
chr2_10038805	54.7456
chr2_10068282	54.7456
chr2_10068283	54.7456
chr2_10068294	54.7456
chr2_10068296	54.7456
chr2_10068280	54.7456
chr2_10029588	54.7456
chr2_9958896	55.3012
chr2_9958830	55.3012
chr2_9958861	55.3012
chr2_9969917	55.3012
chr2_10783635	55.3012
chr2_10830902	55.3012
chr2_10029494	55.5893
chr2_10598548	55.8552
chr2_10598765	55.8552
chr2_10719408	55.8552
chr2_10489762	55.8552
chr2_10598534	55.8552
chr2_10598537	55.8552
chr2_10598544	55.8552
chr2_10598556	55.8552
chr2_10598581	55.8552
chr2_10606884	55.8552
chr2_10776700	55.8552
chr2_10783604	55.8552
chr2_10068320	56.4108
chr2_10074486	56.4108
chr2_10159535	56.4108
chr2_10196229	56.4108
chr2_10196231	56.4108
chr2_10444018	56.4108
chr2_10479524	56.4108
chr2_10068343	56.4108
chr2_10489719	56.4108
chr2_10479519	56.4108
chr2_10045299	56.4108
chr2_10045358	56.4108
chr2_10029560	56.4108
chr2_10952143	57.5282
chr2_10831165	57.5282
chr2_10952119	57.5282
chr2_11725859	58.0837
chr2_12620458	58.0837
chr2_12620482	58.0837
chr2_12625109	58.0837
chr2_13063403	58.0837
chr2_13279553	58.0837
chr2_13279601	58.0837
chr2_13482706	58.0837
chr2_12690520	58.0837
chr2_12758315	58.0837
chr2_13060416	58.0837
chr2_13063313	58.0837
chr2_13063314	58.0837
chr2_13063383	58.0837
chr2_13063615	58.0837
chr2_13279557	58.0837
chr2_13279638	58.0837
chr2_13482756	58.0837
chr2_13528640	58.0837
chr2_13731572	59.2011
chr2_13528708	59.2011
chr2_13731599	59.2011
chr2_13731604	59.3145
chr2_13772242	59.5887
chr2_13779394	59.7547
chr2_13772243	59.7547
chr2_13772303	59.7547
chr2_14033930	60.3103
chr2_14033935	60.3103
chr2_14072430	60.8658
chr2_14072444	60.8658
chr2_14837373	61.9832
chr2_14811949	61.9832
chr2_14444555	61.9832
chr2_14444573	61.9832
chr2_14626157	61.9832
chr2_14837360	61.9832
chr2_14811891	61.9832
chr2_14811897	61.9832
chr2_14811924	62.3353
chr2_14811932	62.5373
chr2_14811942	62.5373
chr2_15183882	62.8672
chr2_15187420	63.0914
chr2_15285449	63.647
chr2_15285568	63.647
chr2_15323288	63.647
chr2_15323525	63.647
chr2_15451010	63.647
chr2_15720745	63.647
chr2_15834109	63.647
chr2_15834184	63.647
chr2_16054765	63.647
chr2_16055060	63.647
chr2_16055491	63.647
chr2_16055522	63.647
chr2_15329325	63.647
chr2_15395181	63.647
chr2_15832786	63.647
chr2_15833015	63.647
chr2_15834091	63.647
chr2_15834154	63.647
chr2_15834188	63.647
chr2_16131954	63.647
chr2_16131971	63.647
chr2_16131994	63.647
chr2_16132038	63.647
chr2_16132042	63.647
chr2_16132048	63.647
chr2_16132050	63.647
chr2_16134326	64.2025
chr2_16188953	64.2025
chr2_16134557	64.2025
chr2_16132268	64.2025
chr2_16134342	64.2025
chr2_16134349	64.2025
chr2_16134550	64.2025
chr2_16267604	65.3199
chr2_16574349	66.4373
chr2_16798014	66.4373
chr2_16803531	66.4373
chr2_16656533	66.4373
chr2_16680104	66.4373
chr2_16797949	66.4373
chr2_16797954	66.4373
chr2_16797967	66.4373
chr2_16866212	66.4373
chr2_16574359	66.7309
chr2_17363032	66.9913
chr2_16858889	66.9913
chr2_16866222	66.9913
chr2_16574398	66.9913
chr2_16574407	66.9913
chr2_16574411	66.9913
chr2_16872308	66.9913
chr2_16882371	66.9913
chr2_16882387	66.9913
chr2_16924900	66.9913
chr2_16924928	66.9913
chr2_17268761	66.9913
chr2_17292622	66.9913
chr2_17373076	66.9913
chr2_16574373	66.9913
chr2_17362933	66.9913
chr2_17583939	66.9913
chr2_17740649	67.3489
chr2_16574358	67.5454
chr2_16798017	67.5454
chr2_16818485	67.5454
chr2_17898013	68.101
chr2_17944942	68.101
chr2_17944950	68.101
chr2_18055580	68.101
chr2_18055593	68.101
chr2_18055601	68.101
chr2_18098786	68.101
chr2_18098925	68.101
chr2_18157014	68.101
chr2_17798856	68.101
chr2_17798868	68.101
chr2_17945137	68.101
chr2_18149500	68.101
chr2_18314803	68.1507
chr2_18222070	68.5112
chr2_18351107	68.655
chr2_18715123	69.2106
chr2_18715116	69.2106
chr2_18778200	69.2106
chr2_18727483	69.2106
chr2_18727488	69.2106
chr2_18727503	69.2106
chr2_18715114	69.2106
chr2_18715115	69.2106
chr2_18774762	69.7661
chr2_18727476	69.7661
chr2_18727601	69.7661
chr2_18727618	69.7661
chr2_18774713	69.7661
chr2_18432910	70.8835
chr2_18432932	70.8835
chr2_18421256	70.8835
group	3
chr3_19289104	0
chr3_19265900	0
chr3_19266014	0
chr3_19320531	0
chr3_19284107	0
chr3_19284116	0
chr3_19266022	0
chr3_19223110	0.555561
chr3_19223309	0.555561
chr3_19266024	0.555561
chr3_18732596	1.11112
chr3_18453037	1.11112
chr3_18569593	1.11112
chr3_17975328	1.11112
chr3_18569640	1.11112
chr3_15518171	1.11112
chr3_15518198	1.52721
chr3_18732603	1.64337
chr3_19223089	1.66547
chr3_17573151	1.66547
chr3_15548591	1.66547
chr3_16781928	1.66547
chr3_16781944	1.66547
chr3_16837767	1.66547
chr3_17478323	1.66547
chr3_17543225	1.66547
chr3_18933083	1.66547
chr3_19036596	1.66547
chr3_16052380	1.66547
chr3_16158859	1.66547
chr3_16782078	1.66547
chr3_16782086	1.66547
chr3_16782089	1.66547
chr3_16782106	1.66547
chr3_16782135	1.66547
chr3_16782143	1.66547
chr3_16782144	1.66547
chr3_16837674	1.66547
chr3_16837680	1.66547
chr3_16837688	1.66547
chr3_16837707	1.66547
chr3_16893771	1.66547
chr3_17178919	1.66547
chr3_17178950	1.66547
chr3_17369186	1.66547
chr3_17460945	1.66547
chr3_17460980	1.66547
chr3_17460988	1.66547
chr3_17478375	1.66547
chr3_18732880	1.66547
chr3_19185606	1.66547
chr3_19194862	1.66547
chr3_19200653	1.66547
chr3_19201030	1.66547
chr3_15371614	2.22104
chr3_13832534	2.7766
chr3_14851671	2.7766
chr3_14928627	2.7766
chr3_14928629	2.7766
chr3_14928692	2.7766
chr3_14928699	2.7766
chr3_15276580	2.7766
chr3_13832241	2.7766
chr3_13832535	2.7766
chr3_14632403	2.7766
chr3_14778753	2.7766
chr3_14928664	2.7766
chr3_15276593	2.7766
chr3_15276627	2.7766
chr3_15276633	2.7766
chr3_15371311	2.7766
chr3_15371325	2.7766
chr3_15371381	2.7766
chr3_15371608	2.7766
chr3_13715296	3.89396
chr3_13715670	3.89396
chr3_13776754	3.89396
chr3_13715221	3.89396
chr3_13715714	3.89396
chr3_13540322	4.44952
chr3_11781584	5.00508
chr3_12279825	5.00508
chr3_12279874	5.00508
chr3_12280006	5.00508
chr3_12280016	5.00508
chr3_12280052	5.00508
chr3_12280064	5.00508
chr3_13540278	5.00508
chr3_12333942	5.00508
chr3_12774123	5.28487
chr3_13169704	5.28487
chr3_13169432	5.5591
chr3_13169440	5.5591
chr3_13169643	5.5591
chr3_11724201	5.5591
chr3_13169417	5.5591
chr3_11724116	6.11466
chr3_11690555	6.11466
chr3_11690556	6.11466
chr3_11673278	6.11466
chr3_11700676	6.11466
chr3_11666977	6.11466
chr3_11667013	6.11466
chr3_11684337	6.11466
chr3_11724197	6.11466
chr3_11426731	6.11466
chr3_10768457	7.23203
chr3_11217588	7.23203
chr3_11412128	7.23203
chr3_10224071	7.23203
chr3_10224101	7.23203
chr3_10768456	7.23203
chr3_10768460	7.23203
chr3_10768461	7.23203
chr3_10768471	7.23203
chr3_10768475	7.23203
chr3_10768510	7.23203
chr3_10783714	7.23203
chr3_10787660	7.23203
chr3_10788154	7.23203
chr3_10805275	7.23203
chr3_11412095	7.23203
chr3_11416681	7.23203
chr3_10159405	7.78759
chr3_9992527	7.78759
chr3_10224012	7.78759
chr3_10029381	7.78759
chr3_9983933	7.92313
chr3_9794781	8.34201
chr3_9794829	8.34201
chr3_9794833	8.34201
chr3_9963003	8.34201
chr3_9963209	8.34201
chr3_9579881	9.16645
chr3_9579548	10.0134
chr3_9395818	10.0134
chr3_9395841	10.0134
chr3_9395842	10.0134
chr3_9395862	10.0134
chr3_9538795	10.0134
chr3_9347245	10.5689
chr3_9347260	10.5689
chr3_9347269	10.5689
chr3_9347508	10.5689
chr3_9347519	10.5689
chr3_9340507	10.5689
chr3_9340412	12.2545
chr3_8908949	12.2545
chr3_8908959	12.2545
chr3_8908975	12.2545
chr3_9040711	12.2545
chr3_9040729	12.2545
chr3_9040919	12.2545
chr3_9040936	12.2545
chr3_9156790	12.2545
chr3_9040713	12.2545
chr3_9124297	12.2545
chr3_9310959	12.2545
chr3_9340247	12.2545
chr3_8553469	13.3718
chr3_8804590	13.3718
chr3_8806026	13.3718
chr3_8586053	13.3718
chr3_8808184	13.3939
chr3_8872564	13.9272
chr3_8528505	14.4827
chr3_8528510	14.4827
chr3_8427973	14.4827
chr3_8528513	14.4827
chr3_8532809	14.4827
chr3_8532865	14.4827
chr3_8348243	14.6404
chr3_8347996	15.037
chr3_8348019	15.037
chr3_8348190	15.037
chr3_8348195	15.037
chr3_8299389	16.5543
chr3_8299382	17.2273
chr3_7988369	17.2743
chr3_7881800	17.2743
chr3_7988380	17.2743
chr3_8280008	17.2743
chr3_7621563	17.8299
chr3_7621762	17.8299
chr3_7621547	17.8299
chr3_7621524	18.1708
chr3_7426839	18.384
chr3_7442854	18.384
chr3_7443027	18.384
chr3_7443081	18.384
chr3_7443088	18.384
chr3_7520852	18.384
chr3_7520907	18.384
chr3_7530489	18.384
chr3_7426841	18.384
chr3_7428418	18.384
chr3_7442842	18.384
chr3_7475979	18.384
chr3_7520859	18.384
chr3_7521159	18.384
chr3_7530488	18.384
chr3_7539757	18.384
chr3_7552663	18.384
chr3_7621468	18.384
chr3_7621469	18.384
chr3_7426816	18.6915
chr3_7426819	18.6915
chr3_7426637	18.938
chr3_7339687	19.2595
chr3_7339666	19.492
chr3_7192929	20.0476
chr3_7074188	21.165
chr3_7039542	21.165
chr3_7039549	21.165
chr3_7039767	21.165
chr3_7074146	21.165
chr3_6849774	22.2823
chr3_6849785	22.2823
chr3_6804881	22.2823
chr3_6849757	22.2823
chr3_6849746	23.3997
chr3_6804819	23.3997
chr3_6685419	23.3997
chr3_6634389	24.5171
chr3_6648204	24.5171
chr3_6648243	24.5171
chr3_6648698	24.5171
chr3_6648444	24.5171
chr3_6578364	24.5171
chr3_6648527	24.5171
chr3_6648848	25.0726
chr3_6572617	25.0726
chr3_6508083	26.19
chr3_6492018	27.8755
chr3_6492013	27.8755
chr3_6492014	27.8755
chr3_6339287	28.4311
chr3_6406666	28.4311
chr3_6359227	28.4311
chr3_6339232	28.4311
chr3_6359470	28.4311
chr3_6359818	28.4311
chr3_6359855	28.4311
chr3_6406635	28.4311
chr3_6217647	28.9867
chr3_6217616	28.9867
chr3_6106654	37.308
chr3_4999689	37.9334
chr3_5061388	37.9334
chr3_5090422	37.9334
chr3_5314433	37.9334
chr3_5321775	37.9334
chr3_5964711	37.9334
chr3_5964727	37.9334
chr3_5964733	37.9334
chr3_5964750	37.9334
chr3_5964774	37.9334
chr3_5964783	37.9334
chr3_6034338	37.9334
chr3_6059268	37.9334
chr3_5281714	37.9334
chr3_4820243	37.9334
chr3_4929611	37.9334
chr3_5086084	37.9334
chr3_5273187	37.9334
chr3_5964802	37.9334
chr3_4820030	37.9334
chr3_5161046	38.489
chr3_5803963	38.489
chr3_4862165	38.489
chr3_5273186	38.489
chr3_5273210	38.489
chr3_5200743	38.489
chr3_5200767	38.489
chr3_5415348	38.489
chr3_5815052	38.489
chr3_5207392	38.489
chr3_5415372	39.0446
chr3_5803924	39.0446
chr3_4820002	39.0446
chr3_4819995	40.1619
chr3_4614581	40.1619
chr3_4453613	41.8475
chr3_4358631	41.8475
chr3_4360766	41.8475
chr3_4478305	41.8475
chr3_4484316	41.8475
chr3_4614561	41.8475
chr3_4360964	41.8475
chr3_4360769	41.8475
chr3_4593517	41.8475
chr3_4593931	41.8475
chr3_4349203	41.8475
chr3_4349370	41.8475
chr3_4351065	41.8475
chr3_4358569	41.8475
chr3_4478270	41.8475
chr3_4478278	41.8475
chr3_4593565	41.8475
chr3_4607914	41.8475
chr3_4235414	41.8475
chr3_4048439	42.403
chr3_4048443	42.403
chr3_4045366	42.403
chr3_4048457	42.403
chr3_4048464	42.403
chr3_4045351	42.7774
chr3_4045294	42.9572
chr3_4045326	42.9572
chr3_3933619	43.5128
chr3_3675928	44.0684
chr3_3769653	44.0684
chr3_3794929	44.0684
chr3_3843122	44.0684
chr3_3843143	44.0684
chr3_3843147	44.0684
chr3_3886811	44.0684
chr3_3886837	44.0684
chr3_3926530	44.0684
chr3_3667563	44.0684
chr3_3675916	44.0684
chr3_3675941	44.0684
chr3_3769710	44.0684
chr3_3887000	44.6239
chr3_3887216	44.6239
chr3_3667258	45.1795
chr3_3843172	45.1795
chr3_3848860	45.1795
chr3_3843137	45.1795
chr3_3886846	45.1795
chr3_3915720	45.1795
chr3_3659316	47.4398
chr3_3659354	47.4398
chr3_3490067	47.9953
chr3_3490329	47.9953
chr3_3614444	47.9953
chr3_3489968	47.9953
chr3_3243155	49.6809
chr3_3423353	49.6809
chr3_3460420	49.6809
chr3_3308342	49.6809
chr3_3308372	49.6809
chr3_3377789	49.6809
chr3_3394872	49.6809
chr3_3394926	49.6809
chr3_3225395	50.2364
chr3_3101185	50.792
chr3_3101444	50.792
chr3_3080244	51.3476
chr3_3089837	51.3476
chr3_3089611	51.3863
chr3_3037723	52.4641
chr3_3037731	52.4641
chr3_3025601	52.4668
chr3_2972300	55.3056
chr3_3012156	55.3056
chr3_2759355	55.3056
chr3_2759569	55.3056
chr3_2759575	55.3056
chr3_2759612	55.3056
chr3_2926217	55.3056
chr3_2759593	55.3056
chr3_2790754	55.3056
chr3_2731097	55.5632
chr3_2731120	55.5632
chr3_2659840	55.8596
chr3_2670550	55.8596
chr3_2675486	55.8596
chr3_2675605	55.8596
chr3_2708058	55.8596
chr3_2715664	55.8596
chr3_2667879	55.8596
chr3_2667894	55.8596
chr3_2670517	55.8596
chr3_2675537	55.8596
chr3_2675547	55.8596
chr3_2707806	55.8596
chr3_2708033	55.8596
chr3_2715661	55.8596
chr3_2726020	55.8596
chr3_2659794	56.4152
chr3_2634242	56.4152
chr3_2634347	56.4152
chr3_2638739	56.4152
chr3_2638760	56.4152
chr3_2659789	56.4152
chr3_2588860	56.9037
chr3_2589119	56.9701
chr3_2589134	56.9701
chr3_2014549	58.0875
chr3_2129207	58.0875
chr3_2036537	58.0875
chr3_2068800	58.0875
chr3_2206519	58.0875
chr3_2305693	58.0875
chr3_1937460	58.0875
chr3_1659169	63.3248
chr3_1723916	63.3248
chr3_1640201	63.8804
chr3_1632083	64.4359
chr3_1631812	64.4359
chr3_1397826	66.1215
chr3_1397833	66.1215
chr3_1471721	66.3624
chr3_1548825	66.6755
chr3_1288373	67.7929
chr3_1280789	67.7929
chr3_1288335	67.7929
chr3_1288355	67.7929
chr3_1306260	67.7929
chr3_1306311	67.7929
chr3_1246799	68.0227
chr3_1246777	68.3469
chr3_1241113	68.3469
chr3_1241010	71.7769
chr3_1240841	71.7769
chr3_1094250	72.8942
chr3_1094225	72.8942
chr3_901970	74.5798
chr3_904455	74.5798
chr3_967705	74.5798
chr3_972935	74.5798
chr3_864927	75.1353
chr3_873518	75.1353
chr3_891025	75.1353
chr3_896333	75.1353
chr3_871078	75.1353
chr3_896084	75.1353
chr3_873452	75.1353
chr3_864919	75.8952
chr3_754984	76.2473
chr3_755006	76.2473
chr3_755231	76.2473
chr3_856228	76.2473
chr3_856274	76.2473
chr3_856441	76.2473
chr3_864529	76.2473
chr3_864640	76.2473
chr3_864903	76.2473
chr3_864892	76.8029
chr3_864891	76.8029
chr3_864895	76.8029
chr3_864889	76.8029
chr3_864899	76.8029
chr3_752572	77.3584
chr3_856105	77.3584
chr3_859199	77.3584
chr3_859260	77.3584
chr3_859261	77.3584
chr3_859489	77.3584
chr3_864530	77.3584
chr3_864554	77.3584
chr3_864688	77.3584
chr3_864885	77.3584
chr3_864711	77.5355
chr3_864857	77.9126
chr3_864873	77.9209
chr3_593862	79.027
chr3_593957	79.0298
chr3_475095	79.0298
chr3_475096	79.0298
chr3_475112	79.0298
chr3_475118	79.0298
chr3_3267	81.29
chr3_3377	81.29
chr3_20637	81.29
group	4
chr4_23819947	0
chr4_23842523	0
chr4_23842615	0
chr4_23819945	0.388244
chr4_23709795	0.554265
chr4_23755052	0.554265
chr4_23761050	0.554265
chr4_23812024	0.554265
chr4_23819931	0.554265
chr4_23819932	0.554265
chr4_23677005	0.570842
chr4_23557289	1.10965
chr4_23612729	1.10965
chr4_23612733	1.10965
chr4_23612773	1.10965
chr4_23631331	1.10965
chr4_23670690	1.10965
chr4_23676737	1.10965
chr4_23597176	1.10965
chr4_23597178	1.10965
chr4_23597180	1.10965
chr4_23597187	1.10965
chr4_23612838	1.10965
chr4_23631338	1.10965
chr4_23631626	1.10965
chr4_23508392	2.22701
chr4_23508439	2.22701
chr4_23508457	2.22701
chr4_23508458	2.22701
chr4_23473252	2.22701
chr4_23508482	2.22701
chr4_23260618	2.78257
chr4_23269259	2.78257
chr4_23269333	2.78257
chr4_23280513	2.78257
chr4_23280525	2.78257
chr4_23280723	2.78257
chr4_23280728	2.78257
chr4_23011869	3.33813
chr4_22976168	3.33813
chr4_22818110	3.33813
chr4_22818116	3.33813
chr4_22818306	3.33813
chr4_22818319	3.33813
chr4_22823306	3.33813
chr4_22842017	3.33813
chr4_22854877	3.33813
chr4_22899873	3.33813
chr4_22899933	3.33813
chr4_22905373	3.33813
chr4_22943974	3.33813
chr4_22943975	3.33813
chr4_22963469	3.33813
chr4_23011881	3.33813
chr4_23011885	3.33813
chr4_23068587	3.33813
chr4_23099457	3.33813
chr4_23099476	3.33813
chr4_23099500	3.33813
chr4_22905585	3.33813
chr4_23011889	3.33813
chr4_23068456	3.33813
chr4_23068473	3.33813
chr4_23068645	3.33813
chr4_23099715	3.53743
chr4_23099642	3.71731
chr4_23152001	3.89164
chr4_23222348	3.89164
chr4_23222492	3.89164
chr4_23285485	3.89164
chr4_23285569	3.89164
chr4_23296395	4.4472
chr4_23407563	4.4472
chr4_23296198	4.4472
chr4_23316265	4.4472
chr4_23285531	4.4472
chr4_23285574	4.4472
chr4_23349534	4.4472
chr4_23349640	4.4472
chr4_23444519	4.4472
chr4_22792519	5.00277
chr4_22715792	5.55833
chr4_22715860	5.55833
chr4_22715867	5.55833
chr4_22715989	5.55833
chr4_22764931	5.55833
chr4_22764932	5.55833
chr4_22765092	5.55833
chr4_22765279	5.55833
chr4_22765284	5.55833
chr4_22765482	5.55833
chr4_22765494	5.55833
chr4_22780217	5.55833
chr4_22786600	5.55833
chr4_22704518	6.11389
chr4_22704586	6.11389
chr4_22553652	6.11389
chr4_22553702	6.11389
chr4_22553721	6.11389
chr4_22553742	6.11389
chr4_22704494	6.11389
chr4_22704576	6.11389
chr4_22704332	6.30763
chr4_22677093	6.66805
chr4_22677139	6.66805
chr4_22691089	6.66805
chr4_22691187	6.66805
chr4_22704294	6.66805
chr4_22676947	7.22361
chr4_22635739	7.22361
chr4_22587209	7.22361
chr4_22577251	7.22361
chr4_22676879	7.22361
chr4_22676893	7.22361
chr4_22563713	7.77917
chr4_22563727	7.77917
chr4_22563735	7.77917
chr4_22034415	8.33473
chr4_22034172	8.89029
chr4_22034368	8.89029
chr4_22061028	9.44585
chr4_22103194	9.44585
chr4_22553446	9.44585
chr4_22553458	9.44585
chr4_22553640	9.44585
chr4_22034407	9.44585
chr4_22103166	9.44585
chr4_22422170	9.95395
chr4_22422226	9.95395
chr4_22360509	10.0009
chr4_22403625	10.0009
chr4_22403666	10.0009
chr4_22413130	10.0009
chr4_22553647	10.0009
chr4_22360526	10.0009
chr4_22413352	10.0009
chr4_22360441	10.5565
chr4_22160246	11.1121
chr4_22117128	11.1121
chr4_22117206	11.1121
chr4_22143375	11.1121
chr4_22143390	11.1121
chr4_22228768	11.1121
chr4_22228774	11.1121
chr4_22228780	11.3557
chr4_22249783	11.6661
chr4_22249967	12.2217
chr4_22278163	12.2217
chr4_22278142	12.2217
chr4_21762386	12.7772
chr4_21797195	12.7772
chr4_21843931	12.7772
chr4_21843938	12.7772
chr4_21865853	12.7772
chr4_22000296	12.7772
chr4_21762593	12.7772
chr4_21843714	12.7772
chr4_21865945	12.7772
chr4_21272291	13.3328
chr4_21104337	13.3328
chr4_21287698	13.3328
chr4_21610174	13.3328
chr4_21610327	13.3328
chr4_21019371	13.3328
chr4_21019380	13.3328
chr4_21019419	13.3328
chr4_21019421	13.3328
chr4_21019428	13.3328
chr4_21104058	13.3328
chr4_21104078	13.3328
chr4_21272226	13.3328
chr4_21287645	13.3328
chr4_21287684	13.3328
chr4_21287703	13.3328
chr4_21295994	13.3328
chr4_21296180	13.3328
chr4_21297427	13.3328
chr4_21372113	13.3328
chr4_21374519	13.3328
chr4_21374554	13.3328
chr4_21374768	13.3328
chr4_21374771	13.3328
chr4_21427427	13.3328
chr4_21427429	13.3328
chr4_21610089	13.3328
chr4_21610092	13.3328
chr4_21610100	13.3328
chr4_21610103	13.3328
chr4_21610110	13.3328
chr4_21610111	13.3328
chr4_21610118	13.3328
chr4_21610131	13.3328
chr4_21610138	13.3328
chr4_21610147	13.3328
chr4_21610167	13.3328
chr4_21610173	13.3328
chr4_21610277	13.3328
chr4_21610332	13.3328
chr4_21610351	13.3328
chr4_21610354	13.3328
chr4_21610366	13.3328
chr4_21610371	13.3328
chr4_21610381	13.3328
chr4_21610385	13.3328
chr4_21673427	13.3328
chr4_21673460	13.3328
chr4_21696485	13.3328
chr4_21703768	13.3328
chr4_21941669	13.3328
chr4_21960769	13.3328
chr4_20851963	13.8883
chr4_20852013	13.8883
chr4_20752856	13.8883
chr4_20752877	13.8883
chr4_20752879	13.8883
chr4_20752819	13.8883
chr4_20630633	14.4439
chr4_20633000	14.4439
chr4_20633027	14.4439
chr4_20330452	14.9995
chr4_20330643	14.9995
chr4_20531556	14.9995
chr4_20566700	14.9995
chr4_20576960	14.9995
chr4_20577034	14.9995
chr4_20630620	14.9995
chr4_20330852	14.9995
chr4_20345419	14.9995
chr4_20593474	14.9995
chr4_20593539	14.9995
chr4_20617692	14.9995
chr4_20617693	14.9995
chr4_20617898	14.9995
chr4_20630632	14.9995
chr4_20292318	15.555
chr4_20292349	15.555
chr4_20269906	15.555
chr4_20018443	16.1106
chr4_20026391	16.1106
chr4_20026392	16.1106
chr4_20091919	16.1106
chr4_20252147	16.1106
chr4_20252148	16.1106
chr4_20252173	16.1106
chr4_20269838	16.1106
chr4_20269852	16.1106
chr4_20269899	16.1106
chr4_19930106	16.1106
chr4_20091907	16.1106
chr4_20091920	16.1106
chr4_20096282	16.1106
chr4_20096315	16.1106
chr4_20141955	16.1106
chr4_20149913	16.1106
chr4_20269862	16.1106
chr4_20269869	16.1106
chr4_19930094	16.1106
chr4_19904899	17.228
chr4_19912269	17.228
chr4_19930078	17.228
chr4_19904904	17.228
chr4_19904938	17.228
chr4_19924553	17.228
chr4_19904485	18.3453
chr4_19895048	18.3453
chr4_19888721	18.9009
chr4_19781534	18.9009
chr4_19865036	18.9009
chr4_19865088	18.9009
chr4_19875466	18.9009
chr4_19875539	18.9009
chr4_19803412	18.9009
chr4_19824697	18.9009
chr4_19824725	18.9009
chr4_19774913	19.2085
chr4_19442419	19.4549
chr4_19774754	19.4549
chr4_19493654	19.4549
chr4_19544429	19.4549
chr4_19589494	19.4549
chr4_19615131	19.4549
chr4_19632342	19.4549
chr4_19712500	19.4549
chr4_19744915	19.4549
chr4_19744926	19.4549
chr4_19744938	19.4549
chr4_19744972	19.4549
chr4_19756870	19.4549
chr4_19774868	19.4549
chr4_19681900	19.4549
chr4_19686370	19.4549
chr4_19473165	19.4549
chr4_19479491	19.4549
chr4_19479497	19.4549
chr4_19493780	19.4549
chr4_19493786	19.4549
chr4_19513607	19.4549
chr4_19536464	19.4549
chr4_19544682	19.4549
chr4_19544693	19.4549
chr4_19589481	19.4549
chr4_19597023	19.4549
chr4_19744860	19.4549
chr4_19632106	19.7014
chr4_19632122	19.7014
chr4_19415880	20.009
chr4_19442252	20.009
chr4_19442321	20.009
chr4_19442377	20.009
chr4_19415996	20.009
chr4_19433023	20.009
chr4_19413423	20.1777
chr4_19395090	20.5632
chr4_19394981	20.7847
chr4_19371948	21.1173
[truncated: 14,096 more rows]

## Sheet: male map
Marker name	Genetic distance
group	1
chr1_22927705	0
chr1_22917960	0
chr1_22955264	0
chr1_22969923	0
chr1_22969977	0
chr1_22970087	0
chr1_22358728	1.11736
chr1_22635029	1.11736
chr1_22696028	1.11736
chr1_22358725	1.11736
chr1_22538990	1.11736
chr1_22539172	1.11736
chr1_22671176	1.11736
chr1_22358619	1.11736
chr1_22358623	1.11736
chr1_21939224	3.34874
chr1_21952678	3.37638
chr1_21952464	3.37638
chr1_22032908	3.37638
chr1_22146449	3.37638
chr1_21939100	5.40597
chr1_21441937	6.74983
chr1_21602195	6.74983
chr1_21602256	6.74983
chr1_21657267	6.74983
chr1_21657471	6.74983
chr1_21414972	6.74983
chr1_21656277	6.74983
chr1_21657218	6.74983
chr1_21657516	6.74983
chr1_21414986	6.74983
chr1_21315654	8.43539
chr1_21414861	8.43539
chr1_21243425	8.43539
chr1_21201893	9.1224
chr1_21136533	11.247
chr1_20086491	11.247
chr1_20652618	11.247
chr1_20776267	11.247
chr1_20821958	11.247
chr1_21110568	11.247
chr1_20652585	11.247
chr1_20776210	11.247
chr1_20822179	11.247
chr1_19955277	12.3644
chr1_19962070	12.3644
chr1_19950065	14.0499
chr1_19656795	15.1673
chr1_19834911	15.1673
chr1_19873614	15.1673
chr1_19873630	15.1673
chr1_19873641	15.1673
chr1_19873648	15.1673
chr1_19873649	15.1673
chr1_19641461	15.1673
chr1_19656868	15.1673
chr1_19641374	15.2641
chr1_19489226	15.722
chr1_19501967	15.722
chr1_19502017	15.722
chr1_19530867	15.722
chr1_19569894	15.722
chr1_19641218	15.722
chr1_19641219	15.722
chr1_19489174	15.7911
chr1_19392522	16.2769
chr1_19480742	16.2769
chr1_19392500	16.2769
chr1_19392571	16.2769
chr1_19392645	16.2769
chr1_19392656	16.2769
chr1_19374658	16.8324
chr1_19020025	16.8324
chr1_19097696	16.8324
chr1_19158001	16.8324
chr1_19209388	16.8324
chr1_19374637	16.8324
chr1_18912283	16.8324
chr1_19158016	16.8324
chr1_19158027	16.8324
chr1_19187130	16.8324
chr1_19187136	16.8324
chr1_19374648	16.8324
chr1_18907955	17.14
chr1_18636188	17.3865
chr1_18636231	17.3865
chr1_18636006	17.5442
chr1_18895446	17.9408
chr1_18636072	17.9408
chr1_18636039	17.9408
chr1_18636040	17.9408
chr1_18537197	19.0581
chr1_18432422	19.0581
chr1_18167274	19.6137
chr1_18171699	19.924
chr1_18171783	20.1039
chr1_18232539	20.1675
chr1_18323677	20.1675
chr1_18206834	20.1675
chr1_18422210	20.1675
chr1_18422213	20.1675
chr1_18167178	20.414
chr1_18111501	20.7215
chr1_18093802	20.7215
chr1_18111463	20.7215
chr1_18138266	20.7215
chr1_17952703	22.4071
chr1_17962123	22.4071
chr1_17952673	22.904
chr1_17962111	22.904
chr1_17690135	22.9621
chr1_18093791	22.9621
chr1_17690275	22.9621
chr1_17690350	22.9621
chr1_17926584	22.9621
chr1_17952666	22.9621
chr1_18093576	22.9621
chr1_17926542	22.9621
chr1_17314452	23.5176
chr1_17314549	23.5176
chr1_17463309	23.5176
chr1_17537417	23.5176
chr1_17314382	23.5176
chr1_17314768	23.5176
chr1_17314772	23.5176
chr1_17314812	23.5176
chr1_17537379	23.5176
chr1_17205181	24.0732
chr1_17236957	24.0732
chr1_17242497	24.0732
chr1_17205217	24.8303
chr1_17038710	26.3105
chr1_16976862	26.3105
chr1_16976869	26.3105
chr1_16976871	26.3105
chr1_17021261	26.3105
chr1_16981290	26.3105
chr1_16890977	26.3105
chr1_16905144	26.3105
chr1_16583760	26.8661
chr1_16556337	26.891
chr1_16583778	26.9131
chr1_16583797	26.9131
chr1_16556311	27.6786
chr1_16556313	27.6786
chr1_16556303	28.5227
chr1_16364150	28.5365
chr1_16364389	28.5365
chr1_16513669	28.5365
chr1_16556239	28.5365
chr1_16556251	28.5365
chr1_16556264	28.5365
chr1_16364407	28.5365
chr1_16556254	28.5365
chr1_16364178	28.5365
chr1_16364186	28.5365
chr1_16364197	28.5365
chr1_16364147	28.5365
chr1_16513577	28.5365
chr1_16513629	28.5365
chr1_15926745	29.092
chr1_15950703	29.092
chr1_16162297	29.092
chr1_16201971	29.092
chr1_15950767	29.092
chr1_14807575	29.6476
chr1_15229573	29.6476
chr1_15660429	29.6476
chr1_15716716	29.6476
chr1_14218013	29.6476
chr1_14807554	29.6476
chr1_15224999	29.6476
chr1_15229496	29.6476
chr1_15660622	29.6476
chr1_15820072	29.6476
chr1_15848951	29.6476
chr1_15849022	29.6476
chr1_15010538	29.9663
chr1_15229757	29.9663
chr1_15419319	29.9663
chr1_15660416	29.9663
chr1_15660628	29.9663
chr1_15660364	30.2017
chr1_15079692	30.2017
chr1_15417098	30.2017
chr1_15716923	30.2017
chr1_15796327	30.2017
chr1_15660362	30.2017
chr1_14163894	30.2017
chr1_14194015	30.2017
chr1_14194058	30.2017
chr1_14194065	30.2017
chr1_15458224	30.2017
chr1_14218012	30.2017
chr1_14163659	30.2017
chr1_14163680	30.2017
chr1_14163886	30.2017
chr1_14163903	30.2017
chr1_15214654	30.2017
chr1_14162700	30.512
chr1_14162692	30.7557
chr1_12529478	31.3113
chr1_12529482	31.3113
chr1_12619008	31.3113
chr1_13833403	31.3113
chr1_13833417	31.3113
chr1_13925712	31.3113
chr1_13925722	31.3113
chr1_13931053	31.3113
chr1_14003575	31.3113
chr1_14035056	31.3113
chr1_14035064	31.3113
chr1_12228614	31.3113
chr1_12361570	31.3113
chr1_12438478	31.3113
chr1_12557493	31.3113
chr1_12609624	31.3113
chr1_13722761	31.3113
chr1_13722775	31.3113
chr1_13723073	31.3113
chr1_14003478	31.3113
chr1_14003538	31.3113
chr1_14034770	31.3113
chr1_14035051	31.3113
chr1_12170254	31.8668
chr1_12170457	31.8668
chr1_12170234	31.8668
chr1_12148081	34.1271
chr1_12170212	34.1271
chr1_12011363	34.6827
chr1_12148035	35.2382
chr1_12011328	35.7938
chr1_12137679	35.7938
chr1_12011296	35.7938
chr1_12040753	35.7938
chr1_11990880	37.4793
chr1_11888983	42.7167
chr1_11889044	42.7167
chr1_10105768	46.1466
chr1_10600064	46.1466
chr1_10631144	46.1466
chr1_10631303	46.1466
chr1_10657501	46.1466
chr1_10059867	46.5348
chr1_10047885	46.7009
chr1_10028470	46.7009
chr1_10028471	46.7009
chr1_9946052	47.2564
chr1_9951143	47.2564
chr1_9933938	48.3738
chr1_9946045	48.3738
chr1_9838881	49.4347
chr1_9838901	49.49
chr1_9838906	49.49
chr1_9838945	49.49
chr1_8950873	50.0455
chr1_8956768	50.0455
chr1_8971646	50.0455
chr1_8989286	50.0455
chr1_9346783	50.0455
chr1_9353725	50.0455
chr1_9579781	50.0455
chr1_8795806	50.0455
chr1_8941968	50.0455
chr1_8941990	50.0455
chr1_8950887	50.0455
chr1_8971632	50.0455
chr1_8971634	50.0455
chr1_8971852	50.0455
chr1_9455483	50.0455
chr1_8785653	50.0455
chr1_9599681	50.0455
chr1_8252611	50.6011
chr1_8509447	51.1176
chr1_8785516	51.1176
chr1_8509385	51.7122
chr1_8509626	51.7122
chr1_8665464	51.7122
chr1_8665473	51.7122
chr1_8693381	52.198
chr1_8011834	52.8235
chr1_8012101	52.8235
chr1_8037131	52.8235
chr1_8322436	52.8235
chr1_8322692	52.8235
chr1_8486961	52.8235
chr1_8487002	52.8235
chr1_8487008	52.8235
chr1_8487009	52.8235
chr1_8487027	52.8235
chr1_7931195	52.8235
chr1_8011908	52.8235
chr1_8012083	52.8235
chr1_8065158	52.8235
chr1_8447042	52.8235
chr1_8486701	52.8235
chr1_7422354	53.379
chr1_7422355	53.379
chr1_7305009	53.379
chr1_6832561	53.379
chr1_6779512	53.379
chr1_6819426	53.379
chr1_6819460	53.379
chr1_6832540	53.379
chr1_6380899	54.4964
chr1_6380904	54.4964
chr1_6553176	54.4964
chr1_6613098	54.4964
chr1_6732212	54.4964
chr1_6737596	54.4964
chr1_6289365	54.4964
chr1_6289366	54.4964
chr1_6553206	54.4964
chr1_6559307	54.4964
chr1_6613097	54.4964
chr1_6617698	54.4964
chr1_6289275	55.6137
chr1_6289282	55.6137
chr1_6167362	58.6781
chr1_6161530	60.147
chr1_6167285	60.147
chr1_6022001	61.2644
chr1_6076079	61.2644
chr1_6077325	61.2644
chr1_6045522	61.2644
chr1_5901373	62.9499
chr1_5901153	63.3187
chr1_5882469	63.5041
chr1_5882472	63.5041
chr1_5882652	63.5041
chr1_5882658	63.5041
chr1_5864449	64.6215
chr1_5848962	64.6215
chr1_5849010	64.6215
chr1_5864520	64.6215
chr1_5842341	64.6215
chr1_5882398	64.6215
chr1_5607228	65.7389
chr1_5607283	65.7389
chr1_5089551	66.8562
chr1_5090270	66.8562
chr1_5089615	66.8562
chr1_5506040	66.8562
chr1_5090540	67.0084
chr1_5019323	67.4105
chr1_4996920	67.4105
chr1_5011136	67.4105
chr1_5019527	67.488
chr1_4924225	68.4417
chr1_4706210	68.5053
chr1_4706218	68.5053
chr1_4683840	68.5247
chr1_4669675	68.5247
chr1_4669732	68.5247
chr1_4669429	69.0802
chr1_4669476	69.0802
chr1_4669416	69.4824
chr1_4635029	70.1918
chr1_4648953	70.1918
chr1_4346635	70.1918
chr1_4356022	70.1918
chr1_4590613	70.1918
chr1_4361594	70.4438
chr1_4346603	70.7458
chr1_4361659	70.7458
chr1_4246158	70.7458
chr1_4269016	70.7458
chr1_4334914	70.7458
chr1_4371968	70.7458
chr1_4463810	70.7458
chr1_4473164	70.7458
chr1_3203867	79.1488
chr1_3212175	79.1488
chr1_3188985	79.1488
chr1_2753622	79.9396
chr1_3188939	79.9423
chr1_3130230	80.8201
chr1_3168019	80.8201
chr1_2753625	81.3757
chr1_2753638	81.3757
chr1_2753649	81.3757
chr1_2898323	81.3757
chr1_2898552	81.3757
chr1_3023042	81.3757
chr1_2753633	81.3757
chr1_2898255	81.3757
chr1_2898262	81.3757
chr1_3022766	81.3757
chr1_3061830	81.3757
chr1_3062096	81.3757
chr1_3176892	81.3757
chr1_2725495	81.9313
chr1_2738020	81.9313
chr1_2568986	83.0995
chr1_2542845	84.1407
chr1_2542847	84.1407
chr1_2480933	84.2015
chr1_2514113	84.2015
chr1_2268899	85.2821
chr1_2268948	85.2821
chr1_2437109	85.2821
chr1_2131187	85.9859
chr1_2316046	87.5203
chr1_2316236	87.5203
chr1_1916807	89.2059
chr1_1926785	89.2059
chr1_1916881	89.6387
chr1_1693878	89.7604
chr1_1693895	89.7604
chr1_1613992	89.7604
chr1_1628318	89.7604
chr1_1653437	89.7604
chr1_1693873	89.7604
chr1_1751714	89.7604
chr1_1593435	90.3159
chr1_1583844	90.6263
chr1_1583879	90.6263
chr1_1407489	90.87
chr1_1414018	90.87
chr1_1494597	90.87
chr1_1564685	90.87
chr1_1584126	90.87
chr1_1573107	90.87
chr1_1584125	90.87
chr1_1407487	90.87
chr1_1434063	90.87
chr1_1485653	90.87
chr1_1485957	90.87
chr1_1494614	90.87
chr1_1547552	90.87
chr1_1547585	90.87
chr1_1547624	90.87
chr1_1547625	90.87
chr1_1547626	90.87
chr1_1558542	90.87
chr1_1243331	91.4255
chr1_573885	91.4255
chr1_573884	91.4255
chr1_1256382	91.4255
chr1_1407381	91.4255
chr1_818039	91.4255
chr1_1256428	91.4255
chr1_1243236	91.6942
chr1_1243258	91.6942
chr1_1243307	91.6942
chr1_1243320	91.6942
chr1_972901	91.9795
chr1_972903	91.9795
chr1_994490	91.9795
chr1_1214264	91.9795
chr1_973123	91.9795
chr1_994564	91.9795
chr1_1108958	91.9795
chr1_985034	91.9795
chr1_985065	91.9795
chr1_985138	91.9795
chr1_532821	93.0969
chr1_520887	93.3684
chr1_520931	93.3684
chr1_520839	93.6509
chr1_193064	98.2785
chr1_193285	98.2785
chr1_416931	98.2785
chr1_434987	98.2785
chr1_435013	98.2785
chr1_144400	98.2785
chr1_175311	98.2785
chr1_313487	98.2785
chr1_313440	98.2785
chr1_175376	98.2785
chr1_26054	99.3959
chr1_26073	99.3959
chr1_144208	99.3959
chr1_26099	99.3959
chr1_11713	99.9514
chr1_25910	99.9514
chr1_34817	99.9514
group	2
chr2_204156	0
chr2_203335	0
chr2_203475	0
chr2_203556	0
chr2_204134	0
chr2_210765	0
chr2_232272	0
chr2_312856	0
chr2_318179	0
chr2_318364	0
chr2_349702	0
chr2_432130	0.555561
chr2_482726	0.555561
chr2_431822	0.555561
chr2_432039	0.555561
chr2_452425	0.555561
chr2_482695	0.555561
chr2_770967	1.67293
chr2_770974	1.67293
chr2_770982	1.67293
chr2_771063	1.67293
chr2_775866	1.67293
chr2_755097	1.67293
chr2_770998	1.67293
chr2_800045	1.67293
chr2_800060	1.67293
chr2_871038	1.67293
chr2_871334	1.67293
chr2_914612	2.22849
chr2_908378	2.22849
chr2_914409	2.22849
chr2_940157	3.03889
chr2_973158	3.89985
chr2_973150	3.89985
chr2_989727	3.89985
chr2_1070564	5.01721
chr2_1070820	5.01721
chr2_1168652	5.01721
chr2_1197248	5.01721
chr2_999995	5.01721
chr2_1258275	5.01721
chr2_1028934	5.01721
chr2_1125558	5.01721
chr2_1139595	5.01721
chr2_1208544	5.01721
chr2_1405739	5.57277
chr2_1405764	5.57277
chr2_1353006	5.57277
chr2_1405789	5.77761
chr2_1447924	6.1269
chr2_1462036	6.1269
chr2_1468785	6.1269
chr2_1468856	6.1269
chr2_1516395	6.1269
chr2_1535153	6.1269
chr2_1535174	6.1269
chr2_1535212	6.1269
chr2_1535399	6.1269
chr2_1405838	6.1269
chr2_1429780	6.1269
chr2_1447989	6.1269
chr2_1816161	7.24426
chr2_1816116	7.24426
chr2_1836882	7.24426
chr2_1866441	7.79982
chr2_1901973	8.91719
chr2_1925633	8.91719
chr2_1955398	8.91719
chr2_1948346	9.12203
chr2_1955563	9.47131
chr2_2075311	10.5887
chr2_2075033	10.5887
chr2_2082713	10.5887
chr2_2108886	10.5887
chr2_2131984	10.5887
chr2_2159198	10.5887
chr2_2159221	10.5887
chr2_2159240	10.5887
chr2_2159244	10.5887
chr2_2159246	10.5887
chr2_2166032	11.1442
chr2_2185189	11.1442
chr2_2197137	11.1442
chr2_2313095	12.8298
chr2_2240653	12.8298
chr2_2285165	12.8298
chr2_2223159	12.8298
chr2_2223220	12.8298
chr2_2223384	12.8298
chr2_2232466	12.8298
chr2_2265440	12.8298
chr2_2265450	12.8298
chr2_2460149	13.3854
chr2_2327841	13.3854
chr2_2421249	13.3854
chr2_2469650	13.3854
chr2_2469686	13.3854
chr2_2496438	13.3854
chr2_2496456	13.3854
chr2_2556887	13.3854
chr2_2356009	13.3854
chr2_2402485	13.3854
chr2_2402542	13.3854
chr2_2438244	13.3854
chr2_2496440	13.3854
chr2_2521558	13.3854
chr2_2718068	13.9409
chr2_2611650	13.9409
chr2_2596611	13.9409
chr2_2596624	13.9409
chr2_2611876	13.9409
chr2_2713782	13.9409
chr2_2588019	14.4211
chr2_2741557	14.4211
chr2_2741558	15.0521
chr2_2587776	15.0521
chr2_2587969	15.0521
chr2_2588007	15.0521
chr2_2752830	15.0521
chr2_2766911	15.6077
chr2_2805670	15.6077
chr2_2805671	15.6077
chr2_2822747	15.6077
chr2_2753024	15.6077
chr2_2766650	15.6077
chr2_2830565	16.1326
chr2_2877669	16.7189
chr2_2925704	18.9791
chr2_2940615	18.9791
chr2_2967273	18.9791
chr2_3046674	18.9791
chr2_2940439	18.9791
chr2_2940618	18.9791
chr2_2940633	18.9791
chr2_2967206	18.9791
chr2_3046745	20.6647
chr2_3059568	20.6647
chr2_3081964	20.6647
chr2_3145117	20.6647
chr2_3112897	20.6647
chr2_3112959	20.6647
chr2_3205310	20.6647
chr2_3081995	20.6647
chr2_3145055	20.9
chr2_3217175	21.2187
chr2_3206141	21.2187
chr2_3206180	21.2187
chr2_3217289	22.0347
chr2_3217320	22.8901
chr2_3226815	22.8901
chr2_3226821	22.8901
chr2_3275807	23.7567
chr2_3275838	24.5615
chr2_3275843	24.5615
chr2_3276214	24.5615
chr2_3389185	24.5615
chr2_3389242	24.5615
chr2_3597229	25.117
chr2_3726830	25.117
chr2_3275820	25.117
chr2_3276201	25.117
chr2_3726834	25.117
chr2_3275810	25.117
chr2_3812512	25.6726
chr2_3812511	26.0664
chr2_3726797	26.5912
chr2_3607324	27.1608
chr2_3638637	27.1608
chr2_3638748	27.3379
chr2_3812519	29.0234
chr2_3812521	29.0234
chr2_3812532	29.0234
chr2_3812533	29.0234
chr2_3859980	29.831
chr2_3864086	30.6948
chr2_3894204	30.6948
chr2_3894223	30.6948
chr2_3874064	30.6948
chr2_3897665	30.6948
chr2_3902692	30.6948
chr2_4207635	31.8122
chr2_4207599	31.8122
chr2_3981465	31.8122
chr2_3981528	31.8122
chr2_3990583	31.8122
chr2_3993273	31.8122
chr2_3993331	31.8122
chr2_4052941	31.8122
chr2_4188193	31.8122
chr2_3949186	31.8122
chr2_3949187	31.8122
chr2_3949432	31.8122
chr2_4022630	31.8122
chr2_4101299	31.8122
chr2_4137711	31.8122
chr2_4441690	35.2421
chr2_4487825	35.2421
chr2_4500816	35.2421
chr2_4487775	35.2421
chr2_4487823	35.2421
chr2_4500873	35.2421
chr2_4425641	35.2421
chr2_4500910	35.4414
chr2_4500979	35.7962
chr2_4501019	43.0172
chr2_4581784	45.6546
chr2_4581795	46.2856
chr2_4612430	46.3105
chr2_4844581	47.4278
chr2_4845459	47.4278
chr2_5577018	47.4278
chr2_5577278	47.4278
chr2_5578424	47.4278
chr2_5855391	47.4278
chr2_5871877	47.4278
chr2_5871914	47.4278
chr2_5872142	47.4278
chr2_5882796	47.4278
chr2_5883048	47.4278
chr2_5908324	47.4278
chr2_5908358	47.4278
chr2_5908419	47.4278
chr2_5908516	47.4278
chr2_5908725	47.4278
chr2_4844532	47.4278
chr2_5861862	47.4278
chr2_5872089	47.4278
chr2_5872096	47.4278
chr2_5883039	47.4278
chr2_5900954	47.4278
chr2_5908314	47.4278
chr2_5908335	47.4278
chr2_5908496	47.4278
chr2_5908497	47.4278
chr2_5908684	47.4278
chr2_5989773	47.4278
chr2_5989800	47.4278
chr2_5989813	47.4278
chr2_6060929	48.5452
chr2_6253190	49.1008
chr2_6253214	49.3389
chr2_6276554	49.6548
chr2_6253221	49.6548
chr2_6253276	49.6548
chr2_6270247	49.6548
chr2_6276573	50.2104
chr2_6311847	50.2104
chr2_6414816	50.2104
chr2_6414840	50.9534
chr2_6415072	51.3222
chr2_6415041	51.3222
chr2_6415090	52.4396
chr2_6442827	52.4396
chr2_6510889	52.4396
chr2_6510894	52.4396
chr2_6511089	52.4396
chr2_6713969	52.4396
chr2_6713932	52.4396
chr2_6714221	52.4396
chr2_6750570	52.4396
chr2_6750626	52.4396
chr2_6820181	53.1798
chr2_6820223	53.1798
chr2_6836100	53.5514
chr2_6836083	53.5514
chr2_6750680	53.5514
chr2_6941689	54.1069
chr2_6941720	54.4395
chr2_6941737	54.661
chr2_6941742	54.661
chr2_7057152	55.2166
chr2_7068609	55.2166
chr2_7205805	55.7721
chr2_7205816	55.7721
chr2_7344237	55.7721
chr2_7072377	56.8895
chr2_7124391	56.8895
chr2_7127147	57.0611
chr2_7555244	57.4437
chr2_7152947	57.4437
chr2_7153255	57.4437
chr2_7555242	57.4437
chr2_7626002	59.1293
chr2_7600587	59.1293
chr2_7626068	60.2467
chr2_7626660	61.364
chr2_7626686	61.364
chr2_7722404	61.364
chr2_7722458	61.364
chr2_7722470	61.364
chr2_7722472	61.364
chr2_7722642	61.9196
chr2_7880809	62.4751
chr2_7888865	62.4751
chr2_8120937	62.4751
chr2_7875830	62.4751
chr2_7876023	62.4751
chr2_7876049	62.4751
chr2_7880688	62.4751
chr2_7880959	62.4751
chr2_7888604	62.4751
chr2_7908424	62.4751
chr2_8147811	62.4751
chr2_8183748	62.8578
chr2_8183934	62.8578
chr2_8183955	63.0294
chr2_8282150	64.1468
chr2_8359218	64.1468
chr2_8324389	64.1468
chr2_8484855	64.4599
chr2_8632628	64.7008
chr2_8632640	64.7008
chr2_9054211	64.7008
chr2_8632305	64.7008
chr2_8632309	64.7008
chr2_8632652	64.7008
chr2_8764943	64.7008
chr2_8765143	64.7008
chr2_8765162	64.7008
chr2_8787256	64.7008
chr2_8787264	64.7008
chr2_8850829	64.7008
chr2_8850830	64.7008
chr2_8855662	64.7008
chr2_8855664	64.7008
chr2_9135108	64.7008
chr2_9144506	64.7008
chr2_9149791	64.7008
chr2_9149803	64.7008
chr2_8521196	64.7008
chr2_8585513	64.7008
chr2_8632013	64.7008
chr2_8632016	64.7008
chr2_8632033	64.7008
chr2_8764860	64.7008
chr2_8764861	64.7008
chr2_8764946	64.7008
chr2_8765096	64.7008
chr2_9144496	64.7008
chr2_10068298	65.2564
chr2_9239474	65.2564
chr2_9365715	65.2564
chr2_9629811	65.2564
chr2_10038794	65.2564
chr2_9365875	65.2564
chr2_9365898	65.2564
chr2_9410708	65.2564
chr2_9410709	65.2564
chr2_9410739	65.2564
chr2_9410741	65.2564
chr2_9410974	65.2564
chr2_9410980	65.2564
chr2_9411001	65.2564
chr2_10029772	65.2564
chr2_10029797	65.2564
chr2_10040906	65.2564
chr2_10045269	65.2564
chr2_10068295	65.2564
chr2_10029534	65.2564
chr2_10045296	65.2564
chr2_10068280	65.2564
chr2_10029543	65.8119
chr2_10029593	65.8119
chr2_10029762	65.8119
chr2_10068299	65.8119
chr2_10068356	65.8119
chr2_10074547	65.8119
chr2_9629858	65.8119
chr2_10029530	65.8119
chr2_10287841	65.8119
chr2_10029588	65.8119
chr2_9958896	65.8119
chr2_9958830	65.8119
chr2_9958861	65.8119
chr2_10029494	65.8119
chr2_9630079	65.8119
chr2_9630114	65.8119
chr2_9958798	65.8119
chr2_9969954	65.8119
chr2_10029525	65.8119
chr2_10029586	65.8119
chr2_10068302	65.8119
chr2_10068322	65.8119
chr2_10068352	65.8119
chr2_10196186	65.8119
chr2_10288016	65.8119
chr2_10489690	65.8119
chr2_10580812	65.8119
chr2_10068343	65.8119
chr2_9630060	65.8119
chr2_9630103	65.8119
chr2_9670794	65.8119
chr2_9670801	65.8119
chr2_9670853	65.8119
chr2_9670864	65.8119
chr2_10479348	65.8119
chr2_10489778	65.8119
chr2_10598761	66.3675
chr2_11725851	66.3675
chr2_11725900	66.3675
chr2_11725866	66.3675
chr2_11854174	66.3675
chr2_12181335	66.3675
chr2_12620454	66.3675
chr2_12625090	66.3675
chr2_12690303	66.3675
chr2_12690359	66.3675
chr2_12733094	66.923
chr2_13063363	66.923
chr2_13063586	66.923
chr2_13279588	66.923
chr2_13417476	66.923
chr2_13417477	66.923
chr2_12690574	66.923
chr2_12758333	66.923
chr2_10776991	68.0376
chr2_10686337	68.0403
chr2_10686338	68.0403
chr2_10686345	68.0403
chr2_10711102	68.0403
chr2_10611269	68.0403
chr2_10685997	68.0403
chr2_10686320	68.0403
chr2_10686350	68.0403
chr2_10686386	68.0403
chr2_13417503	69.1577
chr2_13417518	69.1577
chr2_13445710	69.1577
chr2_13482731	69.1577
chr2_14186619	69.1577
chr2_14569714	69.1577
chr2_13417515	69.1577
chr2_13417522	69.1577
chr2_13445623	69.1577
chr2_14186627	69.1577
chr2_14186679	69.1577
chr2_14444775	69.1577
chr2_13445669	69.7133
chr2_13445699	69.7133
chr2_13500729	69.7133
chr2_14033975	69.7133
chr2_14034000	69.7133
chr2_14053180	69.7133
chr2_14569784	69.7133
chr2_14626063	69.7133
chr2_13731599	69.7133
chr2_13731604	69.7133
chr2_13506699	69.7133
chr2_14052971	69.7133
chr2_14186377	69.7133
chr2_13506603	69.7133
chr2_13506679	69.7133
chr2_13506688	69.7133
chr2_13528672	69.7133
chr2_13772288	69.7133
chr2_13983897	69.7133
chr2_14837328	69.7133
chr2_14837346	69.7133
chr2_14909971	69.7133
chr2_14959583	69.7133
chr2_15183906	69.7133
chr2_14811949	69.7133
chr2_13445670	69.7133
chr2_13506709	69.7133
chr2_13528643	69.7133
chr2_13617008	69.7133
chr2_13621757	69.7133
chr2_13772261	69.7133
chr2_13922221	69.7133
chr2_13983931	69.7133
chr2_13983937	69.7133
chr2_14033998	69.7133
chr2_14626058	69.7133
chr2_14811902	69.7133
chr2_14811910	69.7133
chr2_14941393	69.7133
chr2_14950511	69.7133
chr2_15183887	69.7133
chr2_15183902	69.7133
chr2_15217266	70.2688
chr2_15315932	70.2688
chr2_15187433	70.2688
chr2_15198999	70.2688
chr2_15199032	70.2688
chr2_15201953	70.2688
chr2_15297621	70.2688
chr2_15297651	70.2688
chr2_15297707	70.2688
chr2_15315955	70.2688
chr2_15368586	71.3862
chr2_15368693	71.3862
chr2_15367942	71.3862
chr2_15368896	71.3862
chr2_15323519	71.9418
chr2_15329261	71.9418
chr2_15386000	72.4973
chr2_15641616	72.4973
chr2_15641629	72.4973
chr2_15385963	72.4973
chr2_15385965	72.4973
chr2_15386187	72.4973
chr2_15395138	72.4973
chr2_15720748	73.0529
chr2_15720801	73.0529
chr2_15720808	73.0529
chr2_15721049	73.0529
chr2_15641639	73.0529
chr2_15834181	73.2966
chr2_15844267	73.6069
chr2_15882965	73.6069
chr2_16134411	73.6069
chr2_16267627	73.6069
chr2_16547852	73.6069
chr2_16548077	73.6069
chr2_16638479	73.6069
chr2_15844060	73.6069
chr2_15844286	73.6069
chr2_16049025	73.6069
chr2_16049064	73.6069
chr2_16054878	73.6069
chr2_16055453	73.6069
chr2_16059820	73.6069
chr2_16060159	73.6069
chr2_16131944	73.6069
chr2_16142855	73.6069
chr2_16267510	73.6069
chr2_16645979	73.6069
chr2_16574359	74.1625
chr2_16255615	74.1625
chr2_16132034	75.2798
chr2_16842329	75.8354
chr2_16842313	75.8354
chr2_16842308	75.8354
chr2_17363025	79.2653
chr2_17363207	79.2653
chr2_17363203	79.2653
chr2_17363205	79.2653
chr2_17473649	80.3827
chr2_17473652	80.3827
chr2_17520085	80.3827
chr2_17637779	80.3827
chr2_17637783	80.3827
chr2_17638044	80.3827
chr2_17645689	80.3827
chr2_17440213	80.3827
chr2_17440375	80.3827
chr2_17583936	80.3827
chr2_17637850	80.3827
chr2_17645695	80.607
chr2_17740649	80.9368
chr2_17740688	80.9368
chr2_17798841	80.9368
chr2_17864672	80.9368
chr2_17944883	80.9368
chr2_17798840	80.9368
chr2_17864578	80.9368
chr2_17864890	80.9368
chr2_17898013	80.9368
chr2_18198469	80.9368
chr2_18198692	80.9368
chr2_18727630	82.0541
chr2_18099011	83.1715
chr2_18099025	83.1715
chr2_18099020	83.1715
chr2_18149252	83.1715
chr2_17373107	84.286
chr2_17373098	84.2888
chr2_18351098	84.8444
chr2_18420963	84.8444
chr2_18420971	84.8444
group	3
chr3_19223338	0
chr3_19223325	0.0635763
chr3_19223289	1.0399
chr3_18453337	1.11454
chr3_16478385	1.11454
chr3_16640868	1.11454
chr3_16716979	1.11454
chr3_16837473	1.11454
chr3_17182235	1.11454
chr3_17573291	1.11454
chr3_17769767	1.11454
chr3_17826005	1.11454
chr3_17847460	1.11454
chr3_18369441	1.11454
chr3_18453123	1.11454
chr3_18732912	1.11454
chr3_17975029	1.11454
chr3_17975332	1.11454
chr3_18007352	1.11454
chr3_17573151	1.11454
chr3_16478354	1.11454
chr3_17847727	1.11454
chr3_17975028	1.11454
chr3_16641045	1.11454
chr3_16893767	1.11454
chr3_17369187	1.11454
chr3_17369217	1.11454
chr3_17573263	1.11454
chr3_18174653	1.11454
chr3_18453253	1.11454
chr3_18732681	1.11454
chr3_18732698	1.11454
chr3_18732836	1.11454
chr3_18901792	1.11454
chr3_18909791	1.11454
chr3_18924417	1.11454
chr3_11690593	1.6701
chr3_16478333	1.6701
chr3_17963225	1.6701
chr3_12279768	1.6701
chr3_11724116	1.6701
chr3_16432131	2.22566
chr3_14778798	2.22566
chr3_14795121	2.22566
chr3_14795176	2.22566
chr3_14795180	2.22566
chr3_15123575	2.22566
chr3_15371327	2.22566
chr3_15371591	2.22566
chr3_16052293	2.22566
chr3_16159138	2.22566
chr3_16159159	2.22566
chr3_16159254	2.22566
chr3_16159303	2.22566
chr3_16432076	2.22566
chr3_16432112	2.22566
chr3_16432127	2.22566
chr3_14778781	2.22566
chr3_15049047	2.22566
chr3_15049081	2.22566
chr3_15276592	2.22566
chr3_15276611	2.22566
chr3_15371318	2.22566
chr3_15518179	2.22566
chr3_15548578	2.22566
chr3_16052294	2.22566
chr3_16052368	2.22566
chr3_13949236	2.78122
chr3_14632426	2.78122
chr3_14833498	2.78122
chr3_14795190	2.78122
chr3_15179251	2.78122
chr3_15179478	2.78122
chr3_15531784	2.78122
chr3_13949463	2.78122
chr3_14778748	2.78122
chr3_14928612	2.78122
chr3_14928639	2.78122
chr3_12280103	3.33678
chr3_12334228	3.33678
chr3_12652207	3.33678
chr3_12652208	3.33678
chr3_12652238	3.33678
chr3_12652241	3.33678
chr3_12774175	3.33678
chr3_12774391	3.33678
chr3_13540309	3.33678
chr3_13547423	3.33678
chr3_13547428	3.33678
chr3_13630564	3.33678
chr3_13684565	3.33678
chr3_13715052	3.33678
chr3_13832124	3.33678
chr3_13832158	3.33678
chr3_13832274	3.33678
chr3_12774372	3.33678
chr3_13540092	3.33678
chr3_13547970	3.33678
chr3_13630388	3.33678
chr3_13633727	3.33678
chr3_13633915	3.33678
chr3_13684576	3.33678
chr3_13832095	3.33678
chr3_13832135	3.33678
chr3_13832284	3.33678
chr3_13832288	3.33678
chr3_13832561	3.33678
chr3_11426789	3.89235
chr3_11276241	4.44791
chr3_11412049	4.44791
chr3_11426748	4.44791
chr3_11276316	4.44791
chr3_11276317	4.44791
chr3_11276321	4.44791
chr3_11416886	4.44791
chr3_11426731	4.44791
chr3_11412114	4.44791
chr3_11404025	4.74992
chr3_11416911	4.74992
chr3_11217532	5.00194
chr3_11276021	5.00194
chr3_11690354	5.5575
chr3_12279831	5.5575
chr3_11724218	5.5575
chr3_11684331	5.5575
chr3_11723942	5.5575
chr3_11922690	5.5575
chr3_12279759	5.5575
chr3_11673343	5.5575
chr3_11673412	5.5575
chr3_12279840	5.5575
chr3_12279859	5.5575
chr3_12279876	5.5575
chr3_11202867	6.67486
chr3_10538652	6.67486
chr3_10787960	6.67486
chr3_10902315	6.67486
chr3_10902348	6.67486
chr3_10902366	6.67486
chr3_10927674	6.67486
chr3_11120752	6.67486
chr3_9992233	6.67486
chr3_10029414	6.67486
chr3_10077427	6.67486
chr3_10077434	6.67486
chr3_10224032	6.67486
chr3_10538377	6.67486
chr3_10538479	6.67486
chr3_11120720	6.67486
chr3_11155998	6.67486
chr3_11195608	6.67486
chr3_9983747	7.79223
chr3_9983749	7.79223
chr3_9963203	7.79223
chr3_9963208	7.79223
chr3_9963041	8.38691
chr3_9221277	8.90338
chr3_9340275	8.90338
chr3_9340447	8.90338
chr3_9340466	8.90338
chr3_9386187	8.90338
chr3_9794281	8.90338
chr3_9579548	8.90338
chr3_9962955	9.45894
chr3_9962967	9.45894
chr3_9963007	9.45894
chr3_9962975	9.45894
chr3_9963004	9.45894
chr3_9310516	10.0145
chr3_9310558	10.0145
chr3_9310834	10.0145
chr3_9347236	10.0145
chr3_9395799	10.0145
chr3_9579616	10.0145
chr3_9579694	10.0145
chr3_9579696	10.0145
chr3_9579874	10.0145
chr3_9579875	10.0145
chr3_9579884	10.0145
chr3_9794272	10.0145
chr3_9859377	10.0145
chr3_9859555	10.0145
chr3_9157009	10.5701
chr3_8872621	13.4117
chr3_8908782	13.4117
chr3_8872595	13.4117
chr3_8656681	14.5291
chr3_8656722	14.5291
chr3_8656817	14.5291
chr3_8657074	14.5291
chr3_8805927	14.5291
chr3_8807945	14.5291
chr3_8829220	14.5291
chr3_8553443	14.5291
chr3_8768991	14.5291
chr3_8829192	14.5291
chr3_8299527	15.0847
chr3_8299550	15.0847
chr3_8299592	15.0847
chr3_8299596	15.0847
chr3_8299639	15.0847
chr3_8299651	15.0847
chr3_7936941	15.6402
chr3_7988361	15.6402
chr3_8185459	15.6402
chr3_8299384	15.6402
chr3_8299388	15.6402
chr3_7833103	16.7576
chr3_7833055	16.7576
chr3_7833160	17.8072
chr3_7833175	17.8735
chr3_7804920	18.4291
chr3_7323770	21.2708
chr3_7442865	21.2708
chr3_7475993	21.2708
chr3_7039819	21.8263
chr3_7155520	21.8263
chr3_7155576	21.8263
chr3_7173848	21.8263
chr3_7192932	21.8263
chr3_7192934	21.8263
chr3_7193019	21.8263
chr3_7318582	21.8263
chr3_7318600	21.8263
chr3_7318624	21.8263
chr3_7155572	21.8263
chr3_7155573	21.8263
chr3_7318614	21.8263
chr3_7318629	21.8263
chr3_6359227	22.9437
chr3_5973833	22.9437
chr3_6099903	22.9437
chr3_6106857	22.9437
chr3_6106887	22.9437
chr3_6157676	22.9437
chr3_6157680	22.9437
chr3_6157685	22.9437
chr3_6157733	22.9437
chr3_6157741	22.9437
chr3_6157759	22.9437
chr3_6171918	22.9437
chr3_6171941	22.9437
chr3_6171948	22.9437
chr3_6171955	22.9437
chr3_6171967	22.9437
chr3_6171987	22.9437
chr3_6172189	22.9437
chr3_6217622	22.9437
chr3_6217889	22.9437
chr3_6359827	22.9437
chr3_6406665	22.9437
chr3_6406894	22.9437
chr3_6508094	22.9437
chr3_6578247	22.9437
chr3_6578356	22.9437
chr3_6634377	22.9437
chr3_6106654	22.9437
chr3_5974088	22.9437
chr3_6157726	22.9437
chr3_6359459	22.9437
chr3_6491982	22.9437
chr3_6157732	23.2041
chr3_6648498	23.4977
chr3_6648520	23.4977
chr3_6669458	23.4977
chr3_6669552	23.4977
chr3_6673295	23.4977
chr3_6673337	23.4977
chr3_6685483	23.4977
chr3_6685628	23.4977
chr3_6804950	23.4977
chr3_6805151	23.4977
chr3_6849784	23.4977
chr3_6669508	23.4977
chr3_6673313	23.4977
chr3_6685401	23.4977
chr3_6685440	23.4977
chr3_6849790	23.4977
chr3_6998964	23.4977
chr3_5944002	24.0533
chr3_5956505	24.0533
chr3_5358391	24.6089
chr3_5353912	24.6089
chr3_5328266	25.7262
chr3_5328289	25.7262
chr3_5328302	25.7262
chr3_5321758	25.9449
chr3_5054181	26.2803
chr3_5061421	26.2803
chr3_5090400	26.2803
chr3_5200567	26.2803
chr3_5207181	26.2803
chr3_5207416	26.2803
chr3_5281714	26.2803
chr3_5061140	26.2803
chr3_5108674	26.2803
chr3_5161037	26.2803
chr3_5200493	26.2803
chr3_5200530	26.2803
chr3_5200573	26.2803
chr3_4820248	26.8359
chr3_4929618	26.8359
chr3_4999672	26.8359
chr3_4929636	26.8359
chr3_4999675	26.8359
chr3_4235512	28.5214
chr3_4235510	28.779
chr3_4225323	29.0754
chr3_4225332	29.0754
chr3_4208511	29.3219
chr3_4147029	29.6295
chr3_4147050	29.6295
chr3_4147087	29.6295
chr3_4196925	29.6295
chr3_4157012	29.6295
chr3_4092985	30.185
chr3_4094450	30.185
chr3_4102832	30.185
chr3_4146995	30.185
chr3_4093046	30.185
chr3_3833217	30.7406
chr3_3833252	30.7406
chr3_3865927	30.7406
chr3_3866011	30.7406
chr3_3887200	30.7406
chr3_3933356	30.7406
chr3_3982869	30.7406
chr3_3865967	30.7406
chr3_3926459	30.7406
chr3_3982866	30.7406
chr3_3982882	30.7406
chr3_3848858	31.2962
chr3_3781051	31.3819
chr3_3781042	31.8509
chr3_3781009	31.8509
chr3_3769632	32.9683
chr3_3769447	32.9683
chr3_3675699	33.5238
chr3_3667285	34.6412
chr3_3667258	34.6412
chr3_3587561	35.1968
chr3_3631917	35.1968
chr3_3587477	35.1968
chr3_3587528	35.1968
chr3_3623738	35.1968
chr3_2972328	42.3093
chr3_2911852	42.3093
chr3_3025516	43.6958
chr3_3101470	46.2604
chr3_3155992	46.2604
chr3_3101445	46.2604
chr3_3156021	46.2604
chr3_3209769	46.2604
chr3_3089611	46.816
chr3_3080011	46.816
chr3_3025601	47.3716
chr3_2890557	47.9271
chr3_2731108	50.1874
chr3_2745740	50.1874
chr3_2745957	50.1874
chr3_2492337	55.4247
chr3_2501838	55.4247
chr3_2501857	55.4247
chr3_2305482	55.4247
chr3_2569278	55.4247
chr3_2569392	55.4247
chr3_2569395	55.4247
chr3_2081278	57.685
chr3_2068812	57.685
chr3_2063217	58.0065
chr3_1792277	58.2391
chr3_1818215	58.2391
chr3_1818238	58.2391
chr3_1989945	58.2391
chr3_1792251	58.2391
chr3_1989984	58.2391
chr3_1787072	59.6539
chr3_1659137	63.3657
chr3_1652217	63.3657
chr3_1593349	64.4831
chr3_1593298	64.4831
chr3_1356833	65.0386
chr3_1356819	65.5942
chr3_1350196	65.5942
chr3_1347241	65.7519
chr3_1326434	66.5539
chr3_1288373	66.706
chr3_1306311	66.706
chr3_1246799	66.706
chr3_1246777	66.706
chr3_1240841	66.706
chr3_972891	66.706
chr3_983136	66.706
chr3_1175100	66.706
chr3_1253819	66.706
chr3_1280714	66.706
chr3_972935	66.706
chr3_972965	66.706
chr3_1042513	66.706
chr3_1106505	66.706
chr3_1175108	66.706
chr3_1175139	66.706
chr3_1175141	66.706
chr3_1175151	66.706
chr3_1175155	66.706
chr3_1175156	66.706
chr3_1175167	66.706
chr3_1318714	66.706
chr3_917668	67.2616
chr3_917672	67.2616
chr3_915464	67.8172
chr3_917663	67.8172
chr3_917665	67.8172
chr3_896089	67.8172
chr3_904530	67.8172
chr3_20645	67.8172
chr3_35624	67.8172
chr3_46235	67.8172
chr3_77435	67.8172
chr3_77480	67.8172
chr3_87527	67.8172
chr3_100428	67.8172
chr3_669304	67.8172
chr3_669334	67.8172
chr3_731500	67.8172
chr3_731754	67.8172
chr3_755198	67.8172
chr3_856443	67.8172
chr3_864617	67.8172
chr3_20658	67.8172
chr3_20674	67.8172
chr3_20698	67.8172
chr3_35635	67.8172
chr3_77493	67.8172
chr3_81645	67.8172
chr3_87540	67.8172
chr3_270688	67.8172
chr3_311221	67.8172
chr3_406099	67.8172
chr3_475087	67.8172
chr3_738268	67.8172
chr3_795642	67.8172
chr3_864682	67.8172
chr3_20592	68.943
group	4
chr4_23508428	0
chr4_23625911	0.555561
chr4_23676726	0.555561
chr4_23676729	0.555561
chr4_23676750	0.555561
chr4_23709769	0.555561
chr4_23819776	0.555561
chr4_23819959	0.555561
chr4_23508456	0.555561
chr4_23508476	0.555561
chr4_23508583	0.555561
chr4_23508594	0.555561
chr4_23516460	0.555561
chr4_23765422	0.555561
chr4_23842614	0.555561
chr4_22976168	1.11112
chr4_22976128	1.11112
chr4_22976147	1.11112
chr4_22976159	1.11112
chr4_22976074	1.11112
chr4_23099457	1.66668
chr4_23099476	1.66668
chr4_23099500	1.66668
chr4_23091747	1.66668
chr4_23151913	1.66668
chr4_23151956	1.66668
chr4_23349590	1.66668
chr4_23473145	1.66668
chr4_23473152	1.66668
chr4_23473385	1.66668
chr4_23151974	1.66668
chr4_23222501	1.66668
chr4_23296200	1.66668
chr4_23099715	1.66668
chr4_23508199	1.66668
chr4_23508377	1.66668
chr4_23099508	1.66668
chr4_23099642	1.66668
chr4_23222348	1.66668
chr4_23222492	1.66668
chr4_23296198	1.66668
chr4_23316265	1.66668
chr4_22800529	3.35224
chr4_22780234	3.9078
chr4_22704518	5.02516
chr4_22587495	6.14253
chr4_22587499	6.14253
chr4_22587254	6.14253
chr4_22563985	7.25989
chr4_22563746	7.25989
chr4_22143374	9.52016
chr4_22034415	10.0757
chr4_22034172	10.0757
chr4_22000315	10.0757
chr4_22000320	10.0757
chr4_22103198	10.0757
chr4_22034368	10.0757
chr4_22000286	10.0757
chr4_22103194	10.0757
chr4_22034407	10.0757
chr4_21843760	11.7613
chr4_21762330	11.7613
chr4_21762359	11.7613
chr4_21610386	11.7613
chr4_21762369	11.7613
chr4_21762536	11.7613
chr4_21762597	11.7613
chr4_21762609	11.7613
chr4_21482817	13.4468
chr4_21371890	13.4468
chr4_21427383	13.4468
chr4_21296242	14.5642
chr4_21272291	16.2412
chr4_21104064	16.2495
chr4_21104300	16.2495
chr4_21104082	16.2495
chr4_20871481	17.7013
chr4_20537708	20.7833
chr4_20096309	23.0436
chr4_20018443	25.3038
chr4_20018389	25.3038
chr4_20010904	25.3038
chr4_19912176	26.4212
chr4_19845073	28.5285
chr4_19865094	28.5285
chr4_19875683	28.5285
chr4_19712291	29.2296
chr4_19744900	29.2323
chr4_19775120	29.2323
chr4_19774754	29.2323
chr4_19744898	29.2323
chr4_19744973	29.2323
chr4_19745150	29.2323
chr4_19756831	29.2323
chr4_19865025	29.7879
chr4_19824644	29.7879
chr4_19681900	32.6296
chr4_19686377	32.6296
chr4_19686370	32.6296
chr4_19395044	32.6296
chr4_19416241	33.4821
chr4_19632106	33.8536
chr4_19632122	33.8536
chr4_19493662	34.2948
chr4_19513606	34.2976
chr4_19544609	34.2976
chr4_19536479	34.2976
chr4_19544440	34.2976
chr4_19371965	35.9831
chr4_19632360	35.9831
chr4_19266967	35.9831
chr4_19266977	35.9831
chr4_19371948	36.2296
chr4_19371755	36.5371
chr4_19266753	38.2227
chr4_19236551	38.2227
chr4_19236565	38.2227
chr4_19236833	38.2227
chr4_19266579	38.2227
chr4_19236524	38.2227
chr4_18998752	41.0644
chr4_19058961	41.0644
chr4_19042809	41.0644
chr4_18633500	42.6643
chr4_18625942	44.4356
chr4_18610745	44.4356
chr4_18625688	44.4356
chr4_18625756	44.4356
chr4_18625763	44.4356
chr4_18625952	44.4356
chr4_18564995	47.2773
chr4_18564994	47.2773
chr4_18572225	47.2773
chr4_18572230	47.2773
chr4_18600189	47.2773
chr4_18564993	47.2773
chr4_18593162	47.2773
chr4_18512729	47.2773
chr4_18564939	47.2773
chr4_18564986	47.2773
chr4_18585135	47.2773
chr4_18592970	47.2773
chr4_18593083	47.2773
chr4_18338016	47.8329
chr4_18356615	47.8329
chr4_18435407	47.8329
chr4_18445093	47.8329
chr4_18445323	47.8329
chr4_18356625	47.8329
chr4_18356624	47.8329
chr4_18356572	47.8329
chr4_18333624	47.8329
chr4_18354758	47.8329
chr4_18354764	47.8329
chr4_18356636	47.8329
chr4_18435308	47.8329
chr4_18435340	47.8329
chr4_18435350	47.8329
chr4_18445335	47.8329
chr4_17959248	51.2628
chr4_17426035	56.5001
chr4_17459026	56.5001
chr4_17552946	56.5001
chr4_17425927	56.5001
chr4_17416522	56.7855
chr4_17416519	57.0541
chr4_17304136	57.4814
chr4_17287471	58.1656
chr4_17416504	58.1656
chr4_17287458	58.1656
chr4_17264924	58.1656
chr4_17206052	59.283
chr4_16599579	64.9578
chr4_16599636	64.9716
chr4_16599575	65.5076
chr4_16417049	66.0604
chr4_16356049	66.7866
chr4_16394114	66.7866
chr4_16394190	66.7866
chr4_16222136	67.1498
chr4_16222140	67.1498
chr4_16222110	67.3408
chr4_16029927	67.8964
chr4_16029980	67.8964
chr4_15885673	69.0137
chr4_15515107	70.6993
chr4_15482575	70.6993
chr4_15417012	70.9596
chr4_14799810	71.2533
chr4_14858903	71.2533
chr4_14983862	71.2533
chr4_15033932	71.2533
chr4_15176721	71.2533
chr4_14858924	71.2533
chr4_15176570	71.2533
chr4_15302111	71.2533
chr4_14755704	72.3707
chr4_14799587	72.3707
chr4_14673585	72.3707
chr4_14728138	72.3707
chr4_14755555	72.3707
chr4_14532838	72.3707
chr4_14644798	72.3707
chr4_14755507	72.3707
chr4_14755535	72.3707
chr4_14371755	72.5395
chr4_14645417	72.5395
chr4_14666629	72.5395
chr4_14354333	72.7665
chr4_14133920	72.9242
chr4_14075124	72.9242
chr4_14172732	72.9242
chr4_13714675	72.9242
chr4_14391752	72.9242
chr4_14645242	72.9242
chr4_14371797	73.179
chr4_14447963	73.4782
chr4_14673565	73.4782
chr4_13827860	74.5956
chr4_13785416	74.5956
chr4_13827870	74.5956
chr4_14075094	74.5956
chr4_14075100	74.5956
chr4_13785411	74.5956
chr4_13785410	74.5956
chr4_14294996	75.1511
chr4_13714674	76.2149
chr4_13429004	76.2674
chr4_13222789	76.2674
chr4_13620524	76.2674
chr4_13714679	76.2674
chr4_13620547	76.2674
chr4_13649237	76.2674
chr4_13714599	76.2674
chr4_13714606	76.2674
chr4_13714697	76.2674
chr4_13785403	76.2674
chr4_13222785	76.2674
chr4_13620504	76.2674
chr4_13311794	76.2674
chr4_13222775	76.5
chr4_13222588	76.8214
chr4_13117069	76.8214
chr4_13222497	76.8214
chr4_13222540	76.8214
chr4_12814935	77.3351
chr4_12479256	77.9326
chr4_12540059	77.9326
chr4_12619351	77.9326
chr4_12766171	77.9326
chr4_12766372	77.9326
chr4_12815076	77.9326
chr4_13083707	77.9326
chr4_13117062	77.9326
chr4_12563223	77.9326
chr4_12071364	78.4882
chr4_12193980	78.4882
chr4_12204520	78.4882
chr4_12236469	78.4882
chr4_12204691	78.4882
chr4_12261100	78.4882
chr4_12478667	78.4882
chr4_10817312	79.0437
chr4_11030555	79.0437
chr4_11030558	79.0437
chr4_11030568	79.0437
chr4_11099328	79.0437
chr4_11099573	79.0437
chr4_11276905	79.0437
chr4_11747409	79.0437
chr4_11747456	79.0437
chr4_11824940	79.0437
chr4_11835852	79.0437
chr4_11747399	79.0437
chr4_11747435	79.0437
chr4_11747795	79.0437
chr4_11747813	79.0437
chr4_11747815	79.0437
chr4_11030444	79.0437
chr4_11030552	79.0437
chr4_10730823	79.4682
chr4_10974936	79.4682
chr4_10974968	79.4682
chr4_10987131	79.4682
chr4_10987142	79.4682
chr4_10502885	79.5982
chr4_10502887	79.5982
chr4_10507430	79.5982
chr4_10382924	79.5982
chr4_10507423	79.5982
chr4_10502953	79.5982
chr4_10282992	79.9335
chr4_10282970	80.1523
chr4_10282710	80.1523
chr4_10282752	80.1523
chr4_10015519	81.8378
chr4_9885484	81.8378
chr4_10015592	81.8378
chr4_9525798	82.3962
chr4_9497302	82.9489
chr4_9525819	82.9489
chr4_9698897	82.9489
chr4_9532968	82.9683
chr4_9314954	84.0659
chr4_9314981	84.0659
chr4_9314983	84.0659
chr4_9221954	84.0659
chr4_8630801	88.091
chr4_8630867	88.091
chr4_8630873	88.091
chr4_8630900	88.091
chr4_8965741	89.2084
chr4_8860792	89.2084
chr4_8529301	89.764
chr4_8529307	89.764
chr4_7941809	92.4801
chr4_7881901	93.1559
chr4_7881905	93.1559
chr4_7881910	93.1559
chr4_7881937	93.1559
chr4_7881909	93.1559
chr4_7786389	93.7114
chr4_7786559	93.7114
chr4_7792502	93.7114
chr4_7845221	93.7114
chr4_7786299	95.397
chr4_7406185	95.397
chr4_7627500	95.397
chr4_7637202	95.397
chr4_7735920	95.397
chr4_7746664	95.397
chr4_7776044	95.397
chr4_7776122	95.397
chr4_7785854	95.397
chr4_7785879	95.397
chr4_7387900	95.6823
chr4_7387912	95.6823
chr4_7387864	95.951
chr4_7066136	96.5066
chr4_7066341	96.5066
chr4_7066437	96.5066
chr4_7066410	96.5066
chr4_6920339	96.5066
chr4_6955812	96.5066
chr4_7066421	96.5066
chr4_7076354	96.5066
chr4_7076174	96.5066
chr4_6902711	96.8698
chr4_6816947	97.0607
chr4_6820448	97.0607
chr4_6820456	97.0607
chr4_6820458	97.0607
chr4_6820481	97.0607
chr4_6871871	97.0607
chr4_6871799	97.0607
chr4_6364098	97.6163
chr4_6456307	97.6163
chr4_6490960	97.6163
chr4_6539438	97.6163
chr4_6545121	97.6163
chr4_6564998	97.6163
chr4_6596904	97.6163
chr4_6459627	97.6163
chr4_6488624	97.6163
chr4_6488626	97.6163
chr4_6364077	97.6163
chr4_6364219	97.6163
chr4_6364228	97.6163
chr4_6364281	97.6163
chr4_6364299	97.6163
chr4_6490921	97.6163
chr4_6364006	98.1719
chr4_5585607	98.1719
chr4_5585623	98.1719
chr4_5595599	98.1719
chr4_5629710	98.1719
chr4_5654187	98.7274
chr4_5751186	98.7274
chr4_5787610	98.7274
chr4_5791659	98.7274
chr4_5791697	98.7274
chr4_5818425	98.7274
chr4_5842786	98.7274
chr4_5883915	98.7274
chr4_5975038	98.7274
chr4_6364059	98.7274
chr4_6364069	98.7274
chr4_6104891	98.7274
chr4_6364072	98.7274
chr4_6104977	98.7274
chr4_6148202	98.7274
chr4_6198662	98.7274
chr4_5794993	98.7274
chr4_5818418	98.7274
chr4_5842574	98.7274
chr4_5852039	98.7274
chr4_5982725	98.7274
chr4_5510118	99.283
chr4_5481885	99.8385
chr4_5509835	99.8385
chr4_5454871	99.8385
chr4_5454984	99.8385
chr4_5489815	99.8385
chr4_5489893	99.8385
chr4_5454707	100.956
chr4_5454718	101.213
chr4_5381461	101.51
chr4_5322144	101.51
chr4_5423532	101.51
chr4_5423556	101.51
chr4_5219424	102.065
chr4_5245054	102.065
chr4_5245062	102.065
chr4_5245076	102.065
chr4_5219407	102.065
chr4_5239879	102.065
chr4_5239913	102.065
chr4_5321881	102.065
chr4_4954315	102.621
chr4_4954317	102.621
chr4_4978821	102.621
chr4_5189835	102.621
chr4_5013778	102.621
chr4_4954227	103.177
chr4_4807678	103.177
chr4_4819744	103.177
chr4_4942893	103.177
chr4_4954079	103.177
chr4_4726431	103.177
chr4_4819711	103.177
chr4_4902801	103.177
chr4_4902812	103.177
chr4_4954062	103.177
chr4_4622033	104.294
chr4_4622034	104.294
chr4_4381083	104.85
chr4_4396828	104.85
chr4_4396845	104.85
chr4_4396901	104.85
chr4_4472768	104.85
chr4_4472794	104.85
chr4_4472836	104.85
chr4_4621996	104.85
chr4_4513488	104.85
chr4_4381055	105.405
chr4_4376788	105.961
chr4_4231603	106.516
chr4_4231608	106.516
chr4_4231669	106.516
chr4_4253424	106.516
chr4_4253429	106.516
chr4_4253679	106.516
chr4_4262804	106.516
chr4_4319338	106.516
chr4_4319522	106.516
chr4_4370602	106.516
chr4_4370766	106.516
chr4_4376719	106.516
chr4_4376766	106.516
chr4_4253693	106.516
chr4_4319390	106.516
chr4_4319484	106.516
chr4_4231602	106.763
chr4_3966618	107.07
chr4_3966619	107.07
chr4_3966620	107.626
chr4_3963295	108.181
chr4_3966598	108.181
chr4_3847931	108.181
chr4_3847971	108.181
chr4_3944435	108.181
chr4_3944474	108.181
chr4_3944599	108.181
chr4_3955756	108.181
chr4_3963291	108.181
chr4_3847997	108.181
chr4_3880822	108.181
chr4_3789546	108.181
chr4_3847972	108.181
chr4_3847973	108.181
chr4_3918816	108.181
chr4_3955749	108.181
chr4_3955767	108.181
chr4_3479023	109.299
chr4_3479181	109.299
chr4_3482292	109.299
chr4_3478957	109.299
chr4_3185738	109.854
chr4_3198679	109.854
chr4_3198724	109.854
chr4_3300480	109.854
chr4_3379580	109.854
chr4_3479329	109.854
chr4_3479351	109.854
chr4_3479387	109.854
chr4_3482234	109.854
chr4_3482236	109.854
chr4_3482246	109.854
chr4_3482262	109.854
chr4_3482271	109.854
chr4_3482443	109.854
chr4_3482465	109.854
chr4_3482468	109.854
chr4_3530456	109.854
[truncated: 9,663 more rows]

## Sheet: integrated map
Marker name	Genetic distance
group	1
chr1_22927705	0
chr1_22955152	0
chr1_22917960	0
chr1_22955264	0
chr1_22969923	0
chr1_22969977	0
chr1_22970087	0
chr1_22800299	0.0106149
chr1_22792831	0.0106149
chr1_22955175	0.0106149
chr1_22969879	0.0106149
chr1_22792878	0.0106149
chr1_22803644	0.0106149
chr1_22358728	1.11736
chr1_22635029	1.11736
chr1_22696028	1.11736
chr1_22358725	1.11736
chr1_22538990	1.11736
chr1_22539172	1.11736
chr1_22671176	1.11736
chr1_22358619	1.11736
chr1_22358623	1.11736
chr1_22737880	1.12798
chr1_22792624	1.12798
chr1_22792647	1.12798
chr1_22792790	1.12798
chr1_22641231	1.68354
chr1_22737404	1.68354
chr1_22696069	1.68354
chr1_22629104	2.2391
chr1_22629138	2.2391
chr1_22217907	2.79466
chr1_22218215	2.79466
chr1_22287524	2.79466
chr1_22336657	2.79466
chr1_22539021	2.79466
chr1_22217900	2.79466
chr1_22287538	2.79466
chr1_22287324	3.12726
chr1_21952649	3.34874
chr1_22218859	3.34874
chr1_22287267	3.34874
chr1_22287284	3.34874
chr1_21939224	3.34874
chr1_22218244	3.35565
chr1_22237001	3.35565
chr1_22237022	3.35565
chr1_22287278	3.35565
chr1_21952678	3.36256
chr1_21718519	3.36256
chr1_21938918	3.36256
chr1_22218234	3.36256
chr1_21952464	3.52469
chr1_22032908	3.52469
chr1_22146449	3.52469
chr1_21724097	3.81946
chr1_21657443	3.81946
chr1_21657498	3.81946
chr1_21939100	5.18776
chr1_21483141	5.25269
chr1_21483253	5.25269
chr1_21347364	5.25269
chr1_21414619	5.25269
chr1_21414797	5.25269
chr1_21441719	5.25269
chr1_21483179	5.25269
chr1_21483216	5.25269
chr1_21483226	5.25269
chr1_21483237	5.25269
chr1_21483250	5.25269
chr1_21613840	5.96531
chr1_21656231	5.96531
chr1_21441937	6.28893
chr1_21602195	6.28893
chr1_21602256	6.28893
chr1_21657267	6.28893
chr1_21657471	6.28893
chr1_21414972	6.28893
chr1_21656277	6.28893
chr1_21657218	6.28893
chr1_21657516	6.28893
chr1_21414986	6.28893
chr1_21315654	7.6701
chr1_21414861	7.6701
chr1_21243425	7.6701
chr1_21347272	7.88592
chr1_21201893	8.23305
chr1_19764028	8.83545
chr1_20096475	8.83545
chr1_20096482	8.83545
chr1_20881143	8.83545
chr1_20903914	8.83545
chr1_20903948	8.83545
chr1_21110269	8.83545
chr1_21110274	8.83545
chr1_20822005	8.83545
chr1_19893524	8.83545
chr1_20000768	8.83545
chr1_20086511	8.83545
chr1_20096732	8.83545
chr1_20096771	8.83545
chr1_20700299	8.83545
chr1_20700305	8.83545
chr1_20700313	8.83545
chr1_20708296	8.83545
chr1_20822003	8.83545
chr1_20822235	8.83545
chr1_20881371	8.83545
chr1_20888997	8.83545
chr1_21136505	8.83545
chr1_21136567	8.83545
chr1_21136724	8.83545
chr1_21136803	8.83545
chr1_21264690	8.83545
chr1_20086500	8.83545
chr1_20096668	8.83545
chr1_20663660	8.83545
chr1_20821956	8.83545
chr1_21293741	8.83545
chr1_21315459	8.83545
chr1_21347265	8.83545
chr1_19888048	8.83545
chr1_19950090	8.83545
chr1_20776192	8.83545
chr1_19888045	9.54806
chr1_19950008	9.54806
chr1_21136533	9.97398
chr1_20086491	9.97398
chr1_20652618	9.97398
chr1_20776267	9.97398
chr1_20821958	9.97398
chr1_21110568	9.97398
chr1_20652585	9.97398
chr1_20776210	9.97398
chr1_20822179	9.97398
chr1_19955277	10.8896
chr1_19962070	10.8896
chr1_19729867	10.9813
chr1_19736288	10.9813
chr1_19759619	10.9813
chr1_19700857	10.9813
chr1_19729855	10.9813
chr1_19729853	10.9813
chr1_19729900	10.9813
chr1_19700827	11.7728
chr1_19950065	12.2707
chr1_19616688	12.4066
chr1_19602344	12.4066
chr1_19606836	12.4066
chr1_19634588	12.4066
chr1_19656795	13.1863
chr1_19834911	13.1863
chr1_19873614	13.1863
chr1_19873630	13.1863
chr1_19873641	13.1863
chr1_19873648	13.1863
chr1_19873649	13.1863
chr1_19641461	13.1863
chr1_19656868	13.1863
chr1_19641374	13.2656
chr1_19489226	13.6408
chr1_19501967	13.6408
chr1_19502017	13.6408
chr1_19530867	13.6408
chr1_19569894	13.6408
chr1_19641218	13.6408
chr1_19641219	13.6408
chr1_19489174	13.6974
chr1_19531084	13.8398
chr1_19583047	13.8398
chr1_19583090	13.8398
chr1_19583115	13.8398
chr1_19502023	14.0706
chr1_19392522	14.0955
chr1_19480742	14.0955
chr1_19392500	14.0955
chr1_19392571	14.0955
chr1_19392645	14.0955
chr1_19392656	14.0955
chr1_19374658	14.5507
chr1_19020025	14.5507
chr1_19097696	14.5507
chr1_19158001	14.5507
chr1_19209388	14.5507
chr1_19374637	14.5507
chr1_18300773	14.5507
chr1_18300777	14.5507
chr1_18422258	14.5507
chr1_18635977	14.5507
chr1_18635999	14.5507
chr1_18636052	14.5507
chr1_18636202	14.5507
chr1_18799878	14.5507
chr1_18969474	14.5507
chr1_18969486	14.5507
chr1_19414188	14.5507
chr1_19428463	14.5507
chr1_19444011	14.5507
chr1_19460725	14.5507
chr1_19501993	14.5507
chr1_19501999	14.5507
chr1_19583125	14.5507
chr1_19602292	14.5507
chr1_18182160	14.5507
chr1_18422022	14.5507
chr1_18636000	14.5507
chr1_18636003	14.5507
chr1_18636004	14.5507
chr1_18636025	14.5507
chr1_18636032	14.5507
chr1_18636035	14.5507
chr1_18636068	14.5507
chr1_18636282	14.5507
chr1_18757187	14.5507
chr1_18799833	14.5507
chr1_18969427	14.5507
chr1_19443988	14.5507
chr1_19443991	14.5507
chr1_19460706	14.5507
chr1_19460730	14.5507
chr1_19489220	14.5507
chr1_19501992	14.5507
chr1_19602317	14.5507
chr1_18912283	14.5507
chr1_19158016	14.5507
chr1_19158027	14.5507
chr1_19187130	14.5507
chr1_19187136	14.5507
chr1_19374648	14.5507
chr1_18907955	14.7884
chr1_18636188	14.9789
chr1_18636231	14.9789
chr1_18636006	15.1007
chr1_18182098	15.3377
chr1_18895446	15.4072
chr1_18636072	15.4072
chr1_18636039	15.4072
chr1_18636040	15.4072
chr1_17988110	16.1247
chr1_17988557	16.1247
chr1_17988561	16.1247
chr1_18155444	16.1247
chr1_17988501	16.1247
chr1_18017857	16.1247
chr1_18155498	16.1247
chr1_18093539	16.1247
chr1_18537197	16.2706
chr1_18432422	16.2706
chr1_18167274	16.6999
chr1_18093558	16.9118
chr1_18093628	16.9118
chr1_18093557	16.9118
chr1_18111472	16.9118
chr1_18171699	16.9398
chr1_18171783	17.0788
chr1_18232539	17.1279
chr1_18323677	17.1279
chr1_18206834	17.1279
chr1_18422210	17.1279
chr1_18422213	17.1279
chr1_18167178	17.3183
chr1_18111501	17.556
chr1_18093802	17.556
chr1_18111463	17.556
chr1_18138266	17.556
chr1_17952703	18.8585
chr1_17962123	18.8585
chr1_17952673	19.2425
chr1_17962111	19.2425
chr1_17690135	19.2874
chr1_18093791	19.2881
chr1_17690275	19.2888
chr1_17690350	19.2915
chr1_17690039	19.2915
chr1_17145527	19.2915
chr1_17145529	19.2915
chr1_17145543	19.2915
chr1_17179624	19.2915
chr1_17196761	19.2915
chr1_17205195	19.2915
chr1_17236699	19.2915
chr1_17242484	19.2915
chr1_17242488	19.2915
chr1_17242520	19.2915
chr1_17196753	19.2915
chr1_17205562	19.2915
chr1_17242509	19.2915
chr1_17242512	19.2915
chr1_17242514	19.2915
chr1_17690338	19.2915
chr1_17145513	19.2915
chr1_17926584	19.2915
chr1_17952666	19.2915
chr1_18093576	19.2915
chr1_17926542	19.2915
chr1_17314452	19.6479
chr1_17314549	19.6479
chr1_17463309	19.6479
chr1_17537417	19.6479
chr1_17314382	19.6479
chr1_17314768	19.6479
chr1_17314772	19.6479
chr1_17314812	19.6479
chr1_17537379	19.6479
chr1_17205181	20.0042
chr1_17236957	20.0042
chr1_17242497	20.0042
chr1_17205217	20.4898
chr1_17537401	20.5515
chr1_17230755	20.5515
chr1_17236657	20.5515
chr1_17236664	20.5515
chr1_17537339	20.5515
chr1_17038710	21.4392
chr1_16976862	21.4392
chr1_16976869	21.4392
chr1_16976871	21.4392
chr1_17021261	21.4392
chr1_16981290	21.4392
chr1_16890977	21.4392
chr1_16905144	21.4392
chr1_16583760	21.7956
chr1_16556304	21.8115
chr1_16556337	21.8115
chr1_16583767	21.8115
chr1_16798865	21.8115
chr1_16799261	21.8115
chr1_16890948	21.8115
chr1_16583778	21.8263
chr1_16583797	21.8263
chr1_16206470	22.2622
chr1_16364135	22.2622
chr1_16556311	22.3379
chr1_16556313	22.3379
chr1_16556303	22.9021
chr1_16486946	22.9113
chr1_17145491	22.9113
chr1_16364150	22.9113
chr1_16364389	22.9113
chr1_16513669	22.9113
chr1_16556239	22.9113
chr1_16556251	22.9113
chr1_16556264	22.9113
chr1_16364407	22.9113
chr1_16556254	22.9113
chr1_16486741	22.9113
chr1_16891207	22.9113
chr1_16905210	22.9113
chr1_16905232	22.9113
chr1_17145511	22.9113
chr1_16364178	22.9113
chr1_16364186	22.9113
chr1_16364197	22.9113
chr1_16364147	22.9113
chr1_16513577	22.9113
chr1_16513629	22.9113
chr1_15926745	23.3755
chr1_15950703	23.3755
chr1_16162297	23.3755
chr1_16201971	23.3755
chr1_15950767	23.3755
chr1_14807575	23.8397
chr1_15229573	23.8397
chr1_15660429	23.8397
chr1_15716716	23.8397
chr1_14218013	23.8397
chr1_14807554	23.8397
chr1_15224999	23.8397
chr1_15229496	23.8397
chr1_15660622	23.8397
chr1_15820072	23.8397
chr1_15848951	23.8397
chr1_15849022	23.8397
chr1_15010538	24.106
chr1_15229757	24.106
chr1_15419319	24.106
chr1_15660416	24.106
chr1_15660628	24.106
chr1_15716935	24.3026
chr1_15950462	24.3026
chr1_15660387	24.3026
chr1_15796494	24.3026
chr1_15831287	24.3026
chr1_15660364	24.3026
chr1_16157045	24.3026
chr1_15079692	24.3054
chr1_15417098	24.3054
chr1_15716923	24.3054
chr1_15796327	24.3054
chr1_15660362	24.3081
chr1_14163894	25.006
chr1_14194015	25.006
chr1_14194058	25.006
chr1_14194065	25.006
chr1_15458224	25.006
chr1_15214591	25.1452
chr1_15214633	25.1452
chr1_15214644	25.1452
chr1_15214665	25.1452
chr1_14218012	25.7039
chr1_13833475	25.7039
chr1_14003530	25.7039
chr1_14217819	25.7039
chr1_14218021	25.7039
chr1_14807497	25.7039
chr1_14807530	25.7039
chr1_14807766	25.7039
chr1_15015953	25.7039
chr1_14034789	25.7039
chr1_14034961	25.7039
chr1_14034999	25.7039
chr1_14162454	25.7039
chr1_14162623	25.7039
chr1_14162711	25.7039
chr1_14807732	25.7039
chr1_14807805	25.7039
chr1_14163659	25.7039
chr1_14163680	25.7039
chr1_14163886	25.7039
chr1_14163903	25.7039
chr1_15214654	25.7039
chr1_14162700	25.9447
chr1_14162692	26.1338
chr1_14807816	26.4848
chr1_14815745	26.4848
chr1_14984373	26.5042
chr1_12529478	26.565
chr1_12529482	26.565
chr1_12619008	26.565
chr1_13833403	26.565
chr1_13833417	26.565
chr1_13925712	26.565
chr1_13925722	26.565
chr1_13931053	26.565
chr1_14003575	26.565
chr1_14035056	26.565
chr1_14035064	26.565
chr1_12228614	26.565
chr1_12361570	26.565
chr1_12438478	26.565
chr1_12557493	26.565
chr1_12609624	26.565
chr1_13722761	26.565
chr1_13722775	26.565
chr1_13723073	26.565
chr1_14003478	26.565
chr1_14003538	26.565
chr1_14034770	26.565
chr1_14035051	26.565
chr1_12170254	26.9961
chr1_12170457	26.9961
chr1_12170234	26.9961
chr1_12228409	28.055
chr1_12228421	28.055
chr1_12228596	28.055
chr1_13722884	28.055
chr1_12148081	28.7502
chr1_12170212	28.7502
chr1_12011363	29.1813
chr1_12148035	29.6124
chr1_12011328	30.0436
chr1_12137679	30.0436
chr1_12011296	30.0436
chr1_12040753	30.0436
chr1_12361591	30.4244
chr1_12361633	30.4244
chr1_12361830	30.4244
chr1_12652404	30.4244
chr1_12169825	30.4244
chr1_12221726	30.4244
chr1_12361581	30.4244
chr1_12438814	30.4244
chr1_12170450	30.4244
chr1_11990796	31.2053
chr1_11990839	31.2053
chr1_12011272	31.2053
chr1_11990880	31.3516
chr1_12082306	31.9862
chr1_12082602	31.9862
chr1_12123255	31.9862
chr1_12123295	31.9862
chr1_12137665	31.9862
chr1_11610962	33.5569
chr1_11610937	33.5569
chr1_11793625	33.5569
chr1_11583624	35.1275
chr1_11610806	35.1275
chr1_11888983	35.416
chr1_11889044	35.416
chr1_11455151	36.6982
chr1_11518421	36.6982
chr1_11337513	36.6982
chr1_11518487	37.4791
chr1_11518596	37.4791
chr1_11518631	37.4791
chr1_11518544	37.4791
chr1_10105768	38.0777
chr1_10600064	38.0777
chr1_10631144	38.0777
chr1_10631303	38.0777
chr1_10657501	38.0777
chr1_10059867	38.379
chr1_10047885	38.5079
chr1_10028470	38.5079
chr1_10028471	38.5079
chr1_9946052	38.939
chr1_9951143	38.939
chr1_9933938	39.8061
chr1_9946045	39.8061
chr1_11337434	39.8485
chr1_11014745	39.8485
chr1_11014749	39.8485
chr1_11254458	39.8485
chr1_11276167	39.8485
chr1_11276196	39.8485
chr1_10105750	40.6294
chr1_10105755	40.6294
chr1_9838881	40.6294
chr1_9838892	40.6294
chr1_9838958	40.6294
chr1_9919641	40.6294
chr1_10798575	40.6294
chr1_10831528	40.6294
chr1_10831538	40.6294
chr1_9919573	40.6294
chr1_9919597	40.6294
chr1_9919862	40.6294
chr1_10770474	40.6294
chr1_10831140	40.6294
chr1_10831530	40.6294
chr1_9838901	40.9811
chr1_9838906	40.9811
chr1_9838945	40.9811
chr1_9336860	41.5441
chr1_9346810	41.5441
chr1_9353704	41.5441
chr1_9353707	41.5441
chr1_9396554	41.5441
chr1_9424992	41.5441
chr1_8950873	44.5152
chr1_8956768	44.5152
chr1_8971646	44.5152
chr1_8989286	44.5152
chr1_9346783	44.5152
chr1_9353725	44.5152
chr1_9579781	44.5152
chr1_8795806	44.5152
chr1_8941968	44.5152
chr1_8941990	44.5152
chr1_8950887	44.5152
chr1_8971632	44.5152
chr1_8971634	44.5152
chr1_8971852	44.5152
chr1_9455483	44.5152
chr1_8785653	44.5152
chr1_9599681	44.5152
chr1_8486824	46.8227
chr1_8509490	46.8227
chr1_8252611	48.0493
chr1_8065152	48.0493
chr1_8509447	48.6061
chr1_8785516	48.6061
chr1_8509385	49.2472
chr1_8509626	49.2472
chr1_8665464	49.2472
chr1_8665473	49.2472
chr1_8693381	49.7709
chr1_7869565	50.157
chr1_8011834	50.4451
chr1_8012101	50.4451
chr1_8037131	50.4451
chr1_8322436	50.4451
chr1_8322692	50.4451
chr1_8486961	50.4451
chr1_8487002	50.4451
chr1_8487008	50.4451
chr1_8487009	50.4451
chr1_8487027	50.4451
chr1_7931195	50.4451
chr1_8011908	50.4451
chr1_8012083	50.4451
chr1_8065158	50.4451
chr1_8447042	50.4451
chr1_8486701	50.4451
chr1_7844057	50.8551
chr1_7422354	51.044
chr1_7422355	51.044
chr1_7305009	51.044
chr1_6832561	51.044
chr1_6779512	51.044
chr1_6819426	51.044
chr1_6819460	51.044
chr1_6832540	51.044
chr1_7844040	51.0565
chr1_7844051	51.0565
chr1_7844004	51.4159
chr1_6380899	52.2486
chr1_6380904	52.2486
chr1_6553176	52.2486
chr1_6613098	52.2486
chr1_6732212	52.2486
chr1_6737596	52.2486
chr1_6289365	52.2486
chr1_6289366	52.2486
chr1_6553206	52.2486
chr1_6559307	52.2486
chr1_6613097	52.2486
chr1_6617698	52.2486
chr1_7789560	52.7326
chr1_6289275	53.4532
chr1_6289282	53.4532
chr1_7348647	54.331
chr1_7348605	54.331
chr1_7740612	54.331
chr1_7095528	54.849
chr1_7231182	54.849
chr1_7042422	55.2085
chr1_7042102	55.8857
chr1_7023974	56.0793
chr1_7024091	56.0793
chr1_6958142	56.4024
chr1_6167362	56.7568
chr1_6870706	56.9205
chr1_6161530	58.3403
chr1_6167285	58.3403
chr1_6155214	58.4922
chr1_6117840	58.4922
chr1_6130771	58.4922
chr1_6810186	58.4922
chr1_6764742	59.0103
chr1_6764140	59.0103
chr1_6764362	59.0103
chr1_6764323	59.0103
chr1_6723852	59.5283
chr1_6723916	59.5283
chr1_6723904	59.5283
chr1_6723865	59.5283
chr1_6022001	59.5449
chr1_6076079	59.5449
chr1_6077325	59.5449
chr1_6045522	59.5449
chr1_5991777	60.2866
chr1_6076151	61.0868
chr1_6076144	61.0868
chr1_6076148	61.0868
chr1_5901373	61.362
chr1_6021922	61.6049
chr1_6068995	61.6049
chr1_6005520	61.6436
chr1_6005774	61.6436
chr1_6005775	61.6436
chr1_5901153	61.7595
chr1_5882469	61.9594
chr1_5882472	61.9594
chr1_5882652	61.9594
chr1_5882658	61.9594
chr1_5941651	62.6434
chr1_5901132	62.6459
chr1_5901350	62.6459
chr1_5941625	62.6459
chr1_5882433	62.6459
chr1_5882434	62.6459
chr1_5882446	62.6459
chr1_5882458	62.6459
chr1_5882460	62.6459
chr1_5882463	62.6459
chr1_5882475	62.6459
chr1_5882663	62.6459
chr1_5917559	62.6459
chr1_5941661	62.6459
chr1_5952011	62.6459
chr1_5882428	63.164
chr1_5864449	63.164
chr1_5848962	63.164
chr1_5849010	63.164
chr1_5864520	63.164
chr1_6005589	63.164
chr1_5842341	63.164
chr1_5882398	63.164
chr1_5842472	63.5287
chr1_5600217	63.8934
chr1_5572824	63.8934
chr1_5572858	63.8934
chr1_5600213	63.8934
chr1_5600229	63.8934
chr1_5635003	63.8934
chr1_5848941	63.8934
chr1_5425743	64.6269
chr1_5410094	64.6269
chr1_5410100	64.6269
chr1_5425775	64.6269
chr1_5538096	64.9916
chr1_5600272	64.9916
chr1_5495578	64.9916
chr1_5537730	64.9916
chr1_5537742	64.9916
chr1_5537962	64.9916
chr1_5495316	64.9916
chr1_5506018	64.9916
chr1_5537707	64.9916
chr1_5537914	64.9916
chr1_5538003	64.9916
chr1_5538028	64.9916
chr1_5538079	64.9916
chr1_5538087	64.9916
chr1_5410081	64.9916
chr1_5410083	64.9916
chr1_5537942	65.3563
chr1_5607228	65.5079
chr1_5607283	65.5079
chr1_5268077	65.7211
chr1_5410055	65.7211
chr1_5268045	65.8993
chr1_5268076	65.8993
chr1_5249889	66.0847
chr1_5249934	66.0847
chr1_5268073	66.0847
chr1_5222206	66.0847
chr1_5249650	66.0847
chr1_5061344	66.8183
chr1_5061330	66.8183
chr1_5061343	66.8183
chr1_5180533	67.183
chr1_5180542	67.183
chr1_5180553	67.183
chr1_5180744	67.183
chr1_5180812	67.183
chr1_5090369	67.5477
chr1_5180536	67.5477
chr1_5089551	67.8519
chr1_5090270	67.8519
chr1_5089615	67.8519
chr1_5506040	67.8519
chr1_5090540	68.1711
chr1_5180489	68.2812
chr1_5136785	68.2812
chr1_5180490	68.2812
chr1_5061325	69.0147
chr1_5019520	69.0147
chr1_5045056	69.0147
chr1_5045109	69.0147
chr1_5019323	69.0147
chr1_4996920	69.0147
chr1_5011136	69.0147
chr1_4945932	69.0341
chr1_5019527	69.0534
chr1_4945921	69.4937
chr1_4924225	70.3456
chr1_4918365	70.3885
chr1_4918382	70.3885
chr1_4924127	70.3885
chr1_4902354	70.3885
chr1_4706210	70.4071
chr1_4706218	70.4071
chr1_4683840	70.4258
chr1_4669675	70.4258
chr1_4669732	70.4258
chr1_4669429	70.9634
chr1_4586156	70.9634
chr1_4616431	70.9634
chr1_4616690	70.9634
chr1_4571433	70.9634
chr1_4669476	70.9634
chr1_4372185	71.3797
chr1_4472952	71.3797
chr1_4669416	71.5676
chr1_4507473	71.796
chr1_4552332	71.796
chr1_4571307	71.796
chr1_4683629	72.6334
chr1_4616636	72.6334
chr1_4616649	72.6334
chr1_4616707	72.6334
chr1_4635029	72.6334
chr1_4648953	72.6334
chr1_4346635	72.6334
chr1_4356022	72.6334
chr1_4590613	72.6334
chr1_4506008	72.6334
chr1_4586432	72.6334
chr1_4669523	72.6334
chr1_4683865	72.6334
chr1_4706239	72.6334
chr1_4846942	72.6334
chr1_4902345	72.6334
chr1_4361594	72.7718
chr1_4346603	73.0301
chr1_4361659	73.0301
chr1_4246158	73.0301
chr1_4269016	73.0301
chr1_4334914	73.0301
chr1_4371968	73.0301
chr1_4463810	73.0301
chr1_4473164	73.0301
chr1_4334959	74.0868
chr1_4086407	74.7558
chr1_4086413	74.7558
chr1_4104061	74.7558
chr1_4246079	75.1932
chr1_4246131	75.4231
chr1_4104082	75.4231
chr1_4108681	75.4231
chr1_4108715	75.4231
chr1_4108727	75.4231
chr1_4248141	75.4231
chr1_4108680	75.4231
chr1_4147113	75.4231
chr1_4156281	75.4231
chr1_4246095	75.4231
chr1_4069214	76.0921
chr1_4069439	76.0921
chr1_4069489	76.0921
chr1_4069495	76.0921
chr1_3808367	76.0921
chr1_3808377	76.0921
chr1_3813192	76.0921
chr1_3813378	76.0921
chr1_3813400	76.0921
chr1_3875715	76.0921
chr1_4069202	76.0921
chr1_3808291	76.7612
chr1_3808306	76.7612
chr1_3808346	76.7612
chr1_3876023	76.7612
chr1_3888197	76.7612
chr1_3893679	76.7612
chr1_3893717	76.7612
chr1_3893726	76.7612
chr1_3898755	76.7612
chr1_3898791	76.7612
chr1_3898807	76.7612
chr1_3942580	76.7612
chr1_3942604	76.7612
chr1_3963801	76.7612
chr1_3964101	76.7612
chr1_4000563	76.7612
chr1_4000720	76.7612
chr1_4020981	76.7612
chr1_3875853	76.7612
chr1_4069196	76.7612
chr1_3808283	76.8177
chr1_3708642	77.4296
chr1_3741504	77.4296
chr1_3758524	77.4296
chr1_3788179	77.4296
chr1_3708429	77.6295
chr1_3286035	78.097
chr1_3286071	78.097
chr1_3286087	78.097
chr1_3286090	78.097
chr1_3286106	78.097
chr1_3375692	78.097
chr1_3375771	78.097
chr1_3375783	78.097
chr1_3420461	78.097
chr1_3420590	78.097
chr1_3494518	78.097
chr1_3572744	78.097
chr1_3608247	78.097
chr1_3638133	78.097
chr1_3651215	78.097
chr1_3651221	78.097
chr1_3651254	78.097
chr1_3651257	78.097
chr1_3699763	78.097
chr1_3699856	78.097
chr1_3699881	78.097
chr1_3700067	78.097
chr1_3398931	78.097
chr1_3399137	78.097
chr1_3494490	78.097
chr1_3494557	78.097
chr1_3520714	78.097
chr1_3638127	78.097
chr1_3258356	78.7661
chr1_3270004	78.7661
chr1_3270082	78.7661
chr1_3232218	80.1116
chr1_3232225	80.1116
chr1_3242583	80.1116
chr1_3231985	80.1116
chr1_3232231	80.1116
chr1_3203867	80.2146
chr1_3212175	80.2146
chr1_3188985	80.2146
chr1_2652952	80.7806
chr1_2664351	80.7806
chr1_2664368	80.7806
chr1_2664596	80.7806
chr1_3007759	80.7806
chr1_3007772	80.7806
chr1_3050991	80.7806
chr1_3051386	80.7806
chr1_3130060	80.7806
chr1_3130287	80.7806
chr1_3188995	80.7806
chr1_2753622	80.8907
chr1_3188939	80.8931
chr1_2835454	81.4496
chr1_2738018	81.4496
chr1_2828056	81.4496
chr1_2854866	81.4496
chr1_2996278	81.4496
chr1_2725502	81.4496
chr1_2744451	81.4496
chr1_2753609	81.4496
chr1_2753840	81.4496
chr1_2814966	81.4496
chr1_2970957	81.4496
chr1_3130230	81.6436
chr1_3168019	81.6436
chr1_2753625	82.1186
chr1_2753638	82.1186
chr1_2753649	82.1186
chr1_2898323	82.1186
chr1_2898552	82.1186
chr1_3023042	82.1186
chr1_2753633	82.1186
chr1_2898255	82.1186
chr1_2898262	82.1186
chr1_3022766	82.1186
chr1_3061830	82.1186
chr1_3062096	82.1186
chr1_3176892	82.1186
chr1_2725495	82.3964
chr1_2738020	82.3964
chr1_2568986	82.9805
chr1_2551469	82.9805
chr1_2551542	82.9805
chr1_2652976	82.9805
chr1_2835441	82.9805
chr1_2996314	82.9805
chr1_3007777	82.9805
chr1_3007857	82.9805
chr1_3023060	82.9805
chr1_3051343	82.9805
chr1_3051344	82.9805
chr1_3061868	82.9805
chr1_3083724	82.9805
chr1_3176633	82.9805
chr1_3176879	82.9805
chr1_3176909	82.9805
chr1_2667542	82.9805
chr1_2828062	82.9805
chr1_2875798	82.9805
chr1_2542638	83.6396
chr1_2551283	83.6396
chr1_2551313	83.6396
chr1_2542845	83.8804
chr1_2542847	83.8804
chr1_2480933	83.933
chr1_2514113	83.933
chr1_2514110	84.2986
chr1_2542605	84.2986
chr1_2542611	84.2986
chr1_2268899	84.867
chr1_2268948	84.867
chr1_2437109	84.867
chr1_2131187	85.4753
chr1_2248435	85.624
chr1_2284136	85.624
chr1_2248424	85.624
chr1_2291532	86.2831
chr1_2291619	86.2831
chr1_2291744	86.2831
chr1_2291771	86.2831
chr1_2316017	86.2831
chr1_2316251	86.2831
chr1_2476076	86.2831
chr1_2476089	86.2831
chr1_2480894	86.2831
chr1_2057168	86.5985
chr1_2316046	86.8015
chr1_2316236	86.8015
chr1_2480924	86.9403
chr1_1994309	86.9403
chr1_1614179	87.5993
chr1_1614170	87.5993
chr1_1614195	87.5993
chr1_1613936	87.5993
chr1_1628146	87.5993
chr1_1547551	88.2583
chr1_1858210	88.2583
chr1_1613935	88.2583
chr1_1916807	88.2583
chr1_1926785	88.2583
chr1_1485654	88.3969
chr1_1494549	88.3969
chr1_1613920	88.3969
chr1_1943569	88.3969
chr1_1952310	88.3969
chr1_1961422	88.3969
chr1_1961429	88.3969
chr1_1961436	88.3969
chr1_1994284	88.3969
chr1_1916881	88.4747
chr1_1693878	88.5356
chr1_1693895	88.5356
chr1_1904942	88.5356
chr1_1613992	88.5356
chr1_1628318	88.5356
chr1_1653437	88.5356
chr1_1693873	88.5356
chr1_1751714	88.5356
chr1_1584123	89.0298
chr1_1573146	89.0298
chr1_1593435	89.1698
chr1_1583831	89.5241
chr1_1583899	89.5241
chr1_1583917	89.5241
chr1_1835330	89.5241
chr1_1806188	89.5241
chr1_1835353	89.5241
chr1_1835356	89.5241
chr1_1835357	89.5241
chr1_1857915	89.5241
chr1_1583844	89.5241
chr1_1583879	89.5241
chr1_1407464	89.8628
chr1_1433817	89.8628
chr1_1564674	89.8628
chr1_1768721	89.8628
chr1_1768754	89.8628
chr1_1768788	89.8628
chr1_1768789	89.8628
chr1_1769001	89.8628
chr1_1769008	89.8628
chr1_1806060	89.8628
chr1_1826297	89.8628
chr1_1558556	89.8628
chr1_1558570	89.8628
chr1_1751727	89.8628
chr1_1768764	89.8628
chr1_1768765	89.8628
chr1_1768964	89.8628
chr1_1835349	90.2015
chr1_1403821	90.2015
chr1_1403832	90.2015
chr1_1403837	90.2015
chr1_1564706	90.2015
chr1_1572516	90.2015
chr1_1572547	90.2015
chr1_1572918	90.2015
chr1_1572941	90.2015
chr1_1572948	90.2015
chr1_1584130	90.2015
chr1_1593434	90.2015
chr1_1628401	90.2015
chr1_1646030	90.2015
chr1_1883003	90.2015
chr1_1904969	90.2015
chr1_1904983	90.2015
chr1_1961379	90.2015
chr1_1968783	90.2015
chr1_1968815	90.2015
chr1_1994219	90.2015
chr1_1994246	90.2015
chr1_1994254	90.2015
chr1_1994265	90.2015
chr1_1994283	90.2015
chr1_1407489	90.2015
chr1_1414018	90.2015
chr1_1494597	90.2015
chr1_1564685	90.2015
chr1_1584126	90.2015
chr1_1573107	90.2015
chr1_1584125	90.2015
chr1_1407487	90.2015
chr1_1434063	90.2015
chr1_1485653	90.2015
chr1_1485957	90.2015
chr1_1494614	90.2015
chr1_1547552	90.2015
chr1_1547585	90.2015
chr1_1547624	90.2015
chr1_1547625	90.2015
chr1_1547626	90.2015
chr1_1558542	90.2015
chr1_1256437	90.6184
chr1_1256619	90.6184
chr1_1316281	90.6184
chr1_1317493	90.6184
chr1_1317494	90.6184
chr1_1291034	90.6184
chr1_1403787	90.6184
chr1_1256427	90.8429
chr1_1256631	90.8429
chr1_1256668	90.8429
chr1_1273955	90.8429
chr1_1285027	90.8429
chr1_1285042	90.8429
chr1_1243331	91.0341
chr1_1092159	91.5927
chr1_1108870	91.5927
chr1_1121739	91.5927
chr1_994522	91.5927
chr1_994533	91.5927
chr1_1082899	91.5927
chr1_1121700	91.5927
chr1_1214207	91.5927
chr1_926531	91.8705
chr1_985091	91.8705
chr1_573885	91.8705
chr1_573884	91.8705
chr1_1256382	91.8705
chr1_1407381	91.8705
chr1_818039	91.8705
chr1_1256428	91.8705
chr1_1243236	92.0049
chr1_1243258	92.0049
chr1_1243307	92.0049
chr1_1243320	92.0049
chr1_587825	92.009
chr1_587846	92.009
chr1_587862	92.009
chr1_588019	92.009
chr1_588030	92.009
chr1_588068	92.009
chr1_588096	92.009
chr1_709635	92.009
chr1_709640	92.009
chr1_709680	92.009
chr1_818252	92.009
chr1_871911	92.009
chr1_926585	92.009
chr1_947931	92.009
chr1_947934	92.009
chr1_948175	92.009
chr1_948195	92.009
chr1_948213	92.009
chr1_948215	92.009
chr1_587787	92.009
chr1_972901	92.1475
chr1_972903	92.1475
chr1_994490	92.1475
chr1_1214264	92.1475
chr1_973123	92.1475
chr1_994564	92.1475
chr1_1108958	92.1475
chr1_985034	92.1475
chr1_985065	92.1475
chr1_985138	92.1475
chr1_555058	92.4578
chr1_547635	92.914
chr1_554833	92.914
chr1_555021	92.914
chr1_532821	93.0224
chr1_520887	93.235
chr1_520931	93.235
chr1_520839	93.4562
chr1_547604	94.2024
chr1_427022	94.455
chr1_427072	94.455
chr1_547583	94.455
chr1_416919	94.455
chr1_462780	94.455
chr1_416915	94.455
chr1_435044	94.455
chr1_547550	96.0008
chr1_416875	96.0008
chr1_547542	96.7694
chr1_269171	96.7694
chr1_313291	96.7694
chr1_193064	97.0796
chr1_193285	97.0796
chr1_416931	97.0796
chr1_434987	97.0796
chr1_435013	97.0796
chr1_144400	97.0796
chr1_175311	97.0796
chr1_313487	97.0796
chr1_307484	97.2445
chr1_313440	97.2445
chr1_175376	97.2445
chr1_269084	97.6628
chr1_307149	97.6628
chr1_479903	97.6628
chr1_482760	97.6628
chr1_495111	97.6628
chr1_520881	97.6628
chr1_26054	97.8032
chr1_26073	97.8032
chr1_144208	97.8032
chr1_26099	97.8032
chr1_11713	98.081
chr1_25910	98.081
chr1_313286	98.081
chr1_482756	98.081
chr1_482788	98.081
chr1_495115	98.081
chr1_495119	98.081
chr1_523970	98.081
chr1_523977	98.081
chr1_523979	98.081
chr1_524013	98.081
chr1_479622	98.0907
chr1_479804	98.0907
chr1_254408	98.631
chr1_250766	98.6379
chr1_250778	98.6393
chr1_144361	99.198
chr1_118967	99.198
chr1_118984	99.198
chr1_144177	99.198
chr1_144387	99.198
chr1_144391	99.198
chr1_175390	99.198
chr1_34817	99.198
chr1_193071	99.198
group	2
chr2_204156	0
chr2_210937	0
chr2_232267	0
chr2_232291	0
chr2_349619	0
chr2_203335	0
chr2_203475	0
chr2_203556	0
chr2_204134	0
chr2_210765	0
chr2_232272	0
chr2_312856	0
chr2_318179	0
chr2_318364	0
chr2_349702	0
chr2_432130	0.555561
chr2_482726	0.555561
chr2_431822	0.555561
chr2_432039	0.555561
chr2_452425	0.555561
chr2_482695	0.555561
chr2_176519	1.09208
chr2_171192	1.09208
chr2_171244	1.09208
chr2_176482	1.09208
chr2_163547	1.09208
chr2_770967	1.67293
chr2_770974	1.67293
chr2_770982	1.67293
chr2_771063	1.67293
chr2_775866	1.67293
chr2_755097	1.67293
chr2_770998	1.67293
chr2_800045	1.67293
chr2_800060	1.67293
chr2_871038	1.67293
chr2_871334	1.67293
chr2_914612	2.22849
chr2_908378	2.22849
chr2_914409	2.22849
chr2_203559	2.77763
chr2_940157	3.03889
chr2_204018	3.07409
chr2_204022	3.33166
chr2_204039	3.33166
chr2_204118	3.33166
chr2_973158	3.89985
chr2_973150	3.89985
chr2_989727	3.89985
chr2_1070564	5.01721
chr2_1070820	5.01721
chr2_1168652	5.01721
chr2_1197248	5.01721
chr2_1535468	5.01721
chr2_999995	5.01721
chr2_474786	5.01721
chr2_474796	5.01721
chr2_482813	5.01721
chr2_589139	5.01721
chr2_595390	5.01721
chr2_595404	5.01721
chr2_871330	5.01721
chr2_922231	5.01721
chr2_989767	5.01721
chr2_1013140	5.01721
chr2_1013170	5.01721
chr2_1028931	5.01721
chr2_1405992	5.01721
chr2_1429797	5.01721
chr2_1447880	5.01721
chr2_1462067	5.01721
chr2_1468802	5.01721
chr2_1510724	5.01721
chr2_1535269	5.01721
chr2_1955596	5.01721
chr2_1955625	5.01721
chr2_1258275	5.01721
chr2_1028934	5.01721
chr2_1125558	5.01721
chr2_1139595	5.01721
chr2_1208544	5.01721
chr2_843877	5.38819
chr2_1405739	6.12298
chr2_1405764	6.12298
chr2_1353006	6.12298
chr2_1353023	6.13656
chr2_1405789	6.38609
chr2_376102	6.62743
chr2_376139	6.62743
chr2_589423	6.62743
chr2_899816	6.62743
chr2_899865	6.62743
chr2_999969	6.62743
chr2_1231049	6.62743
chr2_1462054	6.62743
chr2_1469073	6.62743
chr2_1469081	6.62743
chr2_1469106	6.62743
chr2_1516320	6.62743
chr2_1673550	6.62743
chr2_1906595	6.62743
chr2_452364	6.62743
chr2_1231136	6.62743
chr2_1352993	6.62743
chr2_1353005	6.62743
chr2_1353022	6.62743
chr2_1405831	6.62743
chr2_559100	6.62743
chr2_843917	6.62743
chr2_1231138	6.62743
chr2_1447924	6.74719
chr2_1462036	6.74719
chr2_1468785	6.74719
chr2_1468856	6.74719
chr2_1516395	6.74719
chr2_1535153	6.74719
chr2_1535174	6.74719
chr2_1535212	6.74719
chr2_1535399	6.74719
chr2_1405838	6.74719
chr2_1429780	6.74719
chr2_1447989	6.74719
chr2_2124516	7.1654
chr2_2108926	7.1654
chr2_2096910	7.1654
chr2_2124599	7.70336
chr2_1816161	7.90234
chr2_1816116	7.90234
chr2_1836882	7.90234
chr2_1866441	8.47669
chr2_2166133	9.33552
chr2_1901973	9.63184
chr2_1925633	9.63184
chr2_1955398	9.63184
chr2_1948346	9.84361
chr2_1955563	10.2047
chr2_2197085	10.4175
chr2_2197162	10.4175
chr2_2197531	10.4175
chr2_2206058	10.4175
chr2_2206111	10.4175
chr2_2075311	11.3599
chr2_2075033	11.3599
chr2_2082713	11.3599
chr2_2108886	11.3599
chr2_2131984	11.3599
chr2_2159198	11.3599
chr2_2159221	11.3599
chr2_2159240	11.3599
chr2_2159244	11.3599
chr2_2159246	11.3599
chr2_2166032	11.9342
chr2_2185189	11.9342
chr2_2197137	11.9342
chr2_2285331	13.1691
chr2_2402490	13.1691
chr2_2313095	13.6768
chr2_2240653	13.6768
chr2_2285165	13.6768
chr2_2223159	13.6768
chr2_2223220	13.6768
chr2_2223384	13.6768
chr2_2232466	13.6768
chr2_2265440	13.6768
chr2_2265450	13.6768
chr2_2559489	14.2511
chr2_2460149	14.2511
chr2_2460221	14.2511
chr2_2587760	14.2511
chr2_2327841	14.2511
chr2_2421249	14.2511
chr2_2469650	14.2511
chr2_2469686	14.2511
chr2_2496438	14.2511
chr2_2496456	14.2511
chr2_2556887	14.2511
chr2_2356009	14.2511
chr2_2402485	14.2511
chr2_2402542	14.2511
chr2_2438244	14.2511
chr2_2496440	14.2511
chr2_2521558	14.2511
chr2_2718068	14.8088
chr2_2611650	14.8088
chr2_2596611	14.8088
chr2_2596624	14.8088
chr2_2611876	14.8088
chr2_2713782	14.8088
chr2_2588019	15.2909
chr2_2741557	15.2909
chr2_2741558	15.9244
chr2_2587776	15.9244
chr2_2587969	15.9244
chr2_2588007	15.9244
chr2_2752830	15.9244
chr2_2596830	15.9302
chr2_2611875	15.9302
chr2_2713791	16.2587
chr2_2911598	16.4821
chr2_2919821	16.4821
chr2_2776041	16.4821
chr2_2766911	16.4821
chr2_2805670	16.4821
chr2_2805671	16.4821
chr2_2822747	16.4821
chr2_2753024	16.4821
chr2_2766650	16.4821
chr2_2890632	16.4821
chr2_2919860	16.4821
chr2_2920082	16.4821
chr2_2920085	16.4821
chr2_2920142	16.4821
chr2_2752861	16.4821
chr2_2890622	16.4821
chr2_2911375	16.4821
chr2_2830565	16.7736
chr2_2877669	17.2654
chr2_2980677	18.083
chr2_3046735	18.083
chr2_2940255	18.083
chr2_3046724	18.083
chr2_3059611	18.083
chr2_3059597	18.083
chr2_3059620	18.083
chr2_2925704	19.1617
chr2_2940615	19.1617
chr2_2967273	19.1617
chr2_3046674	19.1617
chr2_2940439	19.1617
chr2_2940618	19.1617
chr2_2940633	19.1617
chr2_2967206	19.1617
chr2_3217347	20.169
chr2_3217372	20.169
chr2_3217377	20.169
chr2_3226794	20.169
chr2_3227011	20.169
chr2_3227021	20.169
chr2_3227023	20.169
chr2_3226835	20.169
chr2_3275561	20.169
chr2_3275792	20.169
chr2_3046745	20.5757
chr2_3059568	20.5757
chr2_3081964	20.5757
chr2_3145117	20.5757
chr2_3112897	20.5757
chr2_3112959	20.5757
chr2_3205310	20.5757
chr2_3081995	20.5757
chr2_3145055	20.7732
chr2_3217175	21.0406
chr2_3206141	21.0406
chr2_3206180	21.0406
chr2_3217169	21.5519
chr2_3217289	21.7251
chr2_3217320	22.4427
chr2_3226815	22.4427
chr2_3226821	22.4427
chr2_3276228	22.5757
chr2_3275807	23.1697
chr2_3398448	23.6203
chr2_3398375	23.6203
chr2_3398416	23.6203
chr2_3483311	23.6203
chr2_3275838	23.8449
chr2_3275843	23.8449
chr2_3276214	23.8449
chr2_3389185	23.8449
chr2_3389242	23.8449
chr2_3591691	24.3079
chr2_3638452	24.3079
chr2_3726837	24.3079
chr2_3812378	24.3079
chr2_3812561	24.3079
chr2_3845645	24.3079
chr2_3812585	24.3079
chr2_3812616	24.3079
chr2_3597229	24.311
chr2_3726830	24.311
chr2_3275820	24.311
chr2_3276201	24.311
chr2_3726834	24.311
chr2_3275810	24.311
chr2_3812512	24.7771
chr2_3931578	24.9954
chr2_3845704	24.9954
chr2_3902730	24.9954
chr2_3894268	24.9954
chr2_3812511	25.1075
chr2_3726797	25.5478
chr2_3607324	26.0256
chr2_3638637	26.0256
chr2_3638748	26.1742
chr2_3812519	27.5882
chr2_3812521	27.5882
chr2_3812532	27.5882
chr2_3812533	27.5882
chr2_3859980	28.2658
chr2_3864086	28.9904
chr2_3894204	28.9904
chr2_3894223	28.9904
chr2_3874064	28.9904
chr2_3897665	28.9904
chr2_3902692	28.9904
chr2_4137659	29.2403
chr2_4137701	29.9278
chr2_4188225	29.9278
chr2_4188233	29.9278
chr2_4137739	29.9278
chr2_4137742	29.9278
chr2_4226583	29.9278
chr2_4238061	29.9278
chr2_4207635	29.9278
chr2_4207599	29.9278
chr2_3981465	29.9278
chr2_3981528	29.9278
chr2_3990583	29.9278
chr2_3993273	29.9278
chr2_3993331	29.9278
chr2_4052941	29.9278
chr2_4188193	29.9278
chr2_3949186	29.9278
chr2_3949187	29.9278
chr2_3949432	29.9278
chr2_4022630	29.9278
chr2_4101299	29.9278
chr2_4137711	29.9278
chr2_4290504	30.811
chr2_4342881	30.811
chr2_4342945	30.811
chr2_4290519	30.811
chr2_4290553	30.811
chr2_4329843	30.811
chr2_4343183	31.6942
chr2_4343208	31.6942
chr2_4343195	31.6942
chr2_4343200	31.6942
chr2_4343236	31.6942
chr2_4431796	32.2141
chr2_4431952	32.2141
chr2_4441690	32.4297
chr2_4487825	32.4297
chr2_4500816	32.4297
chr2_4487775	32.4297
chr2_4487823	32.4297
chr2_4500873	32.4297
chr2_4425641	32.4297
chr2_4500965	32.575
chr2_4432223	32.575
chr2_4500628	32.575
chr2_4432176	32.575
chr2_4432227	32.575
chr2_4432228	32.575
chr2_4441630	32.575
chr2_4441693	32.575
chr2_4500618	32.575
chr2_4500910	32.575
chr2_4500979	32.8994
chr2_4500993	34.4355
chr2_4500998	34.4355
chr2_4509455	34.4355
chr2_4572819	34.4355
chr2_4831805	34.4355
chr2_5295415	34.4355
chr2_4572834	34.4355
chr2_4749834	34.4355
chr2_5175814	34.4355
chr2_5175879	34.4355
chr2_5295491	34.4355
chr2_5376535	34.4355
chr2_5558999	34.4355
chr2_4501019	39.4997
chr2_6031257	40.2165
chr2_6093637	40.2165
chr2_6104392	40.2165
chr2_6107206	40.2165
chr2_6031241	40.2165
chr2_6031251	40.2165
chr2_6031253	40.2165
chr2_6093620	40.2165
chr2_6099725	40.2165
chr2_6099804	40.2165
chr2_6107272	41.4498
chr2_4581784	41.9104
chr2_6107290	42.063
chr2_4581795	42.4872
chr2_4612430	42.51
chr2_6276401	43.2964
chr2_6291188	43.2964
chr2_6291226	43.2964
chr2_6291269	43.2964
chr2_6475211	43.2964
chr2_6510844	43.2964
chr2_6291224	43.2964
chr2_6291260	43.2964
chr2_6311641	43.2964
chr2_6382195	43.2964
chr2_6409365	43.2964
chr2_6415057	43.2964
chr2_6415197	43.2964
chr2_6475160	43.2964
chr2_6475162	43.2964
chr2_4844581	43.5313
chr2_4845459	43.5313
chr2_5577018	43.5313
chr2_5577278	43.5313
chr2_5578424	43.5313
chr2_5855391	43.5313
chr2_5871877	43.5313
chr2_5871914	43.5313
chr2_5872142	43.5313
chr2_5882796	43.5313
chr2_5883048	43.5313
chr2_5908324	43.5313
chr2_5908358	43.5313
chr2_5908419	43.5313
chr2_5908516	43.5313
chr2_5908725	43.5313
chr2_4844532	43.5313
chr2_5861862	43.5313
chr2_5872089	43.5313
chr2_5872096	43.5313
chr2_5883039	43.5313
chr2_5900954	43.5313
chr2_5908314	43.5313
chr2_5908335	43.5313
chr2_5908496	43.5313
chr2_5908497	43.5313
chr2_5908684	43.5313
chr2_5989773	43.5313
chr2_5989800	43.5313
chr2_5989813	43.5313
chr2_6510931	43.9096
chr2_6511288	43.9096
chr2_6514565	44.335
chr2_6060929	44.5526
chr2_6253190	45.0604
chr2_6514573	45.1367
chr2_6514579	45.1367
chr2_6714211	45.1367
chr2_6253214	45.2781
chr2_6276554	45.5668
chr2_6253221	45.5668
chr2_6253276	45.5668
chr2_6270247	45.5668
chr2_6276573	46.0747
chr2_6311847	46.0747
chr2_6414816	46.0747
chr2_6414840	46.7539
chr2_6415072	47.0909
chr2_6415041	47.0909
chr2_6415090	48.1122
chr2_6442827	48.1122
chr2_6510889	48.1122
chr2_6510894	48.1122
chr2_6511089	48.1122
chr2_6713969	48.1122
chr2_6713932	48.1122
chr2_6714221	48.1122
chr2_6750570	48.1122
chr2_6750626	48.1122
chr2_6820181	48.7889
chr2_6820223	48.7889
chr2_6836100	49.1285
chr2_6836083	49.1285
chr2_6750680	49.1285
chr2_7386878	49.5796
chr2_7408787	49.5796
chr2_7427024	49.5796
chr2_7427081	49.5796
chr2_6941689	49.6363
chr2_6941720	49.9403
chr2_6941737	50.1428
chr2_6941742	50.1428
chr2_7057152	50.6506
chr2_7068609	50.6506
chr2_7205805	51.1584
chr2_7205816	51.1584
chr2_7344237	51.1584
chr2_7631871	51.4401
chr2_7632079	51.4401
chr2_7632108	51.4401
chr2_7705537	51.4401
chr2_7875769	51.4401
chr2_7876033	51.4401
chr2_7626627	51.4401
chr2_7632123	51.4401
chr2_7072377	52.1797
chr2_7124391	52.1797
chr2_7127147	52.3365
chr2_7555244	52.6863
chr2_7152947	52.6863
chr2_7153255	52.6863
chr2_7555242	52.6863
chr2_7888587	53.3006
chr2_7888775	53.3006
chr2_7888815	53.3006
chr2_7908444	53.9138
chr2_7908612	53.9138
chr2_8184008	53.9687
chr2_7626002	54.227
chr2_7600587	54.227
chr2_8359150	54.5912
chr2_7626068	55.2483
chr2_7626660	56.2696
chr2_7626686	56.2696
chr2_7722404	56.2696
chr2_7722458	56.2696
chr2_7722470	56.2696
chr2_7722472	56.2696
chr2_7722642	56.7775
chr2_7880809	57.2853
chr2_7888865	57.2853
chr2_8120937	57.2853
chr2_7875830	57.2853
chr2_7876023	57.2853
chr2_7876049	57.2853
chr2_7880688	57.2853
chr2_7880959	57.2853
chr2_7888604	57.2853
chr2_7908424	57.2853
chr2_8147811	57.2853
chr2_8183748	57.6351
chr2_8183934	57.6351
chr2_8183955	57.7919
chr2_8282150	58.8132
chr2_8359218	58.8132
chr2_8324389	58.8132
chr2_8764869	58.9648
chr2_8764886	58.9648
chr2_8764951	58.9648
chr2_8484855	59.0994
chr2_8632628	59.3196
chr2_8632640	59.4359
chr2_9054211	59.4359
chr2_8632305	59.4359
chr2_8632309	59.4359
chr2_8632237	59.4359
chr2_8632257	59.4359
chr2_8632652	59.4359
chr2_8764943	59.4359
chr2_8765143	59.4359
chr2_8765162	59.4359
chr2_8787256	59.4359
chr2_8787264	59.4359
chr2_8850829	59.4359
chr2_8850830	59.4359
chr2_8855662	59.4359
chr2_8855664	59.4359
chr2_9135108	59.4359
chr2_9144506	59.4359
chr2_9149791	59.4359
chr2_9149803	59.4359
chr2_8521196	59.4359
chr2_8585513	59.4359
chr2_8632013	59.4359
chr2_8632016	59.4359
chr2_8632033	59.4359
chr2_8764860	59.4359
chr2_8764861	59.4359
chr2_8764946	59.4359
chr2_8765096	59.4359
chr2_9144496	59.4359
chr2_9054097	59.8526
chr2_9125100	59.8526
chr2_9410753	59.8526
chr2_8855666	59.8526
chr2_9410598	59.8526
chr2_9958860	60.2693
chr2_8843233	60.2693
chr2_8843247	60.2693
chr2_8843280	60.2693
chr2_8850877	60.2693
chr2_8855409	60.2693
chr2_9629775	60.2693
chr2_9629801	60.2693
chr2_9629846	60.2693
chr2_9629869	60.2693
chr2_9670785	60.2693
chr2_9733675	60.2693
chr2_9733766	60.2693
chr2_9958862	60.2693
chr2_9969695	60.2693
chr2_10068298	60.2693
chr2_9239474	60.2693
chr2_9365715	60.2693
chr2_9629811	60.2693
chr2_10038794	60.2693
chr2_9365875	60.2693
chr2_9365898	60.2693
chr2_9410708	60.2693
chr2_9410709	60.2693
chr2_9410739	60.2693
chr2_9410741	60.2693
chr2_9410974	60.2693
chr2_9410980	60.2693
chr2_9411001	60.2693
chr2_10029772	60.2693
chr2_10029797	60.2693
chr2_10040906	60.2693
chr2_10045269	60.2693
chr2_10068295	60.2693
chr2_10029534	60.2693
chr2_10045296	60.547
chr2_10038805	60.547
chr2_10068282	60.547
chr2_10068283	60.547
chr2_10068294	60.547
chr2_10068296	60.547
chr2_10068280	60.547
chr2_10029543	60.8248
chr2_10029593	60.8248
chr2_10029762	60.8248
chr2_10068299	60.8248
chr2_10068356	60.8248
chr2_10074547	60.8248
chr2_9629858	60.8248
chr2_10029530	60.8248
chr2_10287841	60.8248
chr2_10029588	60.8248
chr2_9958896	61.1026
chr2_9958830	61.1026
chr2_9958861	61.1026
chr2_9969917	61.1026
chr2_10783635	61.1026
chr2_10830902	61.1026
chr2_10029494	61.2467
chr2_10598548	61.3796
chr2_10598765	61.3796
chr2_10719408	61.3796
chr2_10489762	61.3796
chr2_10598534	61.3796
chr2_10598537	61.3796
chr2_10598544	61.3796
chr2_10598556	61.3796
chr2_10598581	61.3796
chr2_10606884	61.3796
chr2_10776700	61.3796
chr2_10783604	61.3796
chr2_9630079	61.452
chr2_9630114	61.452
chr2_9958798	61.452
chr2_9969954	61.452
chr2_10029525	61.452
chr2_10029586	61.452
chr2_10068302	61.452
chr2_10068322	61.452
chr2_10068352	61.452
chr2_10196186	61.452
chr2_10288016	61.452
chr2_10489690	61.452
chr2_10580812	61.452
chr2_10068320	61.6574
chr2_10074486	61.6574
chr2_10159535	61.6574
chr2_10196229	61.6574
chr2_10196231	61.6574
chr2_10444018	61.6574
chr2_10479524	61.6574
chr2_10068343	61.6574
chr2_10489719	61.6574
chr2_10479519	61.6574
chr2_10045299	61.6574
chr2_10045358	61.6574
chr2_10029560	61.6574
chr2_9630060	61.6574
chr2_9630103	61.6574
chr2_9670794	61.6574
chr2_9670801	61.6574
chr2_9670853	61.6574
chr2_9670864	61.6574
chr2_10479348	61.6574
chr2_10489778	61.6574
chr2_10598761	62.1338
chr2_11725851	62.1338
chr2_11725900	62.1338
chr2_11725866	62.1338
chr2_11854174	62.1338
chr2_12181335	62.1338
chr2_12620454	62.1338
chr2_12625090	62.1338
chr2_12690303	62.1338
chr2_12690359	62.1338
chr2_12733094	62.6103
chr2_13063363	62.6103
chr2_13063586	62.6103
chr2_13279588	62.6103
chr2_13417476	62.6103
chr2_13417477	62.6103
chr2_12690574	62.6103
chr2_12758333	62.6103
chr2_10952143	62.9972
chr2_10831165	62.9972
chr2_10952119	62.9972
chr2_10776991	63.5661
chr2_10686337	63.5685
chr2_10686338	63.5685
chr2_10686345	63.5685
chr2_10711102	63.5685
chr2_10611269	63.5685
chr2_10685997	63.5685
chr2_10686320	63.5685
chr2_10686350	63.5685
chr2_10686386	63.5685
chr2_11725859	63.6634
chr2_12620458	63.6634
chr2_12620482	63.6634
chr2_12625109	63.6634
chr2_13063403	63.6634
chr2_13279553	63.6634
chr2_13279601	63.6634
chr2_13482706	63.6634
chr2_12690520	63.6634
chr2_12758315	63.6634
chr2_13060416	63.6634
chr2_13063313	63.6634
chr2_13063314	63.6634
chr2_13063383	63.6634
chr2_13063615	63.6634
chr2_13279557	63.6634
chr2_13279638	63.6634
chr2_13482756	63.6634
chr2_13528640	63.6634
chr2_13417503	64.5268
chr2_13417518	64.5268
chr2_13445710	64.5268
chr2_13482731	64.5268
chr2_14186619	64.5268
chr2_14569714	64.5268
chr2_13417515	64.5268
chr2_13417522	64.5268
chr2_13445623	64.5268
chr2_14186627	64.5268
chr2_14186679	64.5268
chr2_14444775	64.5268
chr2_13731572	65.0032
chr2_13528708	65.0032
chr2_13445669	65.0032
chr2_13445699	65.0032
chr2_13500729	65.0032
chr2_14033975	65.0032
chr2_14034000	65.0032
chr2_14053180	65.0032
chr2_14569784	65.0032
chr2_14626063	65.0032
chr2_13731599	65.0032
chr2_13731604	65.0599
chr2_13772242	65.197
chr2_13779394	65.28
chr2_13772243	65.28
chr2_13772303	65.28
chr2_14033930	65.5578
chr2_14033935	65.5578
chr2_13506699	65.7271
chr2_14052971	65.7271
chr2_14186377	65.7271
chr2_13506603	65.7271
chr2_13506679	65.7271
chr2_13506688	65.7271
chr2_13528672	65.7271
chr2_13772288	65.7271
chr2_13983897	65.7271
chr2_14837328	65.7271
chr2_14837346	65.7271
chr2_14909971	65.7271
chr2_14959583	65.7271
chr2_15183906	65.7271
chr2_14072430	65.8356
chr2_14072444	65.8356
chr2_14837373	66.3943
chr2_14811949	66.3943
chr2_14444555	66.3943
chr2_14444573	66.3943
chr2_14626157	66.3943
chr2_14837360	66.3943
chr2_14811891	66.3943
chr2_14811897	66.3943
chr2_13445670	66.3943
chr2_13506709	66.3943
chr2_13528643	66.3943
chr2_13617008	66.3943
chr2_13621757	66.3943
chr2_13772261	66.3943
chr2_13922221	66.3943
chr2_13983931	66.3943
chr2_13983937	66.3943
chr2_14033998	66.3943
[truncated: 23,937 more rows]
