# Supplementary material for: High-density genetic linkage map construction and cane cold hardiness QTL mapping for Vitis based on restriction site-associated DNA sequencing
Source: BMC Genomics. 2020 Jun 22;21:419. doi: 10.1186/s12864-020-06836-z (PMC7310074; doi:10.1186/s12864-020-06836-z)
Supplement: Supplementary file 6 — Additional file 6: Data S5. Bin markers of female, male and integrated map. [file 12864_2020_6836_MOESM6_ESM.xlsx]

## Sheet: female map
linkage group	number of marker	genetic distance	binname
1	chr1_22800299,chr1_22792831,chr1_22955175,chr1_22969879,chr1_22792878,chr1_22803644	0	chr1_bin1
1	chr1_22737880,chr1_22792624,chr1_22792647,chr1_22792790	1.11736	chr1_bin2
1	chr1_22641231,chr1_22737404,chr1_22696069	1.67293	chr1_bin3
1	chr1_22629104,chr1_22629138	2.22849	chr1_bin4
1	chr1_22217907,chr1_22218215,chr1_22287524,chr1_22336657,chr1_22539021,chr1_22217900,chr1_22287538	2.78405	chr1_bin5
1	chr1_22287324	3.11664	chr1_bin6
1	chr1_21952649,chr1_22218859,chr1_22287267,chr1_22287284,chr1_21939224,chr1_22218244,chr1_22237001,chr1_22237022,chr1_22287278,chr1_21952678,chr1_21718519,chr1_21938918,chr1_22218234	3.33813	chr1_bin7
1	chr1_21952464	3.66238	chr1_bin8
1	chr1_21724097,chr1_21657443,chr1_21657498	3.89219	chr1_bin9
1	chr1_21483141,chr1_21483253,chr1_21347364,chr1_21414619,chr1_21414797,chr1_21441719,chr1_21483179,chr1_21483216,chr1_21483226,chr1_21483237,chr1_21483250	5.00956	chr1_bin10
1	chr1_21613840,chr1_21656231	5.56512	chr1_bin11
1	chr1_21347272	7.06245	chr1_bin12
1	chr1_19764028,chr1_20096475,chr1_20096482,chr1_20881143,chr1_20903914,chr1_20903948,chr1_21110269,chr1_21110274,chr1_20822005,chr1_19893524,chr1_20000768,chr1_20086511,chr1_20096732,chr1_20096771,chr1_20700299,chr1_20700305,chr1_20700313,chr1_20708296,chr1_20822003,chr1_20822235,chr1_20881371,chr1_20888997,chr1_21136505,chr1_21136567,chr1_21136724,chr1_21136803,chr1_21264690,chr1_20086500,chr1_20…	7.80271	chr1_bin13
1	chr1_19888045,chr1_19950008	8.35827	chr1_bin14
1	chr1_19729867,chr1_19736288,chr1_19759619,chr1_19700857,chr1_19729855,chr1_19729853,chr1_19729900	9.47564	chr1_bin15
1	chr1_19700827	10.0927	chr1_bin16
1	chr1_19616688,chr1_19602344,chr1_19606836,chr1_19634588	10.5868	chr1_bin17
1	chr1_19531084,chr1_19583047,chr1_19583090,chr1_19583115	11.7042	chr1_bin18
1	chr1_19502023	11.8841	chr1_bin19
1	chr1_19374637,chr1_18300773,chr1_18300777,chr1_18422258,chr1_18635977,chr1_18635999,chr1_18636052,chr1_18636202,chr1_18799878,chr1_18969474,chr1_18969486,chr1_19414188,chr1_19428463,chr1_19444011,chr1_19460725,chr1_19501993,chr1_19501999,chr1_19583125,chr1_19602292,chr1_18182160,chr1_18422022,chr1_18636000,chr1_18636003,chr1_18636004,chr1_18636025,chr1_18636032,chr1_18636035,chr1_18636068,chr1_18…	12.2584	chr1_bin20
1	chr1_18182098	12.814	chr1_bin21
1	chr1_17988110,chr1_17988557,chr1_17988561,chr1_18155444,chr1_17988501,chr1_18017857,chr1_18155498,chr1_18093539	13.3695	chr1_bin22
1	chr1_18093558,chr1_18093628,chr1_18093557,chr1_18111472	13.9251	chr1_bin23
1	chr1_17690135	15.6021	chr1_bin24
1	chr1_17690275	15.6048	chr1_bin25
1	chr1_17690350,chr1_17690039,chr1_17145527,chr1_17145529,chr1_17145543,chr1_17179624,chr1_17196761,chr1_17205195,chr1_17236699,chr1_17242484,chr1_17242488,chr1_17242520,chr1_17196753,chr1_17205562,chr1_17242509,chr1_17242512,chr1_17242514,chr1_17690338,chr1_17145513	15.6104	chr1_bin26
1	chr1_17537401,chr1_17230755,chr1_17236657,chr1_17236664,chr1_17537339	16.1659	chr1_bin27
1	chr1_16556304,chr1_16556337,chr1_16583767,chr1_16798865,chr1_16799261,chr1_16890948	16.7215	chr1_bin28
1	chr1_16206470,chr1_16364135	16.9485	chr1_bin29
1	chr1_16486946,chr1_17145491,chr1_16556254,chr1_16486741,chr1_16891207,chr1_16905210,chr1_16905232,chr1_17145511,chr1_16513577,chr1_16513629	17.2756	chr1_bin30
1	chr1_15716935,chr1_15950462,chr1_15660387,chr1_15796494,chr1_15831287,chr1_15660364,chr1_16157045	18.3929	chr1_bin31
1	chr1_15660362	18.404	chr1_bin32
1	chr1_15214591,chr1_15214633,chr1_15214644,chr1_15214665	20.0781	chr1_bin33
1	chr1_14218012,chr1_13833475,chr1_14003530,chr1_14217819,chr1_14218021,chr1_14807497,chr1_14807530,chr1_14807766,chr1_15015953,chr1_14034789,chr1_14034961,chr1_14034999,chr1_14162454,chr1_14162623,chr1_14162711,chr1_14807732,chr1_14807805	21.1955	chr1_bin34
1	chr1_14807816,chr1_14815745	21.751	chr1_bin35
1	chr1_14984373	21.7648	chr1_bin36
1	chr1_12228409,chr1_12228421,chr1_12228596,chr1_13722884	22.8681	chr1_bin37
1	chr1_12361591,chr1_12361633,chr1_12361830,chr1_12652404,chr1_12169825,chr1_12221726,chr1_12361581,chr1_12438814,chr1_12170450	24.5536	chr1_bin38
1	chr1_11990796,chr1_11990839,chr1_12011272	25.1092	chr1_bin39
1	chr1_12082306,chr1_12082602,chr1_12123255,chr1_12123295,chr1_12137665	25.6648	chr1_bin40
1	chr1_11610962,chr1_11610937,chr1_11793625	26.7821	chr1_bin41
1	chr1_11583624,chr1_11610806	27.8995	chr1_bin42
1	chr1_11455151,chr1_11518421,chr1_11337513	29.0168	chr1_bin43
1	chr1_11518487,chr1_11518596,chr1_11518631,chr1_11518544	29.5724	chr1_bin44
1	chr1_11337434,chr1_11014745,chr1_11014749,chr1_11254458,chr1_11276167,chr1_11276196	31.258	chr1_bin45
1	chr1_10105750,chr1_10105755,chr1_9838881,chr1_9838892,chr1_9838958,chr1_9919641,chr1_10798575,chr1_10831528,chr1_10831538,chr1_9919573,chr1_9919597,chr1_9919862,chr1_10770474,chr1_10831140,chr1_10831530	31.8135	chr1_bin46
1	chr1_9336860,chr1_9346810,chr1_9353704,chr1_9353707,chr1_9396554,chr1_9424992	33.4991	chr1_bin47
1	chr1_8486824,chr1_8509490	43.2266	chr1_bin48
1	chr1_8252611,chr1_8065152	45.4869	chr1_bin49
1	chr1_7869565	47.7472	chr1_bin50
1	chr1_7844057	48.4958	chr1_bin51
1	chr1_7844040,chr1_7844051	48.7118	chr1_bin52
1	chr1_7844004	49.0972	chr1_bin53
1	chr1_7789560	50.5092	chr1_bin54
1	chr1_7348647,chr1_7348605,chr1_7740612	52.2234	chr1_bin55
1	chr1_7095528,chr1_7231182	52.7789	chr1_bin56
1	chr1_7042422	53.1644	chr1_bin57
1	chr1_7042102	53.8906	chr1_bin58
1	chr1_7023974,chr1_7024091	54.0982	chr1_bin59
1	chr1_6958142	54.4448	chr1_bin60
1	chr1_6870706	55.0003	chr1_bin61
1	chr1_6155214,chr1_6117840,chr1_6130771,chr1_6810186	56.6859	chr1_bin62
1	chr1_6764742,chr1_6764140,chr1_6764362,chr1_6764323	57.2414	chr1_bin63
1	chr1_6723852,chr1_6723916,chr1_6723904,chr1_6723865	57.797	chr1_bin64
1	chr1_5991777	58.6102	chr1_bin65
1	chr1_6076151,chr1_6076144,chr1_6076148	59.4683	chr1_bin66
1	chr1_6021922,chr1_6068995	60.0239	chr1_bin67
1	chr1_6005520,chr1_6005774,chr1_6005775	60.0654	chr1_bin68
1	chr1_5941651	61.1375	chr1_bin69
1	chr1_5901132,chr1_5901350,chr1_5941625,chr1_5882433,chr1_5882434,chr1_5882446,chr1_5882458,chr1_5882460,chr1_5882463,chr1_5882475,chr1_5882663,chr1_5917559,chr1_5941661,chr1_5952011	61.1403	chr1_bin70
1	chr1_5882428,chr1_5864520,chr1_6005589	61.6959	chr1_bin71
1	chr1_5842472	62.2514	chr1_bin72
1	chr1_5600217,chr1_5572824,chr1_5572858,chr1_5600213,chr1_5600229,chr1_5635003,chr1_5848941	62.807	chr1_bin73
1	chr1_5425743,chr1_5410094,chr1_5410100,chr1_5425775	63.9244	chr1_bin74
1	chr1_5538096,chr1_5600272,chr1_5495578,chr1_5537730,chr1_5537742,chr1_5537962,chr1_5495316,chr1_5506018,chr1_5537707,chr1_5537914,chr1_5538003,chr1_5538028,chr1_5538079,chr1_5538087,chr1_5410081,chr1_5410083	64.4799	chr1_bin75
1	chr1_5537942	65.0355	chr1_bin76
1	chr1_5268077,chr1_5410055	65.591	chr1_bin77
1	chr1_5268045,chr1_5268076	65.8625	chr1_bin78
1	chr1_5249889,chr1_5249934,chr1_5268073,chr1_5222206,chr1_5249650	66.1451	chr1_bin79
1	chr1_5061344,chr1_5061330,chr1_5061343	67.2624	chr1_bin80
1	chr1_5180533,chr1_5180542,chr1_5180553,chr1_5180744,chr1_5180812	67.818	chr1_bin81
1	chr1_5090369,chr1_5180536	68.3735	chr1_bin82
1	chr1_5180489,chr1_5136785,chr1_5180490	69.4909	chr1_bin83
1	chr1_5061325,chr1_5019520,chr1_5045056,chr1_5045109,chr1_5011136,chr1_4945932,chr1_5019527	70.6083	chr1_bin84
1	chr1_4945921	71.1638	chr1_bin85
1	chr1_4924225	72.2389	chr1_bin86
1	chr1_4918365,chr1_4918382,chr1_4924127,chr1_4902354	72.2803	chr1_bin87
1	chr1_4669429,chr1_4586156,chr1_4616431,chr1_4616690,chr1_4571433	72.8359	chr1_bin88
1	chr1_4372185,chr1_4472952	73.3914	chr1_bin89
1	chr1_4507473,chr1_4552332,chr1_4571307	73.947	chr1_bin90
1	chr1_4683629,chr1_4616636,chr1_4616649,chr1_4616707,chr1_4590613,chr1_4506008,chr1_4586432,chr1_4669523,chr1_4683865,chr1_4706239,chr1_4846942,chr1_4902345	75.0644	chr1_bin91
1	chr1_4361594	75.0892	chr1_bin92
1	chr1_4334959	76.1812	chr1_bin93
1	chr1_4086407,chr1_4086413,chr1_4104061	76.7367	chr1_bin94
1	chr1_4246079	77.0999	chr1_bin95
1	chr1_4246131,chr1_4104082,chr1_4108681,chr1_4108715,chr1_4108727,chr1_4248141,chr1_4108680,chr1_4147113,chr1_4156281,chr1_4246095	77.2909	chr1_bin96
1	chr1_4069214,chr1_4069439,chr1_4069489,chr1_4069495,chr1_3808367,chr1_3808377,chr1_3813192,chr1_3813378,chr1_3813400,chr1_3875715,chr1_4069202	77.8465	chr1_bin97
1	chr1_3808291,chr1_3808306,chr1_3808346,chr1_3876023,chr1_3888197,chr1_3893679,chr1_3893717,chr1_3893726,chr1_3898755,chr1_3898791,chr1_3898807,chr1_3942580,chr1_3942604,chr1_3963801,chr1_3964101,chr1_4000563,chr1_4000720,chr1_4020981,chr1_3875853,chr1_4069196	78.402	chr1_bin98
1	chr1_3808283	78.449	chr1_bin99
1	chr1_3708642,chr1_3741504,chr1_3758524,chr1_3788179	78.9571	chr1_bin100
1	chr1_3708429	79.1231	chr1_bin101
1	chr1_3286035,chr1_3286071,chr1_3286087,chr1_3286090,chr1_3286106,chr1_3375692,chr1_3375771,chr1_3375783,chr1_3420461,chr1_3420590,chr1_3494518,chr1_3572744,chr1_3608247,chr1_3638133,chr1_3651215,chr1_3651221,chr1_3651254,chr1_3651257,chr1_3699763,chr1_3699856,chr1_3699881,chr1_3700067,chr1_3398931,chr1_3399137,chr1_3494490,chr1_3494557,chr1_3520714,chr1_3638127	79.5114	chr1_bin102
1	chr1_3258356,chr1_3270004,chr1_3270082	80.0669	chr1_bin103
1	chr1_3232218,chr1_3232225,chr1_3242583,chr1_3231985,chr1_3232231	81.1843	chr1_bin104
1	chr1_2652952,chr1_2664351,chr1_2664368,chr1_2664596,chr1_3007759,chr1_3007772,chr1_3050991,chr1_3051386,chr1_3130060,chr1_3130287,chr1_3188995	81.7399	chr1_bin105
1	chr1_2835454,chr1_2738018,chr1_2828056,chr1_2854866,chr1_2996278,chr1_2725502,chr1_2744451,chr1_2753609,chr1_2753840,chr1_2814966,chr1_2970957	82.2954	chr1_bin106
1	chr1_3061830,chr1_3062096,chr1_3176892,chr1_2568986,chr1_2551469,chr1_2551542,chr1_2652976,chr1_2835441,chr1_2996314,chr1_3007777,chr1_3007857,chr1_3023060,chr1_3051343,chr1_3051344,chr1_3061868,chr1_3083724,chr1_3176633,chr1_3176879,chr1_3176909,chr1_2667542,chr1_2828062,chr1_2875798	82.851	chr1_bin107
1	chr1_2542638,chr1_2551283,chr1_2551313	83.4065	chr1_bin108
1	chr1_2514110,chr1_2542605,chr1_2542611	83.9621	chr1_bin109
1	chr1_2248435,chr1_2284136,chr1_2248424	85.0795	chr1_bin110
1	chr1_2291532,chr1_2291619,chr1_2291744,chr1_2291771,chr1_2316017,chr1_2316251,chr1_2476076,chr1_2476089,chr1_2480894	85.635	chr1_bin111
1	chr1_2057168	85.9009	chr1_bin112
1	chr1_2480924,chr1_1994309	86.189	chr1_bin113
1	chr1_1614179,chr1_1614170,chr1_1614195,chr1_1613936,chr1_1628146	86.7446	chr1_bin114
1	chr1_1547551,chr1_1858210,chr1_1613935,chr1_1926785,chr1_1485654,chr1_1494549,chr1_1613920,chr1_1943569,chr1_1952310,chr1_1961422,chr1_1961429,chr1_1961436,chr1_1994284,chr1_1693878,chr1_1693895,chr1_1904942	87.3002	chr1_bin115
1	chr1_1584123,chr1_1573146	87.8557	chr1_bin116
1	chr1_1583831,chr1_1583899,chr1_1583917,chr1_1835330,chr1_1806188,chr1_1835353,chr1_1835356,chr1_1835357,chr1_1857915,chr1_1583844,chr1_1583879	88.4113	chr1_bin117
1	chr1_1407464,chr1_1433817,chr1_1564674,chr1_1768721,chr1_1768754,chr1_1768788,chr1_1768789,chr1_1769001,chr1_1769008,chr1_1806060,chr1_1826297,chr1_1558556,chr1_1558570,chr1_1751727,chr1_1768764,chr1_1768765,chr1_1768964	88.9669	chr1_bin118
1	chr1_1835349,chr1_1403821,chr1_1403832,chr1_1403837,chr1_1564706,chr1_1572516,chr1_1572547,chr1_1572918,chr1_1572941,chr1_1572948,chr1_1584130,chr1_1593434,chr1_1628401,chr1_1646030,chr1_1883003,chr1_1904969,chr1_1904983,chr1_1961379,chr1_1968783,chr1_1968815,chr1_1994219,chr1_1994246,chr1_1994254,chr1_1994265,chr1_1994283,chr1_1573107	89.5224	chr1_bin119
1	chr1_1256437,chr1_1256619,chr1_1316281,chr1_1317493,chr1_1317494,chr1_1291034,chr1_1403787	90.078	chr1_bin120
1	chr1_1256427,chr1_1256631,chr1_1256668,chr1_1273955,chr1_1285027,chr1_1285042	90.3772	chr1_bin121
1	chr1_1243331	90.632	chr1_bin122
1	chr1_1092159,chr1_1108870,chr1_1121739,chr1_994522,chr1_994533,chr1_1082899,chr1_1121700,chr1_1214207	91.7494	chr1_bin123
1	chr1_926531,chr1_985091,chr1_573885,chr1_573884,chr1_587825,chr1_587846,chr1_587862,chr1_588019,chr1_588030,chr1_588068,chr1_588096,chr1_709635,chr1_709640,chr1_709680,chr1_818252,chr1_871911,chr1_926585,chr1_947931,chr1_947934,chr1_948175,chr1_948195,chr1_948213,chr1_948215,chr1_587787,chr1_985034,chr1_985065,chr1_985138	92.3049	chr1_bin124
1	chr1_555058	92.5292	chr1_bin125
1	chr1_547635,chr1_554833,chr1_555021	92.859	chr1_bin126
1	chr1_547604	93.7903	chr1_bin127
1	chr1_427022,chr1_427072,chr1_547583,chr1_416919,chr1_462780,chr1_416915,chr1_435044	93.9729	chr1_bin128
1	chr1_547550,chr1_416875	95.0903	chr1_bin129
1	chr1_547542,chr1_269171,chr1_313291	95.6459	chr1_bin130
1	chr1_313487	95.8701	chr1_bin131
1	chr1_307484,chr1_313440,chr1_269084,chr1_307149,chr1_479903,chr1_482760,chr1_495111,chr1_520881,chr1_11713,chr1_25910,chr1_313286,chr1_482756,chr1_482788,chr1_495115,chr1_495119,chr1_523970,chr1_523977,chr1_523979,chr1_524013	96.1999	chr1_bin132
1	chr1_479622,chr1_479804	96.2193	chr1_bin133
1	chr1_254408	97.2999	chr1_bin134
1	chr1_250766	97.3137	chr1_bin135
1	chr1_250778	97.3165	chr1_bin136
1	chr1_144361,chr1_118967,chr1_118984,chr1_144177,chr1_144387,chr1_144391,chr1_175390,chr1_34817,chr1_193071	98.4339	chr1_bin137
2	chr2_176519,chr2_171192,chr2_171244,chr2_176482,chr2_163547	0	chr2_bin138
2	chr2_203559	1.68555	chr2_bin139
2	chr2_204018	1.98201	chr2_bin140
2	chr2_204022,chr2_204039,chr2_204118	2.23958	chr2_bin141
2	chr2_1535468,chr2_999995,chr2_474786,chr2_474796,chr2_482813,chr2_589139,chr2_595390,chr2_595404,chr2_871330,chr2_922231,chr2_989767,chr2_1013140,chr2_1013170,chr2_1028931,chr2_1405992,chr2_1429797,chr2_1447880,chr2_1462067,chr2_1468802,chr2_1510724,chr2_1535269,chr2_1955596,chr2_1955625	3.92513	chr2_bin142
2	chr2_843877	4.48069	chr2_bin143
2	chr2_1353006	5.58111	chr2_bin144
2	chr2_1353023	5.59769	chr2_bin145
2	chr2_1405789	5.90248	chr2_bin146
2	chr2_376102,chr2_376139,chr2_589423,chr2_899816,chr2_899865,chr2_999969,chr2_1231049,chr2_1462054,chr2_1469073,chr2_1469081,chr2_1469106,chr2_1516320,chr2_1673550,chr2_1906595,chr2_452364,chr2_1231136,chr2_1352993,chr2_1353005,chr2_1353022,chr2_1405831,chr2_559100,chr2_843917,chr2_1231138	6.15172	chr2_bin147
2	chr2_2124516,chr2_2108926,chr2_2096910	6.70728	chr2_bin148
2	chr2_2124599	7.26284	chr2_bin149
2	chr2_2166133	8.9484	chr2_bin150
2	chr2_2197085,chr2_2197162,chr2_2197531,chr2_2206058,chr2_2206111	10.0658	chr2_bin151
2	chr2_2285331,chr2_2402490	12.9074	chr2_bin152
2	chr2_2559489,chr2_2460149,chr2_2460221,chr2_2587760	14.0248	chr2_bin153
2	chr2_2596830,chr2_2611875	15.7104	chr2_bin154
2	chr2_2713791	16.0402	chr2_bin155
2	chr2_2911598,chr2_2919821,chr2_2776041,chr2_2753024,chr2_2766650,chr2_2890632,chr2_2919860,chr2_2920082,chr2_2920085,chr2_2920142,chr2_2752861,chr2_2890622,chr2_2911375	16.2644	chr2_bin156
2	chr2_2830565	16.3225	chr2_bin157
2	chr2_2980677,chr2_3046735,chr2_2940255,chr2_3046724,chr2_3059611,chr2_3059597,chr2_3059620	17.3806	chr2_bin158
2	chr2_3217347,chr2_3217372,chr2_3217377,chr2_3226794,chr2_3227011,chr2_3227021,chr2_3227023,chr2_3226835,chr2_3275561,chr2_3275792	19.0661	chr2_bin159
2	chr2_3217169	20.1835	chr2_bin160
2	chr2_3276228	21.0107	chr2_bin161
2	chr2_3398448,chr2_3398375,chr2_3398416,chr2_3483311	21.8548	chr2_bin162
2	chr2_3591691,chr2_3638452,chr2_3726837,chr2_3812378,chr2_3812561,chr2_3845645,chr2_3812585,chr2_3812616	22.4104	chr2_bin163
2	chr2_3931578,chr2_3845704,chr2_3902730,chr2_3894268	22.9659	chr2_bin164
2	chr2_4137659	26.3959	chr2_bin165
2	chr2_4137701,chr2_4188225,chr2_4188233,chr2_4137739,chr2_4137742,chr2_4226583,chr2_4238061,chr2_4207599	26.9514	chr2_bin166
2	chr2_4290504,chr2_4342881,chr2_4342945,chr2_4290519,chr2_4290553,chr2_4329843	27.507	chr2_bin167
2	chr2_4343183,chr2_4343208,chr2_4343195,chr2_4343200,chr2_4343236	28.0625	chr2_bin168
2	chr2_4431796,chr2_4431952	28.3896	chr2_bin169
2	chr2_4500965,chr2_4432223,chr2_4500628,chr2_4432176,chr2_4432227,chr2_4432228,chr2_4441630,chr2_4441693,chr2_4500618,chr2_4500910	28.6166	chr2_bin170
2	chr2_4500993,chr2_4500998,chr2_4509455,chr2_4572819,chr2_4831805,chr2_5295415,chr2_4572834,chr2_4749834,chr2_5175814,chr2_5175879,chr2_5295491,chr2_5376535,chr2_5558999	30.3022	chr2_bin171
2	chr2_6031257,chr2_6093637,chr2_6104392,chr2_6107206,chr2_6031241,chr2_6031251,chr2_6031253,chr2_6093620,chr2_6099725,chr2_6099804	35.5395	chr2_bin172
2	chr2_6107272	36.6569	chr2_bin173
2	chr2_6107290	37.2124	chr2_bin174
2	chr2_6276401,chr2_6291188,chr2_6291226,chr2_6291269,chr2_6475211,chr2_6510844,chr2_6291224,chr2_6291260,chr2_6311641,chr2_6382195,chr2_6409365,chr2_6415057,chr2_6415197,chr2_6475160,chr2_6475162	38.3298	chr2_bin175
2	chr2_6510931,chr2_6511288	38.8854	chr2_bin176
2	chr2_6514565	39.2708	chr2_bin177
2	chr2_6514573,chr2_6514579,chr2_6714211	39.9971	chr2_bin178
2	chr2_7386878,chr2_7408787,chr2_7427024,chr2_7427081	44.0222	chr2_bin179
2	chr2_7631871,chr2_7632079,chr2_7632108,chr2_7705537,chr2_7875769,chr2_7876033,chr2_7626627,chr2_7632123	45.7078	chr2_bin180
2	chr2_7888587,chr2_7888775,chr2_7888815	47.3933	chr2_bin181
2	chr2_7908444,chr2_7908612	47.9489	chr2_bin182
2	chr2_8184008	47.9986	chr2_bin183
2	chr2_8359150	48.5626	chr2_bin184
2	chr2_8764869,chr2_8764886,chr2_8764951	52.5249	chr2_bin185
2	chr2_8632628	52.8464	chr2_bin186
2	chr2_8632640,chr2_8632305,chr2_8632309,chr2_8632237,chr2_8632257	53.079	chr2_bin187
2	chr2_9054097,chr2_9125100,chr2_9410753,chr2_8855666,chr2_9410598	53.6345	chr2_bin188
2	chr2_9958860,chr2_8843233,chr2_8843247,chr2_8843280,chr2_8850877,chr2_8855409,chr2_9629775,chr2_9629801,chr2_9629846,chr2_9629869,chr2_9670785,chr2_9733675,chr2_9733766,chr2_9958862,chr2_9969695,chr2_10029534	54.1901	chr2_bin189
2	chr2_10045296,chr2_10038805,chr2_10068282,chr2_10068283,chr2_10068294,chr2_10068296,chr2_10068280,chr2_10029588	54.7456	chr2_bin190
2	chr2_9958896,chr2_9958830,chr2_9958861,chr2_9969917,chr2_10783635,chr2_10830902	55.3012	chr2_bin191
2	chr2_10029494	55.5893	chr2_bin192
2	chr2_10598548,chr2_10598765,chr2_10719408,chr2_10489762,chr2_10598534,chr2_10598537,chr2_10598544,chr2_10598556,chr2_10598581,chr2_10606884,chr2_10776700,chr2_10783604	55.8552	chr2_bin193
2	chr2_10068320,chr2_10074486,chr2_10159535,chr2_10196229,chr2_10196231,chr2_10444018,chr2_10479524,chr2_10068343,chr2_10489719,chr2_10479519,chr2_10045299,chr2_10045358,chr2_10029560	56.4108	chr2_bin194
2	chr2_10952143,chr2_10831165,chr2_10952119	57.5282	chr2_bin195
2	chr2_11725859,chr2_12620458,chr2_12620482,chr2_12625109,chr2_13063403,chr2_13279553,chr2_13279601,chr2_13482706,chr2_12690520,chr2_12758315,chr2_13060416,chr2_13063313,chr2_13063314,chr2_13063383,chr2_13063615,chr2_13279557,chr2_13279638,chr2_13482756,chr2_13528640	58.0837	chr2_bin196
2	chr2_13731572,chr2_13528708,chr2_13731599	59.2011	chr2_bin197
2	chr2_13731604	59.3145	chr2_bin198
2	chr2_13772242	59.5887	chr2_bin199
2	chr2_13779394,chr2_13772243,chr2_13772303	59.7547	chr2_bin200
2	chr2_14033930,chr2_14033935	60.3103	chr2_bin201
2	chr2_14072430,chr2_14072444	60.8658	chr2_bin202
2	chr2_14837373,chr2_14811949,chr2_14444555,chr2_14444573,chr2_14626157,chr2_14837360,chr2_14811891,chr2_14811897	61.9832	chr2_bin203
2	chr2_14811924	62.3353	chr2_bin204
2	chr2_14811932,chr2_14811942	62.5373	chr2_bin205
2	chr2_15183882	62.8672	chr2_bin206
2	chr2_15187420	63.0914	chr2_bin207
2	chr2_15285449,chr2_15285568,chr2_15323288,chr2_15323525,chr2_15451010,chr2_15720745,chr2_15834109,chr2_15834184,chr2_16054765,chr2_16055060,chr2_16055491,chr2_16055522,chr2_15329325,chr2_15395181,chr2_15832786,chr2_15833015,chr2_15834091,chr2_15834154,chr2_15834188,chr2_16131954,chr2_16131971,chr2_16131994,chr2_16132038,chr2_16132042,chr2_16132048,chr2_16132050	63.647	chr2_bin208
2	chr2_16134326,chr2_16188953,chr2_16134557,chr2_16132268,chr2_16134342,chr2_16134349,chr2_16134550	64.2025	chr2_bin209
2	chr2_16267604	65.3199	chr2_bin210
2	chr2_16574349,chr2_16798014,chr2_16803531,chr2_16656533,chr2_16680104,chr2_16797949,chr2_16797954,chr2_16797967,chr2_16866212	66.4373	chr2_bin211
2	chr2_16574359	66.7309	chr2_bin212
2	chr2_17363032,chr2_16858889,chr2_16866222,chr2_16574398,chr2_16574407,chr2_16574411,chr2_16872308,chr2_16882371,chr2_16882387,chr2_16924900,chr2_16924928,chr2_17268761,chr2_17292622,chr2_17373076,chr2_16574373,chr2_17362933,chr2_17583939	66.9913	chr2_bin213
2	chr2_17740649	67.3489	chr2_bin214
2	chr2_16574358,chr2_16798017,chr2_16818485	67.5454	chr2_bin215
2	chr2_17898013,chr2_17944942,chr2_17944950,chr2_18055580,chr2_18055593,chr2_18055601,chr2_18098786,chr2_18098925,chr2_18157014,chr2_17798856,chr2_17798868,chr2_17945137,chr2_18149500	68.101	chr2_bin216
2	chr2_18314803	68.1507	chr2_bin217
2	chr2_18222070	68.5112	chr2_bin218
2	chr2_18351107	68.655	chr2_bin219
2	chr2_18715123,chr2_18715116,chr2_18778200,chr2_18727483,chr2_18727488,chr2_18727503,chr2_18715114,chr2_18715115	69.2106	chr2_bin220
2	chr2_18774762,chr2_18727476,chr2_18727601,chr2_18727618,chr2_18774713	69.7661	chr2_bin221
2	chr2_18432910,chr2_18432932,chr2_18421256	70.8835	chr2_bin222
3	chr3_19289104,chr3_19265900,chr3_19266014,chr3_19320531,chr3_19284107,chr3_19284116,chr3_19266022	0	chr3_bin223
3	chr3_19223110,chr3_19223309,chr3_19266024	0.555561	chr3_bin224
3	chr3_18732596,chr3_18453037,chr3_18569593,chr3_17975328,chr3_18569640,chr3_15518171	1.11112	chr3_bin225
3	chr3_15518198	1.52721	chr3_bin226
3	chr3_18732603	1.64337	chr3_bin227
3	chr3_19223089,chr3_17573151,chr3_15548591,chr3_16781928,chr3_16781944,chr3_16837767,chr3_17478323,chr3_17543225,chr3_18933083,chr3_19036596,chr3_16052380,chr3_16158859,chr3_16782078,chr3_16782086,chr3_16782089,chr3_16782106,chr3_16782135,chr3_16782143,chr3_16782144,chr3_16837674,chr3_16837680,chr3_16837688,chr3_16837707,chr3_16893771,chr3_17178919,chr3_17178950,chr3_17369186,chr3_17460945,chr3_17…	1.66547	chr3_bin228
3	chr3_15371614	2.22104	chr3_bin229
3	chr3_13832534,chr3_14851671,chr3_14928627,chr3_14928629,chr3_14928692,chr3_14928699,chr3_15276580,chr3_13832241,chr3_13832535,chr3_14632403,chr3_14778753,chr3_14928664,chr3_15276593,chr3_15276627,chr3_15276633,chr3_15371311,chr3_15371325,chr3_15371381,chr3_15371608	2.7766	chr3_bin230
3	chr3_13715296,chr3_13715670,chr3_13776754,chr3_13715221,chr3_13715714	3.89396	chr3_bin231
3	chr3_13540322	4.44952	chr3_bin232
3	chr3_11781584,chr3_12279825,chr3_12279874,chr3_12280006,chr3_12280016,chr3_12280052,chr3_12280064,chr3_13540278,chr3_12333942	5.00508	chr3_bin233
3	chr3_12774123,chr3_13169704	5.28487	chr3_bin234
3	chr3_13169432,chr3_13169440,chr3_13169643,chr3_11724201,chr3_13169417	5.5591	chr3_bin235
3	chr3_11724116,chr3_11690555,chr3_11690556,chr3_11673278,chr3_11700676,chr3_11666977,chr3_11667013,chr3_11684337,chr3_11724197,chr3_11426731	6.11466	chr3_bin236
3	chr3_10768457,chr3_11217588,chr3_11412128,chr3_10224071,chr3_10224101,chr3_10768456,chr3_10768460,chr3_10768461,chr3_10768471,chr3_10768475,chr3_10768510,chr3_10783714,chr3_10787660,chr3_10788154,chr3_10805275,chr3_11412095,chr3_11416681	7.23203	chr3_bin237
3	chr3_10159405,chr3_9992527,chr3_10224012,chr3_10029381	7.78759	chr3_bin238
3	chr3_9983933	7.92313	chr3_bin239
3	chr3_9794781,chr3_9794829,chr3_9794833,chr3_9963003,chr3_9963209	8.34201	chr3_bin240
3	chr3_9579881	9.16645	chr3_bin241
3	chr3_9579548,chr3_9395818,chr3_9395841,chr3_9395842,chr3_9395862,chr3_9538795	10.0134	chr3_bin242
3	chr3_9347245,chr3_9347260,chr3_9347269,chr3_9347508,chr3_9347519,chr3_9340507	10.5689	chr3_bin243
3	chr3_9340412,chr3_8908949,chr3_8908959,chr3_8908975,chr3_9040711,chr3_9040729,chr3_9040919,chr3_9040936,chr3_9156790,chr3_9040713,chr3_9124297,chr3_9310959,chr3_9340247	12.2545	chr3_bin244
3	chr3_8553469,chr3_8804590,chr3_8806026,chr3_8586053	13.3718	chr3_bin245
3	chr3_8808184	13.3939	chr3_bin246
3	chr3_8872564	13.9272	chr3_bin247
3	chr3_8528505,chr3_8528510,chr3_8427973,chr3_8528513,chr3_8532809,chr3_8532865	14.4827	chr3_bin248
3	chr3_8348243	14.6404	chr3_bin249
3	chr3_8347996,chr3_8348019,chr3_8348190,chr3_8348195	15.037	chr3_bin250
3	chr3_8299389	16.5543	chr3_bin251
3	chr3_8299382	17.2273	chr3_bin252
3	chr3_7988369,chr3_7881800,chr3_7988380,chr3_8280008	17.2743	chr3_bin253
3	chr3_7621563,chr3_7621762,chr3_7621547	17.8299	chr3_bin254
3	chr3_7621524	18.1708	chr3_bin255
3	chr3_7426839,chr3_7442854,chr3_7443027,chr3_7443081,chr3_7443088,chr3_7520852,chr3_7520907,chr3_7530489,chr3_7426841,chr3_7428418,chr3_7442842,chr3_7475979,chr3_7520859,chr3_7521159,chr3_7530488,chr3_7539757,chr3_7552663,chr3_7621468,chr3_7621469	18.384	chr3_bin256
3	chr3_7426816,chr3_7426819	18.6915	chr3_bin257
3	chr3_7426637	18.938	chr3_bin258
3	chr3_7339687	19.2595	chr3_bin259
3	chr3_7339666	19.492	chr3_bin260
3	chr3_7192929	20.0476	chr3_bin261
3	chr3_7074188,chr3_7039542,chr3_7039549,chr3_7039767,chr3_7074146	21.165	chr3_bin262
3	chr3_6849774,chr3_6849785,chr3_6804881,chr3_6849757	22.2823	chr3_bin263
3	chr3_6849746,chr3_6804819,chr3_6685419	23.3997	chr3_bin264
3	chr3_6634389,chr3_6648204,chr3_6648243,chr3_6648698,chr3_6648444,chr3_6578364,chr3_6648527	24.5171	chr3_bin265
3	chr3_6648848,chr3_6572617	25.0726	chr3_bin266
3	chr3_6508083	26.19	chr3_bin267
3	chr3_6492018,chr3_6492013,chr3_6492014	27.8755	chr3_bin268
3	chr3_6339287,chr3_6406666,chr3_6359227,chr3_6339232,chr3_6359470,chr3_6359818,chr3_6359855,chr3_6406635	28.4311	chr3_bin269
3	chr3_6217647,chr3_6217616	28.9867	chr3_bin270
3	chr3_6106654	37.308	chr3_bin271
3	chr3_4999689,chr3_5061388,chr3_5090422,chr3_5314433,chr3_5321775,chr3_5964711,chr3_5964727,chr3_5964733,chr3_5964750,chr3_5964774,chr3_5964783,chr3_6034338,chr3_6059268,chr3_5281714,chr3_4820243,chr3_4929611,chr3_5086084,chr3_5273187,chr3_5964802,chr3_4820030	37.9334	chr3_bin272
3	chr3_5161046,chr3_5803963,chr3_4862165,chr3_5273186,chr3_5273210,chr3_5200743,chr3_5200767,chr3_5415348,chr3_5815052,chr3_5207392	38.489	chr3_bin273
3	chr3_5415372,chr3_5803924,chr3_4820002	39.0446	chr3_bin274
3	chr3_4819995,chr3_4614581	40.1619	chr3_bin275
3	chr3_4453613,chr3_4358631,chr3_4360766,chr3_4478305,chr3_4484316,chr3_4614561,chr3_4360964,chr3_4360769,chr3_4593517,chr3_4593931,chr3_4349203,chr3_4349370,chr3_4351065,chr3_4358569,chr3_4478270,chr3_4478278,chr3_4593565,chr3_4607914,chr3_4235414	41.8475	chr3_bin276
3	chr3_4048439,chr3_4048443,chr3_4045366,chr3_4048457,chr3_4048464	42.403	chr3_bin277
3	chr3_4045351	42.7774	chr3_bin278
3	chr3_4045294,chr3_4045326	42.9572	chr3_bin279
3	chr3_3933619	43.5128	chr3_bin280
3	chr3_3675928,chr3_3769653,chr3_3794929,chr3_3843122,chr3_3843143,chr3_3843147,chr3_3886811,chr3_3886837,chr3_3926530,chr3_3667563,chr3_3675916,chr3_3675941,chr3_3769710	44.0684	chr3_bin281
3	chr3_3887000,chr3_3887216	44.6239	chr3_bin282
3	chr3_3667258,chr3_3843172,chr3_3848860,chr3_3843137,chr3_3886846,chr3_3915720	45.1795	chr3_bin283
3	chr3_3659316,chr3_3659354	47.4398	chr3_bin284
3	chr3_3490067,chr3_3490329,chr3_3614444,chr3_3489968	47.9953	chr3_bin285
3	chr3_3243155,chr3_3423353,chr3_3460420,chr3_3308342,chr3_3308372,chr3_3377789,chr3_3394872,chr3_3394926	49.6809	chr3_bin286
3	chr3_3225395	50.2364	chr3_bin287
3	chr3_3101185,chr3_3101444	50.792	chr3_bin288
3	chr3_3080244,chr3_3089837	51.3476	chr3_bin289
3	chr3_3089611	51.3863	chr3_bin290
3	chr3_3037723,chr3_3037731	52.4641	chr3_bin291
3	chr3_3025601	52.4668	chr3_bin292
3	chr3_2972300,chr3_3012156,chr3_2759355,chr3_2759569,chr3_2759575,chr3_2759612,chr3_2926217,chr3_2759593,chr3_2790754	55.3056	chr3_bin293
3	chr3_2731097,chr3_2731120	55.5632	chr3_bin294
3	chr3_2659840,chr3_2670550,chr3_2675486,chr3_2675605,chr3_2708058,chr3_2715664,chr3_2667879,chr3_2667894,chr3_2670517,chr3_2675537,chr3_2675547,chr3_2707806,chr3_2708033,chr3_2715661,chr3_2726020	55.8596	chr3_bin295
3	chr3_2659794,chr3_2634242,chr3_2634347,chr3_2638739,chr3_2638760,chr3_2659789	56.4152	chr3_bin296
3	chr3_2588860	56.9037	chr3_bin297
3	chr3_2589119,chr3_2589134	56.9701	chr3_bin298
3	chr3_2014549,chr3_2129207,chr3_2036537,chr3_2068800,chr3_2206519,chr3_2305693,chr3_1937460	58.0875	chr3_bin299
3	chr3_1659169,chr3_1723916	63.3248	chr3_bin300
3	chr3_1640201	63.8804	chr3_bin301
3	chr3_1632083,chr3_1631812	64.4359	chr3_bin302
3	chr3_1397826,chr3_1397833	66.1215	chr3_bin303
3	chr3_1471721	66.3624	chr3_bin304
3	chr3_1548825	66.6755	chr3_bin305
3	chr3_1288373,chr3_1280789,chr3_1288335,chr3_1288355,chr3_1306260,chr3_1306311	67.7929	chr3_bin306
3	chr3_1246799	68.0227	chr3_bin307
3	chr3_1246777,chr3_1241113	68.3469	chr3_bin308
3	chr3_1241010,chr3_1240841	71.7769	chr3_bin309
3	chr3_1094250,chr3_1094225	72.8942	chr3_bin310
3	chr3_901970,chr3_904455,chr3_967705,chr3_972935	74.5798	chr3_bin311
3	chr3_864927,chr3_873518,chr3_891025,chr3_896333,chr3_871078,chr3_896084,chr3_873452	75.1353	chr3_bin312
3	chr3_864919	75.8952	chr3_bin313
3	chr3_754984,chr3_755006,chr3_755231,chr3_856228,chr3_856274,chr3_856441,chr3_864529,chr3_864640,chr3_864903	76.2473	chr3_bin314
3	chr3_864892,chr3_864891,chr3_864895,chr3_864889,chr3_864899	76.8029	chr3_bin315
3	chr3_752572,chr3_856105,chr3_859199,chr3_859260,chr3_859261,chr3_859489,chr3_864530,chr3_864554,chr3_864688,chr3_864885	77.3584	chr3_bin316
3	chr3_864711	77.5355	chr3_bin317
3	chr3_864857	77.9126	chr3_bin318
3	chr3_864873	77.9209	chr3_bin319
3	chr3_593862	79.027	chr3_bin320
3	chr3_593957,chr3_475095,chr3_475096,chr3_475112,chr3_475118	79.0298	chr3_bin321
3	chr3_3267,chr3_3377,chr3_20637	81.29	chr3_bin322
4	chr4_23819947,chr4_23842523,chr4_23842615	0	chr4_bin323
4	chr4_23819945	0.388244	chr4_bin324
4	chr4_23709795,chr4_23755052,chr4_23761050,chr4_23812024,chr4_23819931,chr4_23819932	0.554265	chr4_bin325
4	chr4_23677005	0.570842	chr4_bin326
4	chr4_23557289,chr4_23612729,chr4_23612733,chr4_23612773,chr4_23631331,chr4_23670690,chr4_23676737,chr4_23597176,chr4_23597178,chr4_23597180,chr4_23597187,chr4_23612838,chr4_23631338,chr4_23631626	1.10965	chr4_bin327
4	chr4_23508392,chr4_23508439,chr4_23508457,chr4_23508458,chr4_23473252,chr4_23508482	2.22701	chr4_bin328
4	chr4_23260618,chr4_23269259,chr4_23269333,chr4_23280513,chr4_23280525,chr4_23280723,chr4_23280728	2.78257	chr4_bin329
4	chr4_23011869,chr4_22976168,chr4_22818110,chr4_22818116,chr4_22818306,chr4_22818319,chr4_22823306,chr4_22842017,chr4_22854877,chr4_22899873,chr4_22899933,chr4_22905373,chr4_22943974,chr4_22943975,chr4_22963469,chr4_23011881,chr4_23011885,chr4_23068587,chr4_23099457,chr4_23099476,chr4_23099500,chr4_22905585,chr4_23011889,chr4_23068456,chr4_23068473,chr4_23068645	3.33813	chr4_bin330
4	chr4_23099715	3.53743	chr4_bin331
4	chr4_23099642	3.71731	chr4_bin332
4	chr4_23152001,chr4_23222348,chr4_23222492,chr4_23285485,chr4_23285569	3.89164	chr4_bin333
4	chr4_23296395,chr4_23407563,chr4_23296198,chr4_23316265,chr4_23285531,chr4_23285574,chr4_23349534,chr4_23349640,chr4_23444519	4.4472	chr4_bin334
4	chr4_22792519	5.00277	chr4_bin335
4	chr4_22715792,chr4_22715860,chr4_22715867,chr4_22715989,chr4_22764931,chr4_22764932,chr4_22765092,chr4_22765279,chr4_22765284,chr4_22765482,chr4_22765494,chr4_22780217,chr4_22786600	5.55833	chr4_bin336
4	chr4_22704518,chr4_22704586,chr4_22553652,chr4_22553702,chr4_22553721,chr4_22553742,chr4_22704494,chr4_22704576	6.11389	chr4_bin337
4	chr4_22704332	6.30763	chr4_bin338
4	chr4_22677093,chr4_22677139,chr4_22691089,chr4_22691187,chr4_22704294	6.66805	chr4_bin339
4	chr4_22676947,chr4_22635739,chr4_22587209,chr4_22577251,chr4_22676879,chr4_22676893	7.22361	chr4_bin340
4	chr4_22563713,chr4_22563727,chr4_22563735	7.77917	chr4_bin341
4	chr4_22034415	8.33473	chr4_bin342
4	chr4_22034172,chr4_22034368	8.89029	chr4_bin343
4	chr4_22061028,chr4_22103194,chr4_22553446,chr4_22553458,chr4_22553640,chr4_22034407,chr4_22103166	9.44585	chr4_bin344
4	chr4_22422170,chr4_22422226	9.95395	chr4_bin345
4	chr4_22360509,chr4_22403625,chr4_22403666,chr4_22413130,chr4_22553647,chr4_22360526,chr4_22413352	10.0009	chr4_bin346
4	chr4_22360441	10.5565	chr4_bin347
4	chr4_22160246,chr4_22117128,chr4_22117206,chr4_22143375,chr4_22143390,chr4_22228768,chr4_22228774	11.1121	chr4_bin348
4	chr4_22228780	11.3557	chr4_bin349
4	chr4_22249783	11.6661	chr4_bin350
4	chr4_22249967,chr4_22278163,chr4_22278142	12.2217	chr4_bin351
4	chr4_21762386,chr4_21797195,chr4_21843931,chr4_21843938,chr4_21865853,chr4_22000296,chr4_21762593,chr4_21843714,chr4_21865945	12.7772	chr4_bin352
4	chr4_21272291,chr4_21104337,chr4_21287698,chr4_21610174,chr4_21610327,chr4_21019371,chr4_21019380,chr4_21019419,chr4_21019421,chr4_21019428,chr4_21104058,chr4_21104078,chr4_21272226,chr4_21287645,chr4_21287684,chr4_21287703,chr4_21295994,chr4_21296180,chr4_21297427,chr4_21372113,chr4_21374519,chr4_21374554,chr4_21374768,chr4_21374771,chr4_21427427,chr4_21427429,chr4_21610089,chr4_21610092,chr4_21…	13.3328	chr4_bin353
4	chr4_20851963,chr4_20852013,chr4_20752856,chr4_20752877,chr4_20752879,chr4_20752819	13.8883	chr4_bin354
4	chr4_20630633,chr4_20633000,chr4_20633027	14.4439	chr4_bin355
4	chr4_20330452,chr4_20330643,chr4_20531556,chr4_20566700,chr4_20576960,chr4_20577034,chr4_20630620,chr4_20330852,chr4_20345419,chr4_20593474,chr4_20593539,chr4_20617692,chr4_20617693,chr4_20617898,chr4_20630632	14.9995	chr4_bin356
4	chr4_20292318,chr4_20292349,chr4_20269906	15.555	chr4_bin357
4	chr4_20018443,chr4_20026391,chr4_20026392,chr4_20091919,chr4_20252147,chr4_20252148,chr4_20252173,chr4_20269838,chr4_20269852,chr4_20269899,chr4_19930106,chr4_20091907,chr4_20091920,chr4_20096282,chr4_20096315,chr4_20141955,chr4_20149913,chr4_20269862,chr4_20269869,chr4_19930094	16.1106	chr4_bin358
4	chr4_19904899,chr4_19912269,chr4_19930078,chr4_19904904,chr4_19904938,chr4_19924553	17.228	chr4_bin359
4	chr4_19904485,chr4_19895048	18.3453	chr4_bin360
4	chr4_19888721,chr4_19781534,chr4_19865036,chr4_19865088,chr4_19875466,chr4_19875539,chr4_19803412,chr4_19824697,chr4_19824725	18.9009	chr4_bin361
4	chr4_19774913	19.2085	chr4_bin362
4	chr4_19442419,chr4_19774754,chr4_19493654,chr4_19544429,chr4_19589494,chr4_19615131,chr4_19632342,chr4_19712500,chr4_19744915,chr4_19744926,chr4_19744938,chr4_19744972,chr4_19756870,chr4_19774868,chr4_19681900,chr4_19686370,chr4_19473165,chr4_19479491,chr4_19479497,chr4_19493780,chr4_19493786,chr4_19513607,chr4_19536464,chr4_19544682,chr4_19544693,chr4_19589481,chr4_19597023,chr4_19744860	19.4549	chr4_bin363
4	chr4_19632106,chr4_19632122	19.7014	chr4_bin364
4	chr4_19415880,chr4_19442252,chr4_19442321,chr4_19442377,chr4_19415996,chr4_19433023	20.009	chr4_bin365
4	chr4_19413423	20.1777	chr4_bin366
4	chr4_19395090	20.5632	chr4_bin367
4	chr4_19394981	20.7847	chr4_bin368
4	chr4_19371948,chr4_19352397,chr4_19371775,chr4_19371883,chr4_19377107	21.1173	chr4_bin369
4	chr4_19266596,chr4_19266641,chr4_19318920,chr4_19338978,chr4_19266661,chr4_19266998,chr4_19290052,chr4_19290053,chr4_19290123,chr4_19290140,chr4_19309692,chr4_19318888	21.6728	chr4_bin370
4	chr4_19266667	22.2284	chr4_bin371
4	chr4_19194554,chr4_19194556,chr4_19194585	22.784	chr4_bin372
4	chr4_19194490	23.1277	chr4_bin373
4	chr4_18592867,chr4_18610573,chr4_18625752,chr4_18633513,chr4_18742666,chr4_18742836,chr4_18742909,chr4_18807870,chr4_18829818,chr4_18829829,chr4_18829841,chr4_18973435,chr4_18985080,chr4_19141709,chr4_19141790,chr4_19141806,chr4_19184894,chr4_18585075,chr4_18592860,chr4_18592865,chr4_18592878,chr4_18592880,chr4_18592926,chr4_18592983,chr4_18593140,chr4_18593148,chr4_18610201,chr4_18610372,chr4_18…	23.3381	chr4_bin374
4	chr4_18564994	23.6068	chr4_bin375
4	chr4_18564993,chr4_18475217,chr4_18524500,chr4_18524506,chr4_18524538,chr4_18524539,chr4_18524734,chr4_18524742,chr4_18524749,chr4_18524750,chr4_18524751,chr4_18524757,chr4_18524758,chr4_18546073,chr4_18564937,chr4_18564976,chr4_18452976,chr4_18458195,chr4_18475222,chr4_18524540,chr4_18524746	23.8921	chr4_bin376
4	chr4_18445315,chr4_18445347	24.2943	chr4_bin377
4	chr4_18496695,chr4_18445303	24.4464	chr4_bin378
4	chr4_18390203,chr4_18445087,chr4_18356625	25.002	chr4_bin379
4	chr4_18356624	25.2512	chr4_bin380
4	chr4_18356572,chr4_18338058,chr4_18354814,chr4_18355045,chr4_18355046,chr4_18355060,chr4_18356588	25.556	chr4_bin381
4	chr4_17568108,chr4_17617763,chr4_17681210,chr4_17745245,chr4_17745451,chr4_17745492,chr4_17745570,chr4_17745593,chr4_17745609,chr4_17745613,chr4_17745671,chr4_17485123,chr4_17598373,chr4_17679297,chr4_17679343,chr4_17679345,chr4_17681254	26.6734	chr4_bin382
4	chr4_17825036,chr4_17485314,chr4_17878162,chr4_17881248,chr4_17881295,chr4_17900192,chr4_17900215,chr4_17971168,chr4_17977432,chr4_17977514,chr4_18098362,chr4_18098364,chr4_18098409,chr4_18098430,chr4_18098442,chr4_18116627,chr4_18133932,chr4_18154183,chr4_18157270,chr4_18190921,chr4_18298345,chr4_17473892,chr4_17473893,chr4_17862520,chr4_17862709,chr4_17878198,chr4_17939567,chr4_17945786,chr4_17…	27.2289	chr4_bin383
4	chr4_17473668	28.3463	chr4_bin384
4	chr4_17473650	28.7206	chr4_bin385
4	chr4_17426000,chr4_17454223,chr4_17416522,chr4_17425929,chr4_17426114,chr4_17434550,chr4_17473633	28.9005	chr4_bin386
4	chr4_17381688,chr4_17206108,chr4_17287458	30.0179	chr4_bin387
4	chr4_17050722,chr4_17093047,chr4_16452356,chr4_16464140,chr4_16464158,chr4_16599639,chr4_16609452,chr4_16609496,chr4_16704084,chr4_16704088,chr4_16704097,chr4_16704100,chr4_16704124,chr4_16704128,chr4_16704133,chr4_16737399,chr4_17039764,chr4_17039902,chr4_17050708,chr4_17050709,chr4_17050716,chr4_16599579,chr4_16599636,chr4_17050670	30.5734	chr4_bin388
4	chr4_16417049,chr4_16029980,chr4_15966362,chr4_15966378,chr4_15966391,chr4_16006494,chr4_16050072,chr4_16050080,chr4_16050089,chr4_16050260,chr4_16050294,chr4_16050480,chr4_16208189,chr4_16227973,chr4_16278501,chr4_16278502,chr4_16278526,chr4_16278550,chr4_16332357,chr4_16416991,chr4_16452054,chr4_16452115,chr4_16452132	31.129	chr4_bin389
4	chr4_15966103,chr4_15966315,chr4_15966324,chr4_15966330,chr4_15966337	31.6846	chr4_bin390
4	chr4_14858924,chr4_15176570,chr4_14799587,chr4_14673585,chr4_14728138,chr4_14755555,chr4_14532838,chr4_14644798,chr4_14371755,chr4_14645417,chr4_14666629,chr4_14354333,chr4_14133920,chr4_15809274,chr4_14089568,chr4_14089574,chr4_14089605,chr4_14172998,chr4_14391753,chr4_14391799,chr4_14532839,chr4_14645406,chr4_14673569,chr4_14958205,chr4_14958265,chr4_15154950,chr4_15359388,chr4_15363738,chr4_15…	32.2401	chr4_bin391
4	chr4_14089555,chr4_13827860	32.7957	chr4_bin392
4	chr4_13785416	33.0172	chr4_bin393
4	chr4_14075100,chr4_13785411,chr4_13785410,chr4_13714674,chr4_14089541,chr4_13714679,chr4_13620547,chr4_13649237,chr4_13714599,chr4_13714606,chr4_13714697,chr4_13785403	33.3498	chr4_bin394
4	chr4_13222785,chr4_13620504,chr4_13311794,chr4_13222588	33.9053	chr4_bin395
4	chr4_13117319,chr4_13144468	34.4609	chr4_bin396
4	chr4_13428991	35.0165	chr4_bin397
4	chr4_12814935	36.1338	chr4_bin398
4	chr4_12571843,chr4_12659591,chr4_12659638,chr4_12659647,chr4_12540202,chr4_12540244,chr4_12602933,chr4_12602940,chr4_12603162,chr4_12603165,chr4_12603188,chr4_12619595,chr4_12563223	36.6894	chr4_bin399
4	chr4_12479315,chr4_12479316,chr4_12479337,chr4_12479345,chr4_12479524,chr4_12479534,chr4_12479547,chr4_12479577,chr4_12071598,chr4_12194184,chr4_12204439,chr4_12204475,chr4_12204479,chr4_12204667,chr4_12236743,chr4_12260908,chr4_12310890,chr4_12539988,chr4_12204691,chr4_12261100	37.2449	chr4_bin400
4	chr4_11936358,chr4_11936375,chr4_11936383	37.8005	chr4_bin401
4	chr4_8717186,chr4_8717198,chr4_11835760,chr4_11835762,chr4_11835768,chr4_11835772,chr4_8717150,chr4_8717165,chr4_11747399,chr4_11747435,chr4_11747795,chr4_11747813,chr4_11747815,chr4_11030444,chr4_11030552,chr4_8512291,chr4_9117852,chr4_8363078,chr4_8363118,chr4_8363127,chr4_8363155,chr4_8512232,chr4_8512273,chr4_8512292,chr4_8529290,chr4_8529305,chr4_8529588,chr4_8577638,chr4_8985171,chr4_911784…	38.3561	chr4_bin402
4	chr4_10502885,chr4_10502887,chr4_10507430,chr4_8717160,chr4_8717161,chr4_9497288,chr4_10015771,chr4_10412758,chr4_10817289,chr4_10382924,chr4_10507423,chr4_10282992,chr4_10282710,chr4_10282752,chr4_9885484,chr4_9221734,chr4_9352508,chr4_9386031,chr4_9386058,chr4_9789779,chr4_9789824,chr4_9789833,chr4_9789839,chr4_9789845,chr4_9789877,chr4_9789878,chr4_9976088,chr4_9976290,chr4_10015499,chr4_10015…	38.9116	chr4_bin403
4	chr4_9525798	39.1276	chr4_bin404
4	chr4_9129633,chr4_9129660,chr4_9221546	39.3518	chr4_bin405
4	chr4_9532968	39.4652	chr4_bin406
4	chr4_7941799,chr4_7941800,chr4_7941810,chr4_7941813,chr4_7941823,chr4_7941843,chr4_7941846,chr4_8088215,chr4_8088220,chr4_8153009,chr4_8203193,chr4_8203272,chr4_8233094,chr4_8363075,chr4_8717249,chr4_8921410,chr4_8363077,chr4_8717228,chr4_8717237,chr4_7921370,chr4_7890282,chr4_7941770,chr4_7941797	40.0208	chr4_bin407
4	chr4_7722300,chr4_7776080,chr4_7776126,chr4_7746658,chr4_7776042	41.1381	chr4_bin408
4	chr4_7636909	41.2349	chr4_bin409
4	chr4_7604562,chr4_7627457	41.6928	chr4_bin410
4	chr4_6955809,chr4_7076431,chr4_7066410,chr4_6789216,chr4_6789286,chr4_6789296,chr4_6844511,chr4_6895731,chr4_6871799	42.8102	chr4_bin411
4	chr4_6456260,chr4_6459627,chr4_6488624,chr4_6488626	43.3657	chr4_bin412
4	chr4_6364055,chr4_6199024,chr4_6198750,chr4_6198754,chr4_6198764,chr4_6198802,chr4_6198803,chr4_6199018	44.4831	chr4_bin413
4	chr4_6198662,chr4_6105037,chr4_6198749	46.1686	chr4_bin414
4	chr4_5509856,chr4_5577576,chr4_5629684	48.7624	chr4_bin415
4	chr4_5454911,chr4_5454934	50.6914	chr4_bin416
4	chr4_5454852	53.8557	chr4_bin417
4	chr4_5341020,chr4_5341010,chr4_5321961	55.7991	chr4_bin418
4	chr4_5219400,chr4_5219415	56.3547	chr4_bin419
4	chr4_4902784	57.472	chr4_bin420
4	chr4_4622033,chr4_4624473,chr4_4726677,chr4_4726732	59.7323	chr4_bin421
4	chr4_4531291	59.8069	chr4_bin422
4	chr4_4472819	60.7889	chr4_bin423
4	chr4_4472266,chr4_4472371	60.8829	chr4_bin424
4	chr4_4231588,chr4_4253440,chr4_4262561,chr4_4262817	62.5313	chr4_bin425
4	chr4_3789513	63.0869	chr4_bin426
4	chr4_3789510	63.6425	chr4_bin427
4	chr4_3719237	64.0168	chr4_bin428
4	chr4_3530765,chr4_3537169,chr4_3596042	64.1967	chr4_bin429
4	chr4_3530498	65.4753	chr4_bin430
4	chr4_3479188,chr4_3324610,chr4_3479119	68.1506	chr4_bin431
4	chr4_3185858	71.5805	chr4_bin432
4	chr4_2936530,chr4_2936540	73.0608	chr4_bin433
4	chr4_2767263,chr4_2664491	73.8179	chr4_bin434
4	chr4_2576926	74.3734	chr4_bin435
4	chr4_2553579,chr4_2574068	74.929	chr4_bin436
4	chr4_2344628,chr4_2330678,chr4_2205764,chr4_2205803,chr4_2205817,chr4_2259074,chr4_2285076,chr4_2344710,chr4_2344741,chr4_2482789,chr4_2195397	76.0463	chr4_bin437
4	chr4_999602,chr4_999606,chr4_1092013,chr4_1378952,chr4_1633617,chr4_1633683,chr4_1701741,chr4_1716670,chr4_1855294,chr4_1887555,chr4_1902764,chr4_2009296,chr4_2009522,chr4_1756332,chr4_1805302,chr4_850833	76.6019	chr4_bin438
4	chr4_518665,chr4_531021,chr4_531035,chr4_531266,chr4_722813,chr4_348453	78.2875	chr4_bin439
5	chr5_24897392,chr5_24897412,chr5_24897426,chr5_24897391	0	chr5_bin440
5	chr5_24897385	0.555561	chr5_bin441
5	chr5_24771397,chr5_24897360	1.11112	chr5_bin442
5	chr5_24473955,chr5_24473984,chr5_24399437,chr5_24710972,chr5_24352432,chr5_24352617	1.66668	chr5_bin443
5	chr5_24244175,chr5_22769733,chr5_22769751,chr5_22769771,chr5_22769775,chr5_22769778,chr5_22769784,chr5_22770035,chr5_22817973,chr5_22829555,chr5_22829737,chr5_22829752,chr5_22829819,chr5_22843188,chr5_22843311,chr5_23110620,chr5_23110722,chr5_23195673,chr5_23195694,chr5_23195773,chr5_23269683,chr5_24137738,chr5_22769928,chr5_22769953,chr5_22785655,chr5_22785656,chr5_23028127,chr5_24133543	2.78405	chr5_bin444
5	chr5_23847693,chr5_23847949,chr5_23871060,chr5_23306553,chr5_23306579,chr5_23306583,chr5_23306587,chr5_23306591,chr5_23306608,chr5_23523700,chr5_23523908,chr5_23523947,chr5_23523667,chr5_23651348	3.33961	chr5_bin445
5	chr5_22428298,chr5_21915880,chr5_22220850,chr5_22456003,chr5_22484129,chr5_22505775,chr5_22551355,chr5_22551560,chr5_22743516,chr5_22215055,chr5_22215016,chr5_21967788,chr5_22069214,chr5_22105890,chr5_22211784,chr5_22211819,chr5_22334454,chr5_22428283,chr5_22505742,chr5_22551267,chr5_22641591,chr5_22641604,chr5_22765172,chr5_22766458,chr5_22766516,chr5_22769713,chr5_22769724,chr5_21883896,chr5_21…	4.45697	chr5_bin446
5	chr5_21622310,chr5_21915817,chr5_21915863,chr5_21915868,chr5_21883890,chr5_21883836	5.01254	chr5_bin447
5	chr5_21569316	5.31177	chr5_bin448
5	chr5_21349353,chr5_21349412,chr5_21509939,chr5_21509971,chr5_21569267,chr5_20968965,chr5_20980417,chr5_21024167,chr5_21024589,chr5_21119253,chr5_21349407,chr5_21349422,chr5_21509752	5.56656	chr5_bin449
5	chr5_20912815	6.12213	chr5_bin450
5	chr5_20896255,chr5_20912807	6.67769	chr5_bin451
5	chr5_20587311	6.97414	chr5_bin452
5	chr5_20672932,chr5_20594018,chr5_20594049,chr5_20587645,chr5_20896002	7.23171	chr5_bin453
5	chr5_20587289	7.54207	chr5_bin454
5	chr5_20580005,chr5_20580285,chr5_20562571,chr5_20580043,chr5_20587273,chr5_20580010	7.78575	chr5_bin455
5	chr5_20545941	8.09333	chr5_bin456
5	chr5_20399703,chr5_20406344,chr5_20463627,chr5_20545906,chr5_20397894	8.33979	chr5_bin457
5	chr5_20204416	8.57237	chr5_bin458
5	chr5_20097946,chr5_19909794,chr5_20098204,chr5_20204410	8.89385	chr5_bin459
5	chr5_19909551	9.44941	chr5_bin460
5	chr5_19812381,chr5_18805070,chr5_18955002,chr5_18871224,chr5_18940609,chr5_18940652,chr5_18957457,chr5_18957460,chr5_19333582,chr5_19590986,chr5_19693659,chr5_18854044,chr5_18871002,chr5_18908792,chr5_18940697,chr5_18940699,chr5_18940700,chr5_19028363,chr5_19644524,chr5_19661416,chr5_19693513,chr5_19693690,chr5_19774515,chr5_19812279,chr5_19812377	10.005	chr5_bin461
5	chr5_18607235,chr5_18661425	10.5605	chr5_bin462
5	chr5_17315621,chr5_17327846,chr5_17373592,chr5_17416114,chr5_17416142,chr5_17975691,chr5_17975755,chr5_17975954,chr5_17984016,chr5_17984182,chr5_18281638,chr5_18281809,chr5_18300281,chr5_18378791,chr5_18378861,chr5_18499011,chr5_17373578,chr5_17373600,chr5_17373627,chr5_17373632,chr5_17373656,chr5_17373696,chr5_17537708,chr5_17537713,chr5_17780527,chr5_17780639,chr5_17780718,chr5_17875489,chr5_17…	11.1161	chr5_bin463
5	chr5_17251077,chr5_17210340,chr5_17290610,chr5_17290766,chr5_17262692	11.6717	chr5_bin464
5	chr5_16959081,chr5_16959320,chr5_16975917,chr5_17171986,chr5_17171989	12.2272	chr5_bin465
5	chr5_16604936,chr5_16703130,chr5_16703338,chr5_16459620	13.3446	chr5_bin466
5	chr5_16363209,chr5_16406758,chr5_16406780,chr5_16406793,chr5_16406816,chr5_16406935	13.9001	chr5_bin467
5	chr5_16429798,chr5_16363221,chr5_16387293,chr5_16408571,chr5_16408588	14.4557	chr5_bin468
5	chr5_16267377	15.5731	chr5_bin469
5	chr5_15948463,chr5_15948464,chr5_15948467	16.1286	chr5_bin470
5	chr5_13357781,chr5_13429520,chr5_13704647,chr5_13704691	21.9833	chr5_bin471
5	chr5_13704932	22.2297	chr5_bin472
5	chr5_13704917,chr5_13705192	22.5373	chr5_bin473
5	chr5_13704722,chr5_13705006	22.8338	chr5_bin474
5	chr5_13704596,chr5_13704673,chr5_13704704,chr5_13704967	23.0913	chr5_bin475
5	chr5_13785717,chr5_13665630,chr5_13716125,chr5_13726580,chr5_13786827,chr5_14381693,chr5_14721645,chr5_13705298,chr5_13716081,chr5_13716162,chr5_13715857,chr5_13796006,chr5_13905011,chr5_13950860,chr5_13950870,chr5_13785700,chr5_13905294	24.2087	chr5_bin476
5	chr5_14008718,chr5_14288419,chr5_14753825,chr5_14753907,chr5_13779640,chr5_13785631,chr5_14110276,chr5_14288500,chr5_13905071,chr5_14381443,chr5_14381502	24.7642	chr5_bin477
5	chr5_12470761,chr5_13434810	25.8816	chr5_bin478
5	chr5_12281398,chr5_11495047,chr5_12254083	26.4372	chr5_bin479
5	chr5_12035073,chr5_12035096,chr5_12034790,chr5_12034803,chr5_12034814,chr5_12035054,chr5_11979441	26.9927	chr5_bin480
5	chr5_11752231,chr5_11674927,chr5_11674921,chr5_11756594	27.5483	chr5_bin481
5	chr5_11674913	27.9171	chr5_bin482
5	chr5_11660230,chr5_11660421,chr5_11660452,chr5_11674902,chr5_11516882	28.1025	chr5_bin483
5	chr5_11495273,chr5_11495282,chr5_11495293,chr5_11495304,chr5_11937796	28.658	chr5_bin484
5	chr5_11390083,chr5_11372209,chr5_11495063,chr5_11495064	29.2136	chr5_bin485
5	chr5_11372117	29.4823	chr5_bin486
5	chr5_11371532,chr5_11371818,chr5_11371941,chr5_11371952,chr5_11371965,chr5_11372078	29.7676	chr5_bin487
5	chr5_11250021,chr5_10935635,chr5_10935871,chr5_10942430,chr5_11007220,chr5_11007261,chr5_11049648,chr5_11249984,chr5_11250000,chr5_11250060,chr5_10935685,chr5_10935833,chr5_10935842,chr5_10935843,chr5_11020135,chr5_11049399,chr5_11143483,chr5_11143491,chr5_11250011,chr5_11250026,chr5_11371775,chr5_11371761,chr5_11371904	30.3232	chr5_bin488
5	chr5_10140622,chr5_10140660,chr5_10140663,chr5_10284123	30.8787	chr5_bin489
5	chr5_10183349,chr5_10183404,chr5_10183415,chr5_10209325,chr5_10240485,chr5_10284189,chr5_10284910,chr5_10925717,chr5_10925782,chr5_10935480,chr5_10935514,chr5_10935607	31.4343	chr5_bin490
5	chr5_10438892,chr5_10438870	31.9899	chr5_bin491
5	chr5_10209341,chr5_10645380,chr5_10209346,chr5_10183355,chr5_10935267,chr5_10935275,chr5_10935327,chr5_10935542,chr5_10935561,chr5_10140672,chr5_10177512,chr5_10244551,chr5_10244588,chr5_10329366,chr5_10925667,chr5_10925688,chr5_10935622,chr5_10438857	32.5454	chr5_bin492
5	chr5_10517609,chr5_10517623	32.8086	chr5_bin493
5	chr5_10244866,chr5_10329170	33.0995	chr5_bin494
5	chr5_9367620	34.2168	chr5_bin495
5	chr5_9219832,chr5_9329889,chr5_9352838,chr5_9367517,chr5_9219817,chr5_9230354,chr5_9230366,chr5_9230435,chr5_9329873	35.3342	chr5_bin496
5	chr5_9068011,chr5_8932641,chr5_9106448,chr5_9208246,chr5_9208307,chr5_9208410,chr5_9208411	35.8897	chr5_bin497
5	chr5_9168427,chr5_9106494,chr5_9168438,chr5_9168470,chr5_9168472,chr5_9112332	36.4453	chr5_bin498
5	chr5_8930740,chr5_8931104,chr5_8932748,chr5_9068050,chr5_9083911,chr5_8930651	37.0009	chr5_bin499
5	chr5_8927026	37.5564	chr5_bin500
5	chr5_8826301,chr5_8826536,chr5_8826568,chr5_8927188,chr5_8826571,chr5_8826572,chr5_8845520	38.112	chr5_bin501
5	chr5_8809502	38.6676	chr5_bin502
5	chr5_8523234,chr5_8611603,chr5_8718358,chr5_8718379,chr5_8513685,chr5_8657777	39.2231	chr5_bin503
5	chr5_8482846	39.4501	chr5_bin504
5	chr5_8349041,chr5_8391808,chr5_8482611,chr5_8391834,chr5_8482635,chr5_8476918	39.7772	chr5_bin505
5	chr5_8197159,chr5_8348835,chr5_8197142,chr5_8241970,chr5_8241976,chr5_8348838	40.3327	chr5_bin506
5	chr5_8036484	40.4434	chr5_bin507
5	chr5_8047367,chr5_8047366,chr5_8047625,chr5_8196965,chr5_8196988,chr5_8036485,chr5_8036523,chr5_8197021	40.8873	chr5_bin508
5	chr5_7777258,chr5_7780910,chr5_7781238	41.4429	chr5_bin509
5	chr5_7626415,chr5_7648056,chr5_7648092,chr5_7648117	42.5602	chr5_bin510
5	chr5_7626411	42.693	chr5_bin511
5	chr5_7542545,chr5_7626403	43.1147	chr5_bin512
5	chr5_7094897,chr5_7463846,chr5_7464056	43.6702	chr5_bin513
5	chr5_7156617,chr5_7279715,chr5_7279628,chr5_7279634,chr5_7279729,chr5_7279908	44.2258	chr5_bin514
5	chr5_7523149	44.7814	chr5_bin515
5	chr5_7063260,chr5_7063325,chr5_7094584,chr5_7063286,chr5_6960742	45.3369	chr5_bin516
5	chr5_6951200,chr5_6960648	46.1557	chr5_bin517
5	chr5_6938797,chr5_6938784,chr5_6742361,chr5_6748885,chr5_6851985	47.0083	chr5_bin518
5	chr5_6620689,chr5_6620589,chr5_6620624	47.5638	chr5_bin519
5	chr5_6555502	48.2565	chr5_bin520
5	chr5_6345940,chr5_6461968	50.9551	chr5_bin521
5	chr5_6269706	52.8841	chr5_bin522
5	chr5_6262607	55.1212	chr5_bin523
5	chr5_6082753,chr5_6153681,chr5_6153795,chr5_6140814,chr5_6140830,chr5_5842661,chr5_5851917,chr5_6003980,chr5_5813166	59.516	chr5_bin524
5	chr5_5980221,chr5_5980177,chr5_6003913,chr5_5980355	60.0716	chr5_bin525
5	chr5_5714228	61.5604	chr5_bin526
5	chr5_5713984,chr5_5713985,chr5_5699278	62.309	chr5_bin527
5	chr5_5596687	62.8646	chr5_bin528
5	chr5_4727962,chr5_4772936,chr5_4772953,chr5_4773040,chr5_4773044,chr5_4773051,chr5_4964439,chr5_4973709,chr5_5047035,chr5_5047059,chr5_5060819,chr5_5060860,chr5_5063350,chr5_4772897,chr5_4773118,chr5_4966843,chr5_5047049,chr5_5060909,chr5_5063373	64.5502	chr5_bin529
5	chr5_4749266	65.1057	chr5_bin530
5	chr5_4454420	68.5356	chr5_bin531
5	chr5_4373909	69.653	chr5_bin532
5	chr5_4107411	70.2645	chr5_bin533
5	chr5_4107330,chr5_4316393,chr5_4316440,chr5_4316624,chr5_4316632,chr5_4107321,chr5_4316384,chr5_4316598	70.7642	chr5_bin534
5	chr5_4063016,chr5_4063291,chr5_4107202	71.8815	chr5_bin535
5	chr5_4062996	72.1058	chr5_bin536
5	chr5_4063232	72.4356	chr5_bin537
5	chr5_4006864,chr5_4006868,chr5_4007078,chr5_4062848,chr5_4062989	72.9912	chr5_bin538
5	chr5_3878203,chr5_3878205	74.6767	chr5_bin539
5	chr5_3878224	75.0399	chr5_bin540
5	chr5_3878191,chr5_3878233,chr5_3878183,chr5_3878195	75.2309	chr5_bin541
5	chr5_3878473	75.3831	chr5_bin542
5	chr5_3878254	75.9945	chr5_bin543
5	chr5_3793860,chr5_3815663,chr5_3871844,chr5_3878179,chr5_3606396,chr5_3629358,chr5_3679939,chr5_3815666,chr5_3878170,chr5_3534502	76.9005	chr5_bin544
5	chr5_3132026,chr5_3131964,chr5_3520116,chr5_3437504,chr5_3449872,chr5_3437306,chr5_3051655,chr5_2849832,chr5_2849837,chr5_2849859,chr5_2850087,chr5_2850188,chr5_3051203,chr5_3051284,chr5_3051588,chr5_3069726,chr5_3123717,chr5_3221663,chr5_3235787,chr5_3300351,chr5_3328256,chr5_3420702,chr5_2858986,chr5_2863939,chr5_2863942,chr5_2863951,chr5_2863995,chr5_2912869,chr5_2912870,chr5_2912877,chr5_2942…	77.456	chr5_bin545
5	chr5_2430325,chr5_2430333,chr5_2505625,chr5_2661618,chr5_2661658,chr5_2661778,chr5_2661792,chr5_2662011,chr5_2775312,chr5_2783685,chr5_2783693,chr5_2591068,chr5_2411735,chr5_2690534,chr5_2499716,chr5_2499728,chr5_2505434,chr5_2505438,chr5_2625531,chr5_2661396,chr5_2661815,chr5_2690393,chr5_2702356,chr5_2709377,chr5_2730121,chr5_2741649,chr5_2750622,chr5_2750665,chr5_2750666,chr5_2783431,chr5_2783…	78.0116	chr5_bin546
5	chr5_2411726,chr5_2392944,chr5_2392974,chr5_2411668,chr5_2411684,chr5_2411716,chr5_2404023,chr5_2411655	78.5672	chr5_bin547
5	chr5_1848609,chr5_1890440,chr5_1925997,chr5_2191620,chr5_2191849,chr5_2203707,chr5_2203748,chr5_2203767,chr5_2207832,chr5_2241221,chr5_2290125,chr5_2290186,chr5_2299337,chr5_2309700,chr5_2191599,chr5_2191872,chr5_2196890,chr5_2388779,chr5_2290156,chr5_2299093,chr5_2299293,chr5_2309355,chr5_2274877,chr5_2241343,chr5_2191619,chr5_1890313	79.1227	chr5_bin548
5	chr5_1821734,chr5_1826400,chr5_1826421,chr5_1836267,chr5_1848359	79.6783	chr5_bin549
5	chr5_1821705	79.9442	chr5_bin550
5	chr5_1285320,chr5_1307021,chr5_1348399,chr5_1458520,chr5_1471751,chr5_1526096,chr5_1266939,chr5_1306906,chr5_1307017,chr5_1315056,chr5_1407561,chr5_1407809,chr5_1471706,chr5_1483925,chr5_1483929,chr5_1584584,chr5_1590177,chr5_1590213,chr5_1590219,chr5_1609302,chr5_1664111,chr5_1734050,chr5_1821666,chr5_1458497,chr5_1265669,chr5_1821669	80.2323	chr5_bin551
5	chr5_1118440,chr5_1118502,chr5_1135923,chr5_1155675,chr5_1182275,chr5_1204951,chr5_1204952,chr5_1205157,chr5_1205228,chr5_1155459,chr5_1155618,chr5_1155704,chr5_1196594,chr5_1196634	80.7879	chr5_bin552
5	chr5_1118439	80.94	chr5_bin553
5	chr5_258827,chr5_259054,chr5_278849,chr5_289803,chr5_365777,chr5_365779,chr5_365802,chr5_365805,chr5_427865,chr5_875029,chr5_875073,chr5_1052939,chr5_955175	81.3422	chr5_bin554
5	chr5_874993	81.6164	chr5_bin555
5	chr5_713537,chr5_695181,chr5_695248,chr5_539240,chr5_481810,chr5_524669,chr5_531726,chr5_531736,chr5_661306,chr5_661513,chr5_661581,chr5_661585,chr5_661589,chr5_781775,chr5_539208,chr5_802285,chr5_459380,chr5_968008,chr5_967995,chr5_968259,chr5_997175,chr5_1044703,chr5_1052907	81.8962	chr5_bin556
5	chr5_278604,chr5_278816,chr5_278817,chr5_278825,chr5_278836,chr5_284435,chr5_331206	82.4518	chr5_bin557
6	chr6_21421531	0	chr6_bin558
6	chr6_21001417,chr6_20432893,chr6_20432905,chr6_20432928,chr6_21001450,chr6_20423666,chr6_21001188,chr6_21001276,chr6_20423595	1.12584	chr6_bin559
6	chr6_20423404	1.44453	chr6_bin560
6	chr6_20275173,chr6_20295434,chr6_20295463,chr6_20752487,chr6_20011495,chr6_20011511,chr6_20011512,chr6_20011524,chr6_20011532,chr6_20011534,chr6_20011560,chr6_20055753,chr6_20068015,chr6_20068175,chr6_20068226,chr6_20202302,chr6_20496311,chr6_20608662,chr6_20726373,chr6_20864197,chr6_20315205,chr6_20315250,chr6_20689397,chr6_20608699,chr6_20055739,chr6_20056067,chr6_20133055,chr6_20133060,chr6_20…	1.67989	chr6_bin561
6	chr6_20011485	1.93468	chr6_bin562
6	chr6_20011494,chr6_19863866,chr6_19933546,chr6_19933555,chr6_19947902,chr6_19947933,chr6_19886837	2.23392	chr6_bin563
6	chr6_19606556,chr6_19852976,chr6_19585353	3.35129	chr6_bin564
6	chr6_19733985	3.52285	chr6_bin565
6	chr6_19852955	3.75821	chr6_bin566
6	chr6_19623687,chr6_19636745,chr6_19733694,chr6_19711863	3.90483	chr6_bin567
6	chr6_19398985,chr6_19431316,chr6_19366553,chr6_19366556,chr6_19366583,chr6_19398961,chr6_19398984,chr6_19398987,chr6_19448940,chr6_19452909,chr6_19448667,chr6_19448875	4.4604	chr6_bin568
6	chr6_19319294,chr6_19319529,chr6_19325597,chr6_19325626,chr6_19338526,chr6_19338540,chr6_19398769,chr6_19338612,chr6_19366642,chr6_19275809,chr6_19319469,chr6_19319583	5.01596	chr6_bin569
6	chr6_19004293	5.57152	chr6_bin570
6	chr6_19004316,chr6_19004340	5.79855	chr6_bin571
6	chr6_19004304	5.92302	chr6_bin572
6	chr6_19004367,chr6_19183427,chr6_19453004,chr6_19465494,chr6_19570793,chr6_19571052,chr6_19571057,chr6_19485379	6.12508	chr6_bin573
6	chr6_19197524	6.40209	chr6_bin574
6	chr6_19004291	6.6791	chr6_bin575
6	chr6_18971097	6.98389	chr6_bin576
6	chr6_18929336,chr6_18929366,chr6_18936873,chr6_18963773	7.23313	chr6_bin577
6	chr6_18906625,chr6_18863466	7.78869	chr6_bin578
6	chr6_18807830	9.47425	chr6_bin579
6	chr6_18782092	10.0298	chr6_bin580
6	chr6_18757604,chr6_18622544,chr6_18710854,chr6_18710983,chr6_18710786,chr6_18735797,chr6_18735852	10.5854	chr6_bin581
6	chr6_18515845,chr6_18451498	12.2709	chr6_bin582
6	chr6_18384406	13.0364	chr6_bin583
6	chr6_18384161,chr6_18384167	14.5081	chr6_bin584
6	chr6_17794488,chr6_17794505,chr6_17794558,chr6_17841966,chr6_17974864,chr6_18041505,chr6_18041540,chr6_18193373,chr6_18278325,chr6_18325896,chr6_18180935	15.0637	chr6_bin585
6	chr6_17794278,chr6_17794334	15.5858	chr6_bin586
6	chr6_17347896,chr6_17624225,chr6_17717358,chr6_17413054	16.1749	chr6_bin587
6	chr6_17347884	16.7304	chr6_bin588
6	chr6_17347875	16.9991	chr6_bin589
6	chr6_16888529,chr6_16914791,chr6_16914844,chr6_17090980,chr6_17190428,chr6_17190435,chr6_17191060,chr6_17233977,chr6_17345546,chr6_17109864,chr6_17345558,chr6_17345594,chr6_17291203	17.2844	chr6_bin590
6	chr6_16558481,chr6_16618194,chr6_16820609,chr6_16820666,chr6_16839202,chr6_16839267,chr6_16845888,chr6_16881788,chr6_16888515	17.84	chr6_bin591
6	chr6_16453684,chr6_16558068,chr6_16453615,chr6_16453642,chr6_16453699,chr6_16469435,chr6_16469622,chr6_16473908,chr6_16510969	18.3956	chr6_bin592
6	chr6_15114597,chr6_15187757,chr6_15222200,chr6_15222491,chr6_15230906,chr6_15230909,chr6_15425493,chr6_15499007,chr6_15499023,chr6_15555579,chr6_15578951,chr6_15720304,chr6_15839001,chr6_15839057,chr6_15839070,chr6_16349089,chr6_15498995,chr6_15499009,chr6_15499021,chr6_15499035,chr6_15499045,chr6_15578996,chr6_15639610,chr6_15639611,chr6_15639633,chr6_15720215,chr6_15720219,chr6_15838812,chr6_16…	18.9511	chr6_bin593
6	chr6_14962579,chr6_13845692,chr6_13845695,chr6_13855296,chr6_13891679,chr6_13891716,chr6_13951558,chr6_14025679,chr6_14050045,chr6_14081038,chr6_14398629,chr6_14791050,chr6_14791060,chr6_14849761,chr6_14534951,chr6_14641445,chr6_14641488,chr6_14658809,chr6_14729035,chr6_14751832,chr6_14760605,chr6_14760606,chr6_14760790,chr6_13855134,chr6_13855401	19.5067	chr6_bin594
6	chr6_13641081,chr6_13641140	19.7837	chr6_bin595
6	chr6_13545696,chr6_13707109,chr6_13707269,chr6_13707339,chr6_13641341,chr6_13641365,chr6_13545656,chr6_13550747,chr6_13550848	20.0607	chr6_bin596
6	chr6_13471770,chr6_13471777,chr6_13471786,chr6_13471787,chr6_13471795,chr6_13471828	20.6163	chr6_bin597
6	chr6_12536983,chr6_12537184	20.8627	chr6_bin598
6	chr6_12537213,chr6_12537259,chr6_12537352,chr6_12537517,chr6_12537607,chr6_12606643,chr6_12629779,chr6_12629802,chr6_12791952,chr6_12556978,chr6_12557104,chr6_12575824,chr6_12575902,chr6_12586680,chr6_12586684,chr6_12575887,chr6_12738718,chr6_12791927,chr6_12792022,chr6_12537163,chr6_12738532	21.1703	chr6_bin599
6	chr6_12339865	21.9863	chr6_bin600
6	chr6_12162915,chr6_12143239	22.8416	chr6_bin601
6	chr6_12022136,chr6_10583522,chr6_10583548,chr6_10583597,chr6_10583799,chr6_10658000,chr6_10658285,chr6_10751840,chr6_10857413,chr6_10955638,chr6_11400298,chr6_11448831,chr6_11448886,chr6_11939036,chr6_11205385,chr6_11400362,chr6_11768010,chr6_11768012,chr6_11768024,chr6_11768093,chr6_10583570,chr6_10583592,chr6_10583804,chr6_10583808,chr6_10751627,chr6_11019283,chr6_11019409,chr6_11019470,chr6_11…	23.959	chr6_bin602
6	chr6_10475538,chr6_8819024,chr6_8837626,chr6_8870354,chr6_8929993,chr6_9091162,chr6_9143453,chr6_9194124,chr6_9259741,chr6_9344429,chr6_9350358,chr6_9350370,chr6_9350374,chr6_9368357,chr6_9368713,chr6_9394887,chr6_9394913,chr6_9396645,chr6_9417965,chr6_9425728,chr6_10090740,chr6_10171955,chr6_10193424,chr6_10193444,chr6_10212831,chr6_10212874,chr6_10213039,chr6_10213162,chr6_10231015,chr6_1027572…	24.5146	chr6_bin603
6	chr6_8929694,chr6_8793030,chr6_8922132,chr6_8929696	25.0701	chr6_bin604
6	chr6_8689102,chr6_8650431,chr6_8656467,chr6_8793019,chr6_8650464,chr6_8656194,chr6_8656208,chr6_8656215,chr6_8784195,chr6_8784216,chr6_8784587,chr6_8784669,chr6_8650463	25.6257	chr6_bin605
6	chr6_8488585	26.1813	chr6_bin606
6	chr6_8410213,chr6_8422726	27.2986	chr6_bin607
6	chr6_8095759,chr6_8095775,chr6_8037023,chr6_8095755,chr6_8244412,chr6_8355831,chr6_8392104,chr6_8066959,chr6_8067030,chr6_8067035,chr6_8338224,chr6_8338228,chr6_8338357	27.8542	chr6_bin608
6	chr6_7981402,chr6_7899440,chr6_7875436	28.4097	chr6_bin609
6	chr6_7803870,chr6_7776659,chr6_7777268,chr6_7788647	30.0953	chr6_bin610
6	chr6_7524435,chr6_7421542,chr6_7499414,chr6_7499426,chr6_7504357	31.2127	chr6_bin611
6	chr6_7371434,chr6_7371543	31.7682	chr6_bin612
6	chr6_6293007,chr6_6293026,chr6_6326020,chr6_6376057,chr6_6386629,chr6_6420312,chr6_6458853,chr6_6499490,chr6_6603575,chr6_6628468,chr6_6655765,chr6_6728110,chr6_6744670,chr6_6744915,chr6_6756019,chr6_6756059,chr6_6756098,chr6_6757393,chr6_6757402,chr6_6757676,chr6_6757716,chr6_6910677,chr6_7115019,chr6_7115287,chr6_7134397,chr6_6946318,chr6_6946368,chr6_6744664,chr6_7351135,chr6_6164728,chr6_6498…	34.0285	chr6_bin613
6	chr6_6115786,chr6_6164531	34.2888	chr6_bin614
6	chr6_5958248,chr6_5965336,chr6_5965570,chr6_5965575,chr6_6045048,chr6_6090516,chr6_6114011,chr6_6164491,chr6_6115514,chr6_6115739,chr6_6115753,chr6_6139541	34.5825	chr6_bin615
6	chr6_5931429,chr6_5759145,chr6_5759146	35.1381	chr6_bin616
6	chr6_5525366,chr6_5714327,chr6_5498066	35.6936	chr6_bin617
6	chr6_5464214	36.811	chr6_bin618
6	chr6_5387502	37.3666	chr6_bin619
6	chr6_5349975	37.6491	chr6_bin620
6	chr6_5341676	37.9206	chr6_bin621
6	chr6_5044873,chr6_5044880,chr6_5065214,chr6_5179984	38.4762	chr6_bin622
6	chr6_5005455,chr6_5134654	38.6865	chr6_bin623
6	chr6_4918723,chr6_4933523	39.0303	chr6_bin624
6	chr6_4918714	39.374	chr6_bin625
6	chr6_4831602,chr6_4831606,chr6_4831641,chr6_4831650,chr6_4654464,chr6_4654459,chr6_4654424,chr6_4695827,chr6_4724039,chr6_4745101,chr6_4809277,chr6_4875929	39.5844	chr6_bin626
6	chr6_4597694	40.1399	chr6_bin627
6	chr6_4559597,chr6_4559617	40.6955	chr6_bin628
6	chr6_4474975,chr6_4480782	41.251	chr6_bin629
6	chr6_4345180,chr6_4326399,chr6_4480730,chr6_4154087,chr6_4326405,chr6_4345245,chr6_4154014,chr6_4212423,chr6_4474952	41.8066	chr6_bin630
6	chr6_3981594,chr6_4110528	44.0669	chr6_bin631
6	chr6_3946752	44.6224	chr6_bin632
6	chr6_3946751	45.0357	chr6_bin633
6	chr6_3826993,chr6_3827029,chr6_3881139,chr6_3946747	45.1768	chr6_bin634
6	chr6_3775524,chr6_3760154	45.7324	chr6_bin635
6	chr6_3278796,chr6_3278798,chr6_3285249,chr6_3285280,chr6_3484690,chr6_3619662,chr6_3619685,chr6_3619697,chr6_3619723,chr6_3619767,chr6_3619965,chr6_3644706,chr6_3760105	46.8498	chr6_bin636
6	chr6_3217847	47.1518	chr6_bin637
6	chr6_3135244,chr6_3233296	47.4038	chr6_bin638
6	chr6_3135238	48.5212	chr6_bin639
6	chr6_2694003,chr6_2998291	50.2067	chr6_bin640
6	chr6_2687228	50.7623	chr6_bin641
6	chr6_2687223	51.3178	chr6_bin642
6	chr6_2651734,chr6_2651997,chr6_2588738,chr6_2588704	51.8734	chr6_bin643
6	chr6_2574658,chr6_2452928,chr6_2457615,chr6_2468207,chr6_2551752,chr6_2558187,chr6_2569142,chr6_2569222,chr6_2558181,chr6_2551766,chr6_2551799,chr6_2421437,chr6_2452914	52.429	chr6_bin644
6	chr6_2421278,chr6_2421287,chr6_2421420,chr6_2359953	52.9845	chr6_bin645
6	chr6_2289878	53.5401	chr6_bin646
6	chr6_1650760,chr6_1650774,chr6_1650790,chr6_1747036,chr6_1747070,chr6_2106194,chr6_2106197,chr6_2106198,chr6_1635032,chr6_1687531,chr6_1687586,chr6_1747024,chr6_1778673,chr6_1939318,chr6_2013704,chr6_2070122,chr6_2098767,chr6_2106419,chr6_2228970,chr6_1668144	55.2256	chr6_bin647
6	chr6_1297048,chr6_1297338,chr6_1452982,chr6_1595033,chr6_1452983,chr6_1498087,chr6_1563582,chr6_1634770,chr6_1634854	56.343	chr6_bin648
6	chr6_1050001,chr6_1587619,chr6_1594991,chr6_1595001	56.4841	chr6_bin649
6	chr6_788549,chr6_1587893,chr6_615034,chr6_604369,chr6_402173,chr6_402213,chr6_710484,chr6_960640,chr6_1587795,chr6_1587805,chr6_604172,chr6_402228,chr6_526169,chr6_526187,chr6_625369,chr6_636359,chr6_757757,chr6_994550,chr6_1025400,chr6_1032887,chr6_1032893,chr6_1032925,chr6_1032998,chr6_1033078,chr6_1033244,chr6_1033256,chr6_1033261,chr6_603757,chr6_396718	56.8974	chr6_bin650
6	chr6_346372,chr6_346396	57.2494	chr6_bin651
6	chr6_244872,chr6_316822,chr6_316850,chr6_323351,chr6_145784,chr6_244910,chr6_244650	57.4515	chr6_bin652
6	chr6_248151	57.6674	chr6_bin653
6	chr6_4773,chr6_114144	58.0056	chr6_bin654
7	chr7_20994609,chr7_20990153,chr7_21019906	0	chr7_bin655
7	chr7_20980394,chr7_20990158	0.00552517	chr7_bin656
7	chr7_20911029,chr7_20914467	1.68536	chr7_bin657
7	chr7_20797652,chr7_20838408,chr7_20838386,chr7_20911020	2.24093	chr7_bin658
7	chr7_20810169	2.50682	chr7_bin659
7	chr7_20686599,chr7_20686825,chr7_20702753,chr7_20770491,chr7_20770584,chr7_20770379	2.79495	chr7_bin660
7	chr7_20606253,chr7_20664038,chr7_20575900,chr7_20588295,chr7_20605886,chr7_20606107,chr7_20575835,chr7_20502832,chr7_20502853,chr7_20502863,chr7_20575838,chr7_20605851,chr7_20605891,chr7_20605913	3.91231	chr7_bin661
7	chr7_20502798	4.26716	chr7_bin662
7	chr7_20482691,chr7_20502781,chr7_20082766,chr7_20107930,chr7_20208922,chr7_20208978,chr7_20249388,chr7_20326517,chr7_20326613,chr7_20326972,chr7_20326979,chr7_20336170,chr7_20336196,chr7_20482700,chr7_20082736,chr7_20482699,chr7_20420938,chr7_20008197,chr7_20013673,chr7_20082782,chr7_20082799,chr7_20089782,chr7_20208960,chr7_20209099,chr7_20278272,chr7_20326343,chr7_20336231,chr7_20336240,chr7_20…	4.46645	chr7_bin663
7	chr7_20008194	4.67684	chr7_bin664
7	chr7_19920127,chr7_20007932,chr7_20007933,chr7_20007948,chr7_20007982,chr7_20007986,chr7_20008146,chr7_20008184,chr7_19944801,chr7_19994224,chr7_19994291,chr7_19994294,chr7_19994230	5.02056	chr7_bin665
7	chr7_19456775,chr7_19603850,chr7_19608654,chr7_19715663,chr7_19760905,chr7_19761063,chr7_19761067,chr7_19761073,chr7_19761080,chr7_19761338,chr7_19824201,chr7_19456797,chr7_19483873,chr7_19530257,chr7_19603890,chr7_19608645,chr7_19608661,chr7_19608681,chr7_19608716,chr7_19698725,chr7_19698821,chr7_19749694,chr7_19749740,chr7_19749958,chr7_19750012,chr7_19824183,chr7_19698754	5.57612	chr7_bin666
7	chr7_19483871	5.8198	chr7_bin667
7	chr7_19484109,chr7_19488407	6.13016	chr7_bin668
7	chr7_19296180,chr7_19296220,chr7_19251889,chr7_19254434,chr7_19254609,chr7_19272920,chr7_19251871,chr7_19251853	6.68572	chr7_bin669
7	chr7_19251818	7.24128	chr7_bin670
7	chr7_19012111,chr7_19088372,chr7_19111353,chr7_19111817,chr7_19144021,chr7_19251617,chr7_19251801,chr7_19251802,chr7_19111340	7.79684	chr7_bin671
7	chr7_18860527,chr7_18913573,chr7_19011952,chr7_18868849,chr7_18876752,chr7_18935336,chr7_19012107	8.3524	chr7_bin672
7	chr7_18860524	8.53783	chr7_bin673
7	chr7_18609887,chr7_18609895,chr7_18609951,chr7_18634266,chr7_18768156,chr7_18801388,chr7_18801693,chr7_18609828,chr7_18634328,chr7_18801690,chr7_18609798	8.90659	chr7_bin674
7	chr7_18588712,chr7_18597038	9.46215	chr7_bin675
7	chr7_18580169,chr7_18580076	10.0177	chr7_bin676
7	chr7_18381440,chr7_18486371,chr7_18510556,chr7_18029973,chr7_18159136,chr7_18348860,chr7_18348892,chr7_18360888,chr7_18360960,chr7_18381435,chr7_18381442,chr7_18387080,chr7_18418673,chr7_18471677,chr7_18510546,chr7_18510594,chr7_18445721,chr7_18471633,chr7_18471674	10.5733	chr7_bin677
7	chr7_18012717,chr7_18029927	10.8364	chr7_bin678
7	chr7_18348644,chr7_18088388,chr7_18044208,chr7_18044225,chr7_18044247,chr7_18056193,chr7_18069914,chr7_18121452,chr7_18158891,chr7_18158905,chr7_18158915,chr7_18159171,chr7_18168396,chr7_18168418,chr7_18183341,chr7_18191296,chr7_18283804	11.1273	chr7_bin679
7	chr7_18324157	11.1466	chr7_bin680
7	chr7_17970430,chr7_17970679	12.2442	chr7_bin681
7	chr7_17934277,chr7_17934331,chr7_17934481	12.7998	chr7_bin682
7	chr7_17901949	12.8164	chr7_bin683
7	chr7_17262494,chr7_17276146,chr7_17224421,chr7_17287440,chr7_17297667,chr7_17306028,chr7_17306094,chr7_17327186,chr7_17342294,chr7_17386970,chr7_17440491,chr7_17306109	13.9168	chr7_bin684
7	chr7_16897887,chr7_16897888,chr7_16917478,chr7_16921813,chr7_16955786,chr7_16967886,chr7_16967906,chr7_16971097,chr7_16971166,chr7_16971172,chr7_17029872,chr7_17029886,chr7_17029905,chr7_17029913,chr7_17047347,chr7_17062408,chr7_17143766,chr7_17215516,chr7_17215549,chr7_17223709,chr7_17223787,chr7_17223852,chr7_17223866,chr7_17276128,chr7_17561086,chr7_17577875,chr7_17588171,chr7_17644107,chr7_17…	14.4723	chr7_bin685
7	chr7_16811253,chr7_16811664,chr7_16885025,chr7_16896627,chr7_16896684,chr7_16896688,chr7_16811229,chr7_16897655,chr7_16818119,chr7_16818120,chr7_16884773	15.0279	chr7_bin686
7	chr7_16802399,chr7_16802425	15.5835	chr7_bin687
7	chr7_16766098,chr7_16802473	16.139	chr7_bin688
7	chr7_16724932	16.4049	chr7_bin689
7	chr7_16639059,chr7_16715920,chr7_16692204,chr7_16701160,chr7_16715861,chr7_16724874,chr7_16724881	16.6931	chr7_bin690
7	chr7_16308966,chr7_16466034,chr7_16466060,chr7_16492680,chr7_16492787,chr7_16308732,chr7_16466090,chr7_16474874,chr7_16475009	17.2486	chr7_bin691
7	chr7_15936261,chr7_15942376,chr7_15976851,chr7_15976877,chr7_16064297,chr7_16147764,chr7_16147765,chr7_16147776,chr7_16191297	17.8042	chr7_bin692
7	chr7_15627810,chr7_15640298,chr7_15640338,chr7_15640343,chr7_15640358,chr7_15640532,chr7_15640585,chr7_15686051,chr7_15686089,chr7_15686145,chr7_15719992,chr7_15720033,chr7_15720034,chr7_15728990,chr7_15753751,chr7_15753783,chr7_15806348,chr7_15821762,chr7_15821778,chr7_15825552,chr7_15844948,chr7_15844959,chr7_15853118,chr7_15886252,chr7_15893323,chr7_15924300,chr7_15924317,chr7_15924467	18.3597	chr7_bin693
7	chr7_15579437	18.7703	chr7_bin694
7	chr7_15505914,chr7_15507356,chr7_15574080,chr7_15574090,chr7_15574378,chr7_15574383,chr7_15574389,chr7_15574395,chr7_15574408,chr7_15579374	18.9141	chr7_bin695
7	chr7_15492831,chr7_15494452	19.4697	chr7_bin696
7	chr7_15241988,chr7_15288236,chr7_15478869	20.0252	chr7_bin697
7	chr7_15168967,chr7_15209581,chr7_15086079	20.5808	chr7_bin698
7	chr7_15070963,chr7_15080768	21.6982	chr7_bin699
7	chr7_15070959,chr7_15070923,chr7_15070931	22.8155	chr7_bin700
7	chr7_15014582	24.2702	chr7_bin701
7	chr7_15006136	25.2662	chr7_bin702
7	chr7_15006096,chr7_15000895,chr7_15000942,chr7_15000952,chr7_15005928	26.7351	chr7_bin703
7	chr7_14990706	27.8525	chr7_bin704
7	chr7_14986232,chr7_14986234	28.408	chr7_bin705
7	chr7_14960232,chr7_14966386,chr7_14967357	30.0936	chr7_bin706
7	chr7_14929146	30.9293	chr7_bin707
7	chr7_14605967,chr7_14752274,chr7_14752334,chr7_14759180,chr7_14811123,chr7_14811176,chr7_14867252,chr7_14867260,chr7_14876036,chr7_14876201,chr7_14876213,chr7_14876257,chr7_14811310,chr7_14811321,chr7_14811342,chr7_14811427,chr7_14876255	31.7649	chr7_bin708
7	chr7_14422826,chr7_14429004,chr7_14429052,chr7_14429302,chr7_14499792,chr7_14554227	32.8823	chr7_bin709
7	chr7_14422572,chr7_14422612	33.4379	chr7_bin710
7	chr7_14418094	33.9934	chr7_bin711
7	chr7_14418093,chr7_14319296,chr7_14403401,chr7_14353663	34.549	chr7_bin712
7	chr7_14319284,chr7_14319287	35.1045	chr7_bin713
7	chr7_14319277	36.0302	chr7_bin714
7	chr7_14319270,chr7_13709821	37.9104	chr7_bin715
7	chr7_13626571,chr7_13631556,chr7_13631599	40.1707	chr7_bin716
7	chr7_13626530	40.7262	chr7_bin717
7	chr7_13626525	41.3937	chr7_bin718
7	chr7_13597260,chr7_13597332,chr7_13597256,chr7_13597343	44.1185	chr7_bin719
7	chr7_12988248,chr7_13014862,chr7_13283508,chr7_13283529,chr7_13283532,chr7_13283547,chr7_13336373,chr7_13336375,chr7_13336385,chr7_13336433,chr7_13375536,chr7_13375777,chr7_13387513,chr7_13494765,chr7_13590893,chr7_12988286,chr7_12988293,chr7_13014867,chr7_13336361,chr7_13414883,chr7_13494777,chr7_13500229	45.2359	chr7_bin720
7	chr7_12060944,chr7_12066713,chr7_12066779,chr7_12066834,chr7_12085403,chr7_12085449,chr7_12085467,chr7_12085657,chr7_12085684,chr7_12091622,chr7_12091625,chr7_12091647,chr7_12091653,chr7_12167283,chr7_12174919,chr7_12174940,chr7_12174942,chr7_12175114,chr7_12175190,chr7_12175198,chr7_12215688,chr7_12523260,chr7_12531571,chr7_12531585,chr7_12573166,chr7_12697802,chr7_12835057,chr7_12835074,chr7_12…	45.7914	chr7_bin721
7	chr7_12021459,chr7_11421364,chr7_10968773,chr7_10952119,chr7_10028128,chr7_10441355,chr7_10578046,chr7_10788896,chr7_11721216,chr7_11956038,chr7_11956185,chr7_10535473,chr7_9772432,chr7_9863718,chr7_9926862,chr7_10249258,chr7_10249277,chr7_10438480,chr7_10441393,chr7_10535455,chr7_10560740,chr7_10577989,chr7_10578061,chr7_10788901,chr7_10789082,chr7_10789098,chr7_10951898,chr7_10951899,chr7_10951…	46.347	chr7_bin722
7	chr7_9772253	46.4604	chr7_bin723
7	chr7_9697660,chr7_9697688,chr7_9697834,chr7_9697835,chr7_9697904	46.9015	chr7_bin724
7	chr7_8559506,chr7_8559534,chr7_8559558,chr7_8809989,chr7_8810020,chr7_8810186,chr7_8810217,chr7_9071975,chr7_8559501,chr7_8824760,chr7_8825079,chr7_9033970,chr7_9072025,chr7_9312535,chr7_9312551,chr7_9411816,chr7_9411839,chr7_9411873,chr7_9411880,chr7_9548207,chr7_9001933	47.4571	chr7_bin725
7	chr7_8504776,chr7_8824771,chr7_8438320,chr7_8438392,chr7_8504831,chr7_8523245,chr7_8523444,chr7_8523457,chr7_8824834	48.0127	chr7_bin726
7	chr7_8416289	48.1815	chr7_bin727
7	chr7_8416257,chr7_8169986,chr7_8170038,chr7_8196727,chr7_8236377,chr7_8416286,chr7_8236405,chr7_8241773,chr7_8337651	48.5669	chr7_bin728
7	chr7_8241796,chr7_8241733	49.1225	chr7_bin729
7	chr7_8121849,chr7_8076169,chr7_8121848	50.2398	chr7_bin730
7	chr7_7967539,chr7_7967540,chr7_8050546	50.7954	chr7_bin731
7	chr7_7901349,chr7_7967467,chr7_7188720,chr7_7256483,chr7_7820414,chr7_7820418,chr7_7835012,chr7_7839193,chr7_7854454,chr7_7901351,chr7_7956262,chr7_7961957,chr7_7961975,chr7_7962146,chr7_7966821,chr7_7967069,chr7_7967458	51.351	chr7_bin732
7	chr7_7218092,chr7_7256277,chr7_7256315	51.5725	chr7_bin733
7	chr7_7461487,chr7_7533887,chr7_7533912,chr7_7533936,chr7_7607113,chr7_7786259,chr7_7245863,chr7_7245865,chr7_7246869,chr7_7317637,chr7_7414756,chr7_7477855,chr7_7612646,chr7_7612658,chr7_7612678,chr7_7659835,chr7_7660048,chr7_7660082,chr7_7660129,chr7_7717530,chr7_7717532,chr7_7717550,chr7_7717596,chr7_7743072,chr7_7743093,chr7_7743129,chr7_7743130,chr7_7786500,chr7_7797008,chr7_7796744,chr7_7802…	51.9051	chr7_bin734
7	chr7_7107017	52.2126	chr7_bin735
7	chr7_7802993,chr7_7839194,chr7_7854509,chr7_7872912,chr7_7901321,chr7_7901328,chr7_7901339,chr7_7901360,chr7_7901377,chr7_7901422,chr7_7924769,chr7_7961941,chr7_7962209,chr7_7967503	52.4591	chr7_bin736
7	chr7_7044306,chr7_7044593,chr7_7106777,chr7_6962996,chr7_7044597,chr7_7106776,chr7_7106793,chr7_7106798	53.5765	chr7_bin737
7	chr7_6923337,chr7_6952755,chr7_6953061,chr7_7009052	54.132	chr7_bin738
7	chr7_6877679	54.3313	chr7_bin739
7	chr7_6923255	54.5694	chr7_bin740
7	chr7_6851216,chr7_6715315,chr7_6877678,chr7_6715318,chr7_6715306,chr7_6715392	54.6856	chr7_bin741
7	chr7_6705713	54.8849	chr7_bin742
7	chr7_6559176,chr7_6559291,chr7_6568638,chr7_6568803,chr7_6578550,chr7_6591565,chr7_6591775,chr7_6591802,chr7_6559208,chr7_6559265,chr7_6591516,chr7_6591561,chr7_6591781,chr7_6877495,chr7_6715357	55.2397	chr7_bin743
7	chr7_6558993,chr7_6559002	55.7953	chr7_bin744
7	chr7_6558967,chr7_6537291	56.9127	chr7_bin745
7	chr7_6429464,chr7_6429469,chr7_6477639,chr7_6494778,chr7_6494468,chr7_6429448,chr7_6477498	57.4682	chr7_bin746
7	chr7_6360850,chr7_6360836,chr7_6396058,chr7_6396064,chr7_6396227	58.0238	chr7_bin747
7	chr7_6360821	58.3286	chr7_bin748
7	chr7_5977994,chr7_6166623,chr7_6282757,chr7_6306347,chr7_6173183,chr7_6166656,chr7_5931289,chr7_5931547,chr7_5942092,chr7_5977911,chr7_6166645,chr7_6172952,chr7_6265645,chr7_6265887,chr7_6265912,chr7_6282740,chr7_6282762,chr7_6306425,chr7_6306690,chr7_6306699,chr7_6318268	58.5778	chr7_bin749
7	chr7_5931278	58.9049	chr7_bin750
7	chr7_5924474,chr7_5924431	59.1319	chr7_bin751
7	chr7_5765223,chr7_5765562,chr7_5917481,chr7_5428028,chr7_5823731,chr7_5419040	59.6874	chr7_bin752
7	chr7_5159132,chr7_5149954,chr7_4965717,chr7_4984728,chr7_5000496,chr7_5064745,chr7_5078284,chr7_5078310,chr7_5099938,chr7_5100106,chr7_5100111,chr7_5158827,chr7_5392368,chr7_5395896,chr7_5395897,chr7_5396101,chr7_5396171,chr7_4926372,chr7_4926401,chr7_4965713,chr7_4966033,chr7_5002074,chr7_5002079,chr7_5002120,chr7_5019345,chr7_5039283,chr7_5039295,chr7_5039300,chr7_5039484,chr7_5039511,chr7_5046…	60.243	chr7_bin753
7	chr7_4914347	60.7986	chr7_bin754
7	chr7_4914341	61.0256	chr7_bin755
7	chr7_4760330,chr7_4775674,chr7_4811371,chr7_4819134,chr7_4819149,chr7_4819441,chr7_4819444,chr7_4819463,chr7_4831137,chr7_4860411,chr7_4865676,chr7_4909618,chr7_4825976,chr7_4826248,chr7_4877341,chr7_4882371,chr7_4909577,chr7_4909621	61.3526	chr7_bin756
7	chr7_4684490,chr7_4674396,chr7_4684391,chr7_4684407,chr7_4705081	61.9082	chr7_bin757
7	chr7_4613623,chr7_4632261,chr7_4632266,chr7_4613614,chr7_4613841	62.4638	chr7_bin758
7	chr7_4561262,chr7_4561465,chr7_4507434,chr7_4561236,chr7_4561398,chr7_4567170,chr7_4584282,chr7_4603297	63.0193	chr7_bin759
7	chr7_4541917	63.338	chr7_bin760
7	chr7_4507391,chr7_4541910	63.5318	chr7_bin761
7	chr7_4224576,chr7_4224586,chr7_4477434,chr7_4353070,chr7_4353071,chr7_4217351,chr7_4352747,chr7_4353037,chr7_4381159,chr7_4381187,chr7_4381210,chr7_4405183,chr7_4445372,chr7_4502495	63.5732	chr7_bin762
7	chr7_4152031,chr7_4191118,chr7_4211088	64.1288	chr7_bin763
7	chr7_3715983,chr7_3715991,chr7_3716070,chr7_3716085,chr7_3798125,chr7_3837520,chr7_3837749,chr7_3903980,chr7_3948161,chr7_3948168,chr7_3964118,chr7_3964119,chr7_4064320,chr7_4064324,chr7_4073008,chr7_4103052,chr7_4072918	64.6843	chr7_bin764
7	chr7_3964218	64.9836	chr7_bin765
7	chr7_4021991,chr7_3964224,chr7_3972902,chr7_3978037	65.2384	chr7_bin766
7	chr7_4031872	65.5543	chr7_bin767
7	chr7_3890886,chr7_3915861,chr7_3903944,chr7_3964126,chr7_3964216,chr7_4052300	65.7924	chr7_bin768
7	chr7_3700715	66.348	chr7_bin769
7	chr7_3524449,chr7_3566614,chr7_3446154,chr7_3449281,chr7_3455933,chr7_3455983,chr7_3456184,chr7_3489152,chr7_3544393,chr7_3544413,chr7_3544422,chr7_3544453,chr7_3645412	67.4653	chr7_bin770
7	chr7_3376134	68.0209	chr7_bin771
7	chr7_3375736	68.5765	chr7_bin772
7	chr7_3275265,chr7_3275466,chr7_3275498,chr7_3333090,chr7_3365289,chr7_3365329,chr7_3365348	69.132	chr7_bin773
7	chr7_3127131,chr7_3127360,chr7_3144615,chr7_3151353,chr7_3155780,chr7_3155831,chr7_3155893,chr7_3194035,chr7_3206821,chr7_3243836,chr7_3243899,chr7_3267441,chr7_3155598,chr7_3158830,chr7_3206795,chr7_3127101,chr7_3178881,chr7_3183639	69.6876	chr7_bin774
7	chr7_3125352,chr7_3125361,chr7_3120667,chr7_3125371,chr7_3070870,chr7_3070913,chr7_3080273,chr7_3080290,chr7_3080318,chr7_3080324,chr7_3125174	70.2431	chr7_bin775
7	chr7_2866274,chr7_2866197,chr7_2866257,chr7_2854965,chr7_2854971,chr7_2854987,chr7_2865886,chr7_2866044,chr7_2877719,chr7_2877750,chr7_2908867,chr7_2922590,chr7_2922837,chr7_2922893,chr7_2922942,chr7_2922970,chr7_2922974,chr7_2922976,chr7_2923053,chr7_2937171,chr7_2937189,chr7_2955021,chr7_2974636,chr7_2974856,chr7_2994857,chr7_3012620,chr7_3012624	70.7987	chr7_bin776
7	chr7_2816519,chr7_2485293,chr7_2485463,chr7_2485464,chr7_2485473,chr7_2571695,chr7_2580022,chr7_2580247,chr7_2590722,chr7_2595540,chr7_2639112,chr7_2639410,chr7_2663939,chr7_2663943,chr7_2753231,chr7_2816522,chr7_2474814,chr7_2485443,chr7_2847715	71.3543	chr7_bin777
7	chr7_2301101,chr7_2301104,chr7_2301148,chr7_2367920,chr7_2368154	71.9098	chr7_bin778
7	chr7_2278894	72.2257	chr7_bin779
7	chr7_2274300,chr7_2157792,chr7_2157802,chr7_2168620,chr7_2258167,chr7_2258364,chr7_2168542	72.4639	chr7_bin780
7	chr7_2157650,chr7_2157651,chr7_2157662	73.0194	chr7_bin781
7	chr7_2137292	73.575	chr7_bin782
7	chr7_2040846	74.6754	chr7_bin783
7	chr7_2011212,chr7_2011218,chr7_2030814,chr7_1982602,chr7_2030872	74.692	chr7_bin784
7	chr7_2040852,chr7_2040870,chr7_2040898,chr7_2041063,chr7_2041112,chr7_2041144,chr7_2041153,chr7_2076478,chr7_2076486,chr7_2083835,chr7_2124285,chr7_2124290,chr7_2124301,chr7_2124480,chr7_2040885,chr7_2083879,chr7_2108842,chr7_2108845,chr7_2109064,chr7_2109118,chr7_2124355,chr7_2076750	75.2476	chr7_bin785
7	chr7_1860202,chr7_1830966,chr7_1854922,chr7_1860471,chr7_1866041,chr7_1918507,chr7_1943443,chr7_1943621,chr7_1943682,chr7_1865878,chr7_1910911,chr7_1943404,chr7_1943452,chr7_1943504	76.3649	chr7_bin786
7	chr7_1825618,chr7_1830904,chr7_1830945,chr7_1830948	78.0505	chr7_bin787
7	chr7_1714140,chr7_1682532,chr7_1745647,chr7_1773238,chr7_1773283,chr7_1727881,chr7_1773285,chr7_1743015,chr7_1745668	78.606	chr7_bin788
7	chr7_1604199,chr7_1588341,chr7_1677677	79.1616	chr7_bin789
7	chr7_1502121	79.7172	chr7_bin790
7	chr7_1526372,chr7_1526657,chr7_1552129,chr7_1604154,chr7_1604220,chr7_1643213,chr7_1668260,chr7_1668483,chr7_1677686	80.2727	chr7_bin791
7	chr7_1508357	80.8283	chr7_bin792
7	chr7_1494966	81.9456	chr7_bin793
7	chr7_1343907,chr7_1343934,chr7_1343935,chr7_1343968,chr7_1343975,chr7_1344169,chr7_1344177,chr7_1420883,chr7_1421883,chr7_1456132,chr7_1494886,chr7_1494918	83.063	chr7_bin794
7	chr7_1321298	83.3845	chr7_bin795
7	chr7_1316028,chr7_1316041,chr7_1296979	83.6171	chr7_bin796
7	chr7_1222750,chr7_1255611,chr7_1296926,chr7_1296949,chr7_1296978	85.3026	chr7_bin797
7	chr7_1182632,chr7_1105590,chr7_1086378,chr7_1093686,chr7_1105311,chr7_1105541,chr7_1222692	86.42	chr7_bin798
7	chr7_1037512,chr7_1045945,chr7_1051894,chr7_1051916,chr7_1086369	86.9755	chr7_bin799
7	chr7_1037501	88.6611	chr7_bin800
7	chr7_687500,chr7_694420,chr7_694663,chr7_695530,chr7_695799,chr7_849622,chr7_849643,chr7_849670,chr7_869894,chr7_869962,chr7_887582,chr7_950200,chr7_991977,chr7_960988,chr7_992029,chr7_645071,chr7_670439,chr7_670672,chr7_695762,chr7_695764,chr7_695793,chr7_887626,chr7_961083	89.7785	chr7_bin801
7	chr7_106153,chr7_106282,chr7_670342,chr7_142268,chr7_142313,chr7_157608,chr7_157618,chr7_157623,chr7_157800,chr7_157841,chr7_164626,chr7_164644,chr7_194116,chr7_194145,chr7_309864,chr7_325346,chr7_325347,chr7_347135,chr7_355459,chr7_355460,chr7_381460,chr7_395920,chr7_415582,chr7_422899,chr7_445847,chr7_497366,chr7_600423,chr7_644849,chr7_157783,chr7_347076,chr7_395966,chr7_415810,chr7_422900,chr…	90.8958	chr7_bin802
7	chr7_18768,chr7_18770,chr7_19008,chr7_58632,chr7_58642,chr7_72368,chr7_18798,chr7_63097,chr7_63160,chr7_72390,chr7_72571	91.4514	chr7_bin803
8	chr8_804414	0	chr8_bin804
8	chr8_823678,chr8_455832,chr8_455842,chr8_67987,chr8_131261,chr8_264119,chr8_367975,chr8_379061,chr8_471663,chr8_587078,chr8_587346,chr8_803678,chr8_882374,chr8_882420,chr8_45071,chr8_68187,chr8_264108,chr8_379284,chr8_471697,chr8_586523,chr8_675568,chr8_675574,chr8_900900	0.555561	chr8_bin805
8	chr8_943603,chr8_943604	1.11112	chr8_bin806
8	chr8_994106,chr8_994109,chr8_1022943,chr8_1069710,chr8_1069747,chr8_1069750	2.22849	chr8_bin807
8	chr8_1237131,chr8_1144077,chr8_1237168	2.78405	chr8_bin808
8	chr8_1772203	8.02139	chr8_bin809
8	chr8_4256622	12.0466	chr8_bin810
8	chr8_1672696,chr8_1712816,chr8_1772188,chr8_1772217,chr8_1899761,chr8_1899762,chr8_1999992,chr8_2000018,chr8_2100698,chr8_2274374,chr8_2444442,chr8_2444952,chr8_2445193,chr8_2458352,chr8_2463024,chr8_2694268,chr8_2694275,chr8_2694279,chr8_2694456,chr8_2700352,chr8_2700403,chr8_2720667,chr8_2720839,chr8_2720898,chr8_2720922,chr8_2721007,chr8_2721240,chr8_2721246,chr8_2777362,chr8_2783319,chr8_2902…	13.1639	chr8_bin811
8	chr8_4256616,chr8_4137582	14.2813	chr8_bin812
8	chr8_4580215	14.8368	chr8_bin813
8	chr8_4580238	14.8672	chr8_bin814
8	chr8_4580292	15.6327	chr8_bin815
8	chr8_4383301,chr8_4484708	16.4291	chr8_bin816
8	chr8_5442371,chr8_5478358,chr8_5824653	17.5465	chr8_bin817
8	chr8_4748795,chr8_4865217,chr8_4865225,chr8_4946229,chr8_4946405,chr8_4946422,chr8_5007905,chr8_5082568	18.102	chr8_bin818
8	chr8_5209832	18.3485	chr8_bin819
8	chr8_4748558	19.1533	chr8_bin820
8	chr8_5209838	19.7088	chr8_bin821
8	chr8_5078719	20.2644	chr8_bin822
8	chr8_5209834,chr8_5209844,chr8_4946440,chr8_5177294,chr8_5078768,chr8_4946438,chr8_4946444	20.82	chr8_bin823
8	chr8_5229878	21.0831	chr8_bin824
8	chr8_5229892,chr8_5229897,chr8_5229922,chr8_5229925,chr8_5815473	21.374	chr8_bin825
8	chr8_7588648,chr8_7588660,chr8_5846687,chr8_6663039,chr8_7161617,chr8_7161618,chr8_7333727,chr8_7396058,chr8_7550371,chr8_7550406,chr8_7550589,chr8_7735129,chr8_7775851,chr8_7982079,chr8_7982085,chr8_7982091,chr8_5878490,chr8_5882703,chr8_5882790,chr8_5988990,chr8_5989028,chr8_6017076,chr8_6663056,chr8_6668269,chr8_7161547,chr8_7396149,chr8_7550384,chr8_7562078,chr8_7644566,chr8_7741398,chr8_7815…	21.9295	chr8_bin826
8	chr8_5210455,chr8_5040998,chr8_5018834,chr8_5078718	23.0469	chr8_bin827
8	chr8_5229832	23.6025	chr8_bin828
8	chr8_8411403,chr8_8549880,chr8_8530706,chr8_8530725	25.288	chr8_bin829
8	chr8_8222962,chr8_8222733,chr8_8411389,chr8_8222983	26.9736	chr8_bin830
8	chr8_8222697	27.4147	chr8_bin831
8	chr8_8154613,chr8_8142238,chr8_8222687,chr8_8082446,chr8_8082527,chr8_8094892,chr8_8142222	28.085	chr8_bin832
8	chr8_10307922,chr8_10361909,chr8_10508699,chr8_10522532,chr8_10461026	36.4879	chr8_bin833
8	chr8_10700911,chr8_10700925,chr8_10760092,chr8_10767098	37.0435	chr8_bin834
8	chr8_10660943	37.2788	chr8_bin835
8	chr8_10660893	37.5975	chr8_bin836
8	chr8_10767121,chr8_10767141	38.1531	chr8_bin837
8	chr8_11525911,chr8_11721444,chr8_11721452	40.7381	chr8_bin838
8	chr8_10774150,chr8_10805075,chr8_10832614,chr8_10836350	41.6075	chr8_bin839
8	chr8_11353913,chr8_11115373,chr8_11145249,chr8_11152797,chr8_11353863,chr8_11353875,chr8_11353962,chr8_11353975,chr8_11354038,chr8_11354057	42.1631	chr8_bin840
8	chr8_11531987,chr8_11616740,chr8_11531948,chr8_11354241,chr8_11525904,chr8_11531974,chr8_11532227,chr8_11668579,chr8_11734262	42.7186	chr8_bin841
8	chr8_11778625,chr8_11783768,chr8_11790213,chr8_11790536,chr8_11778347,chr8_11790125,chr8_11790159,chr8_11790219,chr8_11790524,chr8_11959817	43.2742	chr8_bin842
8	chr8_11975550	43.5873	chr8_bin843
8	chr8_12036033	43.8282	chr8_bin844
8	chr8_12135458	44.3838	chr8_bin845
8	chr8_12216179,chr8_12297097,chr8_12318997,chr8_12326786	44.9394	chr8_bin846
8	chr8_12390599	45.4949	chr8_bin847
8	chr8_12529249,chr8_12683190,chr8_12690764,chr8_12690776	46.0505	chr8_bin848
8	chr8_12529524,chr8_12633062,chr8_12529258,chr8_12751119,chr8_12751314	46.606	chr8_bin849
8	chr8_12829144	47.1616	chr8_bin850
8	chr8_12885738	47.7172	chr8_bin851
8	chr8_12885742	48.5416	chr8_bin852
8	chr8_12926842	49.3857	chr8_bin853
8	chr8_12926883,chr8_12926902	49.3885	chr8_bin854
8	chr8_13064497	51.074	chr8_bin855
8	chr8_13064502	51.376	chr8_bin856
8	chr8_13087222,chr8_13087232	51.628	chr8_bin857
8	chr8_13227227	52.7454	chr8_bin858
8	chr8_13363296,chr8_13227356,chr8_13356133,chr8_13356384	53.301	chr8_bin859
8	chr8_13363314,chr8_13363371,chr8_13373427,chr8_13373429	53.8565	chr8_bin860
8	chr8_13470761,chr8_13470782,chr8_13834968,chr8_13373461,chr8_13440166,chr8_13545921,chr8_13545923,chr8_13732382	56.6982	chr8_bin861
8	chr8_13834978,chr8_13835217,chr8_13843375,chr8_13883286	57.2538	chr8_bin862
8	chr8_13894769	57.5808	chr8_bin863
8	chr8_13895100	57.8078	chr8_bin864
8	chr8_13935520	58.0404	chr8_bin865
8	chr8_14095459,chr8_14133550,chr8_14151930,chr8_14223062,chr8_14247648,chr8_14247723,chr8_14397609,chr8_14537673,chr8_14537902,chr8_14537933,chr8_14543931,chr8_14739733,chr8_14296440,chr8_14543947,chr8_14543950	58.3619	chr8_bin866
8	chr8_14745731	58.6556	chr8_bin867
8	chr8_14807100,chr8_14820827,chr8_14894903	58.9159	chr8_bin868
8	chr8_14901400,chr8_14932353,chr8_14932557,chr8_14901427,chr8_14932351,chr8_14932529,chr8_14932551,chr8_14932585	59.4715	chr8_bin869
8	chr8_14949838,chr8_15003715,chr8_15129739,chr8_15129814,chr8_15129818,chr8_15367446,chr8_14949753,chr8_14949782,chr8_15129725,chr8_15129741,chr8_15557162,chr8_15777568	60.027	chr8_bin870
8	chr8_15842339,chr8_15848415,chr8_15869296,chr8_16069218,chr8_16069294,chr8_16257207,chr8_16287573,chr8_16327578,chr8_16336918,chr8_16340896,chr8_16340900,chr8_15848105,chr8_15848119,chr8_15848129,chr8_15888967,chr8_15889183,chr8_16007527,chr8_16038307,chr8_16069235,chr8_16069271,chr8_16212477,chr8_16212481,chr8_16327276,chr8_16327394,chr8_16382095	60.5826	chr8_bin871
8	chr8_16464589,chr8_16464590	61.1382	chr8_bin872
8	chr8_16477002	61.393	chr8_bin873
8	chr8_16525134,chr8_16525305,chr8_16525473,chr8_16525255,chr8_16525520,chr8_16525544,chr8_16525601,chr8_16626542	61.6922	chr8_bin874
8	chr8_16664641,chr8_16664656	62.2478	chr8_bin875
8	chr8_16666395	63.1115	chr8_bin876
8	chr8_16666425	63.9191	chr8_bin877
8	chr8_16672219,chr8_16763155,chr8_16823728,chr8_16691806	64.4747	chr8_bin878
8	chr8_16858469,chr8_17012422,chr8_17020913	65.592	chr8_bin879
8	chr8_17122452	67.2776	chr8_bin880
8	chr8_17157306,chr8_17157308	68.395	chr8_bin881
8	chr8_17157322	69.9008	chr8_bin882
8	chr8_17174952,chr8_17157326,chr8_17162672,chr8_17166509,chr8_17174784,chr8_17174966	70.6327	chr8_bin883
8	chr8_17559672	70.7572	chr8_bin884
8	chr8_17265398	71.0036	chr8_bin885
8	chr8_17278008	71.1863	chr8_bin886
8	chr8_17278384,chr8_17359647,chr8_17379850,chr8_17351293,chr8_17375297	71.7418	chr8_bin887
8	chr8_17407810,chr8_17422498,chr8_17460106	72.2974	chr8_bin888
8	chr8_17460167,chr8_17513210,chr8_17515920,chr8_17605433,chr8_17732615,chr8_17793005,chr8_17827847,chr8_17856832,chr8_17856980,chr8_17559663,chr8_17599388,chr8_17605026,chr8_17628619,chr8_17628634,chr8_17732567,chr8_17792797,chr8_17863700	72.853	chr8_bin889
8	chr8_17877662,chr8_18189185	73.4085	chr8_bin890
8	chr8_18189420	74.292	chr8_bin891
8	chr8_18189429	75.0799	chr8_bin892
8	chr8_18231935,chr8_18295111	75.6355	chr8_bin893
8	chr8_18295157,chr8_18336558,chr8_18336652,chr8_18370817,chr8_18336498	76.191	chr8_bin894
8	chr8_18398595,chr8_18398813,chr8_18398861	76.7466	chr8_bin895
8	chr8_18411467,chr8_18472128,chr8_18510454,chr8_18638831,chr8_18645918,chr8_18754215,chr8_18809485,chr8_18821477,chr8_18912987,chr8_18912990,chr8_18913017,chr8_19011489,chr8_19011494,chr8_19078785,chr8_19095618,chr8_19095649,chr8_19095688,chr8_19095927,chr8_18411741,chr8_18427327,chr8_18466710,chr8_18809473,chr8_18993945,chr8_19011425,chr8_19085921,chr8_19095658,chr8_19095685,chr8_19241381	77.3022	chr8_bin896
8	chr8_19241383	77.5986	chr8_bin897
8	chr8_19241629	77.8562	chr8_bin898
8	chr8_19440589,chr8_19483563,chr8_19483564,chr8_19550224,chr8_19494306	78.4117	chr8_bin899
8	chr8_19550404	78.6388	chr8_bin900
8	chr8_19550405,chr8_19550418,chr8_19550428,chr8_19550443,chr8_19671983,chr8_19818985,chr8_19819184,chr8_19819270,chr8_20047070,chr8_19635464,chr8_19635484,chr8_19881995,chr8_19882021,chr8_19882036,chr8_19882041,chr8_19882069,chr8_20015741,chr8_20047067,chr8_20122019,chr8_20232213	78.9658	chr8_bin901
8	chr8_20232303	79.3318	chr8_bin902
8	chr8_20500340,chr8_20546306,chr8_20780767,chr8_20791795,chr8_20796299,chr8_20839808,chr8_20238861,chr8_20463659,chr8_20500295,chr8_20807914,chr8_20807915,chr8_20839826,chr8_20846374	79.52	chr8_bin903
8	chr8_20868666,chr8_20900988,chr8_20882397,chr8_20900993,chr8_20943707,chr8_21196389,chr8_21253231,chr8_21314736,chr8_21333213,chr8_21409501,chr8_21439847,chr8_21439853,chr8_20882453,chr8_20937899,chr8_20943511,chr8_21139507,chr8_21139837,chr8_21196335,chr8_21345502,chr8_21367489,chr8_21521004	80.6373	chr8_bin904
8	chr8_21636701	81.1929	chr8_bin905
8	chr8_21636756,chr8_21673431,chr8_21636757,chr8_21673340,chr8_21720315	81.7485	chr8_bin906
8	chr8_21693038,chr8_21720355	81.9311	chr8_bin907
8	chr8_21803853	82.3027	chr8_bin908
8	chr8_21803854	82.9197	chr8_bin909
8	chr8_21804035	83.4139	chr8_bin910
8	chr8_21804062	83.7659	chr8_bin911
8	chr8_21810150	83.968	chr8_bin912
8	chr8_21815226,chr8_21815457,chr8_22064178,chr8_21815537,chr8_21819843,chr8_21819881,chr8_21820082,chr8_22064327,chr8_21815501,chr8_21819898	84.5236	chr8_bin913
8	chr8_22150248,chr8_22260179	84.8256	chr8_bin914
8	chr8_21815333,chr8_21975549,chr8_22147291,chr8_22292649	85.0776	chr8_bin915
8	chr8_22301857	85.4742	chr8_bin916
8	chr8_22301937	85.6319	chr8_bin917
8	chr8_22071945,chr8_22301939	85.8534	chr8_bin918
8	chr8_22242139,chr8_22301961,chr8_22332812,chr8_22332825	86.186	chr8_bin919
9	chr9_22745869,chr9_22719779,chr9_22860153,chr9_22860192,chr9_22892378,chr9_22892425,chr9_22892484,chr9_22892441	0	chr9_bin920
9	chr9_22865340,chr9_22971690	0.188199	chr9_bin921
9	chr9_22971465,chr9_22971480	0.351449	chr9_bin922
9	chr9_22650247,chr9_22884267,chr9_22542352,chr9_22542361,chr9_22609007,chr9_22609015,chr9_22627703,chr9_22991381,chr9_22598702,chr9_22627617,chr9_22971958,chr9_22971985,chr9_22341670,chr9_22341885,chr9_22342000,chr9_22389671,chr9_22464659,chr9_22498178,chr9_22554642,chr9_22650204,chr9_23002934,chr9_22353268,chr9_22353305,chr9_22385995,chr9_22389372,chr9_22389478,chr9_22464921,chr9_22498335,chr9_22…	0.553514	chr9_bin923
9	chr9_22341648	0.797201	chr9_bin924
9	chr9_21780460,chr9_21780463,chr9_22102592,chr9_22102682,chr9_22102696,chr9_22341431,chr9_22341452,chr9_22264124,chr9_22118274,chr9_22264029,chr9_22302569,chr9_22310194,chr9_21780465	1.10755	chr9_bin925
9	chr9_21780382	1.22094	chr9_bin926
9	chr9_21780135	1.66211	chr9_bin927
9	chr9_21675841,chr9_20977093,chr9_21054356,chr9_21054371,chr9_21054386,chr9_21221129,chr9_21412451,chr9_21500925,chr9_21559596,chr9_21559600,chr9_21559943,chr9_21587815,chr9_21588063,chr9_21675856,chr9_21142682,chr9_21142698,chr9_21142717,chr9_21142773,chr9_21436290,chr9_21500894,chr9_21560008,chr9_21600361,chr9_21614008,chr9_21675728,chr9_21559753,chr9_21675716,chr9_21675727,chr9_21436346	2.21767	chr9_bin928
9	chr9_20075315,chr9_20152515,chr9_20152520,chr9_20893290,chr9_20893492	2.77323	chr9_bin929
9	chr9_20152775	2.84234	chr9_bin930
9	chr9_20893494,chr9_20044028,chr9_20044034,chr9_20152766,chr9_20880845,chr9_20966762	2.91145	chr9_bin931
9	chr9_19322772,chr9_19342014,chr9_19680953,chr9_19487072,chr9_19499850	5.17172	chr9_bin932
9	chr9_19680952,chr9_19868260,chr9_19868254,chr9_19868272	5.72728	chr9_bin933
9	chr9_19244670,chr9_19244879,chr9_19322465,chr9_19163776,chr9_19163786	6.28284	chr9_bin934
9	chr9_18697451,chr9_18697588,chr9_18697805,chr9_18697411	7.9684	chr9_bin935
9	chr9_18697500	8.25652	chr9_bin936
9	chr9_18251326,chr9_18257515,chr9_18505095,chr9_18632924,chr9_18682825	8.52242	chr9_bin937
9	chr9_18251060,chr9_18251113,chr9_18251127,chr9_18215697,chr9_18251046,chr9_18251068	9.07798	chr9_bin938
9	chr9_18488057,chr9_18505072,chr9_18505213,chr9_18505420,chr9_18682626	9.63354	chr9_bin939
9	chr9_18469728,chr9_18469748,chr9_18469876,chr9_18469879,chr9_18274846,chr9_18469675,chr9_18469677,chr9_18257576	10.1891	chr9_bin940
9	chr9_18972962,chr9_18972964,chr9_18972895	11.3065	chr9_bin941
9	chr9_17938789,chr9_17938647,chr9_17941952,chr9_17941964	12.992	chr9_bin942
9	chr9_16875452,chr9_16881935,chr9_16881953,chr9_16898998,chr9_16977716	14.1094	chr9_bin943
9	chr9_17658420,chr9_17658360,chr9_17658370,chr9_17658388	14.6649	chr9_bin944
9	chr9_17197469,chr9_17211904,chr9_17658324,chr9_16875453	15.2205	chr9_bin945
9	chr9_16875437,chr9_16557438,chr9_16744205,chr9_16769263,chr9_16835519,chr9_16508669,chr9_16516445,chr9_16547140	15.7761	chr9_bin946
9	chr9_16163431,chr9_16508617,chr9_16547250,chr9_16557399,chr9_16320591,chr9_16432215,chr9_16483308,chr9_16483314,chr9_16483317,chr9_16483582,chr9_16547287,chr9_16547307,chr9_16163707,chr9_16163736,chr9_16163946,chr9_16240465,chr9_16364872,chr9_16364893,chr9_16364894,chr9_16364968,chr9_16376119,chr9_16376132,chr9_16432286,chr9_16461773,chr9_16469474	16.3316	chr9_bin947
9	chr9_14138860,chr9_14783787,chr9_14786005,chr9_15080839,chr9_15080934,chr9_14113688,chr9_14138791,chr9_14138808,chr9_14264998,chr9_14303594,chr9_14454449,chr9_14783774,chr9_14783983,chr9_14264930	17.449	chr9_bin948
9	chr9_14113664	17.6649	chr9_bin949
9	chr9_14113625,chr9_14113630	18.0031	chr9_bin950
9	chr9_11953898,chr9_12313750,chr9_12313814,chr9_12333584,chr9_12333588,chr9_12518890,chr9_12519033,chr9_12667039,chr9_12937509,chr9_12937534,chr9_13611348,chr9_13806940,chr9_13807160,chr9_13807161,chr9_14031907,chr9_14031992,chr9_14034860,chr9_14113620,chr9_11947905,chr9_11947939,chr9_12313733,chr9_12313795,chr9_12313808,chr9_12313813,chr9_12333599,chr9_12358264,chr9_12358552,chr9_12358652,chr9_12…	18.5586	chr9_bin951
9	chr9_10809317	19.1142	chr9_bin952
9	chr9_11947674	20.2316	chr9_bin953
9	chr9_11260142,chr9_11237470,chr9_11643441,chr9_11215148,chr9_11237400,chr9_11605108,chr9_11605159,chr9_11799303,chr9_11799312,chr9_11947622	21.3489	chr9_bin954
9	chr9_11521162	21.9045	chr9_bin955
9	chr9_11215120,chr9_10825382	22.4601	chr9_bin956
9	chr9_10608334	23.0156	chr9_bin957
9	chr9_10237130	24.7012	chr9_bin958
9	chr9_9965382	25.2567	chr9_bin959
9	chr9_9821432,chr9_9821434	25.8123	chr9_bin960
9	chr9_9748701,chr9_9821402,chr9_9920877	26.3679	chr9_bin961
9	chr9_9634607	28.0534	chr9_bin962
9	chr9_9634544	28.0589	chr9_bin963
9	chr9_9568768	29.165	chr9_bin964
9	chr9_9405049,chr9_9207354,chr9_9207511,chr9_9207524,chr9_9207547,chr9_9207552,chr9_9207556,chr9_9207569,chr9_9207575,chr9_8991120,chr9_8991157	29.1705	chr9_bin965
9	chr9_9131124,chr9_9130797,chr9_9131128,chr9_9206911,chr9_9206926,chr9_9206954,chr9_9207092,chr9_9207111,chr9_9207181,chr9_9207244,chr9_9207256,chr9_9207262,chr9_9207328	29.7261	chr9_bin966
9	chr9_8858992,chr9_8859261,chr9_8917411,chr9_8955435,chr9_8985580,chr9_8985604,chr9_8759428,chr9_8858971,chr9_8858993,chr9_8858997,chr9_8859020,chr9_8859022,chr9_8859029,chr9_8875445,chr9_8917419,chr9_8923355,chr9_8955410,chr9_8957246,chr9_8957427,chr9_8985371,chr9_8985628	30.2817	chr9_bin967
9	chr9_8735206	30.8372	chr9_bin968
9	chr9_8478878	31.9546	chr9_bin969
9	chr9_8478861	32.5101	chr9_bin970
9	chr9_8354339	32.7455	chr9_bin971
9	chr9_7441694,chr9_7933198,chr9_7987917,chr9_7513324	33.0642	chr9_bin972
9	chr9_7329875,chr9_7329879,chr9_7342327	33.6198	chr9_bin973
9	chr9_7054690,chr9_7074762,chr9_7113745	34.7371	chr9_bin974
9	chr9_6782995,chr9_6791453,chr9_6791713,chr9_6791721,chr9_6791725	35.2927	chr9_bin975
9	chr9_6782986	35.6447	chr9_bin976
9	chr9_6782958,chr9_6782968,chr9_6782953	35.8468	chr9_bin977
9	chr9_6742339,chr9_6742361	36.0073	chr9_bin978
9	chr9_6782895	36.2982	chr9_bin979
9	chr9_6658613,chr9_6686110,chr9_6742094,chr9_6742281,chr9_6742321,chr9_6742320,chr9_6782879	36.4005	chr9_bin980
9	chr9_5990147,chr9_5990169,chr9_5990361,chr9_5990378,chr9_5990386,chr9_5990144,chr9_5990157,chr9_5990161,chr9_5990163,chr9_5990391,chr9_5990400,chr9_5990401,chr9_5998741,chr9_5998744,chr9_5998745,chr9_5998751,chr9_5998771,chr9_5998773,chr9_5998778,chr9_5998805,chr9_5998825,chr9_5998831,chr9_5998833,chr9_6293922,chr9_6412634	36.9561	chr9_bin981
9	chr9_5999038,chr9_5999068,chr9_5999161,chr9_5999200,chr9_5999213,chr9_6145435,chr9_6145756,chr9_6190661,chr9_6190670,chr9_6190683,chr9_6214755,chr9_6244936,chr9_5998857,chr9_5999052,chr9_6293691,chr9_5998996,chr9_6220963,chr9_5998983,chr9_6145532,chr9_6190814,chr9_6190834,chr9_6191037,chr9_6191042,chr9_6191052	37.5116	chr9_bin982
9	chr9_5944936,chr9_5735763,chr9_5957362,chr9_5818682,chr9_5735788,chr9_5735975,chr9_5735997,chr9_5760553,chr9_5760806,chr9_5950272,chr9_5989755,chr9_5990100,chr9_5990120,chr9_5945172,chr9_5990126,chr9_5990135	38.629	chr9_bin983
9	chr9_5735691,chr9_5735743,chr9_5735746,chr9_5735748	39.1846	chr9_bin984
9	chr9_5681114,chr9_5681141	39.2703	chr9_bin985
9	chr9_5522605,chr9_5522864,chr9_5666715,chr9_5399262,chr9_5404453,chr9_5404476,chr9_5549801	39.7393	chr9_bin986
9	chr9_5399159	40.0052	chr9_bin987
9	chr9_5522595,chr9_5818730	40.2933	chr9_bin988
9	chr9_5399023	40.8489	chr9_bin989
9	chr9_5284488,chr9_5284511	41.4044	chr9_bin990
9	chr9_5284233	41.4653	chr9_bin991
9	chr9_5263674,chr9_5262653,chr9_5262684,chr9_5262685	41.9594	chr9_bin992
9	chr9_5191669,chr9_5191683	42.515	chr9_bin993
9	chr9_4962151,chr9_5010790	44.2005	chr9_bin994
9	chr9_4830409,chr9_4830428,chr9_4830459,chr9_4959435,chr9_4746320,chr9_4765095,chr9_4866042,chr9_4866121,chr9_4746241	45.3179	chr9_bin995
9	chr9_4459640,chr9_4555005,chr9_4459655	46.4352	chr9_bin996
9	chr9_4404371	47.5526	chr9_bin997
9	chr9_4404230	47.5554	chr9_bin998
9	chr9_4381452,chr9_4390038,chr9_4397985,chr9_4398034,chr9_4404176,chr9_4398011	49.8128	chr9_bin999
9	chr9_4300995	50.3683	chr9_bin1000
9	chr9_4268910,chr9_4300908,chr9_4268975	50.9239	chr9_bin1001
9	chr9_4268643,chr9_4268715	52.6094	chr9_bin1002
9	chr9_4085764	52.8837	chr9_bin1003
9	chr9_4070421	53.1635	chr9_bin1004
9	chr9_4015095	53.2768	chr9_bin1005
9	chr9_4046047,chr9_4070157,chr9_4006846,chr9_4006927,chr9_4006916	53.718	chr9_bin1006
9	chr9_3819776,chr9_3982445	54.8354	chr9_bin1007
9	chr9_3954980	55.068	chr9_bin1008
9	chr9_3819682,chr9_3819729	55.2867	chr9_bin1009
9	chr9_3683722,chr9_3694607,chr9_3713433,chr9_3637738,chr9_3713435,chr9_3723307,chr9_3723529,chr9_3738899,chr9_3747284,chr9_3819670,chr9_3694674,chr9_3713151	55.389	chr9_bin1010
9	chr9_3637685	55.4526	chr9_bin1011
9	chr9_3637671	56.3951	chr9_bin1012
9	chr9_3377695,chr9_3384264,chr9_3567682,chr9_3588031,chr9_3588042,chr9_3588073,chr9_3588085,chr9_3377627,chr9_3377648,chr9_3377667,chr9_3545677,chr9_3545698,chr9_3545729,chr9_3567615,chr9_3567676,chr9_3588066,chr9_3588125	56.5029	chr9_bin1013
9	chr9_3377623	56.7022	chr9_bin1014
9	chr9_3357410	57.0571	chr9_bin1015
9	chr9_3007080,chr9_3007081,chr9_3032300,chr9_3074303,chr9_3074315	58.1744	chr9_bin1016
9	chr9_2954847,chr9_2954941,chr9_2977361,chr9_3007037,chr9_3007077	59.2918	chr9_bin1017
9	chr9_2954716	59.5327	chr9_bin1018
9	chr9_2948530,chr9_2948593,chr9_2954668,chr9_2954686	59.8458	chr9_bin1019
9	chr9_2890817,chr9_2890943,chr9_2890993,chr9_2900579,chr9_2647211,chr9_2891008,chr9_2891026	60.9632	chr9_bin1020
9	chr9_2681583,chr9_2681584,chr9_2688884,chr9_2699897,chr9_2647233,chr9_2681511,chr9_2688672,chr9_2688930,chr9_2699934	61.5188	chr9_bin1021
9	chr9_2644888,chr9_2644889,chr9_2647204,chr9_2464766,chr9_2647202	62.0743	chr9_bin1022
9	chr9_2464726	62.6299	chr9_bin1023
9	chr9_2262451	62.9319	chr9_bin1024
9	chr9_2254034,chr9_2321520,chr9_2321542,chr9_2370750,chr9_2428368,chr9_2446930,chr9_2446933,chr9_2242214,chr9_2370482	63.1839	chr9_bin1025
9	chr9_2009016	64.6557	chr9_bin1026
9	chr9_1930408,chr9_1930403,chr9_1930405	65.4212	chr9_bin1027
9	chr9_1804202,chr9_1804358,chr9_1804397	67.6814	chr9_bin1028
9	chr9_1481770,chr9_1481780,chr9_1794762,chr9_1440924,chr9_1458702,chr9_1610644,chr9_1610670,chr9_1610689,chr9_1610695,chr9_1629295	69.367	chr9_bin1029
9	chr9_1427552,chr9_1419986	71.0525	chr9_bin1030
9	chr9_1233031,chr9_1233071,chr9_1273229,chr9_1276043,chr9_1233124,chr9_1233128	72.1699	chr9_bin1031
9	chr9_957689,chr9_957682	73.2873	chr9_bin1032
9	chr9_557947	76.0471	chr9_bin1033
9	chr9_516006	76.4688	chr9_bin1034
9	chr9_515993,chr9_516004,chr9_516272	76.6792	chr9_bin1035
9	chr9_252621,chr9_252637,chr9_252650	77.7965	chr9_bin1036
9	chr9_370633,chr9_346577,chr9_370595,chr9_370643,chr9_252653,chr9_346442,chr9_370601	78.3521	chr9_bin1037
9	chr9_202471,chr9_72777,chr9_183419,chr9_183499	80.0377	chr9_bin1038
10	chr10_138837	0	chr10_bin1039
10	chr10_714452	10.3028	chr10_bin1040
10	chr10_714464	10.9344	chr10_bin1041
10	chr10_733269	20.4846	chr10_bin1042
10	chr10_714484	25.4846	chr10_bin1043
10	chr10_847048	35.7448	chr10_bin1044
10	chr10_847111,chr10_811419,chr10_847320	38.7448	chr10_bin1045
10	chr10_839687,chr10_839711	39.0218	chr10_bin1046
10	chr10_847348	39.2988	chr10_bin1047
10	chr10_847342	39.3154	chr10_bin1048
10	chr10_876111,chr10_876173	40.9838	chr10_bin1049
10	chr10_876115,chr10_969511	41.2997	chr10_bin1050
10	chr10_1038475,chr10_1176180	41.5379	chr10_bin1051
10	chr10_1176183	42.0934	chr10_bin1052
10	chr10_1286732	42.5709	chr10_bin1053
10	chr10_1286976,chr10_1289082	42.6483	chr10_bin1054
10	chr10_1452268,chr10_1488878,chr10_1642903,chr10_1783032,chr10_1445465,chr10_1733179,chr10_1733248,chr10_1783338,chr10_1806988,chr10_1862336	43.7656	chr10_bin1055
10	chr10_1942687	44.5255	chr10_bin1056
10	chr10_2145450,chr10_2231931,chr10_2347438,chr10_2347443,chr10_2347466,chr10_2347474,chr10_2378236,chr10_2472927,chr10_2145629,chr10_2377996,chr10_2405663,chr10_2410221,chr10_2432502,chr10_2432530,chr10_2432533,chr10_2488312	46.0029	chr10_bin1057
10	chr10_2780664,chr10_2654263,chr10_2703699,chr10_2817443,chr10_2817527,chr10_2817629,chr10_2850376,chr10_2864239,chr10_2588427,chr10_2588659,chr10_2723644,chr10_2638353,chr10_2638442,chr10_2703471,chr10_2723403,chr10_2780675,chr10_2817445,chr10_2817477,chr10_2850372,chr10_2864167,chr10_2874873,chr10_2896393	47.1203	chr10_bin1058
10	chr10_2896433	47.4251	chr10_bin1059
10	chr10_2938320,chr10_2960786,chr10_3129889,chr10_3170430,chr10_3248619,chr10_2934360,chr10_2960762,chr10_2986173,chr10_2986363,chr10_2993000,chr10_2993016,chr10_3000745,chr10_3038491,chr10_3052661,chr10_3052863,chr10_3052867,chr10_3129841,chr10_3129886,chr10_3129921,chr10_3170446,chr10_3170653,chr10_2986372,chr10_2986393,chr10_2986397,chr10_2986410,chr10_2986419,chr10_3000986,chr10_3038475,chr10_3…	47.6743	chr10_bin1060
10	chr10_3248689,chr10_3280938,chr10_3280962,chr10_3281147,chr10_3281150,chr10_3281193,chr10_3397288,chr10_3402471,chr10_3408346,chr10_3411910,chr10_3412049,chr10_3434338	48.2299	chr10_bin1061
10	chr10_3615395,chr10_3641887,chr10_3545803,chr10_3615387	48.7854	chr10_bin1062
10	chr10_3260098,chr10_3434355,chr10_3487486,chr10_3260074,chr10_3281145,chr10_3487578	49.341	chr10_bin1063
10	chr10_3434587	49.6597	chr10_bin1064
10	chr10_3434500	49.8951	chr10_bin1065
10	chr10_3651291,chr10_3641850,chr10_3641904,chr10_3641925,chr10_3651299,chr10_3651331,chr10_3651532	50.4506	chr10_bin1066
10	chr10_3651677,chr10_3656150,chr10_3656168,chr10_3656170,chr10_3656226,chr10_3807995,chr10_3808043,chr10_3808044,chr10_3916066,chr10_3916129,chr10_3967386,chr10_3967448,chr10_3967456,chr10_3967690,chr10_4270671,chr10_4372185,chr10_4377833,chr10_4377852,chr10_4377873,chr10_4421132,chr10_4421145,chr10_4498305,chr10_4498608,chr10_4529874,chr10_4538549,chr10_4538627,chr10_4538830,chr10_4558327,chr10_4…	51.0062	chr10_bin1067
10	chr10_4714440,chr10_4722044,chr10_4710964,chr10_4711186,chr10_4711187,chr10_4637001	51.5617	chr10_bin1068
10	chr10_4714460,chr10_4714472,chr10_4728978,chr10_4728982,chr10_4794729,chr10_4851222,chr10_4851261,chr10_4866604,chr10_4866623,chr10_4866633,chr10_4938912,chr10_4955370,chr10_4981968,chr10_4981969,chr10_4993194,chr10_5044500,chr10_5080404,chr10_5080433,chr10_5080436,chr10_4850979,chr10_4939198,chr10_4981895,chr10_4982053,chr10_4993020,chr10_4993200,chr10_4947488,chr10_4947541,chr10_4947563,chr10_4…	52.1173	chr10_bin1069
10	chr10_5318333,chr10_5318335,chr10_5318361,chr10_5318371,chr10_5440052,chr10_5088659,chr10_5113994,chr10_5114012,chr10_5139821,chr10_5139824,chr10_5139844,chr10_5139867,chr10_5139885,chr10_5139892,chr10_5139907,chr10_5140078,chr10_5176645,chr10_5176664,chr10_5197232,chr10_5197264,chr10_5197497,chr10_5222560,chr10_5222562,chr10_5222693,chr10_5251186,chr10_5251206,chr10_5262620,chr10_5263610,chr10_5…	52.6729	chr10_bin1070
10	chr10_6193462	52.7171	chr10_bin1071
10	chr10_5899150,chr10_6128844,chr10_6128849,chr10_6128851,chr10_6188555	52.7779	chr10_bin1072
10	chr10_6321540,chr10_6188563,chr10_6188697,chr10_6311634,chr10_6311643,chr10_6311736,chr10_6311743,chr10_6321737,chr10_6321758,chr10_6333415	53.2274	chr10_bin1073
10	chr10_6340074	53.7858	chr10_bin1074
10	chr10_6340399,chr10_6406930,chr10_6479462,chr10_6761948,chr10_6479452,chr10_6543002,chr10_6543013,chr10_6543066,chr10_6543077,chr10_6612249,chr10_6612250,chr10_6612437,chr10_6612439,chr10_6612478,chr10_6628163,chr10_6628398,chr10_6628414,chr10_6636931,chr10_6637004,chr10_6662741,chr10_6662751,chr10_6662760,chr10_6662809,chr10_6691147,chr10_6691150,chr10_6762139,chr10_6880045,chr10_6880259,chr10_6…	54.3385	chr10_bin1075
10	chr10_6963269,chr10_6963296,chr10_6997273,chr10_7142976,chr10_7168790,chr10_7312092,chr10_7312096,chr10_6884669,chr10_7312065,chr10_7312075	54.8941	chr10_bin1076
10	chr10_7353927,chr10_7802262,chr10_7514242,chr10_7581443,chr10_7828385,chr10_7828621,chr10_7312106,chr10_7312152,chr10_7353955,chr10_7354196,chr10_7354239,chr10_7394770,chr10_7490803,chr10_7490804,chr10_7514473,chr10_7514505,chr10_7606967,chr10_7801991,chr10_7802017,chr10_7802219,chr10_7802249,chr10_7802255,chr10_7802265,chr10_7818914,chr10_7828501,chr10_7828564,chr10_7828578,chr10_7942119,chr10_8…	55.4497	chr10_bin1077
10	chr10_8299561,chr10_8299520	56.0052	chr10_bin1078
10	chr10_8392545,chr10_8392528,chr10_8309175,chr10_8337166,chr10_8299676,chr10_8299789,chr10_8299817,chr10_8308905,chr10_8312607,chr10_8312631,chr10_8337190,chr10_8352697,chr10_8530471,chr10_8650736,chr10_8660022,chr10_8686780,chr10_8754470,chr10_8834748,chr10_8921823,chr10_8952072,chr10_8952081,chr10_8989453,chr10_9050323,chr10_9050406,chr10_9268999,chr10_9269519,chr10_9269541,chr10_9269600,chr10_9…	56.5608	chr10_bin1079
10	chr10_9672094,chr10_9672277,chr10_11443843,chr10_9773958,chr10_9773963,chr10_9773976,chr10_9773993,chr10_9774033,chr10_9774208,chr10_9774210,chr10_9774234,chr10_9774239,chr10_11084219,chr10_10972588,chr10_10984596,chr10_11408931,chr10_11521180,chr10_11553669,chr10_9672040,chr10_9672104,chr10_9672228,chr10_9672255,chr10_9672302,chr10_9672343,chr10_9716299,chr10_9719896,chr10_9885108,chr10_9885129,…	57.1164	chr10_bin1080
10	chr10_12780108	58.2196	chr10_bin1081
10	chr10_12780081,chr10_12780085	58.2334	chr10_bin1082
10	chr10_12780109,chr10_12780141,chr10_12780154,chr10_12780156,chr10_12802447,chr10_12842802,chr10_12843058,chr10_12982426,chr10_12982473,chr10_12982629,chr10_13051190,chr10_13051211,chr10_13051555,chr10_13051655,chr10_13323957,chr10_13324029,chr10_13369210,chr10_13466010,chr10_13471386,chr10_13482635,chr10_13782103,chr10_13788497,chr10_13788506,chr10_13788560,chr10_13788566,chr10_13899303,chr10_138…	58.789	chr10_bin1083
10	chr10_13899495	59.0105	chr10_bin1084
10	chr10_12446647,chr10_12446677,chr10_12446865,chr10_12446877,chr10_12446897,chr10_12608978,chr10_12608992,chr10_12609208	59.3431	chr10_bin1085
10	chr10_13899510,chr10_13899547,chr10_13899549,chr10_13899552	59.8986	chr10_bin1086
10	chr10_13899554	60.134	chr10_bin1087
10	chr10_14075299,chr10_14111555,chr10_13899573,chr10_13899603,chr10_14075478,chr10_14229006,chr10_14417867,chr10_14421359,chr10_14575447,chr10_14575461,chr10_14575486,chr10_14575495,chr10_14639438,chr10_14667549,chr10_14769301,chr10_14769305,chr10_14769561,chr10_14769609,chr10_15029407,chr10_15029609,chr10_15029612,chr10_15029646,chr10_15150092,chr10_15269588,chr10_15269603,chr10_15403216,chr10_154…	60.9275	chr10_bin1088
10	chr10_16361336,chr10_16367037,chr10_16360167,chr10_16361403,chr10_16367059,chr10_16367096	61.4831	chr10_bin1089
10	chr10_17097249,chr10_17261501,chr10_17433681,chr10_16394030,chr10_16424804,chr10_16424834,chr10_16443124,chr10_16443137,chr10_16443173,chr10_16614991,chr10_16615014,chr10_16839646,chr10_16892771,chr10_16892842,chr10_16892880,chr10_16893034,chr10_16893065,chr10_16974432,chr10_16974463,chr10_16974484,chr10_17096091,chr10_17096308,chr10_17096345,chr10_17127809,chr10_17127864,chr10_17239213,chr10_172…	62.0387	chr10_bin1090
10	chr10_17512220,chr10_17512221,chr10_17434073,chr10_17434233,chr10_17532339,chr10_17532528,chr10_17532539,chr10_17651216,chr10_17651306,chr10_17744634,chr10_17744665,chr10_17744691,chr10_17744719,chr10_17767239,chr10_17767242,chr10_17767245,chr10_17767261,chr10_17767272,chr10_17767274,chr10_17767298,chr10_17767309,chr10_17833301,chr10_17833309,chr10_17833336,chr10_17860599,chr10_17860811,chr10_178…	62.5942	chr10_bin1091
11	chr11_19657437,chr11_19523949,chr11_19525585,chr11_19525854,chr11_19525860,chr11_19556842,chr11_19653336,chr11_19653366,chr11_19653408,chr11_19653409,chr11_19653417,chr11_19653429,chr11_19669678,chr11_19763818,chr11_19763972,chr11_19802652	0	chr11_bin1092
11	chr11_19523919	0.138313	chr11_bin1093
11	chr11_19507357,chr11_19500678,chr11_19325399,chr11_19325442,chr11_19325263,chr11_19366931,chr11_19367004,chr11_19436659,chr11_19436665,chr11_19500640,chr11_19500686,chr11_19500952,chr11_19500957,chr11_19279836	0.554404	chr11_bin1094
11	chr11_19279786	0.881438	chr11_bin1095
11	chr11_19187211,chr11_19279757	1.10847	chr11_bin1096
11	chr11_19187210	1.25233	chr11_bin1097
11	chr11_19172332,chr11_19094547,chr11_19094533,chr11_18635627,chr11_18771722,chr11_18771848,chr11_18936264,chr11_18626844,chr11_18563866,chr11_18564259,chr11_18564450,chr11_18626627,chr11_18626867,chr11_18626869,chr11_18635508,chr11_18635532,chr11_18718938,chr11_18718960,chr11_18771730,chr11_18972946,chr11_18973013,chr11_19017397,chr11_19017655,chr11_19030728,chr11_19030745,chr11_19030947,chr11_190…	1.66285	chr11_bin1098
11	chr11_18555229,chr11_18323801,chr11_18379749,chr11_18379926,chr11_18287233,chr11_18303306,chr11_18303307,chr11_18303345,chr11_18389930,chr11_18536494,chr11_18547597,chr11_18564083,chr11_18564237	2.21841	chr11_bin1099
11	chr11_18235597,chr11_18227310,chr11_18235541,chr11_18235568,chr11_18209645,chr11_18209424,chr11_18163441,chr11_17972626,chr11_17972623,chr11_17584334,chr11_17584378,chr11_17606517,chr11_17635118,chr11_17635157,chr11_17656774,chr11_17743053,chr11_17743061,chr11_17747710,chr11_17854188,chr11_17854210,chr11_17942943,chr11_17942959,chr11_17959317,chr11_17972597,chr11_18013420,chr11_18111166,chr11_181…	2.77397	chr11_bin1100
11	chr11_17113699,chr11_17584325,chr11_17165696,chr11_17246437,chr11_17280548,chr11_17280572,chr11_17350636,chr11_17350651,chr11_17350653,chr11_17416828,chr11_17416835,chr11_17417076,chr11_17184691	3.32953	chr11_bin1101
11	chr11_16937386,chr11_16937506,chr11_16585650,chr11_16585672,chr11_16708396,chr11_16885195,chr11_16585665,chr11_16601332,chr11_16647994,chr11_16648377,chr11_16652555,chr11_16652564,chr11_16767972,chr11_16833042,chr11_16833221,chr11_16885190,chr11_16919268,chr11_16922564,chr11_16981951,chr11_17107954,chr11_16553453,chr11_16553425	3.88509	chr11_bin1102
11	chr11_16553416	4.15377	chr11_bin1103
11	chr11_16503952,chr11_16553394,chr11_16553403	4.43911	chr11_bin1104
11	chr11_15835250,chr11_15835301,chr11_15835311,chr11_16058513,chr11_16058754,chr11_16058763,chr11_16082737,chr11_16082746,chr11_16082979,chr11_16095469,chr11_16095669,chr11_16095674,chr11_16215264,chr11_16215293,chr11_16215429,chr11_16362113,chr11_16362334,chr11_16095655	4.99467	chr11_bin1105
11	chr11_15811320	5.21893	chr11_bin1106
11	chr11_14782930,chr11_15150176,chr11_14740934,chr11_14740978,chr11_14900139,chr11_14900169,chr11_14900226,chr11_14900385,chr11_14913140,chr11_14959874,chr11_14986535,chr11_15292921,chr11_15292928,chr11_15339413,chr11_15339415,chr11_15339418,chr11_15339423,chr11_15339428,chr11_15339470,chr11_15339594,chr11_15339606,chr11_15339667,chr11_15339680,chr11_15339700,chr11_15339705,chr11_15339721,chr11_156…	5.54875	chr11_bin1107
11	chr11_14740703	5.78133	chr11_bin1108
11	chr11_14740696,chr11_14711948	6.1028	chr11_bin1109
11	chr11_14051464,chr11_14051482,chr11_14051488,chr11_14051511,chr11_14185297,chr11_14318134,chr11_14605021,chr11_12692192,chr11_12769883,chr11_12770106,chr11_12816721,chr11_12861180,chr11_13105254,chr11_13105386,chr11_13105428,chr11_13138941,chr11_13138982,chr11_13138995,chr11_13470711,chr11_13504388,chr11_13515758,chr11_13581305,chr11_13601205,chr11_14051500,chr11_14051514,chr11_14051518,chr11_140…	6.65836	chr11_bin1110
11	chr11_13628039,chr11_13628070,chr11_13639642,chr11_13661672,chr11_14012485,chr11_13628059,chr11_13628074	7.21393	chr11_bin1111
11	chr11_13470698	7.44928	chr11_bin1112
11	chr11_13470891,chr11_13470713,chr11_13515765,chr11_13470933,chr11_13470942,chr11_13105234,chr11_13105391,chr11_12703046,chr11_12703078,chr11_12718470,chr11_12718474,chr11_12866454,chr11_12718454,chr11_12718673,chr11_12841388,chr11_12841473	7.76798	chr11_bin1113
11	chr11_13435587,chr11_13445931,chr11_13601404	7.95618	chr11_bin1114
11	chr11_12270674,chr11_10308018,chr11_10308072,chr11_10308073,chr11_10544537,chr11_10793784,chr11_10945360,chr11_10945426,chr11_11057355,chr11_11585833,chr11_12103882,chr11_12148160,chr11_12148431,chr11_12270456,chr11_12270458,chr11_12270496,chr11_12270666,chr11_12270682,chr11_12344177,chr11_12344219,chr11_12344349,chr11_12516084,chr11_12516114,chr11_12540084,chr11_12540372,chr11_13661715,chr11_136…	8.32215	chr11_bin1115
11	chr11_9977141,chr11_9897383,chr11_9897144,chr11_9927422,chr11_9941796,chr11_10082511	10.0077	chr11_bin1116
11	chr11_8942165,chr11_9115342,chr11_9115372,chr11_9420709,chr11_9435504,chr11_9578956,chr11_9018941,chr11_9018953,chr11_9115530,chr11_9271111,chr11_9271130,chr11_9271163,chr11_9557427,chr11_9607243	10.5633	chr11_bin1117
11	chr11_8388247	10.7127	chr11_bin1118
11	chr11_8220730,chr11_8220733	10.8787	chr11_bin1119
11	chr11_7452512,chr11_7452519,chr11_7603554,chr11_7603560,chr11_7608910,chr11_7608953,chr11_7644378,chr11_7655061,chr11_7655085,chr11_7655089,chr11_7655137,chr11_7655154,chr11_7665402,chr11_7685375,chr11_7685400,chr11_7685459,chr11_7718992,chr11_7733445,chr11_7789087,chr11_7830081,chr11_7861807,chr11_7872512,chr11_7876222,chr11_7929985,chr11_7952753,chr11_7971947,chr11_7972041,chr11_8010871,chr11_8…	11.1168	chr11_bin1120
11	chr11_7402074,chr11_7402062	12.2342	chr11_bin1121
11	chr11_7030196,chr11_7072562,chr11_7078197,chr11_7078199,chr11_7082974,chr11_7100044,chr11_7101612,chr11_7256629,chr11_7256658,chr11_7256659,chr11_7256661,chr11_7256672,chr11_7256675,chr11_7256676,chr11_7256678,chr11_7256687,chr11_7256656,chr11_7256647	12.7897	chr11_bin1122
11	chr11_6378016,chr11_6378729,chr11_6438815,chr11_6464486,chr11_6464671,chr11_6866883,chr11_6886956,chr11_6886968,chr11_6908737,chr11_6908766,chr11_6909026,chr11_6914258,chr11_6935522,chr11_6970227,chr11_6970270,chr11_6981125,chr11_7005150,chr11_7030139,chr11_7030162,chr11_6574913,chr11_6670715,chr11_6866921,chr11_6899426,chr11_6378805,chr11_6422864,chr11_6438846,chr11_6477364,chr11_6574829,chr11_6…	13.3453	chr11_bin1123
11	chr11_6251999,chr11_5960686,chr11_6221464,chr11_6221527,chr11_6236082,chr11_6251708,chr11_6265659,chr11_6265690,chr11_6265810,chr11_6271822,chr11_6276697,chr11_6276700,chr11_6304068,chr11_6323363,chr11_6338163,chr11_6355595,chr11_6364833,chr11_6364630,chr11_6378003,chr11_6117050,chr11_6323353,chr11_6221432,chr11_6265668,chr11_6265706,chr11_6338099,chr11_6364824	13.9009	chr11_bin1124
11	chr11_6323297	14.1862	chr11_bin1125
11	chr11_6091950,chr11_6081249,chr11_6081420,chr11_6092013,chr11_6116761,chr11_6116814,chr11_6322993,chr11_6081253,chr11_5915178,chr11_5960689,chr11_6304150	14.4549	chr11_bin1126
11	chr11_5408866,chr11_5881730,chr11_5502248,chr11_5447917,chr11_5447921,chr11_5476442,chr11_5739527,chr11_5476353,chr11_5678199,chr11_5810076,chr11_5810147,chr11_5810176,chr11_5810180,chr11_5810336	15.0104	chr11_bin1127
11	chr11_5408859,chr11_5366178	15.566	chr11_bin1128
11	chr11_5298005	15.8597	chr11_bin1129
11	chr11_5297958	16.12	chr11_bin1130
11	chr11_5231597,chr11_4947713,chr11_4947733,chr11_4947741,chr11_5015773,chr11_5153308,chr11_5231481,chr11_5016032,chr11_5087565,chr11_5112833,chr11_5112842,chr11_5112863,chr11_5153315,chr11_5155137	16.6756	chr11_bin1131
11	chr11_4947708,chr11_4900940,chr11_4901098,chr11_4901202,chr11_4933585,chr11_4947669,chr11_4933544	17.2312	chr11_bin1132
11	chr11_4390749,chr11_4403791,chr11_4527831,chr11_4534985,chr11_4607323,chr11_4607352,chr11_4692615,chr11_4722349,chr11_4722356,chr11_4722390,chr11_4722424,chr11_4755054,chr11_4770279,chr11_4770314,chr11_4770346,chr11_4770506,chr11_4770548,chr11_4770551,chr11_4770580,chr11_4770584,chr11_4819954,chr11_4820112,chr11_4820322,chr11_4873503,chr11_4820173,chr11_4627177,chr11_4655966,chr11_4694309,chr11_4…	17.7867	chr11_bin1133
11	chr11_4390476,chr11_4390487,chr11_4390491	18.3423	chr11_bin1134
11	chr11_4390419	18.8978	chr11_bin1135
11	chr11_4354339	19.3056	chr11_bin1136
11	chr11_4296066,chr11_4354333	19.4522	chr11_bin1137
11	chr11_4286620	20.0078	chr11_bin1138
11	chr11_4174255,chr11_4174324	21.1251	chr11_bin1139
11	chr11_4116386	21.9636	chr11_bin1140
11	chr11_4011689	22.7965	chr11_bin1141
11	chr11_4000835,chr11_4000858	26.2264	chr11_bin1142
11	chr11_3942127,chr11_3825846,chr11_3967835,chr11_3967897	26.7819	chr11_bin1143
11	chr11_3491656,chr11_3566984,chr11_3804515,chr11_3825824	27.3375	chr11_bin1144
11	chr11_3383304,chr11_3397647	27.8931	chr11_bin1145
11	chr11_3356775,chr11_3356969,chr11_3356998,chr11_3356984,chr11_3358868	29.0104	chr11_bin1146
11	chr11_3347124	29.2986	chr11_bin1147
11	chr11_3244437,chr11_3244456,chr11_3347080,chr11_3315663	29.5645	chr11_bin1148
11	chr11_3190335,chr11_3165834	30.6818	chr11_bin1149
11	chr11_3118171,chr11_3129680	31.2374	chr11_bin1150
11	chr11_3118158	31.7929	chr11_bin1151
11	chr11_3117987	31.8261	chr11_bin1152
11	chr11_3049913	33.1331	chr11_bin1153
11	chr11_3038210,chr11_3038269	35.1656	chr11_bin1154
11	chr11_2983516	36.814	chr11_bin1155
11	chr11_2983493	36.8499	chr11_bin1156
11	chr11_2657231,chr11_2598018,chr11_2929430,chr11_2949333	40.8751	chr11_bin1157
11	chr11_2787512,chr11_2699179	41.4306	chr11_bin1158
11	chr11_2528207	42.548	chr11_bin1159
11	chr11_2363545,chr11_2450078,chr11_2363512,chr11_2431313	43.1036	chr11_bin1160
11	chr11_2363473	43.3778	chr11_bin1161
11	chr11_2193608,chr11_2296762,chr11_2363467,chr11_2344820	43.6576	chr11_bin1162
11	chr11_2102105,chr11_2131426,chr11_2131427,chr11_2131450,chr11_2193597	43.8791	chr11_bin1163
11	chr11_2039410,chr11_2102061,chr11_2193505,chr11_2032106,chr11_2102076,chr11_2148271,chr11_2148292	44.2117	chr11_bin1164
11	chr11_1948315,chr11_1985120,chr11_2032064	44.2172	chr11_bin1165
11	chr11_1777618,chr11_1938328,chr11_1948294,chr11_1344230,chr11_1455765,chr11_1668881,chr11_1668886,chr11_1668894,chr11_1668912,chr11_1668932,chr11_1676679,chr11_1692597,chr11_1692602,chr11_1692605,chr11_1692638,chr11_1700235,chr11_1335846,chr11_1344006,chr11_1455770,chr11_1644420	45.3289	chr11_bin1166
11	chr11_1314532,chr11_1314574	45.8258	chr11_bin1167
11	chr11_1211427,chr11_1266531,chr11_1299451,chr11_1299452,chr11_1211189	46.4401	chr11_bin1168
11	chr11_852205	48.1256	chr11_bin1169
11	chr11_923863,chr11_1170895,chr11_1170717,chr11_1170962,chr11_880917,chr11_963544,chr11_1035404,chr11_1209639	48.6812	chr11_bin1170
11	chr11_1019609	49.2368	chr11_bin1171
11	chr11_693700,chr11_693756,chr11_534744,chr11_534745,chr11_549349,chr11_693790,chr11_693795	50.9223	chr11_bin1172
11	chr11_372316,chr11_386964,chr11_387188,chr11_391787,chr11_405236,chr11_362365,chr11_375692,chr11_375783,chr11_362215	52.0397	chr11_bin1173
11	chr11_316577,chr11_299098	52.5952	chr11_bin1174
11	chr11_118561	53.7211	chr11_bin1175
12	chr12_22601536,chr12_22305528,chr12_22313573,chr12_22313767,chr12_22327288,chr12_22350158,chr12_22350361,chr12_22424820,chr12_22424874,chr12_22430529,chr12_22463907,chr12_22463931,chr12_22471866,chr12_22479340,chr12_22601331,chr12_22601701,chr12_22601715,chr12_22652793,chr12_22652802,chr12_22305884,chr12_22305886,chr12_22313332,chr12_22313306,chr12_22652799	0	chr12_bin1176
12	chr12_22305497	0.260345	chr12_bin1177
12	chr12_22305461,chr12_22305469,chr12_22652812,chr12_22652814,chr12_22652850,chr12_22653032,chr12_19431913,chr12_19513958,chr12_19514044,chr12_19595867,chr12_19639278,chr12_20058359,chr12_20058363,chr12_20058381,chr12_20069064,chr12_20192199,chr12_20192224,chr12_20192535,chr12_20192616,chr12_20192652,chr12_20220371,chr12_20220403,chr12_20244838,chr12_20245034,chr12_20245055,chr12_20245060,chr12_202…	0.554024	chr12_bin1178
12	chr12_19531972,chr12_19620787	0.939483	chr12_bin1179
12	chr12_19424885,chr12_19425170,chr12_19620522,chr12_19620557,chr12_19620575,chr12_19710148,chr12_19779836,chr12_19780052,chr12_19918868,chr12_19918875,chr12_19918889,chr12_20034742,chr12_20057931,chr12_20057932,chr12_20057979,chr12_20058315,chr12_20046049,chr12_19595836,chr12_19595897,chr12_19600572,chr12_19620786,chr12_19800649,chr12_19424872,chr12_19620486,chr12_19620503,chr12_19620530,chr12_197…	1.10828	chr12_bin1180
12	chr12_19532038,chr12_19532057	1.13038	chr12_bin1181
12	chr12_19520081	1.14696	chr12_bin1182
12	chr12_19013877,chr12_19013918,chr12_18855909,chr12_18925429,chr12_18925440,chr12_18925460	1.74164	chr12_bin1183
12	chr12_18594494,chr12_18594507,chr12_18815453	2.2972	chr12_bin1184
12	chr12_18217188,chr12_18618752,chr12_18894431,chr12_18894519,chr12_18815496,chr12_18844827,chr12_18894421,chr12_18999609,chr12_19013692	2.85276	chr12_bin1185
12	chr12_18410547,chr12_17291830,chr12_17291973,chr12_17321814,chr12_17321820,chr12_17321866,chr12_17322088,chr12_17322096,chr12_17356797,chr12_17356843,chr12_17356848,chr12_17361428,chr12_17392725,chr12_17407232,chr12_17420887,chr12_17723233,chr12_17723312,chr12_17901587,chr12_17901594,chr12_17901660,chr12_17901677,chr12_18216791,chr12_18216985,chr12_18217172,chr12_18217174,chr12_18217206,chr12_182…	3.40832	chr12_bin1186
12	chr12_18439356	3.65201	chr12_bin1187
12	chr12_18491459	3.82635	chr12_bin1188
12	chr12_18540138,chr12_18439357,chr12_18439451,chr12_18046504,chr12_18046425,chr12_17454892,chr12_17455099,chr12_17518007,chr12_17551649,chr12_17551694,chr12_17980567,chr12_18036876,chr12_18046482,chr12_18046493,chr12_18113470,chr12_18498288,chr12_18498607,chr12_18575406,chr12_17921026,chr12_17921037	3.96189	chr12_bin1189
12	chr12_17407269,chr12_17407275,chr12_17433373,chr12_17433434,chr12_17551731,chr12_17723536,chr12_17901585,chr12_17921023,chr12_18102277,chr12_18483119,chr12_18483142	4.1695	chr12_bin1190
12	chr12_17392493,chr12_17407248,chr12_17901588,chr12_17901607,chr12_17901663,chr12_18090635,chr12_18216986,chr12_17901667,chr12_18046252,chr12_18091239,chr12_17407239	4.51601	chr12_bin1191
12	chr12_17285344	4.84304	chr12_bin1192
12	chr12_16913270,chr12_16913289,chr12_16915931,chr12_16936913,chr12_17060884,chr12_17061109,chr12_17114009,chr12_17114091,chr12_17130911,chr12_17180223,chr12_17240468,chr12_17240493,chr12_17240547,chr12_17240548,chr12_17285343,chr12_17060821,chr12_16913290,chr12_16915707,chr12_16915708,chr12_16915740,chr12_16915744,chr12_16936935,chr12_17196338	5.07007	chr12_bin1193
12	chr12_16913255	5.31098	chr12_bin1194
12	chr12_16881446,chr12_16881463,chr12_16913236,chr12_16913256,chr12_16913257,chr12_16789775,chr12_16881460	5.62412	chr12_bin1195
12	chr12_16789518	6.48789	chr12_bin1196
12	chr12_16737496,chr12_16737805,chr12_16737811,chr12_16737888,chr12_16789451,chr12_16302173,chr12_16737175,chr12_16737404,chr12_16737857,chr12_16737871,chr12_16749684	7.29548	chr12_bin1197
12	chr12_16759016,chr12_16775284,chr12_16775334	7.85104	chr12_bin1198
12	chr12_15696248	9.5366	chr12_bin1199
12	chr12_15696214	11.2193	chr12_bin1200
12	chr12_15696040,chr12_15696035,chr12_15695997,chr12_15695931,chr12_14337817,chr12_15659103,chr12_15659071,chr12_14405614,chr12_14405646,chr12_14449427,chr12_15590092	11.2221	chr12_bin1201
12	chr12_14449486	11.538	chr12_bin1202
12	chr12_14631457,chr12_14631530,chr12_14631536,chr12_14656969,chr12_14788091,chr12_15053738,chr12_14885996,chr12_14886006,chr12_14886256,chr12_14886326,chr12_15535047,chr12_14449601,chr12_14449605,chr12_14631558,chr12_14700645,chr12_14788088,chr12_14885986,chr12_14886026,chr12_14886267	11.7761	chr12_bin1203
12	chr12_14341742,chr12_14341809,chr12_14341826,chr12_15053963,chr12_15053985	11.812	chr12_bin1204
12	chr12_14113217	12.8447	chr12_bin1205
12	chr12_14020535,chr12_15228495,chr12_15238132,chr12_15281400,chr12_14020524,chr12_14020773	12.8917	chr12_bin1206
12	chr12_13981763,chr12_14003288,chr12_15228259,chr12_14003267,chr12_14341718,chr12_14443469,chr12_15216800,chr12_15590083	13.4473	chr12_bin1207
12	chr12_13168935,chr12_13168958,chr12_13279484,chr12_13625272,chr12_13627528,chr12_13635186,chr12_13635223,chr12_13635227,chr12_14156866,chr12_14265095,chr12_14265098,chr12_13214744,chr12_13627616,chr12_13630829,chr12_13630842,chr12_13630849,chr12_13630863,chr12_13630868,chr12_13630869,chr12_13630886,chr12_13630889,chr12_13635161,chr12_13635166,chr12_13635173,chr12_13635196,chr12_13635229,chr12_141…	14.0028	chr12_bin1208
12	chr12_13966488,chr12_13966722	14.2604	chr12_bin1209
12	chr12_13635264,chr12_13862383,chr12_13862387,chr12_13325196,chr12_13344648,chr12_13711267,chr12_13732066,chr12_13732086,chr12_13837729,chr12_13837864,chr12_13837874,chr12_13903306,chr12_13896297,chr12_14113203,chr12_13732094,chr12_13325193,chr12_13613962,chr12_13635230,chr12_13966505,chr12_13966651,chr12_13486892,chr12_13487133	14.5568	chr12_bin1210
12	chr12_13630806	15.1124	chr12_bin1211
12	chr12_13123668	15.37	chr12_bin1212
12	chr12_13074510,chr12_13074524,chr12_13123575,chr12_13103321,chr12_13103439,chr12_13074513	15.6664	chr12_bin1213
12	chr12_13074319	16.0324	chr12_bin1214
12	chr12_13074302,chr12_13074373	16.2206	chr12_bin1215
12	chr12_12999538,chr12_12999508,chr12_12321807,chr12_12989569	16.7762	chr12_bin1216
12	chr12_12989588	17.0199	chr12_bin1217
12	chr12_12989582	17.3302	chr12_bin1218
12	chr12_12321682	17.8858	chr12_bin1219
12	chr12_12292495,chr12_12292616	18.4413	chr12_bin1220
12	chr12_12264621	18.9969	chr12_bin1221
12	chr12_12139828	19.5888	chr12_bin1222
12	chr12_11489536,chr12_11669191,chr12_12050235,chr12_12050264,chr12_12050265,chr12_12091020,chr12_12041519,chr12_11873061,chr12_11999474,chr12_11488887,chr12_11735092,chr12_11817681,chr12_11817736,chr12_11817743,chr12_11873071,chr12_11873088,chr12_11999470,chr12_12041503,chr12_12124858,chr12_11817667	20.108	chr12_bin1223
12	chr12_11141670,chr12_11192037,chr12_11194504,chr12_11212785,chr12_11141672,chr12_11141674,chr12_11141738,chr12_11191861,chr12_11191865,chr12_11194568,chr12_11194570,chr12_11212342	20.6636	chr12_bin1224
12	chr12_10287009,chr12_10290940,chr12_11141513,chr12_10348062,chr12_11141650	21.2192	chr12_bin1225
12	chr12_11133055	21.5101	chr12_bin1226
12	chr12_10286475,chr12_10348131,chr12_10372280,chr12_11141424,chr12_10372298,chr12_11111217,chr12_10231176,chr12_10240120,chr12_10372348,chr12_10563359,chr12_10231168,chr12_10391396,chr12_10391469,chr12_10987171,chr12_11039682,chr12_11125319,chr12_11132992,chr12_11133027,chr12_10231111	21.7732	chr12_bin1227
12	chr12_9703080,chr12_9703089,chr12_9703313,chr12_9703337,chr12_9753998,chr12_9754044,chr12_9763561,chr12_9763585,chr12_9796702,chr12_9808139,chr12_9808354,chr12_9906527,chr12_9990959,chr12_10005109,chr12_10012736,chr12_10012950,chr12_10072788,chr12_10072790,chr12_10072842,chr12_10095349,chr12_10117359,chr12_10117372,chr12_10118757,chr12_10126278,chr12_10126542,chr12_10201626,chr12_10201673,chr12_1…	22.3288	chr12_bin1228
12	chr12_10005111	22.4781	chr12_bin1229
12	chr12_9906729	22.6969	chr12_bin1230
12	chr12_10037942	22.8823	chr12_bin1231
12	chr12_9808565,chr12_10030230	23.3067	chr12_bin1232
12	chr12_9754286,chr12_9717929,chr12_9717729	23.4367	chr12_bin1233
12	chr12_9647254	23.5917	chr12_bin1234
12	chr12_9647040,chr12_9647233	23.9911	chr12_bin1235
12	chr12_9595630,chr12_9607004,chr12_9636388,chr12_9595640	24.5466	chr12_bin1236
12	chr12_9389043,chr12_9389040,chr12_9594995	25.664	chr12_bin1237
12	chr12_9346185,chr12_9359426,chr12_9367474,chr12_9373567,chr12_9388939,chr12_9389036,chr12_9345995,chr12_9373742,chr12_9388936,chr12_9389029	26.2195	chr12_bin1238
12	chr12_9259738,chr12_9205334,chr12_9125800,chr12_9125827,chr12_9125832,chr12_9198229,chr12_9273234,chr12_9273249,chr12_9186878,chr12_9186880,chr12_9186906,chr12_9255979,chr12_9256071,chr12_9256078,chr12_9259699,chr12_9298139,chr12_9298142	26.7751	chr12_bin1239
12	chr12_9008495,chr12_9008499,chr12_9008532,chr12_9021085,chr12_9021091,chr12_9007847,chr12_9035861,chr12_9036133	27.3307	chr12_bin1240
12	chr12_9007805,chr12_9007806,chr12_9007824	27.8862	chr12_bin1241
12	chr12_9007647	29.0036	chr12_bin1242
12	chr12_9007612	29.153	chr12_bin1243
12	chr12_8952230,chr12_8952410,chr12_8965825,chr12_8974236,chr12_8974281,chr12_8974309,chr12_8952426,chr12_9007580,chr12_9007610	29.5579	chr12_bin1244
12	chr12_8734528,chr12_8952191,chr12_8739779,chr12_8739783,chr12_8739998,chr12_8616083,chr12_8620980,chr12_8620987	30.1135	chr12_bin1245
12	chr12_8576129,chr12_8616001,chr12_8616040,chr12_8616078,chr12_8616202,chr12_8616277	30.6691	chr12_bin1246
12	chr12_8461437,chr12_8461716	31.2246	chr12_bin1247
12	chr12_8436050,chr12_8436033,chr12_8433456	31.7802	chr12_bin1248
12	chr12_8402783	32.3357	chr12_bin1249
12	chr12_8113222,chr12_8113291,chr12_8152758,chr12_8402693,chr12_8402759,chr12_8152789,chr12_8152795,chr12_8152798,chr12_8183444,chr12_8152724,chr12_8183417	32.8913	chr12_bin1250
12	chr12_8113188	33.1961	chr12_bin1251
12	chr12_8095472,chr12_8063621,chr12_8063632,chr12_8063635,chr12_8095490	33.4453	chr12_bin1252
12	chr12_8063605	33.5504	chr12_bin1253
12	chr12_8026443,chr12_8063196,chr12_8063369	33.9999	chr12_bin1254
12	chr12_8063038	34.2603	chr12_bin1255
12	chr12_8026449,chr12_8063014,chr12_8062983	34.554	chr12_bin1256
12	chr12_7775524,chr12_8010382,chr12_8010385,chr12_8014568,chr12_8021254,chr12_7775447,chr12_7775476,chr12_8010390	35.6713	chr12_bin1257
12	chr12_7729481	36.2269	chr12_bin1258
12	chr12_7564779,chr12_7564785,chr12_7564964,chr12_7564970,chr12_7564971,chr12_7564972,chr12_7565130,chr12_7565223,chr12_7622840,chr12_7623064,chr12_7624201,chr12_7624242,chr12_7624251,chr12_7688855,chr12_7688892,chr12_7688893,chr12_7729444	36.7825	chr12_bin1259
12	chr12_7445684,chr12_7446221,chr12_7453702,chr12_7453979,chr12_7464275,chr12_7504408,chr12_7526808,chr12_7541820,chr12_7541841,chr12_7541842,chr12_7551302,chr12_7551490,chr12_7551505,chr12_7551536,chr12_7551581,chr12_7558812,chr12_7558818,chr12_7558832,chr12_7559029,chr12_7564742,chr12_7558799,chr12_7541823,chr12_7541844,chr12_7559070	37.338	chr12_bin1260
12	chr12_7445679,chr12_7446289,chr12_7453690,chr12_7453947,chr12_7445610,chr12_7390637,chr12_7390679,chr12_7402228,chr12_7417577,chr12_7445614,chr12_7446293,chr12_7453871	37.8936	chr12_bin1261
12	chr12_7390435,chr12_7390460	38.4491	chr12_bin1262
12	chr12_7381294,chr12_7390412,chr12_7344970,chr12_7344973,chr12_7345016,chr12_7345024,chr12_7345238	39.0047	chr12_bin1263
12	chr12_7326168,chr12_7326158	39.5603	chr12_bin1264
12	chr12_7326153	40.1158	chr12_bin1265
12	chr12_7325959	41.2106	chr12_bin1266
12	chr12_7272691,chr12_7272721,chr12_7311103	42.3506	chr12_bin1267
12	chr12_7272664,chr12_7130887,chr12_7164121,chr12_7246946	43.4679	chr12_bin1268
12	chr12_7130890,chr12_7164117	43.9593	chr12_bin1269
12	chr12_7133465	44.0229	chr12_bin1270
12	chr12_7081178	44.2749	chr12_bin1271
12	chr12_7080952,chr12_6916313,chr12_6940926	44.5769	chr12_bin1272
12	chr12_6916223	45.1325	chr12_bin1273
12	chr12_6701347,chr12_6708394,chr12_6764054,chr12_6764307,chr12_6788826,chr12_6788837,chr12_6800383,chr12_6800397,chr12_6848591,chr12_6708382	46.2498	chr12_bin1274
12	chr12_6556117,chr12_6556402,chr12_6556474,chr12_6556525,chr12_6591699,chr12_6591966,chr12_6592371,chr12_6592392,chr12_6556390,chr12_6556453,chr12_6592365,chr12_6600172,chr12_6600177,chr12_6600178,chr12_6556511,chr12_6556685,chr12_6579488,chr12_6556490	47.3672	chr12_bin1275
12	chr12_6549393,chr12_6549423,chr12_6556101,chr12_6556111,chr12_6619623	47.9227	chr12_bin1276
12	chr12_6419848,chr12_6534077,chr12_6521100,chr12_6534123,chr12_6534490,chr12_6534517,chr12_6541498,chr12_6549271,chr12_6549350	48.4783	chr12_bin1277
12	chr12_6419784,chr12_6419860,chr12_6419969,chr12_6420012	48.5779	chr12_bin1278
12	chr12_6369727,chr12_6360297,chr12_6360346,chr12_6360531,chr12_6419708,chr12_6420042	49.033	chr12_bin1279
12	chr12_6341500,chr12_6346032	49.5885	chr12_bin1280
12	chr12_6312232	51.1428	chr12_bin1281
12	chr12_6295513,chr12_6275583,chr12_6291229,chr12_6275634,chr12_6291423,chr12_6275610	51.27	chr12_bin1282
12	chr12_6275567	51.5971	chr12_bin1283
12	chr12_6250465,chr12_6250444	51.8241	chr12_bin1284
12	chr12_6207585	52.6345	chr12_bin1285
12	chr12_6127875,chr12_6127879,chr12_6166874,chr12_6185114,chr12_6185121	53.4955	chr12_bin1286
12	chr12_6112006	53.842	chr12_bin1287
12	chr12_5984192,chr12_6010990,chr12_6111921,chr12_6111925,chr12_5919766,chr12_6111946,chr12_5919696,chr12_5919602	54.0496	chr12_bin1288
12	chr12_5842074,chr12_5885492,chr12_5896702,chr12_5901767,chr12_5901776,chr12_5901782,chr12_5901792,chr12_5919394,chr12_5919590,chr12_5901769,chr12_5901773,chr12_5901780	54.6052	chr12_bin1289
12	chr12_5885248,chr12_5885297	54.9878	chr12_bin1290
12	chr12_5896707,chr12_5896710,chr12_5901746,chr12_5919392,chr12_5834212	55.1594	chr12_bin1291
12	chr12_5834168	55.556	chr12_bin1292
12	chr12_5823124	55.7137	chr12_bin1293
12	chr12_5823121	55.9935	chr12_bin1294
12	chr12_5823091	56.2677	chr12_bin1295
12	chr12_5516307,chr12_5516309,chr12_5491853,chr12_5608624	56.8233	chr12_bin1296
12	chr12_5717247,chr12_5823077,chr12_5716657,chr12_5716717,chr12_5716734,chr12_5716747,chr12_5717326,chr12_5717341,chr12_5822895	57.3788	chr12_bin1297
12	chr12_5482013,chr12_5482210,chr12_5516217,chr12_5548478,chr12_5608631,chr12_5608632,chr12_5608634,chr12_5608708,chr12_5698816,chr12_5716491	57.9344	chr12_bin1298
12	chr12_5152243,chr12_5226410,chr12_5457835,chr12_5472160,chr12_5460384,chr12_5481968	58.49	chr12_bin1299
12	chr12_5141270,chr12_5152230	59.0455	chr12_bin1300
12	chr12_5141124,chr12_5141131	60.7311	chr12_bin1301
12	chr12_4764821,chr12_4659664,chr12_4275246,chr12_4370137,chr12_4385468,chr12_4486235,chr12_4671151,chr12_4682518,chr12_4743577,chr12_4744659,chr12_4744715,chr12_4764840,chr12_4275265,chr12_4275409,chr12_4275426,chr12_4275504,chr12_4295330,chr12_4295331,chr12_4295338,chr12_4295366,chr12_4295384,chr12_4297384,chr12_4297395,chr12_4297415,chr12_4345596,chr12_4345602,chr12_4369923,chr12_4370181,chr12_4…	61.2866	chr12_bin1302
12	chr12_4178721,chr12_4226588,chr12_4275224,chr12_4082300,chr12_4103815,chr12_4204351,chr12_4204374,chr12_4204425	61.8422	chr12_bin1303
12	chr12_4046817,chr12_3983978,chr12_3984014,chr12_3984020,chr12_3984083,chr12_4004331,chr12_4004537,chr12_4042046,chr12_4042060	62.3978	chr12_bin1304
12	chr12_3983801	62.7053	chr12_bin1305
12	chr12_3335123,chr12_3335086,chr12_3335087,chr12_3335108,chr12_3426050,chr12_3441227,chr12_3441229,chr12_3441251,chr12_3441255,chr12_3807869,chr12_3807870,chr12_3807881,chr12_3913723,chr12_3928687,chr12_3425962,chr12_3451421,chr12_3451437,chr12_3773150,chr12_3902714,chr12_3913714,chr12_3928626,chr12_3928634,chr12_3928870,chr12_3956863	62.9518	chr12_bin1306
12	chr12_3380037,chr12_3467937,chr12_3474242	63.1289	chr12_bin1307
12	chr12_3467904	63.2229	chr12_bin1308
12	chr12_3380050,chr12_3474183	63.5055	chr12_bin1309
12	chr12_3302521,chr12_3308779,chr12_3320095	64.6228	chr12_bin1310
12	chr12_3335031	64.9666	chr12_bin1311
12	chr12_3320076	65.1769	chr12_bin1312
12	chr12_3235403	65.7325	chr12_bin1313
12	chr12_3207874,chr12_3207939,chr12_3235192,chr12_3235409,chr12_3263193,chr12_3263429,chr12_3146985,chr12_3147008,chr12_3207864,chr12_3223331,chr12_3234975,chr12_3234988,chr12_3235005,chr12_3235034,chr12_3235042,chr12_3235070,chr12_3235106,chr12_3263258,chr12_3263426,chr12_3263455,chr12_3302479	66.2881	chr12_bin1314
12	chr12_3075267,chr12_3103321,chr12_3084833,chr12_3085039,chr12_3085052,chr12_3085063,chr12_3085092	67.9736	chr12_bin1315
12	chr12_3037080	68.5292	chr12_bin1316
12	chr12_2878094,chr12_2878108,chr12_2878113,chr12_2961177,chr12_2961203,chr12_2961242,chr12_2961264,chr12_3021978,chr12_2968652	69.0847	chr12_bin1317
12	chr12_2835859,chr12_2804350,chr12_2807225,chr12_2835084,chr12_2835759,chr12_2804360,chr12_2807224	69.6403	chr12_bin1318
12	chr12_2541790,chr12_2541803	70.1959	chr12_bin1319
12	chr12_2783710,chr12_2804254,chr12_2804294,chr12_2804306,chr12_2804308,chr12_2804336	70.7514	chr12_bin1320
12	chr12_2727305,chr12_2672347,chr12_2672354,chr12_2672389	71.307	chr12_bin1321
12	chr12_2727457	71.6396	chr12_bin1322
12	chr12_2727476,chr12_2548844,chr12_2548856,chr12_2595592,chr12_2727470,chr12_2727491,chr12_2727564,chr12_2783781,chr12_2784027,chr12_2784030,chr12_2727471	71.8611	chr12_bin1323
12	chr12_2541829	72.0909	chr12_bin1324
12	chr12_2417132	72.4151	chr12_bin1325
12	chr12_2416858,chr12_2417032	73.5325	chr12_bin1326
12	chr12_2173215,chr12_2173233	74.0881	chr12_bin1327
12	chr12_2173214,chr12_2173200,chr12_2173212	74.6436	chr12_bin1328
12	chr12_2288946,chr12_2288987,chr12_2308219	75.761	chr12_bin1329
12	chr12_2121851,chr12_2121848	77.4465	chr12_bin1330
12	chr12_1992503,chr12_1992528,chr12_2086657,chr12_2086702,chr12_1986299,chr12_1992513,chr12_1992546,chr12_1986281	78.5639	chr12_bin1331
12	chr12_1814048,chr12_1899318,chr12_1899323,chr12_1899355,chr12_1899362,chr12_1899363,chr12_1899396,chr12_1899413,chr12_1899618,chr12_1915107,chr12_1915125,chr12_1922752,chr12_1922764,chr12_1986050,chr12_1814331,chr12_1850525,chr12_1850602,chr12_1986065,chr12_1850603,chr12_1972059,chr12_1986047,chr12_1986211,chr12_1986255,chr12_1986257	79.1195	chr12_bin1332
12	chr12_1781777,chr12_1813995	79.675	chr12_bin1333
12	chr12_1781480,chr12_1781504	80.2306	chr12_bin1334
12	chr12_1690579,chr12_1702628,chr12_1702709,chr12_1745735,chr12_1745739,chr12_1745760,chr12_1752781,chr12_1752786,chr12_1850503	80.7862	chr12_bin1335
12	chr12_1690492,chr12_1690478,chr12_1685433	81.3417	chr12_bin1336
12	chr12_1646891	82.1718	chr12_bin1337
12	chr12_1567954,chr12_1646864,chr12_1631841	83.0131	chr12_bin1338
12	chr12_1631602	83.2373	chr12_bin1339
12	chr12_1537576,chr12_1580323	83.5004	chr12_bin1340
12	chr12_1537373,chr12_1537563,chr12_1580235	83.5668	chr12_bin1341
12	chr12_1567998	84.1223	chr12_bin1342
12	chr12_1568131	84.3855	chr12_bin1343
12	chr12_1567971	84.6764	chr12_bin1344
12	chr12_1544395,chr12_1544415,chr12_1567956,chr12_1438247,chr12_1438291,chr12_1438292,chr12_1438296,chr12_1537324,chr12_1537334,chr12_1544603,chr12_1544613	85.2319	chr12_bin1345
12	chr12_1276127,chr12_1276063,chr12_1346007	85.7875	chr12_bin1346
12	chr12_1266511	86.2593	chr12_bin1347
12	chr12_1266268	86.3423	chr12_bin1348
12	chr12_1266253	86.6193	chr12_bin1349
12	chr12_1114045,chr12_1117706,chr12_1117719,chr12_1124310,chr12_1124546,chr12_1124593,chr12_1117722	86.8963	chr12_bin1350
12	chr12_1098866,chr12_1014291	88.5818	chr12_bin1351
12	chr12_1013472,chr12_1013475,chr12_1013478,chr12_1013396	89.1374	chr12_bin1352
12	chr12_846837,chr12_1013260,chr12_847111,chr12_949692,chr12_982910,chr12_847145,chr12_858277,chr12_949475,chr12_949619,chr12_949708,chr12_949867,chr12_983127,chr12_983155	90.2548	chr12_bin1353
12	chr12_808944,chr12_832565,chr12_832614,chr12_832621,chr12_832762,chr12_836084,chr12_836210,chr12_837949,chr12_837963,chr12_808939,chr12_836045,chr12_837937	90.8103	chr12_bin1354
12	chr12_808825,chr12_796001,chr12_796019	91.3659	chr12_bin1355
12	chr12_755391	91.7597	chr12_bin1356
12	chr12_718646,chr12_718836	91.8011	chr12_bin1357
12	chr12_693462,chr12_718571,chr12_718645,chr12_760866,chr12_795969,chr12_796016,chr12_808714,chr12_808784,chr12_693574,chr12_718586	92.1532	chr12_bin1358
12	chr12_683950,chr12_684011,chr12_718609,chr12_683936	92.7088	chr12_bin1359
12	chr12_672283	93.0469	chr12_bin1360
12	chr12_672221,chr12_541684,chr12_541743,chr12_614934,chr12_658564,chr12_541308,chr12_551649,chr12_614889,chr12_651810,chr12_658584,chr12_658811,chr12_672205,chr12_541290	93.2629	chr12_bin1361
12	chr12_541257,chr12_541262,chr12_541263,chr12_541254,chr12_541255	93.8184	chr12_bin1362
12	chr12_223367,chr12_496006,chr12_541022,chr12_270795,chr12_270821,chr12_324687,chr12_475003,chr12_475043,chr12_366942,chr12_373470	94.9358	chr12_bin1363
12	chr12_223277,chr12_223290	96.6213	chr12_bin1364
12	chr12_161760	97.75	chr12_bin1365
13	chr13_32359,chr13_6570,chr13_32454,chr13_32456,chr13_32469,chr13_36702,chr13_36756,chr13_36766	0	chr13_bin1366
13	chr13_371098,chr13_371087,chr13_627414,chr13_633182,chr13_135343,chr13_448116,chr13_448154,chr13_448210,chr13_456451,chr13_456598,chr13_465790,chr13_466007,chr13_466030,chr13_466076,chr13_47025,chr13_56462,chr13_92891,chr13_92904,chr13_232599,chr13_252557,chr13_257899,chr13_364075,chr13_364101,chr13_371065,chr13_456431,chr13_478525,chr13_488388,chr13_513821,chr13_513860,chr13_513875,chr13_513915,…	0.555561	chr13_bin1367
13	chr13_627286	0.827015	chr13_bin1368
13	chr13_627320	1.10958	chr13_bin1369
13	chr13_736721,chr13_736800,chr13_765900,chr13_765920	2.22694	chr13_bin1370
13	chr13_708891,chr13_794819	2.78251	chr13_bin1371
13	chr13_794836	3.26549	chr13_bin1372
13	chr13_695277,chr13_817320,chr13_686488,chr13_806180,chr13_806421,chr13_814858,chr13_815113,chr13_817377,chr13_850194,chr13_850232,chr13_850264,chr13_850443,chr13_873052	3.33737	chr13_bin1373
13	chr13_943380	4.45473	chr13_bin1374
13	chr13_998159	5.0103	chr13_bin1375
13	chr13_998226	5.22623	chr13_bin1376
13	chr13_1076110,chr13_1076130,chr13_1076189,chr13_1091161,chr13_1091179,chr13_1091405,chr13_1101523,chr13_1140280,chr13_1140547,chr13_1140550,chr13_1165177,chr13_1165137,chr13_1165171,chr13_1140528,chr13_1153059	5.56439	chr13_bin1377
13	chr13_1186896,chr13_1197720,chr13_1251119,chr13_1259837,chr13_1259892,chr13_1326231,chr13_1336431,chr13_1378487,chr13_1378690,chr13_1397318,chr13_1553438,chr13_1553457,chr13_1197719,chr13_1213194,chr13_1239784,chr13_1239970,chr13_1251092,chr13_1301065,chr13_1301272,chr13_1338621,chr13_1375048,chr13_1375144,chr13_1375465,chr13_1387624,chr13_1440287,chr13_1480192	6.11995	chr13_bin1378
13	chr13_1553462	6.43864	chr13_bin1379
13	chr13_1553466,chr13_1563166,chr13_1563218,chr13_1563265,chr13_1635356,chr13_1635393,chr13_1635397	6.674	chr13_bin1380
13	chr13_1659910	7.22956	chr13_bin1381
13	chr13_1686049	7.62059	chr13_bin1382
13	chr13_1705091,chr13_1705182,chr13_1705191,chr13_1705201,chr13_1705474	7.78384	chr13_bin1383
13	chr13_1705518	7.86955	chr13_bin1384
13	chr13_1768869,chr13_1768874,chr13_1781953,chr13_1863218,chr13_1863223,chr13_1863468,chr13_1872228,chr13_1872231,chr13_1872247,chr13_1872291,chr13_1872296,chr13_1872472,chr13_1872477,chr13_1872525,chr13_1872527,chr13_1768878,chr13_1814305,chr13_1814416,chr13_1832674,chr13_1833021	8.33859	chr13_bin1385
13	chr13_1943321,chr13_1943401,chr13_1892610,chr13_1892767,chr13_1892815,chr13_1892837,chr13_1896461,chr13_1909093,chr13_1909094,chr13_1909101,chr13_1943113,chr13_1943125,chr13_1943285,chr13_1943294,chr13_1946847	8.89415	chr13_bin1386
13	chr13_2045153,chr13_2045182,chr13_2045202,chr13_2072502,chr13_2108185,chr13_2108380,chr13_2066007,chr13_2108203,chr13_2108363,chr13_2147748,chr13_1993689	9.44972	chr13_bin1387
13	chr13_2147928,chr13_2147957,chr13_2147977,chr13_2233387,chr13_2147947	10.0053	chr13_bin1388
13	chr13_2408803,chr13_2408828,chr13_2408844,chr13_2414797,chr13_2233388,chr13_2233425,chr13_2258149,chr13_2309870,chr13_2309924,chr13_2310096,chr13_2310122,chr13_2310153,chr13_2310161,chr13_2310164,chr13_2310175,chr13_2375946,chr13_2381747,chr13_2381753,chr13_2381757,chr13_2381783,chr13_2381787,chr13_2381790,chr13_2414765	10.5608	chr13_bin1389
13	chr13_2493018,chr13_2493056,chr13_2565783,chr13_2565784,chr13_2565822,chr13_2588748,chr13_2589000,chr13_2589064,chr13_2604244,chr13_2623892,chr13_2683018,chr13_2698445,chr13_2782403,chr13_2866714,chr13_2866745,chr13_3021595,chr13_2467920,chr13_2588784,chr13_2683004,chr13_2698270,chr13_2848607,chr13_3001022,chr13_3022009	11.6782	chr13_bin1390
13	chr13_3104485,chr13_3178375,chr13_3190700,chr13_3190706,chr13_3190732,chr13_3194133,chr13_3228088,chr13_3228380,chr13_3235156,chr13_3252973,chr13_3343360,chr13_3381088	13.9385	chr13_bin1391
13	chr13_3415248	14.3156	chr13_bin1392
13	chr13_3415512,chr13_3415340,chr13_3415344	15.0502	chr13_bin1393
13	chr13_3444260,chr13_3444299,chr13_3444351	15.6058	chr13_bin1394
13	chr13_3481863	16.0107	chr13_bin1395
13	chr13_3493193,chr13_3519663,chr13_3533188,chr13_3533254,chr13_3533308,chr13_3539405,chr13_3575034,chr13_3588132,chr13_3593560,chr13_3593641,chr13_3593666,chr13_3593668,chr13_3593671,chr13_3618481,chr13_3655398,chr13_3655550,chr13_3661976,chr13_3661984,chr13_3662006,chr13_3721752,chr13_3721856,chr13_3740800	16.1601	chr13_bin1396
13	chr13_4234137,chr13_3740818,chr13_4177798	16.7157	chr13_bin1397
13	chr13_4250588	17.2713	chr13_bin1398
13	chr13_4254642,chr13_4300494	18.3886	chr13_bin1399
13	chr13_4300547	18.6295	chr13_bin1400
13	chr13_4320689,chr13_4330421,chr13_4351681	18.9427	chr13_bin1401
13	chr13_4390076	19.2086	chr13_bin1402
13	chr13_4390077,chr13_4408247,chr13_4390100,chr13_4390106	19.4967	chr13_bin1403
13	chr13_4408248	19.7543	chr13_bin1404
13	chr13_4461514,chr13_4415061,chr13_4456310,chr13_4552815,chr13_4552822,chr13_4552836,chr13_4552837,chr13_4415010,chr13_4433226,chr13_4449662	20.0507	chr13_bin1405
13	chr13_4552890,chr13_4552867,chr13_4552873	21.1681	chr13_bin1406
13	chr13_4687371,chr13_4687376,chr13_4581361,chr13_4603464,chr13_4666990,chr13_4667062	22.8536	chr13_bin1407
13	chr13_4687622	23.4092	chr13_bin1408
13	chr13_4687623	23.9731	chr13_bin1409
13	chr13_4687709,chr13_4707331	24.5203	chr13_bin1410
13	chr13_4746709	25.115	chr13_bin1411
13	chr13_4884906,chr13_4912578,chr13_5165714,chr13_5172687,chr13_4783481,chr13_4806404,chr13_4806604,chr13_4813931,chr13_5072780,chr13_5165601,chr13_5172724	25.6315	chr13_bin1412
13	chr13_5198542,chr13_5216254,chr13_5229837,chr13_5229849,chr13_5230064,chr13_5235602,chr13_5249008,chr13_5249021,chr13_5251466,chr13_5230070,chr13_5230095	26.187	chr13_bin1413
13	chr13_5251525	26.5141	chr13_bin1414
13	chr13_5263708,chr13_5269201,chr13_5269390,chr13_5269405,chr13_5276847	26.7411	chr13_bin1415
13	chr13_5303035,chr13_5326596	27.2967	chr13_bin1416
13	chr13_5356919	27.5792	chr13_bin1417
13	chr13_5357002,chr13_5357006	27.8507	chr13_bin1418
13	chr13_5390170	28.4062	chr13_bin1419
13	chr13_5390220	28.711	chr13_bin1420
13	chr13_5446130,chr13_5501711,chr13_5524384,chr13_5524429,chr13_5501737,chr13_5545733	28.9603	chr13_bin1421
13	chr13_5618851,chr13_5618776,chr13_5588224	29.5158	chr13_bin1422
13	chr13_5662421,chr13_5668045,chr13_5684444,chr13_5650485	30.6332	chr13_bin1423
13	chr13_5684493,chr13_5705407,chr13_5719960,chr13_5719961	31.1888	chr13_bin1424
13	chr13_5776168	31.244	chr13_bin1425
13	chr13_5776261,chr13_5776316,chr13_5776375	31.7438	chr13_bin1426
13	chr13_5789212	32.2993	chr13_bin1427
13	chr13_5817111,chr13_5928258,chr13_5789225,chr13_5935041,chr13_6050691,chr13_6050726,chr13_6159595,chr13_6159622	32.8549	chr13_bin1428
13	chr13_6318059,chr13_6318062,chr13_6326848,chr13_6374736,chr13_6447112,chr13_6611030,chr13_6611109	33.4105	chr13_bin1429
13	chr13_6326849,chr13_6327142,chr13_6374730,chr13_6443554	33.6486	chr13_bin1430
13	chr13_6381658	33.8118	chr13_bin1431
13	chr13_6327161,chr13_6360299,chr13_6360302,chr13_6360312,chr13_6374709,chr13_6374719,chr13_6374722,chr13_6381698,chr13_6382392,chr13_6397742	33.964	chr13_bin1432
13	chr13_6761193,chr13_6761393,chr13_6761218	35.0814	chr13_bin1433
13	chr13_6830274,chr13_6837538	35.6369	chr13_bin1434
13	chr13_6733057,chr13_6761010,chr13_6761178,chr13_6732848	36.1925	chr13_bin1435
13	chr13_6830111,chr13_6837542,chr13_6837544,chr13_6837546,chr13_6837554,chr13_6837561,chr13_6837689	36.7481	chr13_bin1436
13	chr13_6896933	37.014	chr13_bin1437
13	chr13_7035358,chr13_7035404,chr13_7035653,chr13_7035654,chr13_6976225,chr13_6939622,chr13_7035641	37.3021	chr13_bin1438
13	chr13_7035669,chr13_7035690,chr13_7042328,chr13_7064845,chr13_7064875	37.8576	chr13_bin1439
13	chr13_7064948	38.1263	chr13_bin1440
13	chr13_7077095	38.4117	chr13_bin1441
13	chr13_7077128	38.864	chr13_bin1442
13	chr13_7077461	38.9663	chr13_bin1443
13	chr13_7077483	39.3044	chr13_bin1444
13	chr13_7064896	39.5204	chr13_bin1445
13	chr13_7077554	39.7335	chr13_bin1446
13	chr13_7205465,chr13_7162301,chr13_7162278	40.0745	chr13_bin1447
13	chr13_7551269	40.63	chr13_bin1448
13	chr13_7630045,chr13_7522962,chr13_7537625,chr13_7579531,chr13_7258847,chr13_7305383,chr13_7514081,chr13_7523003,chr13_7238767,chr13_7259126,chr13_7305203,chr13_7523047,chr13_7537572	41.1856	chr13_bin1449
13	chr13_7630066,chr13_7630361,chr13_7630304,chr13_7630384,chr13_7630315	41.7412	chr13_bin1450
13	chr13_7685604,chr13_7689075,chr13_7689095,chr13_7689313,chr13_7689316,chr13_7770670,chr13_7865908,chr13_7865923,chr13_7865952,chr13_7865986,chr13_7770685,chr13_7865924	42.2967	chr13_bin1451
13	chr13_7770894,chr13_7795129,chr13_7795141,chr13_7810272,chr13_7810297,chr13_7816687	42.3741	chr13_bin1452
13	chr13_7973916	42.4101	chr13_bin1453
13	chr13_7770987,chr13_7798401	42.8512	chr13_bin1454
13	chr13_7973952	43.1032	chr13_bin1455
13	chr13_8030678,chr13_7978424,chr13_7978447,chr13_8030650,chr13_7978377	43.4053	chr13_bin1456
13	chr13_8153359,chr13_8153417,chr13_8160357	44.5226	chr13_bin1457
13	chr13_8197099,chr13_8778055,chr13_8196890,chr13_8160410,chr13_8777827	45.0782	chr13_bin1458
13	chr13_8299623,chr13_8484523,chr13_8484542,chr13_8484612,chr13_8492539,chr13_8492560,chr13_8492563,chr13_8492623,chr13_8540089,chr13_8597787,chr13_8597853,chr13_8741266,chr13_8777825,chr13_8741269,chr13_8492529,chr13_8597863,chr13_8741307,chr13_8598952	45.6337	chr13_bin1459
13	chr13_8741078	45.8608	chr13_bin1460
13	chr13_8346538,chr13_8346734,chr13_8741254	46.1322	chr13_bin1461
13	chr13_8716365,chr13_8741244,chr13_8248869,chr13_8249147,chr13_8299398,chr13_8638355,chr13_8683517,chr13_8741048	46.1875	chr13_bin1462
13	chr13_8197219	46.4423	chr13_bin1463
13	chr13_8196872,chr13_9159039,chr13_9333126,chr13_9333170,chr13_8197278,chr13_8741207,chr13_8197217,chr13_8936602,chr13_9017763,chr13_9017847,chr13_9017859,chr13_9027986,chr13_9092581,chr13_9158932,chr13_9158936,chr13_9158958,chr13_8818744,chr13_8821774,chr13_8880070,chr13_8936558,chr13_8936571,chr13_8936575,chr13_8936582,chr13_8936600,chr13_8936601,chr13_8936612,chr13_8936622,chr13_8936661,chr13_9…	46.7415	chr13_bin1464
13	chr13_9333206,chr13_9740160,chr13_9205175,chr13_9339626,chr13_9569709,chr13_9569711,chr13_9570033,chr13_9570051,chr13_9740069,chr13_9848918,chr13_9848919,chr13_9848973,chr13_9852451,chr13_9852678,chr13_9852689,chr13_9916206,chr13_9941290,chr13_9941503,chr13_10021261,chr13_10021311,chr13_10022468,chr13_9159092,chr13_9159104,chr13_9333065,chr13_9333172,chr13_9333191,chr13_9333194,chr13_9339628,chr1…	47.2971	chr13_bin1465
13	chr13_10022502	47.6075	chr13_bin1466
13	chr13_10051817,chr13_10284456,chr13_10284567,chr13_10315219,chr13_10371404,chr13_10388279,chr13_10408337,chr13_10408583,chr13_10409519,chr13_10416049,chr13_10518806,chr13_10408366,chr13_10409542,chr13_10284516,chr13_10315162,chr13_10315188,chr13_10408538,chr13_10408557,chr13_10408567,chr13_10409560	47.8511	chr13_bin1467
13	chr13_10590420	48.2143	chr13_bin1468
13	chr13_10590434,chr13_10590439,chr13_10614656,chr13_10590422,chr13_10614589	48.4053	chr13_bin1469
13	chr13_11135207,chr13_11135514	48.6129	chr13_bin1470
13	chr13_11135536,chr13_11223160,chr13_11223195,chr13_11223216,chr13_11227900	48.9594	chr13_bin1471
13	chr13_13622692,chr13_13629098,chr13_13629022	50.0768	chr13_bin1472
13	chr13_11282471,chr13_13296506,chr13_13316243,chr13_11282245,chr13_11282246,chr13_11415642,chr13_11507416,chr13_11998220,chr13_11998262,chr13_11998265,chr13_12745641,chr13_12771314,chr13_12771328,chr13_12820661,chr13_12886636,chr13_13000970,chr13_13001005,chr13_13001026,chr13_13001040,chr13_13010443,chr13_13010454,chr13_13010461,chr13_13010475,chr13_13010479,chr13_13010496,chr13_13126881,chr13_137…	50.6323	chr13_bin1473
13	chr13_14576382,chr13_14693475,chr13_14693482,chr13_14713944,chr13_14820019,chr13_14375454,chr13_14392022,chr13_14392049,chr13_14392209,chr13_14536431,chr13_14257076,chr13_14257077,chr13_14263611,chr13_14282423,chr13_14282447,chr13_14291466,chr13_14391987,chr13_14536505,chr13_14540299,chr13_14576363,chr13_14676445,chr13_14684478,chr13_14819624,chr13_14819805,chr13_14835751,chr13_14738591,chr13_147…	51.1879	chr13_bin1474
13	chr13_14836931,chr13_14836050	52.3053	chr13_bin1475
13	chr13_14872976,chr13_15043495,chr13_15043683,chr13_14837103,chr13_15043635	53.4226	chr13_bin1476
13	chr13_15043698	53.9782	chr13_bin1477
13	chr13_15049054,chr13_15225448,chr13_15237444,chr13_15283661,chr13_15076433,chr13_15237474	54.5338	chr13_bin1478
13	chr13_15576385,chr13_15283752,chr13_15357187,chr13_15426275,chr13_15464561,chr13_15576362,chr13_15283685	55.0893	chr13_bin1479
13	chr13_15338235	55.6449	chr13_bin1480
13	chr13_15871008	56.7622	chr13_bin1481
13	chr13_17238275,chr13_17238336,chr13_17664689,chr13_17914395,chr13_17914435,chr13_17444744,chr13_17664420,chr13_17664558	57.3178	chr13_bin1482
13	chr13_15576407,chr13_15766956,chr13_15770254,chr13_15822195,chr13_15822252,chr13_15870705,chr13_15870708,chr13_15871009,chr13_15965191,chr13_16048519,chr13_16048583,chr13_16061940,chr13_16118460,chr13_16126083,chr13_16126104,chr13_16126106,chr13_16126304,chr13_16126309,chr13_16137849,chr13_16137876,chr13_16142330,chr13_16142367,chr13_16142404,chr13_16152022,chr13_16152112,chr13_16152251,chr13_162…	57.8734	chr13_bin1483
13	chr13_18716606,chr13_18716661,chr13_18586103,chr13_18567307	58.9907	chr13_bin1484
13	chr13_18733827	59.5463	chr13_bin1485
13	chr13_18836039,chr13_18733844,chr13_18736291,chr13_18736293,chr13_18736387,chr13_18836068,chr13_18891864,chr13_18736343,chr13_18736364,chr13_18736584,chr13_18868750	60.1019	chr13_bin1486
13	chr13_18919691	60.6574	chr13_bin1487
13	chr13_18919705	61.0123	chr13_bin1488
13	chr13_18923478,chr13_18923555,chr13_18966093,chr13_18989202,chr13_18989240,chr13_18923573	61.2116	chr13_bin1489
13	chr13_19160570	61.3942	chr13_bin1490
13	chr13_19430362,chr13_19430562,chr13_19453934	61.7658	chr13_bin1491
13	chr13_19160617	61.7796	chr13_bin1492
13	chr13_19160590	61.8072	chr13_bin1493
13	chr13_19405888,chr13_19405870,chr13_19418925	62.8822	chr13_bin1494
13	chr13_19190164,chr13_19190177,chr13_19387386,chr13_19430318,chr13_19193210,chr13_19193229,chr13_19230566,chr13_19230606,chr13_19230613,chr13_19230817,chr13_19259309,chr13_19259316,chr13_19259330,chr13_19259331,chr13_19259343,chr13_19387380,chr13_19387383,chr13_19399468,chr13_19399571,chr13_19399627,chr13_19399650,chr13_19399666,chr13_19405810,chr13_19405859,chr13_19430084,chr13_19430085	63.4378	chr13_bin1495
13	chr13_19483979,chr13_19679454,chr13_19673715	63.9933	chr13_bin1496
13	chr13_19615700,chr13_19615887	64.2842	chr13_bin1497
13	chr13_19463671,chr13_19468393,chr13_19468401,chr13_19468412,chr13_19468414	64.5474	chr13_bin1498
13	chr13_19704073,chr13_19774321,chr13_19774334,chr13_19774382,chr13_19795082,chr13_19795088,chr13_19463774,chr13_19468424,chr13_19483514,chr13_19483585,chr13_19627545,chr13_19627565,chr13_19627569,chr13_19627735,chr13_19627756,chr13_19627768,chr13_19679537,chr13_19679690,chr13_19679749,chr13_19717522,chr13_19786904	65.1029	chr13_bin1499
13	chr13_19960033,chr13_19851214,chr13_19851313,chr13_19851285,chr13_19795387,chr13_19851268	65.6585	chr13_bin1500
13	chr13_19959976,chr13_19960003,chr13_19986621,chr13_19991473,chr13_19868709,chr13_19868890,chr13_19960031,chr13_19960036,chr13_19986691,chr13_19986782,chr13_19991526,chr13_20027873,chr13_20197714,chr13_20197728,chr13_20221135,chr13_20303770,chr13_20346460,chr13_20346472,chr13_20346499,chr13_20346553,chr13_20346556	66.214	chr13_bin1501
13	chr13_20346683	66.3884	chr13_bin1502
13	chr13_20355458,chr13_20355664,chr13_20355780,chr13_20355724,chr13_20355864,chr13_20355866	66.7683	chr13_bin1503
13	chr13_20365262,chr13_20404344,chr13_20409904,chr13_20409981,chr13_20410232,chr13_20415724,chr13_20466057,chr13_20466059,chr13_20485905,chr13_20485918,chr13_20485921,chr13_20355891,chr13_20409884,chr13_20356068,chr13_20410063,chr13_20415757,chr13_20465815,chr13_20465991	67.3238	chr13_bin1504
13	chr13_20485931	67.7316	chr13_bin1505
13	chr13_20593910,chr13_20600836,chr13_20600874,chr13_20628377,chr13_20628500,chr13_20628528,chr13_20628750,chr13_21067002,chr13_20485947,chr13_20486128,chr13_20486142,chr13_20560244,chr13_20560262,chr13_20561607,chr13_20561617,chr13_20561691,chr13_20567288,chr13_20722103,chr13_20919244,chr13_20919245,chr13_20919267,chr13_20919271,chr13_20979606,chr13_21047787,chr13_21066740,chr13_21066762,chr13_210…	67.8782	chr13_bin1506
13	chr13_21323814,chr13_21323994,chr13_21323997,chr13_21353760,chr13_21376374,chr13_21376380,chr13_21340881	68.4337	chr13_bin1507
13	chr13_21323795,chr13_21199784,chr13_21199788,chr13_21323788	68.9893	chr13_bin1508
13	chr13_21547176,chr13_21547185,chr13_21547232,chr13_21547244,chr13_21547283	70.1067	chr13_bin1509
13	chr13_21529955	70.2949	chr13_bin1510
13	chr13_21376531,chr13_21376544,chr13_21376592,chr13_21460080,chr13_21460130,chr13_21460346,chr13_21465844,chr13_21465889,chr13_21480568,chr13_21480641,chr13_21502573,chr13_21451938	70.6609	chr13_bin1511
13	chr13_21376505,chr13_21480617	71.2164	chr13_bin1512
13	chr13_21486689,chr13_21502438	71.772	chr13_bin1513
13	chr13_21581712,chr13_21581723,chr13_21581732,chr13_21581785	72.3275	chr13_bin1514
13	chr13_21547440,chr13_21547446,chr13_21581683,chr13_21581684,chr13_21581697,chr13_21581671	72.8831	chr13_bin1515
13	chr13_21581978,chr13_21581936	73.4387	chr13_bin1516
13	chr13_21581983	73.9942	chr13_bin1517
13	chr13_21620954,chr13_21630951,chr13_21631033,chr13_21631397,chr13_21638739,chr13_21630764,chr13_21620923,chr13_21638756,chr13_21639120,chr13_21639139,chr13_21639322,chr13_21639348,chr13_21639408,chr13_21664253,chr13_21664280,chr13_21664303,chr13_21700031,chr13_21831690,chr13_22107834,chr13_22262828,chr13_22268805,chr13_22268806,chr13_22268807,chr13_21877630,chr13_21596757,chr13_21597007,chr13_216…	74.5498	chr13_bin1518
13	chr13_22285213,chr13_22297414,chr13_22297417	75.1053	chr13_bin1519
13	chr13_22317950	75.6553	chr13_bin1520
13	chr13_22378666,chr13_22378735,chr13_22413458,chr13_22497363,chr13_22617818,chr13_22617991,chr13_22618056,chr13_22317953,chr13_22317955,chr13_22317968,chr13_22318034,chr13_22318191,chr13_22349817	75.6608	chr13_bin1521
13	chr13_22668807,chr13_22669118	76.2164	chr13_bin1522
13	chr13_22618091,chr13_22618095,chr13_22618109,chr13_22634360,chr13_22634391,chr13_22875239,chr13_22634625,chr13_22634632	76.772	chr13_bin1523
13	chr13_22875050	77.1268	chr13_bin1524
13	chr13_22708837,chr13_22708936,chr13_22748521,chr13_22758312,chr13_22801943,chr13_22853741,chr13_22853750,chr13_22875020,chr13_22693069,chr13_22708928,chr13_22709140	77.3261	chr13_bin1525
13	chr13_22758350,chr13_22801935	77.4977	chr13_bin1526
13	chr13_22801932	77.8803	chr13_bin1527
13	chr13_22964147,chr13_22964179,chr13_22964423	78.4359	chr13_bin1528
13	chr13_22964438,chr13_23047091,chr13_23057946	78.6851	chr13_bin1529
13	chr13_22875295	78.8623	chr13_bin1530
13	chr13_23081048,chr13_23081298,chr13_23137464,chr13_23189670	79.5465	chr13_bin1531
13	chr13_22875286,chr13_22875310	80.3962	chr13_bin1532
13	chr13_22618060,chr13_22618072	81.2178	chr13_bin1533
13	chr13_22875648	81.7734	chr13_bin1534
13	chr13_22964175,chr13_23034015,chr13_22964464,chr13_22967116,chr13_22967153,chr13_23043524,chr13_23047088,chr13_23047138	82.3289	chr13_bin1535
13	chr13_22634622,chr13_22634642,chr13_22660652,chr13_22660653,chr13_22660655,chr13_22668824,chr13_22693022	82.8845	chr13_bin1536
13	chr13_22875328,chr13_23199556,chr13_23235217,chr13_22875364,chr13_23199497,chr13_23199543,chr13_23235231,chr13_23246048,chr13_23260994,chr13_23261008,chr13_23288134,chr13_23300693	83.4401	chr13_bin1537
13	chr13_23178146,chr13_23178593,chr13_23199262,chr13_23081299,chr13_23137468,chr13_23069958,chr13_23069708	83.9956	chr13_bin1538
13	chr13_23096242,chr13_23081309,chr13_23110005,chr13_23096291	84.5512	chr13_bin1539
13	chr13_24312682,chr13_23890581,chr13_24068354,chr13_24068400,chr13_24102769,chr13_24111374,chr13_24253209,chr13_24286430	85.1068	chr13_bin1540
13	chr13_23659553,chr13_23885086,chr13_23890394,chr13_23896944,chr13_23908567,chr13_23998303,chr13_23998467,chr13_24068176	85.6623	chr13_bin1541
13	chr13_23345852,chr13_23367442,chr13_23797153,chr13_23797165,chr13_23797177,chr13_23797201,chr13_23797212,chr13_23659380,chr13_23664878,chr13_23885070,chr13_23345799	86.2179	chr13_bin1542
13	chr13_23345577,chr13_23345578	86.7734	chr13_bin1543
13	chr13_23395900,chr13_23395937,chr13_23401771,chr13_23666477,chr13_23674603,chr13_23674614,chr13_23674619,chr13_23674621,chr13_23674627,chr13_23674629,chr13_23674634,chr13_23674653,chr13_23674661,chr13_23674679,chr13_23677186,chr13_23782048,chr13_23861843	87.329	chr13_bin1544
13	chr13_24337286,chr13_24390223,chr13_24389831,chr13_24337309	89.5893	chr13_bin1545
14	chr14_6797	0	chr14_bin1546
14	chr14_215379,chr14_311057,chr14_6805	0.555561	chr14_bin1547
14	chr14_415096,chr14_521208,chr14_411831,chr14_411821,chr14_479428,chr14_479430,chr14_415362	1.11112	chr14_bin1548
14	chr14_398913	1.33816	chr14_bin1549
14	chr14_245878,chr14_257675,chr14_326927,chr14_355167,chr14_355170,chr14_376431,chr14_376459,chr14_376499,chr14_376542,chr14_576890	1.66519	chr14_bin1550
14	chr14_692989,chr14_577181,chr14_1090600,chr14_576911,chr14_594499,chr14_701866,chr14_701892,chr14_772196,chr14_780007,chr14_780330,chr14_907069,chr14_907143,chr14_998173,chr14_1125718,chr14_1437729,chr14_1437734,chr14_710811,chr14_846139,chr14_975354,chr14_1121253,chr14_576917,chr14_594494,chr14_701932,chr14_772508,chr14_825912,chr14_839804,chr14_846129,chr14_884907,chr14_884974,chr14_906917,chr1…	2.78256	chr14_bin1551
14	chr14_1152550,chr14_1171033,chr14_1171093,chr14_1310865,chr14_1310869,chr14_1195809,chr14_1296566,chr14_1195551,chr14_1195764,chr14_1195766,chr14_1195793,chr14_1195855,chr14_1197595,chr14_1197828,chr14_1197862,chr14_1226378,chr14_1283607,chr14_1283731,chr14_1296338,chr14_1296408,chr14_1310446,chr14_1310463,chr14_1310681,chr14_1310684,chr14_1310844,chr14_1310862,chr14_1310467	3.33812	chr14_bin1552
14	chr14_1544055,chr14_1544086,chr14_1590868,chr14_1638402,chr14_1543979,chr14_1578446,chr14_1638377	3.89368	chr14_bin1553
14	chr14_1437766	4.1818	chr14_bin1554
14	chr14_1665361,chr14_1665501,chr14_1672663,chr14_1665414,chr14_1665441,chr14_1665474,chr14_1834480	4.4477	chr14_bin1555
14	chr14_1847556,chr14_1861919,chr14_1861999	5.56506	chr14_bin1556
14	chr14_2055925,chr14_2049941,chr14_1862230,chr14_1895693,chr14_2027928,chr14_2055719	6.12062	chr14_bin1557
14	chr14_2137480,chr14_2151305,chr14_2151306,chr14_2151318,chr14_2173163,chr14_2217067,chr14_2491364,chr14_2461176,chr14_2083015,chr14_2167451,chr14_2173125,chr14_2173136,chr14_2173732,chr14_2456428,chr14_2456454,chr14_2456494,chr14_2491318,chr14_2491365,chr14_2510103,chr14_2510494,chr14_2510502,chr14_2510708,chr14_2510718	6.67619	chr14_bin1558
14	chr14_2510719	6.9532	chr14_bin1559
14	chr14_2691078,chr14_2601162,chr14_2601209,chr14_2601230,chr14_2601251,chr14_2617279,chr14_2686649,chr14_2617311,chr14_2656465,chr14_2656655,chr14_2686498,chr14_2686557,chr14_2686579,chr14_2656441	7.2302	chr14_bin1560
14	chr14_2704991,chr14_2691133,chr14_2704935,chr14_2704938	7.78577	chr14_bin1561
14	chr14_2845700,chr14_2845465,chr14_2835479,chr14_2845482,chr14_2845543,chr14_2845696,chr14_2861329,chr14_2912325	8.90313	chr14_bin1562
14	chr14_2912543,chr14_2912626,chr14_2912842,chr14_2912843,chr14_2705021,chr14_2786250,chr14_2912513,chr14_2912646,chr14_2948497,chr14_2948512,chr14_2964751,chr14_2964754,chr14_2705002,chr14_2948706,chr14_2948707,chr14_2948752,chr14_2964750	9.45869	chr14_bin1563
14	chr14_3060081,chr14_3003941	10.0143	chr14_bin1564
14	chr14_3060087,chr14_3079912,chr14_3060116,chr14_3060090,chr14_3060110,chr14_3079946	10.5698	chr14_bin1565
14	chr14_3080136	10.8052	chr14_bin1566
14	chr14_3211512,chr14_3107189,chr14_3127743,chr14_3088454,chr14_3088617,chr14_3096671,chr14_3096715,chr14_3096718,chr14_3096719	11.1239	chr14_bin1567
14	chr14_3217916,chr14_3225233,chr14_3320045,chr14_3320154,chr14_3413198	11.6794	chr14_bin1568
14	chr14_3320046,chr14_3313059,chr14_3319946,chr14_3354925,chr14_3354939,chr14_3355182,chr14_3390808,chr14_3413188	12.235	chr14_bin1569
14	chr14_3312844	12.4315	chr14_bin1570
14	chr14_3218195,chr14_3225253,chr14_3225254,chr14_3248664,chr14_3423238,chr14_3423313	12.7891	chr14_bin1571
14	chr14_3423321,chr14_3461561	13.3447	chr14_bin1572
14	chr14_3654927	13.9003	chr14_bin1573
14	chr14_3769329	14.4558	chr14_bin1574
14	chr14_3568766,chr14_3568769,chr14_3568820,chr14_3568999,chr14_3569042,chr14_3569061,chr14_3598114,chr14_3769606,chr14_3769621,chr14_3891432,chr14_3891447,chr14_3891498,chr14_3944509,chr14_3954537,chr14_4009217,chr14_4009233,chr14_4009243,chr14_4009248,chr14_4015018,chr14_4038048,chr14_4039912,chr14_4040003,chr14_4040193,chr14_4045030,chr14_4067329,chr14_4067400,chr14_4074085,chr14_4250326,chr14_4…	15.0114	chr14_bin1575
14	chr14_4084816,chr14_4164889,chr14_4173948	15.5669	chr14_bin1576
14	chr14_4174011	15.8856	chr14_bin1577
14	chr14_4174010,chr14_4173987	16.121	chr14_bin1578
14	chr14_4314322	16.5092	chr14_bin1579
14	chr14_4314370,chr14_4314377,chr14_4314406,chr14_4408204,chr14_4497979	16.6753	chr14_bin1580
14	chr14_4509363,chr14_4509378,chr14_4509384,chr14_4509410,chr14_4522088,chr14_4522101,chr14_4537675,chr14_4741567,chr14_4838939,chr14_4853797,chr14_4913258,chr14_4913281,chr14_4913309,chr14_4741870,chr14_4838988,chr14_4853799,chr14_4860350,chr14_4860351,chr14_4860356,chr14_4860358,chr14_4523662	17.2308	chr14_bin1581
14	chr14_4917737,chr14_4917820,chr14_4917853,chr14_4975043,chr14_4933805,chr14_4933994	17.7864	chr14_bin1582
14	chr14_5214434,chr14_5214431,chr14_5257579,chr14_5257771,chr14_5257792,chr14_5257573	18.3419	chr14_bin1583
14	chr14_5678909	18.6078	chr14_bin1584
14	chr14_5678951,chr14_5678926,chr14_5678953	18.896	chr14_bin1585
14	chr14_5678971	19.1397	chr14_bin1586
14	chr14_5679570,chr14_5678996,chr14_5679567	19.45	chr14_bin1587
14	chr14_5679600,chr14_5679603,chr14_5743053,chr14_5781979,chr14_5792437,chr14_5813056,chr14_5766060,chr14_5766090	20.0056	chr14_bin1588
14	chr14_5829454,chr14_5914776	20.5611	chr14_bin1589
14	chr14_5914779,chr14_5914798	21.1167	chr14_bin1590
14	chr14_5940086,chr14_5991930,chr14_6001222,chr14_6001325,chr14_6001387,chr14_6001410,chr14_6001414,chr14_5914918,chr14_5914988,chr14_5915011,chr14_6001243	22.2341	chr14_bin1591
14	chr14_6031216,chr14_6040301,chr14_6080503,chr14_6080544,chr14_6080545,chr14_6080818,chr14_6080854,chr14_6031276,chr14_6040292	22.7896	chr14_bin1592
14	chr14_6031281,chr14_6080906,chr14_6064558,chr14_6125039,chr14_6125089,chr14_6291753,chr14_6291772,chr14_6363864,chr14_6401309,chr14_6047863,chr14_6080918,chr14_6125008,chr14_6219874,chr14_6219883,chr14_6237962,chr14_6238106,chr14_6243005,chr14_6291823,chr14_6306540,chr14_6330402,chr14_6330418,chr14_6330430,chr14_6342745,chr14_6342953,chr14_6356938,chr14_6357143,chr14_6401311,chr14_6047900	23.3452	chr14_bin1593
14	chr14_6401345,chr14_6618841,chr14_6752935,chr14_6752936,chr14_6619788,chr14_6703544,chr14_6759934,chr14_6780431,chr14_6805493	23.9007	chr14_bin1594
14	chr14_6922001,chr14_6921963,chr14_6921965,chr14_6921989,chr14_6884235,chr14_6884245,chr14_6922329,chr14_6922334	25.0181	chr14_bin1595
14	chr14_6922341,chr14_6922358	25.2951	chr14_bin1596
14	chr14_6985402,chr14_6997639,chr14_6997656,chr14_6997703,chr14_6997903,chr14_6997905,chr14_6998063,chr14_6998068,chr14_6998072,chr14_6998101,chr14_6998111,chr14_6998211,chr14_6998219,chr14_6998243,chr14_6998249,chr14_6998250,chr14_6998312,chr14_6998315	25.5721	chr14_bin1597
14	chr14_7019546,chr14_7019549,chr14_7019572,chr14_7369794,chr14_7369809,chr14_7369817,chr14_7309890,chr14_7369971,chr14_7424116	26.1277	chr14_bin1598
14	chr14_7424135,chr14_7424164,chr14_7424166,chr14_7434671,chr14_7478862,chr14_7483424,chr14_7483430,chr14_7483445,chr14_7483448,chr14_7483733	26.6832	chr14_bin1599
14	chr14_7695329,chr14_7702473,chr14_7637629,chr14_7665610,chr14_7702689,chr14_7702650	27.2388	chr14_bin1600
14	chr14_7968935,chr14_7777829,chr14_7968929,chr14_7835060,chr14_7968712	27.7944	chr14_bin1601
14	chr14_7735170,chr14_7713493	28.3499	chr14_bin1602
14	chr14_7713454	28.5603	chr14_bin1603
14	chr14_8035046,chr14_8070172	28.904	chr14_bin1604
14	chr14_8070236,chr14_8304439,chr14_8105125,chr14_8105133,chr14_8105139,chr14_8105144,chr14_8120369,chr14_9292438,chr14_8105124,chr14_8304446,chr14_8338406,chr14_8338408,chr14_9292445	29.4596	chr14_bin1605
14	chr14_8519663	29.9259	chr14_bin1606
14	chr14_8105148,chr14_8120359,chr14_8120073,chr14_8402110,chr14_8402118,chr14_8426050,chr14_9001050,chr14_9205555	30.0143	chr14_bin1607
14	chr14_8539379,chr14_8543820,chr14_8543900,chr14_8543886,chr14_8543902,chr14_8519728,chr14_8539619,chr14_8560279,chr14_8560500,chr14_8618857,chr14_8618859,chr14_8619094,chr14_8700736,chr14_8815113,chr14_8752685,chr14_8752715,chr14_8815130,chr14_8815140,chr14_8815150,chr14_8560292,chr14_8560506,chr14_8700744,chr14_8700759,chr14_8700774,chr14_8700782,chr14_8863571,chr14_8863622	30.5699	chr14_bin1608
14	chr14_8863360,chr14_8863403,chr14_9001035	30.7276	chr14_bin1609
14	chr14_8618866	30.8659	chr14_bin1610
14	chr14_8105317,chr14_8120083,chr14_8397276,chr14_8409057,chr14_8409292,chr14_8409328,chr14_8416330,chr14_8425750,chr14_8425770,chr14_8426323,chr14_8519693,chr14_8519721,chr14_9001342,chr14_9210590,chr14_9210804,chr14_9292423,chr14_9205259,chr14_9205590	31.1235	chr14_bin1611
14	chr14_9292514	31.679	chr14_bin1612
14	chr14_9882392	32.2346	chr14_bin1613
14	chr14_9838836,chr14_9838837,chr14_9838847,chr14_9838872,chr14_9838876,chr14_9839353,chr14_9839396,chr14_9839644,chr14_9864095,chr14_9747594,chr14_9747622,chr14_9747671,chr14_9747694,chr14_9747703,chr14_9747710,chr14_9747712,chr14_9747722,chr14_9839628,chr14_9839636,chr14_9839638,chr14_9839642,chr14_9839653,chr14_9864103,chr14_9870720,chr14_9870741,chr14_9870939	32.7902	chr14_bin1614
14	chr14_9882587,chr14_10168852,chr14_9899254,chr14_9899431	33.9075	chr14_bin1615
14	chr14_10236615	34.2346	chr14_bin1616
14	chr14_10300769,chr14_10494010,chr14_10494846,chr14_10494872,chr14_10494899,chr14_10530102,chr14_10530190,chr14_10656900,chr14_10695171,chr14_10695240,chr14_10702509,chr14_10702510,chr14_10702514,chr14_10741541,chr14_10741558,chr14_10283951,chr14_10301003,chr14_10344368,chr14_10656918,chr14_10741528	34.4616	chr14_bin1617
14	chr14_10741573	34.6637	chr14_bin1618
14	chr14_10741680,chr14_10741785,chr14_10744239,chr14_10804006,chr14_10804072,chr14_10804074,chr14_10804096,chr14_10844238,chr14_10844418,chr14_10919143,chr14_11880492,chr14_12548271	35.0157	chr14_bin1619
14	chr14_10958949,chr14_10959159,chr14_10959117	35.5713	chr14_bin1620
14	chr14_11124856,chr14_10963112,chr14_10993734,chr14_10993931,chr14_11124849,chr14_11283998,chr14_11328347,chr14_11435827,chr14_11435854,chr14_10975071,chr14_10975073,chr14_11124784,chr14_11124812,chr14_11124841,chr14_11125030,chr14_11125050,chr14_11125060,chr14_11125066,chr14_11125079,chr14_11283837,chr14_11284026,chr14_11284045,chr14_11284051,chr14_11284053,chr14_11284068	36.1268	chr14_bin1621
14	chr14_10975101,chr14_10975102,chr14_10975157,chr14_11435863,chr14_11644245	36.4594	chr14_bin1622
14	chr14_11857237,chr14_10993743,chr14_11854785	36.6809	chr14_bin1623
14	chr14_11880474	36.908	chr14_bin1624
14	chr14_10741750,chr14_10919137,chr14_10933971,chr14_12577138,chr14_12597351,chr14_12623613	37.235	chr14_bin1625
14	chr14_9882554	37.7906	chr14_bin1626
14	chr14_12623627	38.7838	chr14_bin1627
14	chr14_12706118	39.0247	chr14_bin1628
14	chr14_12706140,chr14_12706172,chr14_12706135	40.0207	chr14_bin1629
14	chr14_12734127,chr14_12841462,chr14_12841494,chr14_12706096,chr14_12789199,chr14_12841463,chr14_13109537,chr14_12788952,chr14_12788970,chr14_12789150,chr14_12789250,chr14_12841503,chr14_13101580,chr14_13101587,chr14_13101599,chr14_13109728,chr14_13109757,chr14_13109762,chr14_13109812,chr14_13379456,chr14_13379480	40.5763	chr14_bin1630
14	chr14_12705739,chr14_13350454	41.0286	chr14_bin1631
14	chr14_12623640,chr14_12634575,chr14_12706104,chr14_13109814,chr14_13135615,chr14_13150617,chr14_13350227,chr14_13587971,chr14_13736190,chr14_13736255,chr14_13736260,chr14_13972451,chr14_14027342,chr14_14132918,chr14_14132975,chr14_14133164,chr14_12623628,chr14_12696792,chr14_13122615,chr14_13142742,chr14_13153606,chr14_13157482,chr14_13350165,chr14_13350190,chr14_13350225,chr14_13907473,chr14_139…	41.1309	chr14_bin1632
14	chr14_14133231,chr14_14133243,chr14_14179121,chr14_14179343,chr14_14179345,chr14_14391429,chr14_14391434,chr14_14391479,chr14_14465471,chr14_14714596,chr14_14133236,chr14_14179120,chr14_14183001,chr14_14183017,chr14_14391696,chr14_14465239,chr14_14133183,chr14_14179080	41.6865	chr14_bin1633
14	chr14_16078322,chr14_14714574,chr14_14600882,chr14_14600888,chr14_14659333,chr14_14690985,chr14_14765109,chr14_14835579,chr14_14853163,chr14_14853193,chr14_15626021,chr14_15626048,chr14_15730191,chr14_15770786,chr14_15780573,chr14_15780802,chr14_15780845,chr14_15859984,chr14_15860224,chr14_15860244,chr14_15867326,chr14_15871004,chr14_16008884,chr14_16008900,chr14_16008902,chr14_16008928,chr14_160…	42.242	chr14_bin1634
14	chr14_16293712	42.5413	chr14_bin1635
14	chr14_16581614,chr14_16522764,chr14_16522779,chr14_16522780,chr14_16522805,chr14_16522824,chr14_16523020,chr14_16523063	42.7961	chr14_bin1636
14	chr14_17520329,chr14_17667899,chr14_16816061,chr14_17146619,chr14_17146620,chr14_17293607,chr14_17667913,chr14_17796283,chr14_17801324,chr14_17806726,chr14_17997820,chr14_17667916,chr14_17857374,chr14_17982132,chr14_17997834,chr14_17997837,chr14_17182961,chr14_17183024,chr14_17667902,chr14_17796464,chr14_17806664,chr14_17806673	43.3516	chr14_bin1637
14	chr14_18090650,chr14_18080075,chr14_18090444,chr14_18235085,chr14_18372799,chr14_18373037,chr14_18094136,chr14_18230000,chr14_18235132,chr14_18235348,chr14_18379424,chr14_18440050,chr14_18470213,chr14_18470251,chr14_18498274,chr14_18498558,chr14_18554258	43.9072	chr14_bin1638
14	chr14_19150921,chr14_19150959,chr14_19162033,chr14_19120047,chr14_18554280,chr14_18554309,chr14_18751345,chr14_19120102,chr14_19120111,chr14_19120120,chr14_19120318,chr14_19120320,chr14_19353993,chr14_19386826,chr14_19431628,chr14_19499923,chr14_19527232,chr14_19540773,chr14_19541038,chr14_19605970,chr14_19616454,chr14_19619000,chr14_19791105,chr14_19791134,chr14_19791209,chr14_19913001,chr14_199…	44.4628	chr14_bin1639
14	chr14_20213266	45.0183	chr14_bin1640
14	chr14_20216037,chr14_20216273,chr14_20216285,chr14_20216324,chr14_20420216,chr14_20431034,chr14_20431073,chr14_20431094,chr14_20503212,chr14_20503264,chr14_20572480	45.5739	chr14_bin1641
14	chr14_20715417,chr14_20789238	46.1294	chr14_bin1642
14	chr14_20213316,chr14_20216077,chr14_20213311,chr14_20526082,chr14_20572475,chr14_20431097	46.685	chr14_bin1643
14	chr14_20577383,chr14_20577382	47.2406	chr14_bin1644
14	chr14_20577406,chr14_20618706,chr14_20651687	47.7961	chr14_bin1645
14	chr14_21050240,chr14_20855019,chr14_20936249,chr14_20668155	48.9135	chr14_bin1646
14	chr14_20789438	49.0989	chr14_bin1647
14	chr14_20789427	49.4677	chr14_bin1648
14	chr14_20668169,chr14_20752693,chr14_20752729,chr14_20739015,chr14_20739038,chr14_20739062,chr14_20752685	50.0232	chr14_bin1649
14	chr14_21088173	50.5788	chr14_bin1650
14	chr14_21062814,chr14_21086342,chr14_21088143,chr14_21050270,chr14_21050306,chr14_21086444,chr14_21088112	51.1344	chr14_bin1651
14	chr14_21113026,chr14_21113037	51.5588	chr14_bin1652
14	chr14_21187143,chr14_21428601,chr14_21448576,chr14_21448600,chr14_21448707,chr14_21448406,chr14_21471516,chr14_21448609,chr14_21656762,chr14_21113055,chr14_21305945,chr14_21428646,chr14_21428650,chr14_21448618,chr14_21448683,chr14_21448712,chr14_21471515,chr14_21656872,chr14_21448620	51.6888	chr14_bin1653
14	chr14_21471524	51.9658	chr14_bin1654
14	chr14_21471591,chr14_21471559	52.2428	chr14_bin1655
14	chr14_21648240	52.2788	chr14_bin1656
14	chr14_21900205,chr14_21940877	53.3594	chr14_bin1657
14	chr14_21689661,chr14_21689920,chr14_21985755	53.5809	chr14_bin1658
14	chr14_21854658,chr14_21676759,chr14_21676765,chr14_21676779,chr14_21676791,chr14_21676792,chr14_21689600,chr14_21689654,chr14_21689656,chr14_21854981,chr14_21854982,chr14_21860822,chr14_21883633	53.9135	chr14_bin1659
14	chr14_21676456,chr14_21665497,chr14_21676681,chr14_21583276,chr14_21676503,chr14_21665562	54.4691	chr14_bin1660
14	chr14_21676729	54.7072	chr14_bin1661
14	chr14_21448806	55.0231	chr14_bin1662
14	chr14_22239168	56.1405	chr14_bin1663
14	chr14_22233615,chr14_22256154,chr14_22217379,chr14_21992073,chr14_21992082,chr14_21992330,chr14_22148978,chr14_22149035,chr14_22149045,chr14_22256168,chr14_22266240,chr14_22266264,chr14_22266283,chr14_22279410,chr14_22285733,chr14_22011935,chr14_22202683,chr14_22202954,chr14_22149032	56.696	chr14_bin1664
14	chr14_22285736	56.9647	chr14_bin1665
14	chr14_22285771,chr14_22285773,chr14_22335106,chr14_22335109,chr14_22335137,chr14_22377663,chr14_22377948,chr14_22407761,chr14_22407867,chr14_22485153,chr14_22485241,chr14_22489689,chr14_22485206	57.25	chr14_bin1666
14	chr14_22498763,chr14_22627819,chr14_22683043,chr14_22695306,chr14_22703993,chr14_22865150,chr14_22498761,chr14_22498786,chr14_22498798,chr14_22600858,chr14_22600895,chr14_22611525,chr14_22611679,chr14_22611753,chr14_22611806,chr14_22616830,chr14_22679384,chr14_22682995,chr14_22683040,chr14_22695237,chr14_22695252,chr14_22695494,chr14_22695522,chr14_22703848,chr14_22703871,chr14_22704015,chr14_227…	57.8056	chr14_bin1667
14	chr14_22892075,chr14_22989170,chr14_23017561,chr14_22988925	58.3612	chr14_bin1668
14	chr14_23018461	58.6548	chr14_bin1669
14	chr14_23046120,chr14_23046134,chr14_23046135	58.9152	chr14_bin1670
14	chr14_23084205	59.1755	chr14_bin1671
14	chr14_23084223	59.4692	chr14_bin1672
14	chr14_23084238	60.0024	chr14_bin1673
14	chr14_23129803,chr14_23289895,chr14_23290201	60.5664	chr14_bin1674
14	chr14_23129805,chr14_23158034,chr14_23158042,chr14_23158120,chr14_23176010,chr14_23249379	60.5802	chr14_bin1675
14	chr14_23311579,chr14_23311775,chr14_23311811,chr14_23435361,chr14_23435788,chr14_23528546,chr14_23528599	61.1358	chr14_bin1676
14	chr14_23295149,chr14_23302543,chr14_23302544,chr14_23302800,chr14_23302822,chr14_23302845,chr14_23302859,chr14_23302869,chr14_23311535,chr14_23295139,chr14_23311562	61.6913	chr14_bin1677
14	chr14_23619079	62.2469	chr14_bin1678
14	chr14_23649328	63.9324	chr14_bin1679
14	chr14_23712731,chr14_23654618,chr14_23712942	64.488	chr14_bin1680
14	chr14_23731504,chr14_23807537,chr14_23731230,chr14_23731501,chr14_23807481	65.6054	chr14_bin1681
14	chr14_23813694,chr14_23807547,chr14_23813768	66.1609	chr14_bin1682
14	chr14_23807674,chr14_23807685,chr14_23813683	66.7165	chr14_bin1683
14	chr14_23936961,chr14_23943870,chr14_24045884	67.8338	chr14_bin1684
14	chr14_24240636	68.3894	chr14_bin1685
14	chr14_24201318,chr14_24226503,chr14_24226676,chr14_24240635,chr14_24250639,chr14_24154326,chr14_24200748,chr14_24200787,chr14_24265200,chr14_24265203,chr14_24265276	68.945	chr14_bin1686
14	chr14_24312589,chr14_24331416,chr14_24282312	69.5005	chr14_bin1687
14	chr14_24331439	70.0561	chr14_bin1688
14	chr14_24346962,chr14_24393566,chr14_24433669,chr14_24433877,chr14_24346940,chr14_24359317,chr14_24379065,chr14_24402256,chr14_24423725,chr14_24423743,chr14_24423758	70.6117	chr14_bin1689
14	chr14_24433943,chr14_24491576,chr14_24519238,chr14_24433892,chr14_24559101,chr14_24519530	71.1672	chr14_bin1690
14	chr14_24559176,chr14_24559133,chr14_24559122,chr14_24559151	73.4275	chr14_bin1691
14	chr14_24584174,chr14_24586483,chr14_24559399,chr14_24586448	74.5448	chr14_bin1692
14	chr14_24760020,chr14_24600888,chr14_24632745,chr14_24632939,chr14_24741061,chr14_24760008,chr14_24741104	75.1004	chr14_bin1693
14	chr14_24793432,chr14_24777383,chr14_24764934,chr14_24765035,chr14_24777176,chr14_24777220,chr14_24777251	75.656	chr14_bin1694
14	chr14_24842066	75.6864	chr14_bin1695
14	chr14_24979069,chr14_24979052	76.7727	chr14_bin1696
14	chr14_24842087,chr14_24842266,chr14_24842275,chr14_24846433,chr14_24871280	77.3282	chr14_bin1697
14	chr14_25000772,chr14_24979100,chr14_24979102,chr14_24979308	77.8838	chr14_bin1698
14	chr14_24842021,chr14_24846521	78.4394	chr14_bin1699
14	chr14_24862317,chr14_24877315,chr14_24862345,chr14_24891659,chr14_24891878,chr14_24940551,chr14_24954442,chr14_24954589,chr14_24871088,chr14_24877585	78.9949	chr14_bin1700
14	chr14_25017917	80.0699	chr14_bin1701
14	chr14_25025964	80.1114	chr14_bin1702
14	chr14_25026259,chr14_25025969	80.6669	chr14_bin1703
14	chr14_25075222,chr14_25031210,chr14_25053076,chr14_25061369,chr14_25061387,chr14_25075076,chr14_25090755,chr14_25090806,chr14_25090822,chr14_25178741,chr14_25170320,chr14_25061451,chr14_25182965,chr14_25183030,chr14_25170545	81.2225	chr14_bin1704
14	chr14_25189190	82.3399	chr14_bin1705
14	chr14_25210267,chr14_25248972,chr14_25222196,chr14_25242026	82.8954	chr14_bin1706
14	chr14_25284332,chr14_25270901,chr14_25270927	83.451	chr14_bin1707
14	chr14_25356593,chr14_25284353,chr14_25304930,chr14_25324759,chr14_25344700,chr14_25356565,chr14_25356575,chr14_25304850,chr14_25304891,chr14_25304895,chr14_25304927,chr14_25318289,chr14_25351367	84.0065	chr14_bin1708
14	chr14_25369500,chr14_25356598	84.5621	chr14_bin1709
14	chr14_25407772,chr14_25369527,chr14_25372068,chr14_25371871,chr14_25426963	85.1177	chr14_bin1710
14	chr14_25536981,chr14_25568245,chr14_25568281,chr14_25581288,chr14_25604310,chr14_25604311,chr14_25489292,chr14_25489332,chr14_25489212	86.235	chr14_bin1711
14	chr14_25641315,chr14_25641173,chr14_25609487,chr14_25609705,chr14_25641239,chr14_25692301,chr14_25692369,chr14_25692435,chr14_25692464,chr14_25692499,chr14_25692500,chr14_25692514,chr14_25692516,chr14_25692643,chr14_25692677,chr14_25692686,chr14_25692709,chr14_25692710,chr14_25713142,chr14_25713198,chr14_25713258,chr14_25728599,chr14_25728864,chr14_25736419,chr14_25780175,chr14_25780179,chr14_257…	87.3524	chr14_bin1712
14	chr14_25763009,chr14_25763029,chr14_25763085	87.8242	chr14_bin1713
14	chr14_25763039,chr14_25763072	87.8408	chr14_bin1714
14	chr14_25874472,chr14_25874713,chr14_25874754,chr14_25930232	88.8566	chr14_bin1715
14	chr14_25930272,chr14_25930486	89.9739	chr14_bin1716
14	chr14_25972670,chr14_25972672,chr14_25982402,chr14_25972526	90.5295	chr14_bin1717
14	chr14_25982409	90.9094	chr14_bin1718
14	chr14_25990873,chr14_25990885,chr14_25990917,chr14_25991107,chr14_25991116,chr14_26003727,chr14_26003732,chr14_25991103,chr14_25991109	91.0837	chr14_bin1719
14	chr14_26003775,chr14_26003807,chr14_26003826	91.6393	chr14_bin1720
14	chr14_26015966,chr14_26015995,chr14_26016014,chr14_26020233,chr14_26032499,chr14_26003969,chr14_26004024,chr14_26016030,chr14_26003959,chr14_26040796	92.7567	chr14_bin1721
14	chr14_26040990,chr14_26041064,chr14_26041039,chr14_26049905,chr14_26057771	93.3122	chr14_bin1722
14	chr14_26079968,chr14_26079999,chr14_26095961,chr14_26096167,chr14_26096185,chr14_26096186,chr14_26096234,chr14_26096236	93.8678	chr14_bin1723
14	chr14_26096249,chr14_26096332,chr14_26096371,chr14_26096579,chr14_26096336	94.4233	chr14_bin1724
14	chr14_26096611	94.7059	chr14_bin1725
14	chr14_26230334,chr14_26105996,chr14_26112479,chr14_26112480,chr14_26132659,chr14_26164834,chr14_26199558,chr14_26199641,chr14_26199650,chr14_26199651,chr14_26199665,chr14_26230254,chr14_26179276,chr14_26218922,chr14_26229999,chr14_26230245	94.9774	chr14_bin1726
14	chr14_26245926,chr14_26245974	95.5329	chr14_bin1727
14	chr14_26276033	95.8572	chr14_bin1728
14	chr14_26287411	96.087	chr14_bin1729
14	chr14_26388020,chr14_26388288,chr14_26421523,chr14_26391139	96.6426	chr14_bin1730
14	chr14_26421756,chr14_26458152,chr14_26474896,chr14_26428934,chr14_26448157,chr14_26448196,chr14_26458090,chr14_26458113,chr14_26458116,chr14_26458119,chr14_26518839,chr14_26539082,chr14_26528580,chr14_26539323,chr14_26539325	97.1981	chr14_bin1731
14	chr14_26562984	98.3155	chr14_bin1732
14	chr14_26563214,chr14_26684984,chr14_26760824,chr14_26783704,chr14_26791748,chr14_26800785,chr14_26800792,chr14_26800793,chr14_26800808,chr14_26834255	98.871	chr14_bin1733
14	chr14_27135890,chr14_27044424,chr14_27044432,chr14_27044445,chr14_27044596,chr14_27044598,chr14_27044609,chr14_27044612,chr14_27053128,chr14_27053147,chr14_27053397,chr14_27053494,chr14_27053509,chr14_27053561,chr14_27061375,chr14_27061585,chr14_27070044,chr14_27135772,chr14_27135812,chr14_27135859	99.4266	chr14_bin1734
14	chr14_27285704,chr14_27180167,chr14_27339325,chr14_27339577,chr14_27341434	99.9822	chr14_bin1735
14	chr14_27694704,chr14_27694732,chr14_27740797,chr14_27740868,chr14_27754461,chr14_27763749,chr14_27815203,chr14_27854290,chr14_27854510	101.1	chr14_bin1736
14	chr14_27477783	102.785	chr14_bin1737
14	chr14_26760799,chr14_26783627,chr14_26809716,chr14_26834254,chr14_26857288,chr14_26874857,chr14_26884779,chr14_26975460,chr14_26975471,chr14_26975648,chr14_27028571,chr14_27028798,chr14_27044396,chr14_27044404	104.471	chr14_bin1738
14	chr14_27489950,chr14_27286289,chr14_27339311,chr14_27339544,chr14_27339548,chr14_27339586,chr14_27339587,chr14_27341167,chr14_27341410,chr14_27417997,chr14_27418082,chr14_27418084,chr14_27423429,chr14_27441104,chr14_27441108,chr14_27441117,chr14_27455309,chr14_27455443,chr14_27455501,chr14_27455522,chr14_27461415,chr14_27477378	106.156	chr14_bin1739
14	chr14_27571604,chr14_27490173,chr14_27497938	106.712	chr14_bin1740
14	chr14_27815004	107.826	chr14_bin1741
14	chr14_27244639,chr14_27256574,chr14_27256577,chr14_27256765,chr14_27256833	108.941	chr14_bin1742
14	chr14_27654520,chr14_27694660	109.496	chr14_bin1743
14	chr14_27915366	110.2	chr14_bin1744
14	chr14_27939882,chr14_27940060,chr14_27943189	111.735	chr14_bin1745
14	chr14_27963155,chr14_27963427,chr14_27980278,chr14_27980282,chr14_27980293,chr14_27985881	112.29	chr14_bin1746
14	chr14_28009782,chr14_28010009	112.846	chr14_bin1747
14	chr14_28026969,chr14_28026973	113.401	chr14_bin1748
14	chr14_28035801,chr14_28035824,chr14_28036049,chr14_28044241,chr14_28059428,chr14_28059742	113.957	chr14_bin1749
14	chr14_28070974,chr14_28071020,chr14_28082221,chr14_28094611,chr14_28114080,chr14_28127360,chr14_28180909,chr14_28181021,chr14_28181162,chr14_28181190,chr14_28181192,chr14_28181208,chr14_28198117,chr14_28198169,chr14_28205868,chr14_28205919,chr14_28205970,chr14_28206093,chr14_28211721,chr14_28211753,chr14_28211842,chr14_28211864,chr14_28211881,chr14_28212154,chr14_28227515,chr14_28293776,chr14_282…	114.512	chr14_bin1750
14	chr14_28453078,chr14_28453107,chr14_28453108,chr14_28453110,chr14_28453111,chr14_28453131,chr14_28453134,chr14_28453157,chr14_28453160,chr14_28453163,chr14_28453170,chr14_28468416,chr14_28488256,chr14_28488372,chr14_28506605,chr14_28506637,chr14_28506644,chr14_28506645,chr14_28506653,chr14_28553902,chr14_28553903,chr14_28562397,chr14_28562452,chr14_28568993,chr14_28569032,chr14_28569066,chr14_285…	115.63	chr14_bin1751
14	chr14_28713338	116.015	chr14_bin1752
14	chr14_28729117,chr14_28729143,chr14_28729403,chr14_28748592,chr14_28772000,chr14_28772021,chr14_28778054,chr14_28852853	116.184	chr14_bin1753
14	chr14_28865183,chr14_28910296,chr14_28948097,chr14_28953246,chr14_28953671,chr14_28953714,chr14_28953934,chr14_28953992,chr14_28985887,chr14_29069554,chr14_29137681,chr14_29148313,chr14_29148318,chr14_29148323,chr14_29148338,chr14_29148408,chr14_29169652,chr14_29169698,chr14_29169760,chr14_29184687,chr14_29184799,chr14_29184828,chr14_29184833,chr14_29189090,chr14_29189133,chr14_29189134,chr14_291…	117.301	chr14_bin1754
14	chr14_29213185,chr14_29235418,chr14_29245998,chr14_29249941,chr14_29768707,chr14_29866305	117.562	chr14_bin1755
14	chr14_29271156,chr14_29284382,chr14_29284794,chr14_29284798,chr14_29308003,chr14_29308074,chr14_29511290,chr14_29511477,chr14_29541318,chr14_29550790,chr14_29550807,chr14_29550832,chr14_29550848,chr14_29552913,chr14_29631819,chr14_29631833,chr14_29638886,chr14_29715443,chr14_29715482,chr14_29725062,chr14_29725105,chr14_29762666,chr14_29762720,chr14_29922592,chr14_29929271,chr14_29929381,chr14_299…	117.855	chr14_bin1756
14	chr14_30062453,chr14_30036793,chr14_30037059,chr14_30052519,chr14_30052616,chr14_30060493,chr14_30060494	118.411	chr14_bin1757
14	chr14_30062475,chr14_30082178,chr14_30082187,chr14_30082266,chr14_30082274,chr14_30096605,chr14_30096915	120.096	chr14_bin1758
14	chr14_30106629	120.549	chr14_bin1759
14	chr14_30106651,chr14_30112742,chr14_30135121,chr14_30135188,chr14_30135332,chr14_30183584,chr14_30183617,chr14_30183888,chr14_30226292,chr14_30238429,chr14_30238497,chr14_30238498,chr14_30238684	120.651	chr14_bin1760
15	chr15_145221,chr15_44587,chr15_145016,chr15_182778,chr15_209912,chr15_271378,chr15_271437,chr15_271469,chr15_308729,chr15_102038	0	chr15_bin1761
15	chr15_308763,chr15_308784,chr15_309182,chr15_466663,chr15_343616,chr15_308972,chr15_309119,chr15_343558,chr15_343597,chr15_396146,chr15_396157,chr15_466925,chr15_466970	0.555561	chr15_bin1762
15	chr15_467343	0.946589	chr15_bin1763
15	chr15_481427,chr15_487218,chr15_487361,chr15_487420,chr15_487422	1.10984	chr15_bin1764
15	chr15_500846	1.23707	chr15_bin1765
15	chr15_487429,chr15_500921	1.46411	chr15_bin1766
15	chr15_500937,chr15_500946	1.6634	chr15_bin1767
15	chr15_500948	1.85437	chr15_bin1768
15	chr15_578127,chr15_577880,chr15_501128,chr15_501153	2.21756	chr15_bin1769
15	chr15_994526,chr15_621440,chr15_867285,chr15_994536,chr15_994574,chr15_994610,chr15_1102960,chr15_1102974,chr15_1106181	2.77313	chr15_bin1770
15	chr15_1106228,chr15_1106218,chr15_1106242	3.32869	chr15_bin1771
15	chr15_1112086	3.47808	chr15_bin1772
15	chr15_1106245	3.66073	chr15_bin1773
15	chr15_1112400,chr15_1112402,chr15_1266905,chr15_1266959,chr15_1386292,chr15_1480496,chr15_1557762,chr15_1557769,chr15_1557773,chr15_1557777,chr15_1557793,chr15_1689444,chr15_1112157,chr15_1187093,chr15_1187297,chr15_1112100,chr15_1144529,chr15_1187348,chr15_1266909,chr15_1392456,chr15_1480462,chr15_1267172,chr15_1608834,chr15_1608870,chr15_1608875,chr15_1608878	3.88222	chr15_bin1774
15	chr15_1743526,chr15_1789761,chr15_1789820,chr15_1789837,chr15_1789843,chr15_1976838,chr15_2155397,chr15_2155406,chr15_2155417,chr15_2155422,chr15_2155427,chr15_2161647,chr15_2432998,chr15_2433007,chr15_2433674,chr15_2616867,chr15_2617087,chr15_2617144,chr15_2655452,chr15_3060208,chr15_3060237,chr15_3060247,chr15_3216052,chr15_3296468,chr15_3296471,chr15_1789789,chr15_2155559,chr15_2155705,chr15_2…	4.43778	chr15_bin1775
15	chr15_3296497,chr15_3296483,chr15_3409658,chr15_3671442,chr15_3881751,chr15_3881790,chr15_3881799,chr15_4585777,chr15_4585778,chr15_4585827,chr15_4585834,chr15_4585848,chr15_4585875,chr15_4586189,chr15_4587957,chr15_4606575,chr15_4606617,chr15_4619271,chr15_4642931,chr15_4647996,chr15_4651630,chr15_4651654,chr15_4655855,chr15_4656974,chr15_4775798,chr15_4808603,chr15_5088593,chr15_5088644,chr15_6…	4.99334	chr15_bin1776
15	chr15_4642838,chr15_4642927,chr15_4808533,chr15_5187406,chr15_5443344	5.18709	chr15_bin1777
15	chr15_4640853,chr15_4640870,chr15_4642589,chr15_5200759,chr15_5233973,chr15_5307134,chr15_5342414,chr15_5342631,chr15_5343063,chr15_5388833,chr15_4630933,chr15_4634263,chr15_4642612,chr15_5308811,chr15_5342425,chr15_5342592,chr15_5342647,chr15_5342927,chr15_5343075,chr15_5432167	5.5475	chr15_bin1778
15	chr15_6443835	6.04723	chr15_bin1779
15	chr15_6530607,chr15_6463841,chr15_6463612,chr15_6463625,chr15_6436103,chr15_6463508	6.1025	chr15_bin1780
15	chr15_6284772,chr15_5501381,chr15_5501394	7.21987	chr15_bin1781
15	chr15_5555856	7.41084	chr15_bin1782
15	chr15_5506486	7.57409	chr15_bin1783
15	chr15_6284827,chr15_5505064,chr15_5518948,chr15_5767304,chr15_6242567,chr15_6242873,chr15_6284841,chr15_5499167,chr15_6378721,chr15_5443378,chr15_5501371,chr15_5505098,chr15_5505136,chr15_5555668,chr15_5555898,chr15_5555912,chr15_5607888,chr15_5607927,chr15_5608155,chr15_5743094,chr15_5743097,chr15_5743135,chr15_5743154	7.92894	chr15_bin1784
15	chr15_8931176,chr15_8963077,chr15_9003970,chr15_8696854,chr15_8825095,chr15_8921418,chr15_8930945,chr15_9004036,chr15_9004065,chr15_9004079,chr15_9004115,chr15_9004151,chr15_9004413,chr15_9020259,chr15_9020291,chr15_9025967,chr15_8921425,chr15_5499143,chr15_4326086,chr15_4334117,chr15_4334130,chr15_4580789,chr15_4582690,chr15_8600237,chr15_8600247,chr15_8600274,chr15_8600291,chr15_8600322,chr15_8…	8.4845	chr15_bin1785
15	chr15_7414458,chr15_7083418,chr15_6924811	9.04006	chr15_bin1786
15	chr15_6630385,chr15_6784266,chr15_8014441,chr15_8014469,chr15_8195423,chr15_8195472	9.05111	chr15_bin1787
15	chr15_6725492,chr15_6725499,chr15_6725522,chr15_6849767,chr15_6919235,chr15_8027191,chr15_8046347,chr15_8046378,chr15_8050615,chr15_6677441,chr15_6672696,chr15_6708723,chr15_6725502,chr15_6725531,chr15_6849456,chr15_6849566,chr15_8021393,chr15_8021396,chr15_8021401,chr15_8050605,chr15_8050653,chr15_8052152	9.5955	chr15_bin1788
15	chr15_6642987,chr15_6648932,chr15_6630174	10.1511	chr15_bin1789
15	chr15_9398298,chr15_9409779,chr15_9662629,chr15_9662640,chr15_9662669,chr15_9619783,chr15_9931861,chr15_9944468,chr15_10345210,chr15_10345216,chr15_10096687,chr15_10747418,chr15_10444147,chr15_4574545,chr15_4574626,chr15_4576137,chr15_4576144,chr15_4576340,chr15_4576349,chr15_4576362,chr15_4576373,chr15_4576400,chr15_4576403,chr15_4576457,chr15_4576466,chr15_4580396,chr15_4580430,chr15_4580550,ch…	10.7066	chr15_bin1790
15	chr15_10747519,chr15_10869739,chr15_10747444,chr15_10784270,chr15_10802317,chr15_10802320,chr15_10802362,chr15_10802503,chr15_10802577,chr15_10802596,chr15_10869755,chr15_10869969,chr15_10933530,chr15_10933564,chr15_10933590,chr15_10933829,chr15_10933865,chr15_10966891,chr15_10933757	11.2622	chr15_bin1791
15	chr15_10991925,chr15_10966977,chr15_11109147,chr15_11109156	11.8177	chr15_bin1792
15	chr15_11160810	12.3733	chr15_bin1793
15	chr15_11160822	12.6976	chr15_bin1794
15	chr15_11528518,chr15_11475113,chr15_11358857,chr15_11358947,chr15_11358948	12.9274	chr15_bin1795
15	chr15_11358842	13.1267	chr15_bin1796
15	chr15_11214904	13.4815	chr15_bin1797
15	chr15_11846983	13.7502	chr15_bin1798
15	chr15_11846922,chr15_11846950,chr15_11696515,chr15_11586897	14.0355	chr15_bin1799
15	chr15_11847139	14.332	chr15_bin1800
15	chr15_11847214,chr15_11895865	14.5896	chr15_bin1801
15	chr15_11902518	15.4758	chr15_bin1802
15	chr15_11924305	16.1768	chr15_bin1803
15	chr15_11924350,chr15_11943419,chr15_11943488	16.2598	chr15_bin1804
15	chr15_12062314,chr15_12062357,chr15_12081075,chr15_12157300,chr15_12176288,chr15_12248012,chr15_12248117,chr15_11943499,chr15_12062264,chr15_12080808,chr15_12136181,chr15_12081048,chr15_12363104	16.8153	chr15_bin1805
15	chr15_12363115	17.0035	chr15_bin1806
15	chr15_12382479,chr15_12382609,chr15_12382873,chr15_12404686,chr15_12404700,chr15_12363139,chr15_12363147	17.3695	chr15_bin1807
15	chr15_12404708	17.5993	chr15_bin1808
15	chr15_12541276,chr15_12525515,chr15_12525533,chr15_12541380	17.9236	chr15_bin1809
15	chr15_12541535,chr15_12626078,chr15_12643673,chr15_12643675,chr15_12848892,chr15_12848936,chr15_12848937,chr15_12848900	19.0409	chr15_bin1810
15	chr15_13005626,chr15_13005946,chr15_12848975,chr15_13072051,chr15_12848995,chr15_12849003,chr15_12863133,chr15_12983958,chr15_12983970,chr15_12984023,chr15_13005919,chr15_13015916,chr15_13015953,chr15_13066434,chr15_13072089,chr15_13097413,chr15_13097420,chr15_13097454,chr15_13097458,chr15_13097657,chr15_13097705,chr15_13110241,chr15_13143628,chr15_13153246,chr15_13257636,chr15_13257806,chr15_133…	19.5965	chr15_bin1811
15	chr15_13662660,chr15_13662795	20.7139	chr15_bin1812
15	chr15_13662800	21.2694	chr15_bin1813
15	chr15_13756961	21.825	chr15_bin1814
15	chr15_13781839,chr15_13757215	22.3806	chr15_bin1815
15	chr15_13813697	24.0661	chr15_bin1816
15	chr15_14353936	24.2737	chr15_bin1817
15	chr15_14446287,chr15_14446073,chr15_14446265,chr15_14482434,chr15_14482309,chr15_14482324	24.6202	chr15_bin1818
15	chr15_14482472	25.1758	chr15_bin1819
15	chr15_14482509	25.4389	chr15_bin1820
15	chr15_14533638,chr15_14533663,chr15_14533674,chr15_14533807	25.7298	chr15_bin1821
15	chr15_14534069,chr15_14534078,chr15_14538692,chr15_14538769,chr15_14548937,chr15_14533841,chr15_14556859,chr15_14573768,chr15_14580214,chr15_14633823,chr15_14634003	26.2854	chr15_bin1822
15	chr15_14655702,chr15_14655826,chr15_14655864,chr15_14655899	27.4027	chr15_bin1823
15	chr15_14718244,chr15_14718263	27.9779	chr15_bin1824
15	chr15_14718292	28.4943	chr15_bin1825
15	chr15_14729471,chr15_14729477,chr15_14874943,chr15_14771812,chr15_14808666,chr15_14808713,chr15_14729167	29.6315	chr15_bin1826
15	chr15_14956088	30.7093	chr15_bin1827
15	chr15_14955967	30.7342	chr15_bin1828
15	chr15_14885611	30.748	chr15_bin1829
15	chr15_14956370,chr15_14956118	31.8653	chr15_bin1830
15	chr15_14973618	31.8957	chr15_bin1831
15	chr15_15000031,chr15_15065519,chr15_15000064,chr15_15003544	32.982	chr15_bin1832
15	chr15_15065552,chr15_15065588	33.5376	chr15_bin1833
15	chr15_15139705,chr15_15237592,chr15_15251824,chr15_15252067	34.655	chr15_bin1834
15	chr15_15129981,chr15_15085205	35.2105	chr15_bin1835
15	chr15_15139692	35.2271	chr15_bin1836
15	chr15_15252089,chr15_15282589	36.3021	chr15_bin1837
15	chr15_15303392,chr15_15308925	36.327	chr15_bin1838
15	chr15_15414881	36.554	chr15_bin1839
15	chr15_15414929	36.6868	chr15_bin1840
15	chr15_15415282,chr15_15414943	36.8805	chr15_bin1841
15	chr15_15443029	37.4361	chr15_bin1842
15	chr15_15443098	37.9917	chr15_bin1843
15	chr15_15447652	38.4356	chr15_bin1844
15	chr15_15542669,chr15_15542712	38.5462	chr15_bin1845
15	chr15_15703564,chr15_15703570,chr15_15703805,chr15_15703557,chr15_15703623,chr15_15732314,chr15_15732315,chr15_15884521,chr15_15913159,chr15_15542721,chr15_15559998,chr15_15573179,chr15_15732514,chr15_15737577,chr15_15904377,chr15_15904606,chr15_15904620,chr15_15913180,chr15_15913375,chr15_15965959,chr15_15966153	39.6636	chr15_bin1846
15	chr15_15988746	40.2192	chr15_bin1847
15	chr15_16153070,chr15_16153253,chr15_16160435,chr15_16030808,chr15_16352219	40.7747	chr15_bin1848
15	chr15_16417136,chr15_16407286,chr15_16407218	41.3303	chr15_bin1849
15	chr15_16553559,chr15_16492976,chr15_16492977	41.8858	chr15_bin1850
15	chr15_16458167	41.9107	chr15_bin1851
15	chr15_16645736,chr15_16601112	43.0027	chr15_bin1852
15	chr15_16649825,chr15_16649829,chr15_16649835	43.2491	chr15_bin1853
15	chr15_16649848,chr15_16649890,chr15_16657410	43.5567	chr15_bin1854
15	chr15_16663807,chr15_16698457,chr15_16698469,chr15_16698492,chr15_16794661,chr15_16833613,chr15_16812159,chr15_16833641,chr15_16663429,chr15_16663443,chr15_16663444,chr15_16663718,chr15_16663844	44.1123	chr15_bin1855
15	chr15_16909413	44.4087	chr15_bin1856
15	chr15_16909415,chr15_16940158,chr15_16940180,chr15_16940238	44.6663	chr15_bin1857
15	chr15_17067122	45.2218	chr15_bin1858
15	chr15_17077382	46.7078	chr15_bin1859
15	chr15_17162257,chr15_17162219	47.4593	chr15_bin1860
15	chr15_17220024,chr15_17220184,chr15_17220300,chr15_17265393,chr15_17204878	49.7195	chr15_bin1861
15	chr15_17430019	50.8369	chr15_bin1862
15	chr15_17443582	51.0917	chr15_bin1863
15	chr15_17586328,chr15_17664358	51.3909	chr15_bin1864
15	chr15_17994001	52.8826	chr15_bin1865
15	chr15_18017833,chr15_18017850	53.6284	chr15_bin1866
15	chr15_18027683,chr15_18027438,chr15_18027729,chr15_18032429,chr15_18032661,chr15_18027435	54.7458	chr15_bin1867
15	chr15_18124466	56.4314	chr15_bin1868
15	chr15_18124644	56.6639	chr15_bin1869
15	chr15_18207026,chr15_18245841,chr15_18207082,chr15_18245840	56.9854	chr15_bin1870
15	chr15_18093784	57.8042	chr15_bin1871
15	chr15_18246079,chr15_18246080,chr15_18245849,chr15_18281341	58.6568	chr15_bin1872
15	chr15_18329886	59.2123	chr15_bin1873
15	chr15_18335730,chr15_18342078,chr15_18342054,chr15_18336042	59.7679	chr15_bin1874
15	chr15_18342129,chr15_18342135	61.4534	chr15_bin1875
15	chr15_18372081,chr15_18347741	62.009	chr15_bin1876
15	chr15_18500151,chr15_18500163,chr15_18500356	62.5646	chr15_bin1877
15	chr15_18686319,chr15_18686365,chr15_18500446,chr15_18641586,chr15_18686386	63.6819	chr15_bin1878
15	chr15_18773797,chr15_18774036,chr15_18843803,chr15_18722231,chr15_18735026,chr15_18735066,chr15_18872530,chr15_18727403,chr15_18722225,chr15_18727404	65.3675	chr15_bin1879
15	chr15_18872585,chr15_18872600,chr15_18872602	65.9231	chr15_bin1880
15	chr15_18872636,chr15_18872715,chr15_18949790,chr15_18949799,chr15_19021324,chr15_18958122,chr15_18958134	66.4786	chr15_bin1881
15	chr15_19238094,chr15_19246754,chr15_19211943	67.0342	chr15_bin1882
15	chr15_19178829,chr15_19178915,chr15_19185631,chr15_19211927	67.3556	chr15_bin1883
15	chr15_19046234,chr15_19057064	67.5882	chr15_bin1884
15	chr15_19178608	67.8764	chr15_bin1885
15	chr15_19057229	68.0784	chr15_bin1886
15	chr15_19692775,chr15_19185667,chr15_19211719,chr15_19211924,chr15_19383351,chr15_19277158,chr15_19277338,chr15_19291244,chr15_19304747,chr15_19057299,chr15_19145669,chr15_19145762,chr15_19173249,chr15_19304784,chr15_19560043	68.5698	chr15_bin1887
15	chr15_19755303,chr15_19755257,chr15_19755311	69.1253	chr15_bin1888
15	chr15_19823644,chr15_19823700,chr15_19823701,chr15_19823731,chr15_19755428,chr15_19755443,chr15_19755484,chr15_19823676,chr15_19823688,chr15_19823692,chr15_19790438,chr15_19790470,chr15_19790498,chr15_19801106,chr15_19801149,chr15_19960564,chr15_19755348,chr15_19801063	69.6809	chr15_bin1889
15	chr15_19960687	70.7983	chr15_bin1890
15	chr15_19987146	70.9172	chr15_bin1891
15	chr15_20038933,chr15_19997233,chr15_20038936,chr15_20020138	72.48	chr15_bin1892
15	chr15_20038943,chr15_20128973,chr15_20038944,chr15_20086393,chr15_20086440,chr15_20086426	73.0356	chr15_bin1893
15	chr15_20181448,chr15_20143938,chr15_20181445	73.5912	chr15_bin1894
15	chr15_20187516,chr15_20187599,chr15_20187706,chr15_20219472,chr15_20181472,chr15_20181487,chr15_20181532,chr15_20181712	74.7085	chr15_bin1895
15	chr15_20219512	74.8856	chr15_bin1896
15	chr15_20225945,chr15_20230214,chr15_20219528,chr15_20230176	75.2627	chr15_bin1897
16	chr16_2059783,chr16_2059707	0	chr16_bin1898
16	chr16_34489,chr16_240665,chr16_316708,chr16_359091,chr16_359100,chr16_378255,chr16_628278,chr16_694504,chr16_694508,chr16_892266,chr16_978008,chr16_1017701,chr16_1017732,chr16_1124715,chr16_1170057,chr16_1194209,chr16_1194240,chr16_1228402,chr16_1261348,chr16_1261355,chr16_1298024,chr16_1298048,chr16_1332835,chr16_1395539,chr16_1395561,chr16_1395584,chr16_1395599,chr16_1498486,chr16_1713799,chr16…	0.555561	chr16_bin1899
16	chr16_2100071,chr16_2100068	1.11112	chr16_bin1900
16	chr16_2134119	1.66668	chr16_bin1901
16	chr16_2220937,chr16_2300429,chr16_2300564,chr16_2327977	2.22225	chr16_bin1902
16	chr16_2134149,chr16_2134151,chr16_2134155,chr16_2134157	2.77781	chr16_bin1903
16	chr16_2550523,chr16_2503293	4.46336	chr16_bin1904
16	chr16_2556053	5.58072	chr16_bin1905
16	chr16_2676585	6.13629	chr16_bin1906
16	chr16_3179621,chr16_3065093,chr16_3065094,chr16_3179401,chr16_3179423,chr16_3179683,chr16_3179684,chr16_3179829,chr16_3681123,chr16_3681320,chr16_3681470	8.39656	chr16_bin1907
16	chr16_3681519	8.53764	chr16_bin1908
16	chr16_3681680,chr16_3681799,chr16_3681866,chr16_3681918,chr16_3682077,chr16_3682088,chr16_3682107,chr16_3682200	8.95095	chr16_bin1909
16	chr16_3682205,chr16_3682206,chr16_3836065,chr16_3682210,chr16_3758213,chr16_3836053,chr16_4068927,chr16_4182176,chr16_4182184	9.50651	chr16_bin1910
16	chr16_4467291,chr16_4621336,chr16_4621427,chr16_4621563,chr16_4770148,chr16_4770195,chr16_4901562,chr16_4467150,chr16_4467404,chr16_4467561,chr16_4600931,chr16_4623070,chr16_4631807,chr16_4901271,chr16_4901517,chr16_4902848	10.0621	chr16_bin1911
16	chr16_4902612	10.3169	chr16_bin1912
16	chr16_4902657,chr16_4902771,chr16_4902825,chr16_4903013	10.6161	chr16_bin1913
16	chr16_4938788,chr16_5102120,chr16_5102127,chr16_5275147,chr16_5310220,chr16_5310230,chr16_5255368,chr16_5275098,chr16_5305259,chr16_5305310,chr16_5310216,chr16_5310223,chr16_5310225,chr16_5275167	11.1717	chr16_bin1914
16	chr16_6138063,chr16_6138078,chr16_6138081,chr16_5310310,chr16_5422471,chr16_5522955,chr16_5601305,chr16_5893094,chr16_5310302,chr16_5422473,chr16_5522877,chr16_5522880,chr16_5589381,chr16_5589401,chr16_5589413,chr16_5601569,chr16_5601713,chr16_5893081	11.7272	chr16_bin1915
16	chr16_7778581,chr16_7813377,chr16_7343099,chr16_7778307,chr16_7778578,chr16_7941075,chr16_7156870	12.8446	chr16_bin1916
16	chr16_8317536,chr16_10715391,chr16_10710992,chr16_10711004,chr16_10711007,chr16_10738195,chr16_8755940,chr16_8852210	13.4001	chr16_bin1917
16	chr16_9037033,chr16_9037069	13.9557	chr16_bin1918
16	chr16_10211579,chr16_10300194,chr16_10384539	14.5113	chr16_bin1919
16	chr16_9302350,chr16_9302366,chr16_9302410,chr16_10025670,chr16_10030797,chr16_10066510,chr16_9476205	15.0668	chr16_bin1920
16	chr16_9967609,chr16_9990689,chr16_9990893,chr16_10002796,chr16_10020200,chr16_10020204,chr16_10020578	15.6224	chr16_bin1921
16	chr16_9284415,chr16_10025743	16.178	chr16_bin1922
16	chr16_10083116,chr16_10083133,chr16_10083135,chr16_10130403,chr16_10300415,chr16_10384241,chr16_9284348	16.7335	chr16_bin1923
16	chr16_9071991,chr16_9072016,chr16_9082647	16.9189	chr16_bin1924
16	chr16_8592842,chr16_8592843,chr16_8592849,chr16_8593019,chr16_8593078,chr16_8593079,chr16_8593103,chr16_9037000,chr16_10697858	17.2877	chr16_bin1925
16	chr16_7778269,chr16_7156851	17.8433	chr16_bin1926
16	chr16_6703308,chr16_6703571,chr16_6127982,chr16_6288253,chr16_6309498,chr16_6309531,chr16_6654198,chr16_6703286,chr16_6703301,chr16_6127930,chr16_6138119,chr16_6283147,chr16_6300577,chr16_6309492,chr16_6309505,chr16_6309513,chr16_6309572,chr16_6309726,chr16_6309776,chr16_6431975,chr16_6451357,chr16_6451426,chr16_6654181,chr16_6654212,chr16_6703307	18.9606	chr16_bin1927
16	chr16_6703363	19.2487	chr16_bin1928
16	chr16_6729226	19.5146	chr16_bin1929
16	chr16_8023259,chr16_8275636,chr16_7941156,chr16_7994537,chr16_8034851,chr16_8247098	21.2002	chr16_bin1930
16	chr16_8317445,chr16_8317474,chr16_8317443	21.7558	chr16_bin1931
16	chr16_10945850	22.3113	chr16_bin1932
16	chr16_10746907	22.8669	chr16_bin1933
16	chr16_10987511	23.4224	chr16_bin1934
16	chr16_11250535,chr16_11872224,chr16_11872467	23.978	chr16_bin1935
16	chr16_11787574	24.5336	chr16_bin1936
16	chr16_11787560,chr16_11787563,chr16_11787564	24.7384	chr16_bin1937
16	chr16_11250571,chr16_11787482,chr16_11787514,chr16_11787517,chr16_11787524,chr16_11787539,chr16_11787552,chr16_11945638,chr16_11945744,chr16_11872185,chr16_11872441,chr16_11908042	25.0877	chr16_bin1938
16	chr16_11193949	25.373	chr16_bin1939
16	chr16_11686525,chr16_11686507,chr16_11555140,chr16_11686052,chr16_11686071,chr16_11686483	25.6417	chr16_bin1940
16	chr16_11488769,chr16_11538498	25.9576	chr16_bin1941
16	chr16_11488712,chr16_11538544,chr16_11538558,chr16_11771348,chr16_11945752,chr16_11946028,chr16_11951475,chr16_11951491	26.1958	chr16_bin1942
16	chr16_11982850	26.6035	chr16_bin1943
16	chr16_12187054,chr16_12222001,chr16_12078841,chr16_12187224,chr16_12222004	26.7501	chr16_bin1944
16	chr16_12230391	27.2973	chr16_bin1945
16	chr16_12388286,chr16_12388309,chr16_12388532,chr16_12388580,chr16_12494033,chr16_12511868,chr16_13077824,chr16_13077837,chr16_13176025,chr16_12310547,chr16_12331694,chr16_12388288,chr16_12388310,chr16_12493768,chr16_12511898,chr16_12517501,chr16_12537421,chr16_12537481,chr16_13060554,chr16_12222072	27.8612	chr16_bin1946
16	chr16_13206516	28.1688	chr16_bin1947
16	chr16_13230610	28.2711	chr16_bin1948
16	chr16_13184730,chr16_13206421,chr16_13232962,chr16_13246907,chr16_13184814,chr16_13184834,chr16_13233379	28.415	chr16_bin1949
16	chr16_13247191	28.6864	chr16_bin1950
16	chr16_13250686,chr16_13304520,chr16_13304523,chr16_13304531,chr16_13304532,chr16_13304543	28.969	chr16_bin1951
16	chr16_13638647,chr16_13638654,chr16_13638688,chr16_13638707,chr16_13744332,chr16_13744355,chr16_13638436,chr16_13780120,chr16_13385421,chr16_13385477	30.0864	chr16_bin1952
16	chr16_13953142,chr16_13961589,chr16_13780142,chr16_14019828	30.6419	chr16_bin1953
16	chr16_14019962,chr16_13986271	31.1975	chr16_bin1954
16	chr16_14019979,chr16_14059374,chr16_14212054,chr16_14333778,chr16_14333780,chr16_14333782,chr16_14333815,chr16_14333823,chr16_14333841,chr16_14349446,chr16_14420796,chr16_14436193,chr16_14594124,chr16_14594129,chr16_14019984,chr16_14349181,chr16_14377743,chr16_14435934	31.753	chr16_bin1955
16	chr16_14594337,chr16_14594381,chr16_14594387,chr16_14594137,chr16_14594360,chr16_14594316,chr16_14629266,chr16_14780755,chr16_14447481	32.3086	chr16_bin1956
16	chr16_14780990,chr16_14780764,chr16_14781029,chr16_14840338	32.8642	chr16_bin1957
16	chr16_14883598	33.4197	chr16_bin1958
16	chr16_14973254	33.9753	chr16_bin1959
16	chr16_14973358	34.5309	chr16_bin1960
16	chr16_14978591,chr16_14978514	35.0864	chr16_bin1961
16	chr16_15085508,chr16_15085556,chr16_15089276,chr16_15089338,chr16_15385472,chr16_15085507	35.642	chr16_bin1962
16	chr16_15651366,chr16_15744260,chr16_15757425,chr16_15638726,chr16_15638743,chr16_15638793	36.1975	chr16_bin1963
16	chr16_15757699,chr16_15969262,chr16_15872695,chr16_15947123,chr16_15947705	37.3149	chr16_bin1964
16	chr16_16062769,chr16_16132458,chr16_16132522,chr16_16132528,chr16_16132539	37.8705	chr16_bin1965
16	chr16_16328711,chr16_16513488	38.426	chr16_bin1966
16	chr16_16910035,chr16_17024170,chr16_17207414,chr16_17207416,chr16_17207457,chr16_17207461,chr16_17207464,chr16_17207468,chr16_17207476,chr16_17207488,chr16_17207493,chr16_17359991,chr16_17207427,chr16_17207447,chr16_16910066,chr16_16920436,chr16_17047128,chr16_17047177,chr16_17046957	38.9816	chr16_bin1967
16	chr16_17360022	39.5819	chr16_bin1968
16	chr16_17360023,chr16_17360058,chr16_17423649	40.0927	chr16_bin1969
16	chr16_17712655	40.6483	chr16_bin1970
16	chr16_17423696,chr16_17423697,chr16_17567225,chr16_17637303,chr16_17718397,chr16_17567149,chr16_17685037,chr16_17627480,chr16_17627451,chr16_17637317	41.2039	chr16_bin1971
16	chr16_17766726	42.3212	chr16_bin1972
16	chr16_17797099	42.5094	chr16_bin1973
16	chr16_17797148	42.8754	chr16_bin1974
16	chr16_17896142	43.9335	chr16_bin1975
16	chr16_17896133,chr16_17896358,chr16_17896367,chr16_17908667	43.9915	chr16_bin1976
16	chr16_17914424	45.1089	chr16_bin1977
16	chr16_17914426,chr16_17914504	45.6645	chr16_bin1978
16	chr16_17983693,chr16_17948518	47.35	chr16_bin1979
16	chr16_18078913,chr16_18083626,chr16_18078948	51.3752	chr16_bin1980
16	chr16_18105955	51.6161	chr16_bin1981
16	chr16_18105952,chr16_18083654,chr16_18135179	51.9292	chr16_bin1982
16	chr16_18135549	52.2785	chr16_bin1983
16	chr16_18135574,chr16_18135629	52.4833	chr16_bin1984
16	chr16_18308993	53.0389	chr16_bin1985
16	chr16_18374561	55.2732	chr16_bin1986
16	chr16_18453126	55.3036	chr16_bin1987
16	chr16_18453194,chr16_18545475	56.9834	chr16_bin1988
16	chr16_18545533	57.539	chr16_bin1989
16	chr16_18630830,chr16_18635524,chr16_18635730,chr16_18545718	58.0945	chr16_bin1990
16	chr16_18635767	58.1194	chr16_bin1991
16	chr16_19180860,chr16_19180931,chr16_19180948,chr16_19180966,chr16_19181081,chr16_19180921,chr16_19181037,chr16_19152988	58.6498	chr16_bin1992
16	chr16_18951224,chr16_18961469,chr16_18961475,chr16_18961484,chr16_18961499,chr16_18961519,chr16_18950986,chr16_18950998,chr16_18951010,chr16_18910652	59.2054	chr16_bin1993
16	chr16_18816379,chr16_18642335,chr16_18759457,chr16_18816378,chr16_18635768,chr16_18989137,chr16_19074442,chr16_18816401	59.7609	chr16_bin1994
16	chr16_18816462	60.3165	chr16_bin1995
16	chr16_18816448,chr16_18642323,chr16_18642523,chr16_18733422,chr16_18804725,chr16_18849985,chr16_18902543,chr16_18902794	60.8721	chr16_bin1996
16	chr16_18988941	61.1685	chr16_bin1997
16	chr16_19074440,chr16_19152933,chr16_19152950,chr16_19152964,chr16_19128321,chr16_19128344,chr16_19141342	61.4261	chr16_bin1998
16	chr16_19181092,chr16_19193966,chr16_19181083,chr16_19181108	62.5435	chr16_bin1999
[truncated: 385 more rows]

## Sheet: male map
linkage group	number of marker	genetic distance	binname
1	chr1_22927705,chr1_22917960,chr1_22955264,chr1_22969923,chr1_22969977,chr1_22970087	0	chr1_bin1
1	chr1_22358728,chr1_22635029,chr1_22696028,chr1_22358725,chr1_22538990,chr1_22539172,chr1_22671176,chr1_22358619,chr1_22358623	1.11736	chr1_bin2
1	chr1_21939224	3.34874	chr1_bin3
1	chr1_21952678,chr1_21952464,chr1_22032908,chr1_22146449	3.37638	chr1_bin4
1	chr1_21939100	5.40597	chr1_bin5
1	chr1_21441937,chr1_21602195,chr1_21602256,chr1_21657267,chr1_21657471,chr1_21414972,chr1_21656277,chr1_21657218,chr1_21657516,chr1_21414986	6.74983	chr1_bin6
1	chr1_21315654,chr1_21414861,chr1_21243425	8.43539	chr1_bin7
1	chr1_21201893	9.1224	chr1_bin8
1	chr1_21136533,chr1_20086491,chr1_20652618,chr1_20776267,chr1_20821958,chr1_21110568,chr1_20652585,chr1_20776210,chr1_20822179	11.247	chr1_bin9
1	chr1_19955277,chr1_19962070	12.3644	chr1_bin10
1	chr1_19950065	14.0499	chr1_bin11
1	chr1_19656795,chr1_19834911,chr1_19873614,chr1_19873630,chr1_19873641,chr1_19873648,chr1_19873649,chr1_19641461,chr1_19656868	15.1673	chr1_bin12
1	chr1_19641374	15.2641	chr1_bin13
1	chr1_19489226,chr1_19501967,chr1_19502017,chr1_19530867,chr1_19569894,chr1_19641218,chr1_19641219	15.722	chr1_bin14
1	chr1_19489174	15.7911	chr1_bin15
1	chr1_19392522,chr1_19480742,chr1_19392500,chr1_19392571,chr1_19392645,chr1_19392656	16.2769	chr1_bin16
1	chr1_19374658,chr1_19020025,chr1_19097696,chr1_19158001,chr1_19209388,chr1_19374637,chr1_18912283,chr1_19158016,chr1_19158027,chr1_19187130,chr1_19187136,chr1_19374648	16.8324	chr1_bin17
1	chr1_18907955	17.14	chr1_bin18
1	chr1_18636188,chr1_18636231	17.3865	chr1_bin19
1	chr1_18636006	17.5442	chr1_bin20
1	chr1_18895446,chr1_18636072,chr1_18636039,chr1_18636040	17.9408	chr1_bin21
1	chr1_18537197,chr1_18432422	19.0581	chr1_bin22
1	chr1_18167274	19.6137	chr1_bin23
1	chr1_18171699	19.924	chr1_bin24
1	chr1_18171783	20.1039	chr1_bin25
1	chr1_18232539,chr1_18323677,chr1_18206834,chr1_18422210,chr1_18422213	20.1675	chr1_bin26
1	chr1_18167178	20.414	chr1_bin27
1	chr1_18111501,chr1_18093802,chr1_18111463,chr1_18138266	20.7215	chr1_bin28
1	chr1_17952703,chr1_17962123	22.4071	chr1_bin29
1	chr1_17952673,chr1_17962111	22.904	chr1_bin30
1	chr1_17690135,chr1_18093791,chr1_17690275,chr1_17690350,chr1_17926584,chr1_17952666,chr1_18093576,chr1_17926542	22.9621	chr1_bin31
1	chr1_17314452,chr1_17314549,chr1_17463309,chr1_17537417,chr1_17314382,chr1_17314768,chr1_17314772,chr1_17314812,chr1_17537379	23.5176	chr1_bin32
1	chr1_17205181,chr1_17236957,chr1_17242497	24.0732	chr1_bin33
1	chr1_17205217	24.8303	chr1_bin34
1	chr1_17038710,chr1_16976862,chr1_16976869,chr1_16976871,chr1_17021261,chr1_16981290,chr1_16890977,chr1_16905144	26.3105	chr1_bin35
1	chr1_16583760	26.8661	chr1_bin36
1	chr1_16556337	26.891	chr1_bin37
1	chr1_16583778,chr1_16583797	26.9131	chr1_bin38
1	chr1_16556311,chr1_16556313	27.6786	chr1_bin39
1	chr1_16556303	28.5227	chr1_bin40
1	chr1_16364150,chr1_16364389,chr1_16513669,chr1_16556239,chr1_16556251,chr1_16556264,chr1_16364407,chr1_16556254,chr1_16364178,chr1_16364186,chr1_16364197,chr1_16364147,chr1_16513577,chr1_16513629	28.5365	chr1_bin41
1	chr1_15926745,chr1_15950703,chr1_16162297,chr1_16201971,chr1_15950767	29.092	chr1_bin42
1	chr1_14807575,chr1_15229573,chr1_15660429,chr1_15716716,chr1_14218013,chr1_14807554,chr1_15224999,chr1_15229496,chr1_15660622,chr1_15820072,chr1_15848951,chr1_15849022	29.6476	chr1_bin43
1	chr1_15010538,chr1_15229757,chr1_15419319,chr1_15660416,chr1_15660628	29.9663	chr1_bin44
1	chr1_15660364,chr1_15079692,chr1_15417098,chr1_15716923,chr1_15796327,chr1_15660362,chr1_14163894,chr1_14194015,chr1_14194058,chr1_14194065,chr1_15458224,chr1_14218012,chr1_14163659,chr1_14163680,chr1_14163886,chr1_14163903,chr1_15214654	30.2017	chr1_bin45
1	chr1_14162700	30.512	chr1_bin46
1	chr1_14162692	30.7557	chr1_bin47
1	chr1_12529478,chr1_12529482,chr1_12619008,chr1_13833403,chr1_13833417,chr1_13925712,chr1_13925722,chr1_13931053,chr1_14003575,chr1_14035056,chr1_14035064,chr1_12228614,chr1_12361570,chr1_12438478,chr1_12557493,chr1_12609624,chr1_13722761,chr1_13722775,chr1_13723073,chr1_14003478,chr1_14003538,chr1_14034770,chr1_14035051	31.3113	chr1_bin48
1	chr1_12170254,chr1_12170457,chr1_12170234	31.8668	chr1_bin49
1	chr1_12148081,chr1_12170212	34.1271	chr1_bin50
1	chr1_12011363	34.6827	chr1_bin51
1	chr1_12148035	35.2382	chr1_bin52
1	chr1_12011328,chr1_12137679,chr1_12011296,chr1_12040753	35.7938	chr1_bin53
1	chr1_11990880	37.4793	chr1_bin54
1	chr1_11888983,chr1_11889044	42.7167	chr1_bin55
1	chr1_10105768,chr1_10600064,chr1_10631144,chr1_10631303,chr1_10657501	46.1466	chr1_bin56
1	chr1_10059867	46.5348	chr1_bin57
1	chr1_10047885,chr1_10028470,chr1_10028471	46.7009	chr1_bin58
1	chr1_9946052,chr1_9951143	47.2564	chr1_bin59
1	chr1_9933938,chr1_9946045	48.3738	chr1_bin60
1	chr1_9838881	49.4347	chr1_bin61
1	chr1_9838901,chr1_9838906,chr1_9838945	49.49	chr1_bin62
1	chr1_8950873,chr1_8956768,chr1_8971646,chr1_8989286,chr1_9346783,chr1_9353725,chr1_9579781,chr1_8795806,chr1_8941968,chr1_8941990,chr1_8950887,chr1_8971632,chr1_8971634,chr1_8971852,chr1_9455483,chr1_8785653,chr1_9599681	50.0455	chr1_bin63
1	chr1_8252611	50.6011	chr1_bin64
1	chr1_8509447,chr1_8785516	51.1176	chr1_bin65
1	chr1_8509385,chr1_8509626,chr1_8665464,chr1_8665473	51.7122	chr1_bin66
1	chr1_8693381	52.198	chr1_bin67
1	chr1_8011834,chr1_8012101,chr1_8037131,chr1_8322436,chr1_8322692,chr1_8486961,chr1_8487002,chr1_8487008,chr1_8487009,chr1_8487027,chr1_7931195,chr1_8011908,chr1_8012083,chr1_8065158,chr1_8447042,chr1_8486701	52.8235	chr1_bin68
1	chr1_7422354,chr1_7422355,chr1_7305009,chr1_6832561,chr1_6779512,chr1_6819426,chr1_6819460,chr1_6832540	53.379	chr1_bin69
1	chr1_6380899,chr1_6380904,chr1_6553176,chr1_6613098,chr1_6732212,chr1_6737596,chr1_6289365,chr1_6289366,chr1_6553206,chr1_6559307,chr1_6613097,chr1_6617698	54.4964	chr1_bin70
1	chr1_6289275,chr1_6289282	55.6137	chr1_bin71
1	chr1_6167362	58.6781	chr1_bin72
1	chr1_6161530,chr1_6167285	60.147	chr1_bin73
1	chr1_6022001,chr1_6076079,chr1_6077325,chr1_6045522	61.2644	chr1_bin74
1	chr1_5901373	62.9499	chr1_bin75
1	chr1_5901153	63.3187	chr1_bin76
1	chr1_5882469,chr1_5882472,chr1_5882652,chr1_5882658	63.5041	chr1_bin77
1	chr1_5864449,chr1_5848962,chr1_5849010,chr1_5864520,chr1_5842341,chr1_5882398	64.6215	chr1_bin78
1	chr1_5607228,chr1_5607283	65.7389	chr1_bin79
1	chr1_5089551,chr1_5090270,chr1_5089615,chr1_5506040	66.8562	chr1_bin80
1	chr1_5090540	67.0084	chr1_bin81
1	chr1_5019323,chr1_4996920,chr1_5011136	67.4105	chr1_bin82
1	chr1_5019527	67.488	chr1_bin83
1	chr1_4924225	68.4417	chr1_bin84
1	chr1_4706210,chr1_4706218	68.5053	chr1_bin85
1	chr1_4683840,chr1_4669675,chr1_4669732	68.5247	chr1_bin86
1	chr1_4669429,chr1_4669476	69.0802	chr1_bin87
1	chr1_4669416	69.4824	chr1_bin88
1	chr1_4635029,chr1_4648953,chr1_4346635,chr1_4356022,chr1_4590613	70.1918	chr1_bin89
1	chr1_4361594	70.4438	chr1_bin90
1	chr1_4346603,chr1_4361659,chr1_4246158,chr1_4269016,chr1_4334914,chr1_4371968,chr1_4463810,chr1_4473164	70.7458	chr1_bin91
1	chr1_3203867,chr1_3212175,chr1_3188985	79.1488	chr1_bin92
1	chr1_2753622	79.9396	chr1_bin93
1	chr1_3188939	79.9423	chr1_bin94
1	chr1_3130230,chr1_3168019	80.8201	chr1_bin95
1	chr1_2753625,chr1_2753638,chr1_2753649,chr1_2898323,chr1_2898552,chr1_3023042,chr1_2753633,chr1_2898255,chr1_2898262,chr1_3022766,chr1_3061830,chr1_3062096,chr1_3176892	81.3757	chr1_bin96
1	chr1_2725495,chr1_2738020	81.9313	chr1_bin97
1	chr1_2568986	83.0995	chr1_bin98
1	chr1_2542845,chr1_2542847	84.1407	chr1_bin99
1	chr1_2480933,chr1_2514113	84.2015	chr1_bin100
1	chr1_2268899,chr1_2268948,chr1_2437109	85.2821	chr1_bin101
1	chr1_2131187	85.9859	chr1_bin102
1	chr1_2316046,chr1_2316236	87.5203	chr1_bin103
1	chr1_1916807,chr1_1926785	89.2059	chr1_bin104
1	chr1_1916881	89.6387	chr1_bin105
1	chr1_1693878,chr1_1693895,chr1_1613992,chr1_1628318,chr1_1653437,chr1_1693873,chr1_1751714	89.7604	chr1_bin106
1	chr1_1593435	90.3159	chr1_bin107
1	chr1_1583844,chr1_1583879	90.6263	chr1_bin108
1	chr1_1407489,chr1_1414018,chr1_1494597,chr1_1564685,chr1_1584126,chr1_1573107,chr1_1584125,chr1_1407487,chr1_1434063,chr1_1485653,chr1_1485957,chr1_1494614,chr1_1547552,chr1_1547585,chr1_1547624,chr1_1547625,chr1_1547626,chr1_1558542	90.87	chr1_bin109
1	chr1_1243331,chr1_573885,chr1_573884,chr1_1256382,chr1_1407381,chr1_818039,chr1_1256428	91.4255	chr1_bin110
1	chr1_1243236,chr1_1243258,chr1_1243307,chr1_1243320	91.6942	chr1_bin111
1	chr1_972901,chr1_972903,chr1_994490,chr1_1214264,chr1_973123,chr1_994564,chr1_1108958,chr1_985034,chr1_985065,chr1_985138	91.9795	chr1_bin112
1	chr1_532821	93.0969	chr1_bin113
1	chr1_520887,chr1_520931	93.3684	chr1_bin114
1	chr1_520839	93.6509	chr1_bin115
1	chr1_193064,chr1_193285,chr1_416931,chr1_434987,chr1_435013,chr1_144400,chr1_175311,chr1_313487,chr1_313440,chr1_175376	98.2785	chr1_bin116
1	chr1_26054,chr1_26073,chr1_144208,chr1_26099	99.3959	chr1_bin117
1	chr1_11713,chr1_25910,chr1_34817	99.9514	chr1_bin118
2	chr2_204156,chr2_203335,chr2_203475,chr2_203556,chr2_204134,chr2_210765,chr2_232272,chr2_312856,chr2_318179,chr2_318364,chr2_349702	0	chr2_bin119
2	chr2_432130,chr2_482726,chr2_431822,chr2_432039,chr2_452425,chr2_482695	0.555561	chr2_bin120
2	chr2_770967,chr2_770974,chr2_770982,chr2_771063,chr2_775866,chr2_755097,chr2_770998,chr2_800045,chr2_800060,chr2_871038,chr2_871334	1.67293	chr2_bin121
2	chr2_914612,chr2_908378,chr2_914409	2.22849	chr2_bin122
2	chr2_940157	3.03889	chr2_bin123
2	chr2_973158,chr2_973150,chr2_989727	3.89985	chr2_bin124
2	chr2_1070564,chr2_1070820,chr2_1168652,chr2_1197248,chr2_999995,chr2_1258275,chr2_1028934,chr2_1125558,chr2_1139595,chr2_1208544	5.01721	chr2_bin125
2	chr2_1405739,chr2_1405764,chr2_1353006	5.57277	chr2_bin126
2	chr2_1405789	5.77761	chr2_bin127
2	chr2_1447924,chr2_1462036,chr2_1468785,chr2_1468856,chr2_1516395,chr2_1535153,chr2_1535174,chr2_1535212,chr2_1535399,chr2_1405838,chr2_1429780,chr2_1447989	6.1269	chr2_bin128
2	chr2_1816161,chr2_1816116,chr2_1836882	7.24426	chr2_bin129
2	chr2_1866441	7.79982	chr2_bin130
2	chr2_1901973,chr2_1925633,chr2_1955398	8.91719	chr2_bin131
2	chr2_1948346	9.12203	chr2_bin132
2	chr2_1955563	9.47131	chr2_bin133
2	chr2_2075311,chr2_2075033,chr2_2082713,chr2_2108886,chr2_2131984,chr2_2159198,chr2_2159221,chr2_2159240,chr2_2159244,chr2_2159246	10.5887	chr2_bin134
2	chr2_2166032,chr2_2185189,chr2_2197137	11.1442	chr2_bin135
2	chr2_2313095,chr2_2240653,chr2_2285165,chr2_2223159,chr2_2223220,chr2_2223384,chr2_2232466,chr2_2265440,chr2_2265450	12.8298	chr2_bin136
2	chr2_2460149,chr2_2327841,chr2_2421249,chr2_2469650,chr2_2469686,chr2_2496438,chr2_2496456,chr2_2556887,chr2_2356009,chr2_2402485,chr2_2402542,chr2_2438244,chr2_2496440,chr2_2521558	13.3854	chr2_bin137
2	chr2_2718068,chr2_2611650,chr2_2596611,chr2_2596624,chr2_2611876,chr2_2713782	13.9409	chr2_bin138
2	chr2_2588019,chr2_2741557	14.4211	chr2_bin139
2	chr2_2741558,chr2_2587776,chr2_2587969,chr2_2588007,chr2_2752830	15.0521	chr2_bin140
2	chr2_2766911,chr2_2805670,chr2_2805671,chr2_2822747,chr2_2753024,chr2_2766650	15.6077	chr2_bin141
2	chr2_2830565	16.1326	chr2_bin142
2	chr2_2877669	16.7189	chr2_bin143
2	chr2_2925704,chr2_2940615,chr2_2967273,chr2_3046674,chr2_2940439,chr2_2940618,chr2_2940633,chr2_2967206	18.9791	chr2_bin144
2	chr2_3046745,chr2_3059568,chr2_3081964,chr2_3145117,chr2_3112897,chr2_3112959,chr2_3205310,chr2_3081995	20.6647	chr2_bin145
2	chr2_3145055	20.9	chr2_bin146
2	chr2_3217175,chr2_3206141,chr2_3206180	21.2187	chr2_bin147
2	chr2_3217289	22.0347	chr2_bin148
2	chr2_3217320,chr2_3226815,chr2_3226821	22.8901	chr2_bin149
2	chr2_3275807	23.7567	chr2_bin150
2	chr2_3275838,chr2_3275843,chr2_3276214,chr2_3389185,chr2_3389242	24.5615	chr2_bin151
2	chr2_3597229,chr2_3726830,chr2_3275820,chr2_3276201,chr2_3726834,chr2_3275810	25.117	chr2_bin152
2	chr2_3812512	25.6726	chr2_bin153
2	chr2_3812511	26.0664	chr2_bin154
2	chr2_3726797	26.5912	chr2_bin155
2	chr2_3607324,chr2_3638637	27.1608	chr2_bin156
2	chr2_3638748	27.3379	chr2_bin157
2	chr2_3812519,chr2_3812521,chr2_3812532,chr2_3812533	29.0234	chr2_bin158
2	chr2_3859980	29.831	chr2_bin159
2	chr2_3864086,chr2_3894204,chr2_3894223,chr2_3874064,chr2_3897665,chr2_3902692	30.6948	chr2_bin160
2	chr2_4207635,chr2_4207599,chr2_3981465,chr2_3981528,chr2_3990583,chr2_3993273,chr2_3993331,chr2_4052941,chr2_4188193,chr2_3949186,chr2_3949187,chr2_3949432,chr2_4022630,chr2_4101299,chr2_4137711	31.8122	chr2_bin161
2	chr2_4441690,chr2_4487825,chr2_4500816,chr2_4487775,chr2_4487823,chr2_4500873,chr2_4425641	35.2421	chr2_bin162
2	chr2_4500910	35.4414	chr2_bin163
2	chr2_4500979	35.7962	chr2_bin164
2	chr2_4501019	43.0172	chr2_bin165
2	chr2_4581784	45.6546	chr2_bin166
2	chr2_4581795	46.2856	chr2_bin167
2	chr2_4612430	46.3105	chr2_bin168
2	chr2_4844581,chr2_4845459,chr2_5577018,chr2_5577278,chr2_5578424,chr2_5855391,chr2_5871877,chr2_5871914,chr2_5872142,chr2_5882796,chr2_5883048,chr2_5908324,chr2_5908358,chr2_5908419,chr2_5908516,chr2_5908725,chr2_4844532,chr2_5861862,chr2_5872089,chr2_5872096,chr2_5883039,chr2_5900954,chr2_5908314,chr2_5908335,chr2_5908496,chr2_5908497,chr2_5908684,chr2_5989773,chr2_5989800,chr2_5989813	47.4278	chr2_bin169
2	chr2_6060929	48.5452	chr2_bin170
2	chr2_6253190	49.1008	chr2_bin171
2	chr2_6253214	49.3389	chr2_bin172
2	chr2_6276554,chr2_6253221,chr2_6253276,chr2_6270247	49.6548	chr2_bin173
2	chr2_6276573,chr2_6311847,chr2_6414816	50.2104	chr2_bin174
2	chr2_6414840	50.9534	chr2_bin175
2	chr2_6415072,chr2_6415041	51.3222	chr2_bin176
2	chr2_6415090,chr2_6442827,chr2_6510889,chr2_6510894,chr2_6511089,chr2_6713969,chr2_6713932,chr2_6714221,chr2_6750570,chr2_6750626	52.4396	chr2_bin177
2	chr2_6820181,chr2_6820223	53.1798	chr2_bin178
2	chr2_6836100,chr2_6836083,chr2_6750680	53.5514	chr2_bin179
2	chr2_6941689	54.1069	chr2_bin180
2	chr2_6941720	54.4395	chr2_bin181
2	chr2_6941737,chr2_6941742	54.661	chr2_bin182
2	chr2_7057152,chr2_7068609	55.2166	chr2_bin183
2	chr2_7205805,chr2_7205816,chr2_7344237	55.7721	chr2_bin184
2	chr2_7072377,chr2_7124391	56.8895	chr2_bin185
2	chr2_7127147	57.0611	chr2_bin186
2	chr2_7555244,chr2_7152947,chr2_7153255,chr2_7555242	57.4437	chr2_bin187
2	chr2_7626002,chr2_7600587	59.1293	chr2_bin188
2	chr2_7626068	60.2467	chr2_bin189
2	chr2_7626660,chr2_7626686,chr2_7722404,chr2_7722458,chr2_7722470,chr2_7722472	61.364	chr2_bin190
2	chr2_7722642	61.9196	chr2_bin191
2	chr2_7880809,chr2_7888865,chr2_8120937,chr2_7875830,chr2_7876023,chr2_7876049,chr2_7880688,chr2_7880959,chr2_7888604,chr2_7908424,chr2_8147811	62.4751	chr2_bin192
2	chr2_8183748,chr2_8183934	62.8578	chr2_bin193
2	chr2_8183955	63.0294	chr2_bin194
2	chr2_8282150,chr2_8359218,chr2_8324389	64.1468	chr2_bin195
2	chr2_8484855	64.4599	chr2_bin196
2	chr2_8632628,chr2_8632640,chr2_9054211,chr2_8632305,chr2_8632309,chr2_8632652,chr2_8764943,chr2_8765143,chr2_8765162,chr2_8787256,chr2_8787264,chr2_8850829,chr2_8850830,chr2_8855662,chr2_8855664,chr2_9135108,chr2_9144506,chr2_9149791,chr2_9149803,chr2_8521196,chr2_8585513,chr2_8632013,chr2_8632016,chr2_8632033,chr2_8764860,chr2_8764861,chr2_8764946,chr2_8765096,chr2_9144496	64.7008	chr2_bin197
2	chr2_10068298,chr2_9239474,chr2_9365715,chr2_9629811,chr2_10038794,chr2_9365875,chr2_9365898,chr2_9410708,chr2_9410709,chr2_9410739,chr2_9410741,chr2_9410974,chr2_9410980,chr2_9411001,chr2_10029772,chr2_10029797,chr2_10040906,chr2_10045269,chr2_10068295,chr2_10029534,chr2_10045296,chr2_10068280	65.2564	chr2_bin198
2	chr2_10029543,chr2_10029593,chr2_10029762,chr2_10068299,chr2_10068356,chr2_10074547,chr2_9629858,chr2_10029530,chr2_10287841,chr2_10029588,chr2_9958896,chr2_9958830,chr2_9958861,chr2_10029494,chr2_9630079,chr2_9630114,chr2_9958798,chr2_9969954,chr2_10029525,chr2_10029586,chr2_10068302,chr2_10068322,chr2_10068352,chr2_10196186,chr2_10288016,chr2_10489690,chr2_10580812,chr2_10068343,chr2_9630060,ch…	65.8119	chr2_bin199
2	chr2_10598761,chr2_11725851,chr2_11725900,chr2_11725866,chr2_11854174,chr2_12181335,chr2_12620454,chr2_12625090,chr2_12690303,chr2_12690359	66.3675	chr2_bin200
2	chr2_12733094,chr2_13063363,chr2_13063586,chr2_13279588,chr2_13417476,chr2_13417477,chr2_12690574,chr2_12758333	66.923	chr2_bin201
2	chr2_10776991	68.0376	chr2_bin202
2	chr2_10686337,chr2_10686338,chr2_10686345,chr2_10711102,chr2_10611269,chr2_10685997,chr2_10686320,chr2_10686350,chr2_10686386	68.0403	chr2_bin203
2	chr2_13417503,chr2_13417518,chr2_13445710,chr2_13482731,chr2_14186619,chr2_14569714,chr2_13417515,chr2_13417522,chr2_13445623,chr2_14186627,chr2_14186679,chr2_14444775	69.1577	chr2_bin204
2	chr2_13445669,chr2_13445699,chr2_13500729,chr2_14033975,chr2_14034000,chr2_14053180,chr2_14569784,chr2_14626063,chr2_13731599,chr2_13731604,chr2_13506699,chr2_14052971,chr2_14186377,chr2_13506603,chr2_13506679,chr2_13506688,chr2_13528672,chr2_13772288,chr2_13983897,chr2_14837328,chr2_14837346,chr2_14909971,chr2_14959583,chr2_15183906,chr2_14811949,chr2_13445670,chr2_13506709,chr2_13528643,chr2_13…	69.7133	chr2_bin205
2	chr2_15217266,chr2_15315932,chr2_15187433,chr2_15198999,chr2_15199032,chr2_15201953,chr2_15297621,chr2_15297651,chr2_15297707,chr2_15315955	70.2688	chr2_bin206
2	chr2_15368586,chr2_15368693,chr2_15367942,chr2_15368896	71.3862	chr2_bin207
2	chr2_15323519,chr2_15329261	71.9418	chr2_bin208
2	chr2_15386000,chr2_15641616,chr2_15641629,chr2_15385963,chr2_15385965,chr2_15386187,chr2_15395138	72.4973	chr2_bin209
2	chr2_15720748,chr2_15720801,chr2_15720808,chr2_15721049,chr2_15641639	73.0529	chr2_bin210
2	chr2_15834181	73.2966	chr2_bin211
2	chr2_15844267,chr2_15882965,chr2_16134411,chr2_16267627,chr2_16547852,chr2_16548077,chr2_16638479,chr2_15844060,chr2_15844286,chr2_16049025,chr2_16049064,chr2_16054878,chr2_16055453,chr2_16059820,chr2_16060159,chr2_16131944,chr2_16142855,chr2_16267510,chr2_16645979	73.6069	chr2_bin212
2	chr2_16574359,chr2_16255615	74.1625	chr2_bin213
2	chr2_16132034	75.2798	chr2_bin214
2	chr2_16842329,chr2_16842313,chr2_16842308	75.8354	chr2_bin215
2	chr2_17363025,chr2_17363207,chr2_17363203,chr2_17363205	79.2653	chr2_bin216
2	chr2_17473649,chr2_17473652,chr2_17520085,chr2_17637779,chr2_17637783,chr2_17638044,chr2_17645689,chr2_17440213,chr2_17440375,chr2_17583936,chr2_17637850	80.3827	chr2_bin217
2	chr2_17645695	80.607	chr2_bin218
2	chr2_17740649,chr2_17740688,chr2_17798841,chr2_17864672,chr2_17944883,chr2_17798840,chr2_17864578,chr2_17864890,chr2_17898013,chr2_18198469,chr2_18198692	80.9368	chr2_bin219
2	chr2_18727630	82.0541	chr2_bin220
2	chr2_18099011,chr2_18099025,chr2_18099020,chr2_18149252	83.1715	chr2_bin221
2	chr2_17373107	84.286	chr2_bin222
2	chr2_17373098	84.2888	chr2_bin223
2	chr2_18351098,chr2_18420963,chr2_18420971	84.8444	chr2_bin224
3	chr3_19223338	0	chr3_bin225
3	chr3_19223325	0.0635763	chr3_bin226
3	chr3_19223289	1.0399	chr3_bin227
3	chr3_18453337,chr3_16478385,chr3_16640868,chr3_16716979,chr3_16837473,chr3_17182235,chr3_17573291,chr3_17769767,chr3_17826005,chr3_17847460,chr3_18369441,chr3_18453123,chr3_18732912,chr3_17975029,chr3_17975332,chr3_18007352,chr3_17573151,chr3_16478354,chr3_17847727,chr3_17975028,chr3_16641045,chr3_16893767,chr3_17369187,chr3_17369217,chr3_17573263,chr3_18174653,chr3_18453253,chr3_18732681,chr3_18…	1.11454	chr3_bin228
3	chr3_11690593,chr3_16478333,chr3_17963225,chr3_12279768,chr3_11724116	1.6701	chr3_bin229
3	chr3_16432131,chr3_14778798,chr3_14795121,chr3_14795176,chr3_14795180,chr3_15123575,chr3_15371327,chr3_15371591,chr3_16052293,chr3_16159138,chr3_16159159,chr3_16159254,chr3_16159303,chr3_16432076,chr3_16432112,chr3_16432127,chr3_14778781,chr3_15049047,chr3_15049081,chr3_15276592,chr3_15276611,chr3_15371318,chr3_15518179,chr3_15548578,chr3_16052294,chr3_16052368	2.22566	chr3_bin230
3	chr3_13949236,chr3_14632426,chr3_14833498,chr3_14795190,chr3_15179251,chr3_15179478,chr3_15531784,chr3_13949463,chr3_14778748,chr3_14928612,chr3_14928639	2.78122	chr3_bin231
3	chr3_12280103,chr3_12334228,chr3_12652207,chr3_12652208,chr3_12652238,chr3_12652241,chr3_12774175,chr3_12774391,chr3_13540309,chr3_13547423,chr3_13547428,chr3_13630564,chr3_13684565,chr3_13715052,chr3_13832124,chr3_13832158,chr3_13832274,chr3_12774372,chr3_13540092,chr3_13547970,chr3_13630388,chr3_13633727,chr3_13633915,chr3_13684576,chr3_13832095,chr3_13832135,chr3_13832284,chr3_13832288,chr3_13…	3.33678	chr3_bin232
3	chr3_11426789	3.89235	chr3_bin233
3	chr3_11276241,chr3_11412049,chr3_11426748,chr3_11276316,chr3_11276317,chr3_11276321,chr3_11416886,chr3_11426731,chr3_11412114	4.44791	chr3_bin234
3	chr3_11404025,chr3_11416911	4.74992	chr3_bin235
3	chr3_11217532,chr3_11276021	5.00194	chr3_bin236
3	chr3_11690354,chr3_12279831,chr3_11724218,chr3_11684331,chr3_11723942,chr3_11922690,chr3_12279759,chr3_11673343,chr3_11673412,chr3_12279840,chr3_12279859,chr3_12279876	5.5575	chr3_bin237
3	chr3_11202867,chr3_10538652,chr3_10787960,chr3_10902315,chr3_10902348,chr3_10902366,chr3_10927674,chr3_11120752,chr3_9992233,chr3_10029414,chr3_10077427,chr3_10077434,chr3_10224032,chr3_10538377,chr3_10538479,chr3_11120720,chr3_11155998,chr3_11195608	6.67486	chr3_bin238
3	chr3_9983747,chr3_9983749,chr3_9963203,chr3_9963208	7.79223	chr3_bin239
3	chr3_9963041	8.38691	chr3_bin240
3	chr3_9221277,chr3_9340275,chr3_9340447,chr3_9340466,chr3_9386187,chr3_9794281,chr3_9579548	8.90338	chr3_bin241
3	chr3_9962955,chr3_9962967,chr3_9963007,chr3_9962975,chr3_9963004	9.45894	chr3_bin242
3	chr3_9310516,chr3_9310558,chr3_9310834,chr3_9347236,chr3_9395799,chr3_9579616,chr3_9579694,chr3_9579696,chr3_9579874,chr3_9579875,chr3_9579884,chr3_9794272,chr3_9859377,chr3_9859555	10.0145	chr3_bin243
3	chr3_9157009	10.5701	chr3_bin244
3	chr3_8872621,chr3_8908782,chr3_8872595	13.4117	chr3_bin245
3	chr3_8656681,chr3_8656722,chr3_8656817,chr3_8657074,chr3_8805927,chr3_8807945,chr3_8829220,chr3_8553443,chr3_8768991,chr3_8829192	14.5291	chr3_bin246
3	chr3_8299527,chr3_8299550,chr3_8299592,chr3_8299596,chr3_8299639,chr3_8299651	15.0847	chr3_bin247
3	chr3_7936941,chr3_7988361,chr3_8185459,chr3_8299384,chr3_8299388	15.6402	chr3_bin248
3	chr3_7833103,chr3_7833055	16.7576	chr3_bin249
3	chr3_7833160	17.8072	chr3_bin250
3	chr3_7833175	17.8735	chr3_bin251
3	chr3_7804920	18.4291	chr3_bin252
3	chr3_7323770,chr3_7442865,chr3_7475993	21.2708	chr3_bin253
3	chr3_7039819,chr3_7155520,chr3_7155576,chr3_7173848,chr3_7192932,chr3_7192934,chr3_7193019,chr3_7318582,chr3_7318600,chr3_7318624,chr3_7155572,chr3_7155573,chr3_7318614,chr3_7318629	21.8263	chr3_bin254
3	chr3_6359227,chr3_5973833,chr3_6099903,chr3_6106857,chr3_6106887,chr3_6157676,chr3_6157680,chr3_6157685,chr3_6157733,chr3_6157741,chr3_6157759,chr3_6171918,chr3_6171941,chr3_6171948,chr3_6171955,chr3_6171967,chr3_6171987,chr3_6172189,chr3_6217622,chr3_6217889,chr3_6359827,chr3_6406665,chr3_6406894,chr3_6508094,chr3_6578247,chr3_6578356,chr3_6634377,chr3_6106654,chr3_5974088,chr3_6157726,chr3_6359…	22.9437	chr3_bin255
3	chr3_6157732	23.2041	chr3_bin256
3	chr3_6648498,chr3_6648520,chr3_6669458,chr3_6669552,chr3_6673295,chr3_6673337,chr3_6685483,chr3_6685628,chr3_6804950,chr3_6805151,chr3_6849784,chr3_6669508,chr3_6673313,chr3_6685401,chr3_6685440,chr3_6849790,chr3_6998964	23.4977	chr3_bin257
3	chr3_5944002,chr3_5956505	24.0533	chr3_bin258
3	chr3_5358391,chr3_5353912	24.6089	chr3_bin259
3	chr3_5328266,chr3_5328289,chr3_5328302	25.7262	chr3_bin260
3	chr3_5321758	25.9449	chr3_bin261
3	chr3_5054181,chr3_5061421,chr3_5090400,chr3_5200567,chr3_5207181,chr3_5207416,chr3_5281714,chr3_5061140,chr3_5108674,chr3_5161037,chr3_5200493,chr3_5200530,chr3_5200573	26.2803	chr3_bin262
3	chr3_4820248,chr3_4929618,chr3_4999672,chr3_4929636,chr3_4999675	26.8359	chr3_bin263
3	chr3_4235512	28.5214	chr3_bin264
3	chr3_4235510	28.779	chr3_bin265
3	chr3_4225323,chr3_4225332	29.0754	chr3_bin266
3	chr3_4208511	29.3219	chr3_bin267
3	chr3_4147029,chr3_4147050,chr3_4147087,chr3_4196925,chr3_4157012	29.6295	chr3_bin268
3	chr3_4092985,chr3_4094450,chr3_4102832,chr3_4146995,chr3_4093046	30.185	chr3_bin269
3	chr3_3833217,chr3_3833252,chr3_3865927,chr3_3866011,chr3_3887200,chr3_3933356,chr3_3982869,chr3_3865967,chr3_3926459,chr3_3982866,chr3_3982882	30.7406	chr3_bin270
3	chr3_3848858	31.2962	chr3_bin271
3	chr3_3781051	31.3819	chr3_bin272
3	chr3_3781042,chr3_3781009	31.8509	chr3_bin273
3	chr3_3769632,chr3_3769447	32.9683	chr3_bin274
3	chr3_3675699	33.5238	chr3_bin275
3	chr3_3667285,chr3_3667258	34.6412	chr3_bin276
3	chr3_3587561,chr3_3631917,chr3_3587477,chr3_3587528,chr3_3623738	35.1968	chr3_bin277
3	chr3_2972328,chr3_2911852	42.3093	chr3_bin278
3	chr3_3025516	43.6958	chr3_bin279
3	chr3_3101470,chr3_3155992,chr3_3101445,chr3_3156021,chr3_3209769	46.2604	chr3_bin280
3	chr3_3089611,chr3_3080011	46.816	chr3_bin281
3	chr3_3025601	47.3716	chr3_bin282
3	chr3_2890557	47.9271	chr3_bin283
3	chr3_2731108,chr3_2745740,chr3_2745957	50.1874	chr3_bin284
3	chr3_2492337,chr3_2501838,chr3_2501857,chr3_2305482,chr3_2569278,chr3_2569392,chr3_2569395	55.4247	chr3_bin285
3	chr3_2081278,chr3_2068812	57.685	chr3_bin286
3	chr3_2063217	58.0065	chr3_bin287
3	chr3_1792277,chr3_1818215,chr3_1818238,chr3_1989945,chr3_1792251,chr3_1989984	58.2391	chr3_bin288
3	chr3_1787072	59.6539	chr3_bin289
3	chr3_1659137,chr3_1652217	63.3657	chr3_bin290
3	chr3_1593349,chr3_1593298	64.4831	chr3_bin291
3	chr3_1356833	65.0386	chr3_bin292
3	chr3_1356819,chr3_1350196	65.5942	chr3_bin293
3	chr3_1347241	65.7519	chr3_bin294
3	chr3_1326434	66.5539	chr3_bin295
3	chr3_1288373,chr3_1306311,chr3_1246799,chr3_1246777,chr3_1240841,chr3_972891,chr3_983136,chr3_1175100,chr3_1253819,chr3_1280714,chr3_972935,chr3_972965,chr3_1042513,chr3_1106505,chr3_1175108,chr3_1175139,chr3_1175141,chr3_1175151,chr3_1175155,chr3_1175156,chr3_1175167,chr3_1318714	66.706	chr3_bin296
3	chr3_917668,chr3_917672	67.2616	chr3_bin297
3	chr3_915464,chr3_917663,chr3_917665,chr3_896089,chr3_904530,chr3_20645,chr3_35624,chr3_46235,chr3_77435,chr3_77480,chr3_87527,chr3_100428,chr3_669304,chr3_669334,chr3_731500,chr3_731754,chr3_755198,chr3_856443,chr3_864617,chr3_20658,chr3_20674,chr3_20698,chr3_35635,chr3_77493,chr3_81645,chr3_87540,chr3_270688,chr3_311221,chr3_406099,chr3_475087,chr3_738268,chr3_795642,chr3_864682	67.8172	chr3_bin298
3	chr3_20592	68.943	chr3_bin299
4	chr4_23508428	0	chr4_bin300
4	chr4_23625911,chr4_23676726,chr4_23676729,chr4_23676750,chr4_23709769,chr4_23819776,chr4_23819959,chr4_23508456,chr4_23508476,chr4_23508583,chr4_23508594,chr4_23516460,chr4_23765422,chr4_23842614	0.555561	chr4_bin301
4	chr4_22976168,chr4_22976128,chr4_22976147,chr4_22976159,chr4_22976074	1.11112	chr4_bin302
4	chr4_23099457,chr4_23099476,chr4_23099500,chr4_23091747,chr4_23151913,chr4_23151956,chr4_23349590,chr4_23473145,chr4_23473152,chr4_23473385,chr4_23151974,chr4_23222501,chr4_23296200,chr4_23099715,chr4_23508199,chr4_23508377,chr4_23099508,chr4_23099642,chr4_23222348,chr4_23222492,chr4_23296198,chr4_23316265	1.66668	chr4_bin303
4	chr4_22800529	3.35224	chr4_bin304
4	chr4_22780234	3.9078	chr4_bin305
4	chr4_22704518	5.02516	chr4_bin306
4	chr4_22587495,chr4_22587499,chr4_22587254	6.14253	chr4_bin307
4	chr4_22563985,chr4_22563746	7.25989	chr4_bin308
4	chr4_22143374	9.52016	chr4_bin309
4	chr4_22034415,chr4_22034172,chr4_22000315,chr4_22000320,chr4_22103198,chr4_22034368,chr4_22000286,chr4_22103194,chr4_22034407	10.0757	chr4_bin310
4	chr4_21843760,chr4_21762330,chr4_21762359,chr4_21610386,chr4_21762369,chr4_21762536,chr4_21762597,chr4_21762609	11.7613	chr4_bin311
4	chr4_21482817,chr4_21371890,chr4_21427383	13.4468	chr4_bin312
4	chr4_21296242	14.5642	chr4_bin313
4	chr4_21272291	16.2412	chr4_bin314
4	chr4_21104064,chr4_21104300,chr4_21104082	16.2495	chr4_bin315
4	chr4_20871481	17.7013	chr4_bin316
4	chr4_20537708	20.7833	chr4_bin317
4	chr4_20096309	23.0436	chr4_bin318
4	chr4_20018443,chr4_20018389,chr4_20010904	25.3038	chr4_bin319
4	chr4_19912176	26.4212	chr4_bin320
4	chr4_19845073,chr4_19865094,chr4_19875683	28.5285	chr4_bin321
4	chr4_19712291	29.2296	chr4_bin322
4	chr4_19744900,chr4_19775120,chr4_19774754,chr4_19744898,chr4_19744973,chr4_19745150,chr4_19756831	29.2323	chr4_bin323
4	chr4_19865025,chr4_19824644	29.7879	chr4_bin324
4	chr4_19681900,chr4_19686377,chr4_19686370,chr4_19395044	32.6296	chr4_bin325
4	chr4_19416241	33.4821	chr4_bin326
4	chr4_19632106,chr4_19632122	33.8536	chr4_bin327
4	chr4_19493662	34.2948	chr4_bin328
4	chr4_19513606,chr4_19544609,chr4_19536479,chr4_19544440	34.2976	chr4_bin329
4	chr4_19371965,chr4_19632360,chr4_19266967,chr4_19266977	35.9831	chr4_bin330
4	chr4_19371948	36.2296	chr4_bin331
4	chr4_19371755	36.5371	chr4_bin332
4	chr4_19266753,chr4_19236551,chr4_19236565,chr4_19236833,chr4_19266579,chr4_19236524	38.2227	chr4_bin333
4	chr4_18998752,chr4_19058961,chr4_19042809	41.0644	chr4_bin334
4	chr4_18633500	42.6643	chr4_bin335
4	chr4_18625942,chr4_18610745,chr4_18625688,chr4_18625756,chr4_18625763,chr4_18625952	44.4356	chr4_bin336
4	chr4_18564995,chr4_18564994,chr4_18572225,chr4_18572230,chr4_18600189,chr4_18564993,chr4_18593162,chr4_18512729,chr4_18564939,chr4_18564986,chr4_18585135,chr4_18592970,chr4_18593083	47.2773	chr4_bin337
4	chr4_18338016,chr4_18356615,chr4_18435407,chr4_18445093,chr4_18445323,chr4_18356625,chr4_18356624,chr4_18356572,chr4_18333624,chr4_18354758,chr4_18354764,chr4_18356636,chr4_18435308,chr4_18435340,chr4_18435350,chr4_18445335	47.8329	chr4_bin338
4	chr4_17959248	51.2628	chr4_bin339
4	chr4_17426035,chr4_17459026,chr4_17552946,chr4_17425927	56.5001	chr4_bin340
4	chr4_17416522	56.7855	chr4_bin341
4	chr4_17416519	57.0541	chr4_bin342
4	chr4_17304136	57.4814	chr4_bin343
4	chr4_17287471,chr4_17416504,chr4_17287458,chr4_17264924	58.1656	chr4_bin344
4	chr4_17206052	59.283	chr4_bin345
4	chr4_16599579	64.9578	chr4_bin346
4	chr4_16599636	64.9716	chr4_bin347
4	chr4_16599575	65.5076	chr4_bin348
4	chr4_16417049	66.0604	chr4_bin349
4	chr4_16356049,chr4_16394114,chr4_16394190	66.7866	chr4_bin350
4	chr4_16222136,chr4_16222140	67.1498	chr4_bin351
4	chr4_16222110	67.3408	chr4_bin352
4	chr4_16029927,chr4_16029980	67.8964	chr4_bin353
4	chr4_15885673	69.0137	chr4_bin354
4	chr4_15515107,chr4_15482575	70.6993	chr4_bin355
4	chr4_15417012	70.9596	chr4_bin356
4	chr4_14799810,chr4_14858903,chr4_14983862,chr4_15033932,chr4_15176721,chr4_14858924,chr4_15176570,chr4_15302111	71.2533	chr4_bin357
4	chr4_14755704,chr4_14799587,chr4_14673585,chr4_14728138,chr4_14755555,chr4_14532838,chr4_14644798,chr4_14755507,chr4_14755535	72.3707	chr4_bin358
4	chr4_14371755,chr4_14645417,chr4_14666629	72.5395	chr4_bin359
4	chr4_14354333	72.7665	chr4_bin360
4	chr4_14133920,chr4_14075124,chr4_14172732,chr4_13714675,chr4_14391752,chr4_14645242	72.9242	chr4_bin361
4	chr4_14371797	73.179	chr4_bin362
4	chr4_14447963,chr4_14673565	73.4782	chr4_bin363
4	chr4_13827860,chr4_13785416,chr4_13827870,chr4_14075094,chr4_14075100,chr4_13785411,chr4_13785410	74.5956	chr4_bin364
4	chr4_14294996	75.1511	chr4_bin365
4	chr4_13714674	76.2149	chr4_bin366
4	chr4_13429004,chr4_13222789,chr4_13620524,chr4_13714679,chr4_13620547,chr4_13649237,chr4_13714599,chr4_13714606,chr4_13714697,chr4_13785403,chr4_13222785,chr4_13620504,chr4_13311794	76.2674	chr4_bin367
4	chr4_13222775	76.5	chr4_bin368
4	chr4_13222588,chr4_13117069,chr4_13222497,chr4_13222540	76.8214	chr4_bin369
4	chr4_12814935	77.3351	chr4_bin370
4	chr4_12479256,chr4_12540059,chr4_12619351,chr4_12766171,chr4_12766372,chr4_12815076,chr4_13083707,chr4_13117062,chr4_12563223	77.9326	chr4_bin371
4	chr4_12071364,chr4_12193980,chr4_12204520,chr4_12236469,chr4_12204691,chr4_12261100,chr4_12478667	78.4882	chr4_bin372
4	chr4_10817312,chr4_11030555,chr4_11030558,chr4_11030568,chr4_11099328,chr4_11099573,chr4_11276905,chr4_11747409,chr4_11747456,chr4_11824940,chr4_11835852,chr4_11747399,chr4_11747435,chr4_11747795,chr4_11747813,chr4_11747815,chr4_11030444,chr4_11030552	79.0437	chr4_bin373
4	chr4_10730823,chr4_10974936,chr4_10974968,chr4_10987131,chr4_10987142	79.4682	chr4_bin374
4	chr4_10502885,chr4_10502887,chr4_10507430,chr4_10382924,chr4_10507423,chr4_10502953	79.5982	chr4_bin375
4	chr4_10282992	79.9335	chr4_bin376
4	chr4_10282970,chr4_10282710,chr4_10282752	80.1523	chr4_bin377
4	chr4_10015519,chr4_9885484,chr4_10015592	81.8378	chr4_bin378
4	chr4_9525798	82.3962	chr4_bin379
4	chr4_9497302,chr4_9525819,chr4_9698897	82.9489	chr4_bin380
4	chr4_9532968	82.9683	chr4_bin381
4	chr4_9314954,chr4_9314981,chr4_9314983,chr4_9221954	84.0659	chr4_bin382
4	chr4_8630801,chr4_8630867,chr4_8630873,chr4_8630900	88.091	chr4_bin383
4	chr4_8965741,chr4_8860792	89.2084	chr4_bin384
4	chr4_8529301,chr4_8529307	89.764	chr4_bin385
4	chr4_7941809	92.4801	chr4_bin386
4	chr4_7881901,chr4_7881905,chr4_7881910,chr4_7881937,chr4_7881909	93.1559	chr4_bin387
4	chr4_7786389,chr4_7786559,chr4_7792502,chr4_7845221	93.7114	chr4_bin388
4	chr4_7786299,chr4_7406185,chr4_7627500,chr4_7637202,chr4_7735920,chr4_7746664,chr4_7776044,chr4_7776122,chr4_7785854,chr4_7785879	95.397	chr4_bin389
4	chr4_7387900,chr4_7387912	95.6823	chr4_bin390
4	chr4_7387864	95.951	chr4_bin391
4	chr4_7066136,chr4_7066341,chr4_7066437,chr4_7066410,chr4_6920339,chr4_6955812,chr4_7066421,chr4_7076354,chr4_7076174	96.5066	chr4_bin392
4	chr4_6902711	96.8698	chr4_bin393
4	chr4_6816947,chr4_6820448,chr4_6820456,chr4_6820458,chr4_6820481,chr4_6871871,chr4_6871799	97.0607	chr4_bin394
4	chr4_6364098,chr4_6456307,chr4_6490960,chr4_6539438,chr4_6545121,chr4_6564998,chr4_6596904,chr4_6459627,chr4_6488624,chr4_6488626,chr4_6364077,chr4_6364219,chr4_6364228,chr4_6364281,chr4_6364299,chr4_6490921	97.6163	chr4_bin395
4	chr4_6364006,chr4_5585607,chr4_5585623,chr4_5595599,chr4_5629710	98.1719	chr4_bin396
4	chr4_5654187,chr4_5751186,chr4_5787610,chr4_5791659,chr4_5791697,chr4_5818425,chr4_5842786,chr4_5883915,chr4_5975038,chr4_6364059,chr4_6364069,chr4_6104891,chr4_6364072,chr4_6104977,chr4_6148202,chr4_6198662,chr4_5794993,chr4_5818418,chr4_5842574,chr4_5852039,chr4_5982725	98.7274	chr4_bin397
4	chr4_5510118	99.283	chr4_bin398
4	chr4_5481885,chr4_5509835,chr4_5454871,chr4_5454984,chr4_5489815,chr4_5489893	99.8385	chr4_bin399
4	chr4_5454707	100.956	chr4_bin400
4	chr4_5454718	101.213	chr4_bin401
4	chr4_5381461,chr4_5322144,chr4_5423532,chr4_5423556	101.51	chr4_bin402
4	chr4_5219424,chr4_5245054,chr4_5245062,chr4_5245076,chr4_5219407,chr4_5239879,chr4_5239913,chr4_5321881	102.065	chr4_bin403
4	chr4_4954315,chr4_4954317,chr4_4978821,chr4_5189835,chr4_5013778	102.621	chr4_bin404
4	chr4_4954227,chr4_4807678,chr4_4819744,chr4_4942893,chr4_4954079,chr4_4726431,chr4_4819711,chr4_4902801,chr4_4902812,chr4_4954062	103.177	chr4_bin405
4	chr4_4622033,chr4_4622034	104.294	chr4_bin406
4	chr4_4381083,chr4_4396828,chr4_4396845,chr4_4396901,chr4_4472768,chr4_4472794,chr4_4472836,chr4_4621996,chr4_4513488	104.85	chr4_bin407
4	chr4_4381055	105.405	chr4_bin408
4	chr4_4376788	105.961	chr4_bin409
4	chr4_4231603,chr4_4231608,chr4_4231669,chr4_4253424,chr4_4253429,chr4_4253679,chr4_4262804,chr4_4319338,chr4_4319522,chr4_4370602,chr4_4370766,chr4_4376719,chr4_4376766,chr4_4253693,chr4_4319390,chr4_4319484	106.516	chr4_bin410
4	chr4_4231602	106.763	chr4_bin411
4	chr4_3966618,chr4_3966619	107.07	chr4_bin412
4	chr4_3966620	107.626	chr4_bin413
4	chr4_3963295,chr4_3966598,chr4_3847931,chr4_3847971,chr4_3944435,chr4_3944474,chr4_3944599,chr4_3955756,chr4_3963291,chr4_3847997,chr4_3880822,chr4_3789546,chr4_3847972,chr4_3847973,chr4_3918816,chr4_3955749,chr4_3955767	108.181	chr4_bin414
4	chr4_3479023,chr4_3479181,chr4_3482292,chr4_3478957	109.299	chr4_bin415
4	chr4_3185738,chr4_3198679,chr4_3198724,chr4_3300480,chr4_3379580,chr4_3479329,chr4_3479351,chr4_3479387,chr4_3482234,chr4_3482236,chr4_3482246,chr4_3482262,chr4_3482271,chr4_3482443,chr4_3482465,chr4_3482468,chr4_3530456,chr4_3601311,chr4_3662960,chr4_3768868,chr4_3185712,chr4_3185664,chr4_3185701,chr4_3185833,chr4_3185888,chr4_3198668,chr4_3294778,chr4_3300433,chr4_3321645,chr4_3324412,chr4_3324…	109.854	chr4_bin416
4	chr4_3179122	110.226	chr4_bin417
4	chr4_3179104	110.409	chr4_bin418
4	chr4_3111428,chr4_3053453,chr4_3179118	110.964	chr4_bin419
4	chr4_3045897,chr4_3045902,chr4_3053399,chr4_3045890,chr4_3053442	112.65	chr4_bin420
4	chr4_3045834	113.205	chr4_bin421
4	chr4_2876164,chr4_2995504,chr4_2995797,chr4_3011965,chr4_3045664	113.761	chr4_bin422
4	chr4_2827471,chr4_2827472	115.446	chr4_bin423
4	chr4_2827380	116.533	chr4_bin424
4	chr4_2827323,chr4_2827325,chr4_2827540,chr4_2821538,chr4_2821550,chr4_2821568,chr4_2846368	116.563	chr4_bin425
4	chr4_2821286,chr4_2806834,chr4_2821533,chr4_2787551,chr4_2806825,chr4_2787443	117.68	chr4_bin426
4	chr4_2664488,chr4_2746262,chr4_2746322,chr4_2664484,chr4_2664485	118.236	chr4_bin427
4	chr4_2576926,chr4_2352787,chr4_2463465,chr4_2483080,chr4_2496825,chr4_2496972,chr4_2553760,chr4_2625535,chr4_2628375,chr4_2634270,chr4_2643595,chr4_2643604,chr4_2643608,chr4_2463739,chr4_2482765,chr4_2482804,chr4_2483008,chr4_2576887,chr4_2625610,chr4_2648703,chr4_2648897,chr4_2574068,chr4_2352765	118.791	chr4_bin428
4	chr4_2330678,chr4_2301345	119.909	chr4_bin429
4	chr4_1648682,chr4_1633632	120.464	chr4_bin430
4	chr4_1559369,chr4_1515252,chr4_1540239,chr4_1396450	122.725	chr4_bin431
4	chr4_1275055,chr4_1378669,chr4_1283061,chr4_1265171,chr4_1275069,chr4_1275071,chr4_1283037,chr4_1378663,chr4_1378938,chr4_1275008,chr4_1275040	123.842	chr4_bin432
4	chr4_1138917,chr4_1102526,chr4_1138993,chr4_1197329	124.398	chr4_bin433
4	chr4_1102327,chr4_1139364,chr4_1102314	124.953	chr4_bin434
4	chr4_807299	125.797	chr4_bin435
4	chr4_937147	126.625	chr4_bin436
4	chr4_781153	126.849	chr4_bin437
4	chr4_937068,chr4_1102292,chr4_781176,chr4_808784	127.179	chr4_bin438
4	chr4_999620,chr4_1102241	127.734	chr4_bin439
4	chr4_671111,chr4_659498	129.42	chr4_bin440
4	chr4_345110,chr4_93126,chr4_93398	130.537	chr4_bin441
4	chr4_722805	133.379	chr4_bin442
4	chr4_737492	133.934	chr4_bin443
4	chr4_2301320,chr4_1756062,chr4_1756162,chr4_1923158,chr4_2017602,chr4_2017640,chr4_2133186,chr4_2174940,chr4_2195408,chr4_1805302,chr4_1733249,chr4_1756288,chr4_1756346,chr4_1756356,chr4_1805349,chr4_2017634,chr4_2047733	137.364	chr4_bin444
5	chr5_24352392,chr5_24448113,chr5_24473950,chr5_24508063,chr5_24545975,chr5_24551288,chr5_24747623,chr5_24747642,chr5_24771113,chr5_24805154,chr5_24857931,chr5_24235082,chr5_24473955,chr5_24473984	0	chr5_bin445
5	chr5_24209993,chr5_24216739	0.555561	chr5_bin446
5	chr5_24209937	0.777046	chr5_bin447
5	chr5_24076015,chr5_24076016,chr5_24076031,chr5_24076055	2.21749	chr5_bin448
5	chr5_23940642,chr5_23940647,chr5_24076005,chr5_23940616,chr5_23940672,chr5_24075809	2.23406	chr5_bin449
5	chr5_23847664,chr5_23847857,chr5_23651337,chr5_23664043,chr5_23753879,chr5_23819455,chr5_23847693	3.35143	chr5_bin450
5	chr5_23253912,chr5_23272112,chr5_23195754	3.90699	chr5_bin451
5	chr5_23110623	4.209	chr5_bin452
5	chr5_22829810,chr5_22894193,chr5_22918824,chr5_22918832,chr5_23195690	4.46102	chr5_bin453
5	chr5_22770033	6.14657	chr5_bin454
5	chr5_22770007	6.20462	chr5_bin455
5	chr5_22769785	6.70155	chr5_bin456
5	chr5_22653830,chr5_22636036,chr5_22505777	10.1315	chr5_bin457
5	chr5_22471830,chr5_22475909,chr5_22215087,chr5_22385259,chr5_22428033,chr5_22298298,chr5_22298241,chr5_22326779,chr5_22334109,chr5_22475656,chr5_22484085,chr5_22428298	11.817	chr5_bin458
5	chr5_22069226	12.9344	chr5_bin459
5	chr5_22139130,chr5_22215055,chr5_22215016	13.4899	chr5_bin460
5	chr5_21967791,chr5_21947271,chr5_21967788,chr5_21916097,chr5_21967790	14.0455	chr5_bin461
5	chr5_21883890,chr5_21119660,chr5_21349601,chr5_21349686,chr5_21509702,chr5_21569248,chr5_21857650,chr5_21883839,chr5_21341353,chr5_21569297,chr5_21622363,chr5_21868122	15.1629	chr5_bin462
5	chr5_20853173,chr5_20853175,chr5_20853455,chr5_20896219,chr5_20911814,chr5_20968950,chr5_20980416,chr5_20937137,chr5_20969265	15.7184	chr5_bin463
5	chr5_20587893,chr5_20853157	15.9094	chr5_bin464
5	chr5_20562543,chr5_20579861,chr5_20579895,chr5_20579912,chr5_20579935,chr5_20579940,chr5_20579946,chr5_20580090,chr5_20587319,chr5_20594029,chr5_20587289,chr5_20579893,chr5_20594099,chr5_20580010,chr5_20545941	16.2726	chr5_bin465
5	chr5_20397610,chr5_20397839,chr5_20463732,chr5_20397827,chr5_20406510,chr5_20463708	16.8282	chr5_bin466
5	chr5_20217296,chr5_20385860	17.3837	chr5_bin467
5	chr5_19644703,chr5_19644760,chr5_19644779,chr5_19636236	18.5011	chr5_bin468
5	chr5_19488579,chr5_19683180,chr5_19683206,chr5_19693649	19.0567	chr5_bin469
5	chr5_19651260,chr5_19661206,chr5_19683353,chr5_19636136,chr5_19651237,chr5_19651438,chr5_19693466,chr5_19693679	19.6122	chr5_bin470
5	chr5_19693711	19.8448	chr5_bin471
5	chr5_19693734,chr5_19950231,chr5_20054415,chr5_20067517,chr5_20067550,chr5_20098145,chr5_20098152,chr5_20098174,chr5_20098191,chr5_20204201,chr5_20204447,chr5_20217071,chr5_20217284,chr5_19879913,chr5_19950173,chr5_20013765,chr5_20027410,chr5_19898627,chr5_19898851	20.1663	chr5_bin472
5	chr5_19812021,chr5_19812381,chr5_19838979,chr5_19922041,chr5_19922213,chr5_19879899,chr5_19909583	20.7218	chr5_bin473
5	chr5_19812244,chr5_19812296	21.2774	chr5_bin474
5	chr5_19368414,chr5_19488516	21.833	chr5_bin475
5	chr5_19281206,chr5_19333617	22.3885	chr5_bin476
5	chr5_19280976	22.891	chr5_bin477
5	chr5_19280956	22.9435	chr5_bin478
5	chr5_19028364	23.3123	chr5_bin479
5	chr5_18878442,chr5_18598535,chr5_18598539,chr5_18940708,chr5_18955233,chr5_18598552,chr5_18598710,chr5_18598924,chr5_18955016	23.4977	chr5_bin480
5	chr5_18378840,chr5_18416484,chr5_18416786,chr5_18416867,chr5_18607290,chr5_18661392,chr5_18416828,chr5_18416852,chr5_18416917,chr5_18461109,chr5_18652963,chr5_18652976,chr5_18878441	24.0533	chr5_bin481
5	chr5_17618454,chr5_17780479,chr5_17780539,chr5_17780741,chr5_17875283,chr5_17875503,chr5_17875571,chr5_17875591,chr5_17975962,chr5_18264712,chr5_17618453,chr5_17618462,chr5_17780777,chr5_17959661,chr5_17975745,chr5_17975764,chr5_17984222,chr5_18036119,chr5_18256307,chr5_18256393,chr5_18281673,chr5_18300513	24.6089	chr5_bin482
5	chr5_17373554,chr5_17416083,chr5_17373454,chr5_17290795,chr5_17315630,chr5_17327538,chr5_17327829,chr5_17537720,chr5_17537731,chr5_17537744	25.1644	chr5_bin483
5	chr5_17251077,chr5_17210363,chr5_17290589,chr5_17290768,chr5_17290774,chr5_17290789,chr5_17290790,chr5_17210362,chr5_17210424	25.72	chr5_bin484
5	chr5_17210199	25.7863	chr5_bin485
5	chr5_16945760,chr5_16954015	26.788	chr5_bin486
5	chr5_16849055,chr5_16877902,chr5_16883999,chr5_16884036,chr5_16897348,chr5_16897374,chr5_16899280,chr5_16848874,chr5_16848891,chr5_16849140,chr5_16849172,chr5_16855163,chr5_16855235,chr5_16877829,chr5_16945733	26.835	chr5_bin487
5	chr5_15628602,chr5_15827187,chr5_15839734,chr5_15938407,chr5_16213084,chr5_16251215,chr5_17210111,chr5_15628355,chr5_15628369,chr5_15628594,chr5_15644317,chr5_15644326,chr5_15644414,chr5_15647546,chr5_15653604,chr5_15711381,chr5_15711458,chr5_15745504,chr5_15792303,chr5_15792855,chr5_15805607,chr5_15805870,chr5_15938053,chr5_15938479,chr5_15948772,chr5_15948774,chr5_16213041,chr5_16213168,chr5_16…	27.3905	chr5_bin488
5	chr5_15628321,chr5_15644395,chr5_15644399,chr5_15549294,chr5_15549469,chr5_15628637,chr5_15644360,chr5_15711425,chr5_15549265,chr5_15549289	27.9461	chr5_bin489
5	chr5_15549260	28.2176	chr5_bin490
5	chr5_14826244,chr5_14856661,chr5_14903210,chr5_14903237,chr5_15128469,chr5_15302576,chr5_15370709,chr5_15404863,chr5_15500468,chr5_15534917,chr5_15534981,chr5_15534993,chr5_15535188,chr5_14856657,chr5_15500549,chr5_15534991,chr5_15535219	28.5001	chr5_bin491
5	chr5_14721750,chr5_15128481	28.6274	chr5_bin492
5	chr5_15230658,chr5_15128566,chr5_15128639,chr5_15128648,chr5_15151586,chr5_15151621,chr5_15128625,chr5_15146068	29.0546	chr5_bin493
5	chr5_14575445,chr5_14575473	29.6102	chr5_bin494
5	chr5_14575419,chr5_14575422	30.1657	chr5_bin495
5	chr5_14559067,chr5_14575407	31.2831	chr5_bin496
5	chr5_14381680	33.4798	chr5_bin497
5	chr5_13785717	33.882	chr5_bin498
5	chr5_13716068,chr5_13786623,chr5_13796020,chr5_13796075,chr5_13716144,chr5_13726541,chr5_13779628,chr5_13785617,chr5_13785658,chr5_13946822	34.0951	chr5_bin499
5	chr5_12960025,chr5_13412134	34.6507	chr5_bin500
5	chr5_13434743,chr5_13429438,chr5_13434790,chr5_13704856,chr5_13412173,chr5_13429525	35.2063	chr5_bin501
5	chr5_13438627	35.6251	chr5_bin502
5	chr5_13429508,chr5_13446320,chr5_13541608,chr5_13572251,chr5_13608558,chr5_13608614,chr5_13665633,chr5_13429513,chr5_13438681,chr5_13556349,chr5_13556390,chr5_13556642,chr5_13556678,chr5_13641760	35.7607	chr5_bin503
5	chr5_13946811,chr5_13946824,chr5_14110255,chr5_14288655	36.878	chr5_bin504
5	chr5_12303699,chr5_12254130	37.9954	chr5_bin505
5	chr5_12254059	38.3586	chr5_bin506
5	chr5_12254052	38.5496	chr5_bin507
5	chr5_11495047	39.1051	chr5_bin508
5	chr5_12212934	39.3905	chr5_bin509
5	chr5_11371764,chr5_11372086,chr5_11631665,chr5_11962728,chr5_11962763,chr5_11979516,chr5_12001858,chr5_12028111,chr5_12028138,chr5_12028139,chr5_12028146,chr5_12028369,chr5_12028387,chr5_11316515,chr5_11372103,chr5_11549754,chr5_11589928,chr5_11590009,chr5_11590061,chr5_11660231,chr5_11800996,chr5_12042869,chr5_12043114,chr5_12043310,chr5_11752231	39.6592	chr5_bin510
5	chr5_11387309	40.0196	chr5_bin511
5	chr5_11143467,chr5_11143482,chr5_11227657,chr5_11250054,chr5_11495072,chr5_11250021	40.2133	chr5_bin512
5	chr5_11143226	40.7689	chr5_bin513
5	chr5_11020127,chr5_11007236,chr5_10935628,chr5_10942149,chr5_10942421,chr5_11007215,chr5_11020043	41.8862	chr5_bin514
5	chr5_10935246,chr5_10914739,chr5_10925691,chr5_10926017	43.0036	chr5_bin515
5	chr5_10896365	43.1669	chr5_bin516
5	chr5_10645357,chr5_10645378,chr5_10244628,chr5_10284927,chr5_10288436,chr5_10244825,chr5_10244864,chr5_10438862,chr5_10438872,chr5_10479455	43.5579	chr5_bin517
5	chr5_9576246,chr5_9623460,chr5_9641761,chr5_9657791,chr5_9657814,chr5_9657888,chr5_9772416,chr5_10140586,chr5_10140589,chr5_10140625,chr5_10140662,chr5_10140689,chr5_10140714,chr5_10183412,chr5_10209535,chr5_10209545,chr5_10240514,chr5_10209346,chr5_9462593,chr5_9501716,chr5_9576460,chr5_9641828,chr5_9685927,chr5_9685985,chr5_9758699,chr5_10209293,chr5_9462565	44.1134	chr5_bin518
5	chr5_9068011,chr5_9168427,chr5_9068036,chr5_9068112,chr5_9068285,chr5_9068305,chr5_9068313,chr5_9068317,chr5_9068327,chr5_9068332,chr5_9112321,chr5_9230333,chr5_9367557,chr5_9367579,chr5_8933206,chr5_9068081,chr5_9068105,chr5_9106451,chr5_9169344,chr5_9169427,chr5_9185863,chr5_9230428,chr5_9352851,chr5_9367539,chr5_9427098,chr5_9427168,chr5_9427182,chr5_9462564	44.669	chr5_bin519
5	chr5_8826282,chr5_8826473,chr5_8930447,chr5_8816756,chr5_8881552,chr5_8926977,chr5_8930460	45.2246	chr5_bin520
5	chr5_8725080,chr5_8809492,chr5_8718380,chr5_8773607,chr5_8809502	45.7801	chr5_bin521
5	chr5_8513674,chr5_8546743,chr5_8657724	46.3357	chr5_bin522
5	chr5_8482846	46.6488	chr5_bin523
5	chr5_8477131,chr5_8482639,chr5_8482820,chr5_8482839,chr5_8482841,chr5_8482635	46.8897	chr5_bin524
5	chr5_8476918	47.2084	chr5_bin525
5	chr5_8300162,chr5_8300152,chr5_8349008,chr5_8349073	47.4438	chr5_bin526
5	chr5_8300038,chr5_8300114,chr5_8300123,chr5_8299996,chr5_8300059	47.9993	chr5_bin527
5	chr5_8187104,chr5_8197002,chr5_8229051	49.6849	chr5_bin528
5	chr5_8047367	49.8703	chr5_bin529
5	chr5_8047366,chr5_7626445,chr5_7626454,chr5_7648051,chr5_7777028,chr5_7780956,chr5_7790238,chr5_7896413,chr5_7648289,chr5_7777228,chr5_7780895,chr5_7781308,chr5_7966608,chr5_7975734,chr5_7975788,chr5_7975790	50.2391	chr5_bin530
5	chr5_7626441	50.4162	chr5_bin531
5	chr5_7626431	50.9801	chr5_bin532
5	chr5_7626183,chr5_7523139,chr5_7523144,chr5_7529289,chr5_7529339,chr5_7529357,chr5_7542507,chr5_7578553,chr5_7603244,chr5_7626163	51.9086	chr5_bin533
5	chr5_7279917,chr5_7279890,chr5_7355159,chr5_7355338,chr5_7355398,chr5_7497024	52.4642	chr5_bin534
5	chr5_7279672,chr5_7279722	53.0197	chr5_bin535
5	chr5_6916617,chr5_6916943,chr5_6960653,chr5_6960660,chr5_7074948,chr5_7094754,chr5_7094780,chr5_7094818,chr5_7156763,chr5_7156767,chr5_7156981,chr5_7063388,chr5_7074687,chr5_7094927,chr5_7094757,chr5_7063319	54.1371	chr5_bin536
5	chr5_6852075,chr5_6824823,chr5_6825046,chr5_6763996,chr5_6764021	55.2544	chr5_bin537
5	chr5_5895803	56.94	chr5_bin538
5	chr5_5884979,chr5_5896041	57.2226	chr5_bin539
5	chr5_5713995,chr5_5828511,chr5_5828514,chr5_5828774,chr5_5831137,chr5_5955591,chr5_5714261,chr5_5724824,chr5_5724838,chr5_5828750,chr5_5851684,chr5_5955573,chr5_5724862,chr5_5724863,chr5_5775268,chr5_5884688,chr5_5884928	57.494	chr5_bin540
5	chr5_5495407,chr5_5570700,chr5_5578497,chr5_5560666,chr5_5495512	58.6114	chr5_bin541
5	chr5_5596726,chr5_5654222,chr5_5654250,chr5_5699203	59.1669	chr5_bin542
5	chr5_5654225,chr5_5654287,chr5_5980494,chr5_6003971	59.7225	chr5_bin543
5	chr5_6742645,chr5_6748679,chr5_6620690	61.9828	chr5_bin544
5	chr5_6349903,chr5_6481772,chr5_6481859,chr5_6496543,chr5_6269706,chr5_6262666,chr5_6269733,chr5_6269740,chr5_6375544,chr5_6496522,chr5_6526983,chr5_6555565,chr5_6209395,chr5_6262672,chr5_6350174	62.5383	chr5_bin545
5	chr5_6262607,chr5_6214040,chr5_6262588,chr5_6262605,chr5_6269721,chr5_6320335,chr5_6349904,chr5_6269769	63.0939	chr5_bin546
5	chr5_6034298,chr5_6035352,chr5_6082789	64.2113	chr5_bin547
5	chr5_5482553,chr5_5399454	65.3286	chr5_bin548
5	chr5_5060821,chr5_5262816,chr5_5263071,chr5_5310740,chr5_5330270,chr5_5330273,chr5_5330613,chr5_5336975,chr5_5337027,chr5_5338845,chr5_5337009,chr5_5338621,chr5_5352876,chr5_5352942,chr5_5337273,chr5_5014962,chr5_5060810	65.8842	chr5_bin549
5	chr5_4838417,chr5_4804238,chr5_4804242,chr5_4804449,chr5_4804141,chr5_4804440	67.0016	chr5_bin550
5	chr5_4773048	69.5052	chr5_bin551
5	chr5_4772983	70.3858	chr5_bin552
5	chr5_4112154,chr5_4236325,chr5_4178493	70.9414	chr5_bin553
5	chr5_4178686,chr5_4373898,chr5_4107019,chr5_4260339,chr5_4407960,chr5_4454416,chr5_4454449,chr5_4454484,chr5_4749266,chr5_4256687,chr5_4298832,chr5_4300105,chr5_4300396,chr5_4407880	71.4969	chr5_bin554
5	chr5_4723151,chr5_4727876	72.0525	chr5_bin555
5	chr5_4107321	72.6081	chr5_bin556
5	chr5_4098359	72.7824	chr5_bin557
5	chr5_4063026,chr5_4092830,chr5_4087762,chr5_4098283,chr5_4540074,chr5_4629859,chr5_4629873	73.1623	chr5_bin558
5	chr5_3878261,chr5_3932729,chr5_3932770,chr5_3981096,chr5_4046354,chr5_4629800,chr5_4007064,chr5_4042051,chr5_4063015,chr5_4629497	73.7179	chr5_bin559
5	chr5_3575305,chr5_3803194,chr5_3871650,chr5_3643426,chr5_3871646,chr5_3643430,chr5_3871899,chr5_3575321,chr5_3823372,chr5_3871630	74.2734	chr5_bin560
5	chr5_3534502,chr5_3132026,chr5_3131964,chr5_3207098,chr5_3221696,chr5_3321636,chr5_3444334	74.829	chr5_bin561
5	chr5_3449879,chr5_3449906,chr5_3523863,chr5_3523974,chr5_3530528,chr5_3530540,chr5_3575109,chr5_3534495,chr5_3562960,chr5_3520116,chr5_3471483,chr5_3523905,chr5_3575130	75.3845	chr5_bin562
5	chr5_3437504,chr5_3449872	75.6671	chr5_bin563
5	chr5_3235818,chr5_3286438,chr5_3300341,chr5_3437306	75.9386	chr5_bin564
5	chr5_3051655,chr5_3051370,chr5_3051667,chr5_3069987,chr5_3070016	77.0559	chr5_bin565
5	chr5_3035123,chr5_3051267,chr5_3023813	78.1733	chr5_bin566
5	chr5_2975547	78.7289	chr5_bin567
5	chr5_2912598,chr5_2863944,chr5_2942724,chr5_2859021	79.2844	chr5_bin568
5	chr5_2858854,chr5_2858881,chr5_2858890,chr5_2858908,chr5_2859008,chr5_2858863,chr5_2858870,chr5_2858857,chr5_2858876,chr5_2858885,chr5_2858833	80.4018	chr5_bin569
5	chr5_2850218,chr5_2817947,chr5_2850185,chr5_2850191,chr5_2850203	80.9573	chr5_bin570
5	chr5_2505439,chr5_2505638,chr5_2696339,chr5_2709448,chr5_2783595,chr5_2591068,chr5_2411735,chr5_2690534,chr5_2690725,chr5_2750640,chr5_2411668,chr5_2411684,chr5_2411716	81.5129	chr5_bin571
5	chr5_2411655	81.8316	chr5_bin572
5	chr5_2299328,chr5_2299429,chr5_2299519,chr5_2309402,chr5_2309667,chr5_2309710,chr5_2309724,chr5_2324428,chr5_2388462,chr5_2388732,chr5_2388759,chr5_2388794,chr5_2388801,chr5_2392943,chr5_2393190,chr5_2290156,chr5_2299093,chr5_2299293,chr5_2309355	82.067	chr5_bin573
5	chr5_2274877,chr5_2241343,chr5_2289937,chr5_2216699,chr5_2216660,chr5_2216689,chr5_2216715,chr5_2241525,chr5_2274741,chr5_2274754,chr5_2274808	82.6225	chr5_bin574
5	chr5_2192032,chr5_2191868	83.1781	chr5_bin575
5	chr5_2191619	83.4079	chr5_bin576
5	chr5_1890313,chr5_1825959,chr5_1848449,chr5_1848642,chr5_1910392,chr5_1925973,chr5_1821734,chr5_1821705	83.7321	chr5_bin577
5	chr5_1458798,chr5_1458497	84.2877	chr5_bin578
5	chr5_1348409,chr5_1348422,chr5_1407562,chr5_1265637,chr5_1265649,chr5_1590211	84.8433	chr5_bin579
5	chr5_1267125	85.0647	chr5_bin580
5	chr5_1458579,chr5_1475395,chr5_1483717,chr5_1526083	85.3973	chr5_bin581
5	chr5_875054,chr5_875058,chr5_926601,chr5_1052708,chr5_1052718,chr5_1052917,chr5_1052944,chr5_1155389,chr5_1182415,chr5_1204594,chr5_955175,chr5_874993,chr5_713537,chr5_718258,chr5_915144,chr5_1155611,chr5_1155644,chr5_695002	86.5147	chr5_bin582
5	chr5_695181,chr5_695248	86.5479	chr5_bin583
5	chr5_259031,chr5_22933,chr5_172651	87.6313	chr5_bin584
5	chr5_539240,chr5_651562,chr5_633660	88.1869	chr5_bin585
5	chr5_524675,chr5_531742	88.8347	chr5_bin586
5	chr5_459380,chr5_331206,chr5_365795,chr5_388201,chr5_437477,chr5_365603,chr5_481564	89.2982	chr5_bin587
6	chr6_21001413,chr6_21001446,chr6_21001403,chr6_21001417	0	chr6_bin588
6	chr6_21018593,chr6_21134529,chr6_21134530,chr6_21134534,chr6_21134590,chr6_21210628,chr6_21027407,chr6_21343711,chr6_21343739,chr6_21210701,chr6_21343557,chr6_21210912,chr6_21250624,chr6_21343766,chr6_21343856,chr6_21344145	0.555561	chr6_bin589
6	chr6_21480015,chr6_21498305,chr6_21505019,chr6_21287701,chr6_21404439,chr6_21421521,chr6_21421600,chr6_21446253,chr6_21498247,chr6_21498307	1.67293	chr6_bin590
6	chr6_20237733,chr6_20423623,chr6_20496297,chr6_20549602,chr6_20608745,chr6_20689424,chr6_20830852,chr6_20882748,chr6_20907909,chr6_20918492,chr6_20934465,chr6_20966867,chr6_21001296,chr6_21001356,chr6_21001374,chr6_21001397,chr6_20423404,chr6_20275173,chr6_20295434,chr6_20295463,chr6_20752487,chr6_20117395,chr6_20237672,chr6_20446244,chr6_20446503,chr6_20689435,chr6_20830602,chr6_20830862,chr6_20…	2.22849	chr6_bin591
6	chr6_19952020,chr6_20011480,chr6_20011485,chr6_19947902,chr6_19947972,chr6_20011489,chr6_20011505,chr6_19947863	6.25365	chr6_bin592
6	chr6_19852976,chr6_19863873,chr6_19873131,chr6_19852955,chr6_19721642,chr6_19790554,chr6_19852738,chr6_19853004,chr6_19873125	7.9392	chr6_bin593
6	chr6_19636544,chr6_19571082,chr6_19580645	9.62475	chr6_bin594
6	chr6_19567547,chr6_19465497,chr6_19485364,chr6_19552423	10.1803	chr6_bin595
6	chr6_19452976	10.4518	chr6_bin596
6	chr6_19448667,chr6_19448875,chr6_19448934,chr6_19448977,chr6_19448905,chr6_19448906	10.7343	chr6_bin597
6	chr6_19347606	13.576	chr6_bin598
6	chr6_19275780,chr6_19275764,chr6_19275765,chr6_19032146	15.2616	chr6_bin599
6	chr6_19004293	15.4054	chr6_bin600
6	chr6_19004304	15.6241	chr6_bin601
6	chr6_18929336,chr6_18929366,chr6_18936859	15.8151	chr6_bin602
6	chr6_18882166	16.3735	chr6_bin603
6	chr6_18882165	16.9262	chr6_bin604
6	chr6_18882158	17.2116	chr6_bin605
6	chr6_18807830,chr6_18807782,chr6_18852694,chr6_18852980	17.4802	chr6_bin606
6	chr6_18781626	17.4968	chr6_bin607
6	chr6_18757604,chr6_18807540	18.5972	chr6_bin608
6	chr6_18605130,chr6_18605143,chr6_18605339,chr6_18605318,chr6_18605357,chr6_18622499,chr6_18560650,chr6_18560690,chr6_18560743,chr6_18622512,chr6_18710786	20.2828	chr6_bin609
6	chr6_18515845	20.5654	chr6_bin610
6	chr6_18710858,chr6_18451493,chr6_18451555,chr6_18384374	20.8368	chr6_bin611
6	chr6_18451469	20.9945	chr6_bin612
6	chr6_18384406	21.1661	chr6_bin613
6	chr6_18238234,chr6_18251906,chr6_18268887,chr6_18268941,chr6_18384159,chr6_18122020,chr6_18238287,chr6_18251939,chr6_18325957,chr6_18384161,chr6_18384167	21.3903	chr6_bin614
6	chr6_17123008,chr6_17923044,chr6_17413054,chr6_17049316,chr6_17090957,chr6_17190412,chr6_17291203	21.9459	chr6_bin615
6	chr6_17091013,chr6_17019882	23.6315	chr6_bin616
6	chr6_16881782,chr6_16900450,chr6_17019709	25.317	chr6_bin617
6	chr6_16776233	25.8726	chr6_bin618
6	chr6_16618198	27.5638	chr6_bin619
6	chr6_16558075,chr6_16558115,chr6_16558252	29.2437	chr6_bin620
6	chr6_16558074	30.9292	chr6_bin621
6	chr6_16050177,chr6_16388545,chr6_16348979	31.4848	chr6_bin622
6	chr6_15589554,chr6_15609398,chr6_15586685,chr6_15609417	33.1703	chr6_bin623
6	chr6_15499046,chr6_15578981	33.7259	chr6_bin624
6	chr6_15016598,chr6_15425702,chr6_15425826	35.4115	chr6_bin625
6	chr6_15425483,chr6_15114632,chr6_15178513,chr6_15178526,chr6_15222499,chr6_15187648,chr6_15222459	35.967	chr6_bin626
6	chr6_15092839	36.5226	chr6_bin627
6	chr6_14103448,chr6_14387170,chr6_14521446	37.6399	chr6_bin628
6	chr6_13920072	38.7573	chr6_bin629
6	chr6_13855134,chr6_13855401,chr6_13891702,chr6_13641081,chr6_13641140,chr6_13641341,chr6_13641365,chr6_11625137,chr6_12536983,chr6_12537184,chr6_12537213,chr6_12537259,chr6_12537352,chr6_12537517,chr6_12537607,chr6_12606643,chr6_12629779,chr6_12629802,chr6_12791952,chr6_12556978,chr6_12557104,chr6_12575824,chr6_12575902,chr6_12586680,chr6_12586684,chr6_12339865,chr6_11468370,chr6_11817762,chr6_11…	39.8747	chr6_bin630
6	chr6_11631444	40.2073	chr6_bin631
6	chr6_11205385,chr6_11400362,chr6_11194336,chr6_11194337,chr6_11205417,chr6_11400376,chr6_11768010,chr6_11768012,chr6_11768024,chr6_11768093,chr6_11683792,chr6_11683859,chr6_11107950	40.4287	chr6_bin632
6	chr6_10601779,chr6_10658057,chr6_10658298,chr6_10751879,chr6_10796750,chr6_10868550,chr6_11019264,chr6_10658297,chr6_10857402,chr6_11107900,chr6_11107929,chr6_11107936	40.9843	chr6_bin633
6	chr6_10583717	42.0791	chr6_bin634
6	chr6_10258323,chr6_10571617,chr6_10571620,chr6_10583509	43.2191	chr6_bin635
6	chr6_9377292	45.9643	chr6_bin636
6	chr6_9311582,chr6_9311587,chr6_9311622,chr6_9311624,chr6_9311637	46.6122	chr6_bin637
6	chr6_8803282,chr6_8796982,chr6_8929694,chr6_8803299,chr6_8818846,chr6_8818851	47.1677	chr6_bin638
6	chr6_8796817	47.7233	chr6_bin639
6	chr6_8689102,chr6_7529516,chr6_7529531,chr6_7599944,chr6_7611987,chr6_7626278,chr6_7626311,chr6_7626484,chr6_7626547,chr6_7673627,chr6_7681967,chr6_7688504,chr6_7766673,chr6_7771534,chr6_7803562,chr6_7855009,chr6_8095819,chr6_8355606,chr6_8488610,chr6_8488611,chr6_8488626,chr6_8488853,chr6_8715834	48.2788	chr6_bin640
6	chr6_8422755,chr6_8650464,chr6_8423746,chr6_8392175,chr6_8422757,chr6_8423544,chr6_8423588,chr6_8423594,chr6_8650445,chr6_8656088	48.8344	chr6_bin641
6	chr6_8650463	49.0892	chr6_bin642
6	chr6_8488585,chr6_8095759,chr6_8095775,chr6_8066947,chr6_8428321,chr6_7875436,chr6_7803870,chr6_7788647,chr6_8488803,chr6_8488809,chr6_8494963,chr6_8634418,chr6_8650428	49.3884	chr6_bin643
6	chr6_7524435,chr6_7073698,chr6_7371543,chr6_7091826,chr6_7091882,chr6_7115009,chr6_7205182,chr6_7233135,chr6_7246713,chr6_7351357,chr6_7351377,chr6_7524298,chr6_7115019,chr6_7115287,chr6_7134397	49.944	chr6_bin644
6	chr6_6946318,chr6_6946368,chr6_7042387	51.0614	chr6_bin645
6	chr6_6885573,chr6_6885795,chr6_6905057	51.6169	chr6_bin646
6	chr6_6757704,chr6_6744664,chr6_6744827,chr6_6756039	52.7343	chr6_bin647
6	chr6_6730926	53.0752	chr6_bin648
6	chr6_5784450,chr6_5844064,chr6_5942532,chr6_5965645,chr6_6007368,chr6_6007386,chr6_6008446,chr6_6008451,chr6_6018783,chr6_6139550,chr6_6164695,chr6_6164698,chr6_6164706,chr6_6164726,chr6_6308474,chr6_6404139,chr6_6498763,chr6_6498789,chr6_6499296,chr6_6557016,chr6_6627759,chr6_6627765,chr6_6627962,chr6_6628024,chr6_6164728,chr6_6498790,chr6_6628001,chr6_6628069,chr6_6711501,chr6_6627763,chr6_6115…	53.2884	chr6_bin649
6	chr6_5942539,chr6_5942737	53.8439	chr6_bin650
6	chr6_5464225,chr6_5650971,chr6_5704138,chr6_5704139,chr6_5464214,chr6_5464183	54.9613	chr6_bin651
6	chr6_5387502,chr6_5349975,chr6_5299201,chr6_5365569,chr6_5408601	55.5169	chr6_bin652
6	chr6_5299630,chr6_5310699,chr6_5327113	55.6358	chr6_bin653
6	chr6_5020443,chr6_5020444	56.0714	chr6_bin654
6	chr6_5714345,chr6_5727513	56.6269	chr6_bin655
6	chr6_4918777	57.7443	chr6_bin656
6	chr6_4654464,chr6_4704058,chr6_4704418,chr6_4728868,chr6_4704157,chr6_4724006	58.2999	chr6_bin657
6	chr6_4654459	59.389	chr6_bin658
6	chr6_4571553,chr6_4571593,chr6_4597628,chr6_4345192,chr6_4474971,chr6_4509946,chr6_4559613,chr6_4629861,chr6_4629902,chr6_4629937,chr6_4629938,chr6_4654424	59.4166	chr6_bin659
6	chr6_4345180,chr6_4212427,chr6_4326399	59.9722	chr6_bin660
6	chr6_4202496,chr6_4202525	60.5277	chr6_bin661
6	chr6_4202458	60.802	chr6_bin662
6	chr6_4154014,chr6_4154015,chr6_4158795	61.0818	chr6_bin663
6	chr6_4153724	61.27	chr6_bin664
6	chr6_4153734,chr6_4153874	61.4804	chr6_bin665
6	chr6_3981567,chr6_4085327,chr6_4122706,chr6_3981579,chr6_4085352,chr6_4110746,chr6_3981594	61.6353	chr6_bin666
6	chr6_3881207	62.1909	chr6_bin667
6	chr6_3787841,chr6_3801273	62.7464	chr6_bin668
6	chr6_3285297	66.7716	chr6_bin669
6	chr6_3278771	67.8889	chr6_bin670
6	chr6_3208309,chr6_3217847	69.0063	chr6_bin671
6	chr6_3040655,chr6_3135243,chr6_3135298,chr6_3135314	70.1237	chr6_bin672
6	chr6_2694003,chr6_2998537,chr6_2998291,chr6_2687228,chr6_2687108,chr6_2628913,chr6_2693989,chr6_2694091	70.6792	chr6_bin673
6	chr6_2588738	71.7542	chr6_bin674
6	chr6_2588704,chr6_2574658,chr6_2558187,chr6_2569142,chr6_2569222	71.7957	chr6_bin675
6	chr6_2558181	72.8905	chr6_bin676
6	chr6_2551766,chr6_2551799,chr6_2500625,chr6_2500650	72.9126	chr6_bin677
6	chr6_2328133	73.7595	chr6_bin678
6	chr6_2328115,chr6_2248159,chr6_2248399,chr6_2248431,chr6_2098773,chr6_2106424,chr6_2229041,chr6_2229045,chr6_2261081,chr6_2261094,chr6_2278044,chr6_2278051,chr6_2289508,chr6_2289577,chr6_2289658,chr6_2289662,chr6_2289719,chr6_2289918,chr6_2289924,chr6_2327937,chr6_2327938	74.5839	chr6_bin679
6	chr6_1668144,chr6_636341,chr6_636363,chr6_668893,chr6_710710,chr6_745120,chr6_770366,chr6_788556,chr6_879651,chr6_960853,chr6_1032631,chr6_1033065,chr6_1328720,chr6_1587636,chr6_1587881,chr6_1587903,chr6_1598261,chr6_1605865,chr6_1605895,chr6_1605904,chr6_1605906,chr6_1621260,chr6_1634867,chr6_1644868,chr6_1644945,chr6_1650796,chr6_1668161,chr6_788549,chr6_1587893,chr6_710418,chr6_710537,chr6_933…	75.1395	chr6_bin680
6	chr6_636310,chr6_636320,chr6_636295,chr6_636301	76.2568	chr6_bin681
6	chr6_615034	76.9243	chr6_bin682
6	chr6_604368,chr6_604413,chr6_604369	77.3682	chr6_bin683
6	chr6_604172	77.6064	chr6_bin684
6	chr6_603761	77.9223	chr6_bin685
6	chr6_603757	78.2465	chr6_bin686
6	chr6_402271,chr6_514353,chr6_571291	78.4763	chr6_bin687
6	chr6_396718,chr6_346372,chr6_346396,chr6_316822,chr6_316850,chr6_323351,chr6_244650,chr6_296194,chr6_316829	79.0319	chr6_bin688
7	chr7_20994609,chr7_20980394,chr7_20990158,chr7_20770379,chr7_20664000,chr7_20664039,chr7_20664054,chr7_20770478,chr7_20770623,chr7_20770624,chr7_20810154,chr7_20810160,chr7_20846285,chr7_20864291,chr7_20864563,chr7_20913950,chr7_20994593,chr7_20994633,chr7_21019727,chr7_21019975	0	chr7_bin689
7	chr7_20575889	0.268676	chr7_bin690
7	chr7_20575835,chr7_20249355,chr7_20336130,chr7_20575839,chr7_20482691,chr7_20502781	0.554019	chr7_bin691
7	chr7_20082766,chr7_20107930,chr7_20082736,chr7_20209264,chr7_20048559	1.10958	chr7_bin692
7	chr7_19824429,chr7_19888571,chr7_19919893,chr7_19920124,chr7_19943041	3.36985	chr7_bin693
7	chr7_19760949	3.92541	chr7_bin694
7	chr7_19698754,chr7_18391342,chr7_18391516,chr7_18418692,chr7_18445699,chr7_18445715,chr7_18579885,chr7_18588889,chr7_18597311,chr7_18602991,chr7_18609890,chr7_18801614,chr7_18801626,chr7_18860577,chr7_18860605,chr7_18860683,chr7_18860685,chr7_18868800,chr7_19011934,chr7_19011935,chr7_19423596,chr7_19423983,chr7_19424260,chr7_19608437,chr7_19715661,chr7_19715662,chr7_19296180,chr7_19296220,chr7_18…	5.04278	chr7_bin695
7	chr7_18012717,chr7_18029927,chr7_18088388,chr7_17722379,chr7_17511784,chr7_17511810,chr7_17934541,chr7_18012686,chr7_18030036	6.16014	chr7_bin696
7	chr7_17223872,chr7_17224293,chr7_17223875,chr7_17224159	9.00182	chr7_bin697
7	chr7_17029894,chr7_17047285,chr7_17047291	9.55738	chr7_bin698
7	chr7_16766089,chr7_16802672,chr7_16868030,chr7_16897656,chr7_16909016,chr7_16818119,chr7_16818120,chr7_16884773	11.2429	chr7_bin699
7	chr7_16692204	11.5255	chr7_bin700
7	chr7_16498340	11.797	chr7_bin701
7	chr7_16492687	11.8522	chr7_bin702
7	chr7_16297667,chr7_16297408	12.9131	chr7_bin703
7	chr7_15227001	28.1292	chr7_bin704
7	chr7_15070570	29.3908	chr7_bin705
7	chr7_14967357	29.518	chr7_bin706
7	chr7_14876319,chr7_14929152,chr7_14876067	31.0723	chr7_bin707
7	chr7_14499793,chr7_14499812,chr7_14585115,chr7_14605759,chr7_14585066	38.1849	chr7_bin708
7	chr7_14403401,chr7_14205743,chr7_14372853,chr7_13626569,chr7_13668168,chr7_13696939,chr7_13696944,chr7_14030719	39.3023	chr7_bin709
7	chr7_13626503	39.5765	chr7_bin710
7	chr7_12835083,chr7_13014861,chr7_13033904,chr7_13387561,chr7_13483137,chr7_12988314,chr7_12988353,chr7_13014910	39.8563	chr7_bin711
7	chr7_12175189,chr7_12175122,chr7_12190733,chr7_12190804	40.9736	chr7_bin712
7	chr7_12060926,chr7_12085438,chr7_12085376	43.2339	chr7_bin713
7	chr7_11928237,chr7_11796405,chr7_11631439	44.3513	chr7_bin714
7	chr7_11928305,chr7_12021459	44.9068	chr7_bin715
7	chr7_11631410,chr7_11566080,chr7_11566082,chr7_11573693	45.4624	chr7_bin716
7	chr7_11421364	46.5572	chr7_bin717
7	chr7_11333663	46.5627	chr7_bin718
7	chr7_11333660,chr7_10968773,chr7_10968686,chr7_10968736,chr7_10952119,chr7_10655262,chr7_10951847,chr7_10968732,chr7_10578054	46.5793	chr7_bin719
7	chr7_9687372,chr7_9835676,chr7_9927139,chr7_10164645,chr7_10164650,chr7_10164675,chr7_10535443,chr7_10164695,chr7_10535473,chr7_10028266,chr7_10028268,chr7_10203586,chr7_9548201,chr7_10028119,chr7_10028126	47.1348	chr7_bin720
7	chr7_8809999,chr7_8559372,chr7_8824876,chr7_9001933,chr7_8559168,chr7_8559509	48.8204	chr7_bin721
7	chr7_8050560	48.9947	chr7_bin722
7	chr7_8518265	49.1663	chr7_bin723
7	chr7_8438371,chr7_8170079,chr7_8518016,chr7_8122086,chr7_8416206,chr7_8438329,chr7_8438355,chr7_8438370,chr7_8438376,chr7_8504595,chr7_8190017,chr7_8196726,chr7_8241763	49.3739	chr7_bin724
7	chr7_8415984	50.218	chr7_bin725
7	chr7_7962190	51.0453	chr7_bin726
7	chr7_7961962	51.6008	chr7_bin727
7	chr7_7962173	52.1564	chr7_bin728
7	chr7_7961955,chr7_7887957,chr7_7924802,chr7_7901398,chr7_7901349	53.2737	chr7_bin729
7	chr7_7854501,chr7_7854526,chr7_7872919,chr7_7873153,chr7_7887781	53.8293	chr7_bin730
7	chr7_7854477,chr7_7966786,chr7_7966811,chr7_7967535	54.3849	chr7_bin731
7	chr7_7786324,chr7_7743097,chr7_7786313,chr7_7786327,chr7_7786381,chr7_7786497,chr7_7786716,chr7_7796785,chr7_7820241,chr7_7967512,chr7_7971938,chr7_7967523,chr7_7797008	54.9404	chr7_bin732
7	chr7_7107017,chr7_7256268,chr7_7256584,chr7_7533921,chr7_7188902,chr7_7107031,chr7_7256324,chr7_7533666	56.0578	chr7_bin733
7	chr7_6963021,chr7_7106981,chr7_7107008,chr7_7107016,chr7_7009053,chr7_7106765,chr7_7106801,chr7_7106845,chr7_7106851,chr7_7107004,chr7_7578232	56.6134	chr7_bin734
7	chr7_6608287,chr7_6851216,chr7_6715318,chr7_6705762,chr7_6715319,chr7_6715306,chr7_6715392	57.1689	chr7_bin735
7	chr7_6705713	57.1993	chr7_bin736
7	chr7_6537291,chr7_6606108,chr7_6608076,chr7_6487002,chr7_6487011,chr7_6487243,chr7_6487244,chr7_6494737,chr7_6494779,chr7_6494786,chr7_6558974,chr7_6559194,chr7_6584394,chr7_6591612,chr7_6591779,chr7_6591828,chr7_6591830,chr7_6494468	58.2856	chr7_bin737
7	chr7_6414602,chr7_6428347	58.8412	chr7_bin738
7	chr7_6306347,chr7_6306283,chr7_6282739,chr7_6282750	59.9585	chr7_bin739
7	chr7_6173183	60.2606	chr7_bin740
7	chr7_6166656,chr7_5419035,chr7_5419304,chr7_5855102,chr7_6011935,chr7_5917477,chr7_5931503,chr7_6166663,chr7_5419003	60.5126	chr7_bin741
7	chr7_5418871,chr7_5418990,chr7_5419000,chr7_5159132	61.0681	chr7_bin742
7	chr7_5149954,chr7_5099915	61.6237	chr7_bin743
7	chr7_5064679,chr7_5099937	61.69	chr7_bin744
7	chr7_5064683,chr7_5064720,chr7_5002176,chr7_5017580	62.1786	chr7_bin745
7	chr7_4965818	63.296	chr7_bin746
7	chr7_4984787,chr7_4984815,chr7_5000454,chr7_4664484,chr7_4664497,chr7_4664501,chr7_4664503,chr7_4664509,chr7_4674429,chr7_4719408,chr7_4719474,chr7_4719478,chr7_4826250,chr7_4877341,chr7_4882371,chr7_4909577,chr7_4909621,chr7_4664535,chr7_4819130,chr7_4819143,chr7_4819258,chr7_4831329,chr7_4831338,chr7_4860397,chr7_4860433,chr7_4877310,chr7_4901161,chr7_4909628,chr7_4910039,chr7_4914387,chr7_4984…	63.8515	chr7_bin747
7	chr7_4613614,chr7_4613841	64.0841	chr7_bin748
7	chr7_4541924,chr7_4561193,chr7_4603220	64.4056	chr7_bin749
7	chr7_4477448	64.9611	chr7_bin750
7	chr7_4477434	65.166	chr7_bin751
7	chr7_4353070,chr7_4353071,chr7_4380954,chr7_4404922,chr7_4404991,chr7_4454129,chr7_4454151	65.5153	chr7_bin752
7	chr7_4139195,chr7_4177335,chr7_4177343,chr7_4210792,chr7_4352771,chr7_4079831,chr7_4212929,chr7_4217348,chr7_4224367,chr7_4224623,chr7_4352801,chr7_4103052	66.0708	chr7_bin753
7	chr7_4072918	67.1712	chr7_bin754
7	chr7_4031881,chr7_4052338,chr7_4052599,chr7_4052602,chr7_4052641,chr7_4052647	67.1878	chr7_bin755
7	chr7_4021993	67.4371	chr7_bin756
7	chr7_3964215,chr7_3964218,chr7_3964232,chr7_3964244,chr7_4021740,chr7_4000011	67.7419	chr7_bin757
7	chr7_3709753,chr7_3798216,chr7_3964213,chr7_3964130,chr7_3890886,chr7_3915861	68.2974	chr7_bin758
7	chr7_3645457	69.1752	chr7_bin759
7	chr7_3566614	69.8707	chr7_bin760
7	chr7_3376152,chr7_3385230,chr7_3431055,chr7_3524492,chr7_3394730,chr7_3446158,chr7_3455913	69.9674	chr7_bin761
7	chr7_3365373,chr7_3365589,chr7_3375906,chr7_3375910	70.523	chr7_bin762
7	chr7_3138810,chr7_3183638,chr7_3275491,chr7_3012587,chr7_3103860,chr7_3104074,chr7_3138877,chr7_3155896,chr7_3158872,chr7_3178824,chr7_3178895,chr7_3193947,chr7_3206833,chr7_3206886,chr7_3243850,chr7_3243877,chr7_3267442,chr7_3267641,chr7_3267842,chr7_3155598,chr7_3158830,chr7_3206795,chr7_3120667,chr7_3125371,chr7_3275551	71.0786	chr7_bin763
7	chr7_2866274	72.1677	chr7_bin764
7	chr7_2866197,chr7_2866257,chr7_2865941	72.1953	chr7_bin765
7	chr7_2865857	73.3127	chr7_bin766
7	chr7_2847769,chr7_2816519,chr7_2816510	73.8682	chr7_bin767
7	chr7_2474814,chr7_2485443,chr7_2278894,chr7_2274300,chr7_2274360,chr7_2278821,chr7_2355712,chr7_2387947,chr7_2388216,chr7_2485214	76.1285	chr7_bin768
7	chr7_2157726,chr7_2157747,chr7_2157810,chr7_2157815,chr7_2157822	76.6841	chr7_bin769
7	chr7_2157650,chr7_2157709,chr7_2137323,chr7_2083922,chr7_2137364,chr7_2157497,chr7_2157681,chr7_2157682	77.2396	chr7_bin770
7	chr7_2083896,chr7_1975536,chr7_1975541,chr7_2040837,chr7_2040838,chr7_2040856,chr7_2041132,chr7_2076769,chr7_2083868,chr7_2083876,chr7_2040846,chr7_1982602,chr7_1982631,chr7_2030848,chr7_2040899,chr7_2040936,chr7_2083842,chr7_2076750	77.7952	chr7_bin771
7	chr7_1825648,chr7_1792441,chr7_1792463,chr7_1792526,chr7_1830952	78.9126	chr7_bin772
7	chr7_1668225,chr7_1742993,chr7_1767502,chr7_1767556,chr7_1773045,chr7_1643145,chr7_1643227,chr7_1677750,chr7_1682459,chr7_1682491,chr7_1714168,chr7_1727908,chr7_1456129,chr7_1508290,chr7_1508295,chr7_1508296,chr7_1727881	79.4681	chr7_bin773
7	chr7_1604199	80.0237	chr7_bin774
7	chr7_1316027,chr7_1321266,chr7_1343913,chr7_1377115,chr7_1420888,chr7_1321298,chr7_1420942	80.5793	chr7_bin775
7	chr7_1222682,chr7_1296948,chr7_1456124	81.1348	chr7_bin776
7	chr7_1182632	81.4146	chr7_bin777
7	chr7_1105590	81.6888	chr7_bin778
7	chr7_1105582	82.4375	chr7_bin779
7	chr7_1105541	83.2142	chr7_bin780
7	chr7_1037383,chr7_1037455,chr7_1037476,chr7_992038,chr7_1086407,chr7_1086453	83.3581	chr7_bin781
7	chr7_960988	83.3802	chr7_bin782
7	chr7_849960,chr7_869885	84.475	chr7_bin783
7	chr7_694419,chr7_694456,chr7_694620	85.5923	chr7_bin784
7	chr7_425918	87.8526	chr7_bin785
7	chr7_18808,chr7_18780,chr7_18783	92.4802	chr7_bin786
7	chr7_18762,chr7_18763	102.208	chr7_bin787
7	chr7_18761,chr7_18720	103.325	chr7_bin788
8	chr8_397026	0	chr8_bin789
8	chr8_471632,chr8_586325,chr8_587307	0.313133	chr8_bin790
8	chr8_471627	0.554044	chr8_bin791
8	chr8_330189,chr8_367891	0.778303	chr8_bin792
8	chr8_3779	1.10812	chr8_bin793
8	chr8_397069	1.66368	chr8_bin794
8	chr8_587367,chr8_993936,chr8_1023223,chr8_1051200,chr8_803656,chr8_1772203,chr8_803686,chr8_900881,chr8_916997,chr8_917083,chr8_971752	2.21924	chr8_bin795
8	chr8_1023203,chr8_1237109,chr8_1237119,chr8_397088,chr8_456150,chr8_1237171,chr8_1237172	2.7748	chr8_bin796
8	chr8_1259519,chr8_1259874,chr8_1259884,chr8_1246917,chr8_1247172,chr8_1259258,chr8_1259297,chr8_1259473,chr8_1259489,chr8_1259628	4.46035	chr8_bin797
8	chr8_1259891	4.52946	chr8_bin798
8	chr8_1259895,chr8_1742221,chr8_1259900,chr8_1338559,chr8_1338562,chr8_1338704,chr8_1338739,chr8_1338763,chr8_1338772	6.14364	chr8_bin799
8	chr8_2570509,chr8_2577306	7.261	chr8_bin800
8	chr8_2444514,chr8_2266644,chr8_2266831,chr8_2266839,chr8_2274356,chr8_2308088,chr8_2000033,chr8_2266647,chr8_2266656,chr8_2272816,chr8_2308055	7.81656	chr8_bin801
8	chr8_1999915,chr8_1999960	7.97704	chr8_bin802
8	chr8_1880818,chr8_1987900	8.1597	chr8_bin803
8	chr8_2252835	8.37008	chr8_bin804
8	chr8_2252833,chr8_2075000,chr8_2252804,chr8_2063484,chr8_2212683,chr8_2212739,chr8_2212742,chr8_2252795	8.92564	chr8_bin805
8	chr8_2924617,chr8_2720940,chr8_2694513,chr8_2721213,chr8_2924689	9.48121	chr8_bin806
8	chr8_2720852,chr8_2956521,chr8_2700326,chr8_2720902	10.0368	chr8_bin807
8	chr8_3009146	11.1541	chr8_bin808
8	chr8_3007399	11.1707	chr8_bin809
8	chr8_3001559,chr8_3007354	11.1956	chr8_bin810
8	chr8_2987388	12.5536	chr8_bin811
8	chr8_3041411,chr8_3054240,chr8_3061340,chr8_3061430,chr8_3171872,chr8_3301817,chr8_3037578,chr8_3041407,chr8_3325602	13.9543	chr8_bin812
8	chr8_3410600	14.8405	chr8_bin813
8	chr8_3854595,chr8_3945476,chr8_3969239,chr8_4330441,chr8_4369829	15.6257	chr8_bin814
8	chr8_2987177	17.886	chr8_bin815
8	chr8_3061652,chr8_3121286,chr8_3171856	19.5715	chr8_bin816
8	chr8_5497829,chr8_5639791	22.4132	chr8_bin817
8	chr8_3514626	24.0987	chr8_bin818
8	chr8_2987015	26.359	chr8_bin819
8	chr8_2987034	26.6694	chr8_bin820
8	chr8_2987113,chr8_2987141,chr8_2987170	26.913	chr8_bin821
8	chr8_2987009	27.4686	chr8_bin822
8	chr8_2987018	28.0242	chr8_bin823
8	chr8_4580215	30.2844	chr8_bin824
8	chr8_4968788,chr8_5008142	30.84	chr8_bin825
8	chr8_3969511,chr8_3969530,chr8_4137426,chr8_4330459,chr8_4369865	31.1253	chr8_bin826
8	chr8_3832156,chr8_3898601,chr8_3945381,chr8_4369605	31.394	chr8_bin827
8	chr8_3514668	31.5989	chr8_bin828
8	chr8_3468443,chr8_3720462,chr8_3720464	31.9481	chr8_bin829
8	chr8_3514655	33.0655	chr8_bin830
8	chr8_4030766,chr8_4030774,chr8_4030825,chr8_3996326,chr8_4127397,chr8_5008048,chr8_5008054,chr8_5008102	34.1829	chr8_bin831
8	chr8_4580238,chr8_4748535,chr8_4748565	34.7384	chr8_bin832
8	chr8_5041237,chr8_4658223,chr8_5008158,chr8_5078717	35.8558	chr8_bin833
8	chr8_4658191,chr8_4946383,chr8_4580199,chr8_4658148,chr8_4705913	36.4114	chr8_bin834
8	chr8_4580292	36.7273	chr8_bin835
8	chr8_4484498,chr8_4481496	37.0432	chr8_bin836
8	chr8_4798597	37.5988	chr8_bin837
8	chr8_4481404	37.8369	chr8_bin838
8	chr8_4369884,chr8_5008062,chr8_5008105,chr8_5007856	38.1528	chr8_bin839
8	chr8_5078739,chr8_5078793,chr8_5082617	38.7084	chr8_bin840
8	chr8_5082866,chr8_5209830,chr8_5209847,chr8_5209852,chr8_5209831	39.2639	chr8_bin841
8	chr8_5209832	39.5715	chr8_bin842
8	chr8_5230103,chr8_5422519	40.4381	chr8_bin843
8	chr8_5815753,chr8_5442345	40.9936	chr8_bin844
8	chr8_5209838,chr8_5209834,chr8_5209844	42.111	chr8_bin845
8	chr8_5229843,chr8_5230108,chr8_5229878,chr8_5229892,chr8_5229897,chr8_5229922	42.6666	chr8_bin846
8	chr8_5815772,chr8_5846473	43.2221	chr8_bin847
8	chr8_5882713,chr8_5882801,chr8_5878515,chr8_5984241	43.7777	chr8_bin848
8	chr8_6007493	44.4647	chr8_bin849
8	chr8_6039193,chr8_6016954,chr8_6016975,chr8_6039143,chr8_6016885,chr8_6017298,chr8_6039189,chr8_6039181	46.5893	chr8_bin850
8	chr8_6053617,chr8_6058765,chr8_6580212,chr8_6620958,chr8_6580203,chr8_6053611,chr8_6580148,chr8_6053599,chr8_6053605	47.1449	chr8_bin851
8	chr8_7009721,chr8_7161562,chr8_6668265	47.7004	chr8_bin852
8	chr8_7259167,chr8_7259209	48.256	chr8_bin853
8	chr8_7429366,chr8_7429383,chr8_7431946	49.3734	chr8_bin854
8	chr8_7588648,chr8_7588636,chr8_7588397,chr8_7588422	49.9289	chr8_bin855
8	chr8_7588660	50.4845	chr8_bin856
8	chr8_7763207,chr8_7763221,chr8_7768830,chr8_7768876,chr8_7763212,chr8_7768930,chr8_7630508,chr8_7768943,chr8_7644573,chr8_7763210	51.0401	chr8_bin857
8	chr8_7775797	52.1264	chr8_bin858
8	chr8_7982333,chr8_7982358	53.2748	chr8_bin859
8	chr8_8142243,chr8_8142300,chr8_8222929,chr8_7982326,chr8_8154612,chr8_8154672,chr8_7910421	53.8304	chr8_bin860
8	chr8_8223000	54.666	chr8_bin861
8	chr8_8411376	55.4933	chr8_bin862
8	chr8_8411382	55.4988	chr8_bin863
8	chr8_8530910,chr8_8549584,chr8_8549847,chr8_8549885,chr8_8411393,chr8_8530644,chr8_8530899,chr8_8530907,chr8_8549589,chr8_8549871,chr8_8549883,chr8_8549889	55.5016	chr8_bin864
8	chr8_8549964,chr8_8550007,chr8_9527469,chr8_9527695,chr8_9580738	56.0571	chr8_bin865
8	chr8_9559532	56.0986	chr8_bin866
8	chr8_9434946	56.7101	chr8_bin867
8	chr8_9327188,chr8_9427524,chr8_9327138,chr8_9427550,chr8_9427562,chr8_9435029,chr8_9485580	57.1679	chr8_bin868
8	chr8_9230789	57.4144	chr8_bin869
8	chr8_9220970,chr8_8861494,chr8_9004137,chr8_9220878,chr8_9220949,chr8_9434861,chr8_9434867,chr8_8789387,chr8_9004113,chr8_9559531,chr8_9559557	57.722	chr8_bin870
8	chr8_8549958,chr8_8773615,chr8_9559579	58.2775	chr8_bin871
8	chr8_9580779,chr8_9902795,chr8_9704812,chr8_9778617,chr8_9784230,chr8_9870579,chr8_9784273,chr8_9870338,chr8_9893898	58.8331	chr8_bin872
8	chr8_9902594	59.1462	chr8_bin873
8	chr8_9913387,chr8_9913286,chr8_9968334,chr8_10021176,chr8_9968628,chr8_10027043	59.3871	chr8_bin874
8	chr8_10030047	59.7253	chr8_bin875
8	chr8_10030086,chr8_10079997,chr8_10083662,chr8_10083709	59.9412	chr8_bin876
8	chr8_10154577	60.1322	chr8_bin877
8	chr8_10154670,chr8_10154788,chr8_10166697,chr8_10166706,chr8_10174952,chr8_10174958,chr8_10660800	60.4954	chr8_bin878
8	chr8_10243363,chr8_10307835,chr8_10322029,chr8_10361935,chr8_10191988,chr8_10243284,chr8_10321813	61.051	chr8_bin879
8	chr8_10174965,chr8_10191778,chr8_10522520	61.3335	chr8_bin880
8	chr8_10522537,chr8_10543141,chr8_10661005,chr8_10661042,chr8_10774036,chr8_10774151,chr8_10721323,chr8_10767300,chr8_10767366,chr8_10805117,chr8_10794071	61.605	chr8_bin881
8	chr8_10805351	62.4744	chr8_bin882
8	chr8_10809423,chr8_10805388	63.2764	chr8_bin883
8	chr8_10836432,chr8_10829322	63.8319	chr8_bin884
8	chr8_11525911,chr8_11721444,chr8_11721452	65.7695	chr8_bin885
8	chr8_11263498	66.0132	chr8_bin886
8	chr8_11790256,chr8_11790264	66.5688	chr8_bin887
8	chr8_11353859,chr8_11354025,chr8_11354026,chr8_11431254,chr8_11431308,chr8_11515071,chr8_11531595,chr8_11532014,chr8_11721447,chr8_11738128,chr8_11783795,chr8_11353913	67.1243	chr8_bin888
8	chr8_10964750,chr8_10867659,chr8_10904027,chr8_10948863	68.2417	chr8_bin889
8	chr8_11531948,chr8_11353830,chr8_11354210,chr8_11531975,chr8_11554347,chr8_11633357,chr8_11668322,chr8_11691743,chr8_11778396	69.3591	chr8_bin890
8	chr8_11790536	69.9146	chr8_bin891
8	chr8_11903348,chr8_11912002	70.4702	chr8_bin892
8	chr8_12135446,chr8_12135452,chr8_12135465,chr8_12135495,chr8_12135241,chr8_12135436,chr8_12135467,chr8_12216204	71.0258	chr8_bin893
8	chr8_12369638,chr8_12433216,chr8_12458539,chr8_12529252,chr8_12690767	71.5813	chr8_bin894
8	chr8_12690794,chr8_12690818	72.0253	chr8_bin895
8	chr8_12712299,chr8_12766316,chr8_12772779,chr8_12852030	72.6927	chr8_bin896
8	chr8_12852034	72.8199	chr8_bin897
8	chr8_12906774	73.2472	chr8_bin898
8	chr8_12973159,chr8_13048102,chr8_13048132,chr8_13064207	74.9327	chr8_bin899
8	chr8_13087243	75.1237	chr8_bin900
8	chr8_13199060	76.3967	chr8_bin901
8	chr8_13240181,chr8_13227427	76.607	chr8_bin902
8	chr8_15264444	78.2926	chr8_bin903
8	chr8_13064497,chr8_13064502	81.7225	chr8_bin904
8	chr8_17559672	91.7608	chr8_bin905
8	chr8_21820090,chr8_21820098,chr8_21819832,chr8_21819834	102.768	chr8_bin906
9	chr9_22542280,chr9_22719779,chr9_22860153,chr9_22860192,chr9_22892378,chr9_22892425,chr9_22892484,chr9_22865340,chr9_22971690,chr9_22971465,chr9_22971480,chr9_22498179,chr9_22498356,chr9_22598779,chr9_22861651,chr9_22542352,chr9_22542361,chr9_22609007,chr9_22609015,chr9_22627703,chr9_22991381,chr9_22598702,chr9_22627617,chr9_22971958,chr9_22971985	0	chr9_bin907
9	chr9_22492560,chr9_22353379,chr9_22464639,chr9_22353352,chr9_22385996,chr9_22389452,chr9_22389455	0.555561	chr9_bin908
9	chr9_22341460,chr9_22341461,chr9_22341676,chr9_22341720,chr9_22310110,chr9_22353329	1.67293	chr9_bin909
9	chr9_22264124	2.73947	chr9_bin910
9	chr9_21905158,chr9_22341430,chr9_21911291,chr9_22102638,chr9_22102639,chr9_22118272,chr9_22264051,chr9_22302689,chr9_22310092,chr9_21974740	2.78922	chr9_bin911
9	chr9_21780465	3.34478	chr9_bin912
9	chr9_21780135,chr9_21675841,chr9_21780128,chr9_21780195,chr9_21905084	3.90034	chr9_bin913
9	chr9_21675728	4.18291	chr9_bin914
9	chr9_21600388,chr9_21559753,chr9_21675716,chr9_21675727,chr9_21600168,chr9_21559767,chr9_21559978,chr9_21675563,chr9_21527899,chr9_21528159,chr9_21559876,chr9_21559903,chr9_21618820,chr9_21675543	4.45436	chr9_bin915
9	chr9_21436536	4.83147	chr9_bin916
9	chr9_21221135,chr9_21436346,chr9_21436359,chr9_21436360	5.00858	chr9_bin917
9	chr9_21142696,chr9_21142880,chr9_20966791,chr9_20966787	6.12594	chr9_bin918
9	chr9_20504246,chr9_20504295,chr9_20524046,chr9_20966731	6.6815	chr9_bin919
9	chr9_20152775	7.16728	chr9_bin920
9	chr9_20893494,chr9_20152561,chr9_20152772,chr9_20152773,chr9_20152777,chr9_20504568,chr9_20524273,chr9_20893542,chr9_20895698	7.65306	chr9_bin921
9	chr9_19868274,chr9_19868277,chr9_20044023	8.77042	chr9_bin922
9	chr9_19868268	8.77871	chr9_bin923
9	chr9_19868265	10.08	chr9_bin924
9	chr9_19868254	10.5798	chr9_bin925
9	chr9_19322463,chr9_19322746	12.1284	chr9_bin926
9	chr9_18998425,chr9_19036712,chr9_19148558,chr9_19148610,chr9_19148328,chr9_19148397,chr9_19163758	14.3886	chr9_bin927
9	chr9_18505450,chr9_18632959	14.9442	chr9_bin928
9	chr9_18813119,chr9_18813137,chr9_18813159,chr9_18836322,chr9_18836586,chr9_18848498,chr9_18697500,chr9_18469899,chr9_18690640,chr9_18748910,chr9_18750981,chr9_18836377,chr9_18848472	15.4997	chr9_bin929
9	chr9_18251266,chr9_18257509,chr9_18257564	16.0553	chr9_bin930
9	chr9_18251074	16.1078	chr9_bin931
9	chr9_18251068,chr9_18401506	16.6103	chr9_bin932
9	chr9_18174336	17.1129	chr9_bin933
9	chr9_17941997,chr9_17972104,chr9_18037030,chr9_17972364,chr9_17972418,chr9_18037301,chr9_18080666	17.1654	chr9_bin934
9	chr9_17941943	17.7209	chr9_bin935
9	chr9_17658323,chr9_17658325,chr9_17658356,chr9_17938640,chr9_17938774,chr9_16899016,chr9_16899019,chr9_17477462,chr9_17921921,chr9_17921932,chr9_17921966,chr9_17921983,chr9_17938635,chr9_17938806	18.2765	chr9_bin936
9	chr9_16898927,chr9_16875453,chr9_16835821,chr9_16875437	18.8321	chr9_bin937
9	chr9_16835794	19.6649	chr9_bin938
9	chr9_16757863,chr9_16823286,chr9_16757812	20.5034	chr9_bin939
9	chr9_16717538,chr9_16717547	21.059	chr9_bin940
9	chr9_16250871,chr9_16364860,chr9_16508601,chr9_16269107,chr9_16269257,chr9_16448940,chr9_16461714,chr9_16508626	22.1763	chr9_bin941
9	chr9_16189940	22.5674	chr9_bin942
9	chr9_16364663,chr9_16080882,chr9_16093698,chr9_16080467,chr9_16350479,chr9_16080676,chr9_16320509	22.7306	chr9_bin943
9	chr9_16080458,chr9_14784014,chr9_14784229,chr9_14785970,chr9_14785992,chr9_14786019,chr9_15895240,chr9_16076758,chr9_16080417,chr9_16080461,chr9_15080833,chr9_15994829,chr9_16076805	23.2862	chr9_bin944
9	chr9_14454692	23.455	chr9_bin945
9	chr9_14264964,chr9_14264977,chr9_14403545,chr9_14403576,chr9_14264930,chr9_14454439	23.8404	chr9_bin946
9	chr9_13301784,chr9_13413560,chr9_13418582,chr9_13533503,chr9_13589280,chr9_13598221,chr9_13806949	24.396	chr9_bin947
9	chr9_13611381,chr9_13810008,chr9_14031970,chr9_14031975,chr9_14113690,chr9_14138751,chr9_13611455,chr9_13611591,chr9_14037467,chr9_14113404,chr9_14113635,chr9_14113662,chr9_14113675,chr9_14113684,chr9_13611409	24.9515	chr9_bin948
9	chr9_13589189,chr9_13589217,chr9_14113622	25.1814	chr9_bin949
9	chr9_13107711,chr9_13107735,chr9_13156005,chr9_13407120,chr9_13568328,chr9_13568339,chr9_13053973	25.5056	chr9_bin950
9	chr9_13053912,chr9_13053957,chr9_13807260	26.0612	chr9_bin951
9	chr9_12313529,chr9_12333576,chr9_12358538,chr9_12364706,chr9_12364744,chr9_12898390,chr9_12313546,chr9_12333590,chr9_12358280,chr9_12358502,chr9_12898377	26.6167	chr9_bin952
9	chr9_12898624	27.1499	chr9_bin953
9	chr9_12333561,chr9_12898430	27.1721	chr9_bin954
9	chr9_11953992,chr9_11967476,chr9_12303639	27.7276	chr9_bin955
9	chr9_11947618,chr9_11947698,chr9_11947935,chr9_11948089,chr9_11953646,chr9_11799325,chr9_11947864,chr9_11953709,chr9_11953710,chr9_11953717,chr9_11947944,chr9_11953712,chr9_11948075,chr9_11953927,chr9_12313527,chr9_10465821,chr9_10465824,chr9_11643143,chr9_11643424	28.2832	chr9_bin956
9	chr9_10825382,chr9_10809310,chr9_10809337,chr9_11643118,chr9_10237130,chr9_9921115,chr9_9965322,chr9_9965388,chr9_10191655,chr9_10397908,chr9_10809295,chr9_10825494,chr9_11215136,chr9_11260227,chr9_11260366,chr9_9920854,chr9_9920875,chr9_9959539,chr9_9965317,chr9_10186248,chr9_10191667,chr9_10237120,chr9_10284356,chr9_10284418,chr9_10397631,chr9_10397632,chr9_10397635,chr9_10397903,chr9_10397906,…	28.8387	chr9_bin957
9	chr9_9786694,chr9_9810980,chr9_9821387,chr9_9920850,chr9_9821367,chr9_9821469,chr9_9786685	29.3943	chr9_bin958
9	chr9_9786679	29.9499	chr9_bin959
9	chr9_9634311,chr9_9634531,chr9_9568777,chr9_9634361,chr9_9723203,chr9_9723213,chr9_9727887,chr9_9728064	30.5054	chr9_bin960
9	chr9_9530688	32.3197	chr9_bin961
9	chr9_9405396,chr9_9512557,chr9_9206978,chr9_9206995,chr9_9207521,chr9_9405001,chr9_9405146	33.3101	chr9_bin962
9	chr9_9405418	33.8657	chr9_bin963
9	chr9_9405072	34.4212	chr9_bin964
9	chr9_9130886,chr9_9131090,chr9_9206855	34.9768	chr9_bin965
9	chr9_8759360	38.4067	chr9_bin966
9	chr9_8735206	38.6476	chr9_bin967
9	chr9_7463726,chr9_8354327,chr9_8478875,chr9_8734981,chr9_8734985,chr9_8318522,chr9_8318573,chr9_8354385,chr9_8478918	38.9608	chr9_bin968
9	chr9_7024622,chr9_7441588	39.2294	chr9_bin969
9	chr9_7342300,chr9_7024962,chr9_7074736	39.5148	chr9_bin970
9	chr9_7024614	39.9058	chr9_bin971
9	chr9_7024587	40.0691	chr9_bin972
9	chr9_7013050	40.633	chr9_bin973
9	chr9_6885940,chr9_6933897,chr9_6878401	41.1802	chr9_bin974
9	chr9_6419258,chr9_6426331,chr9_6742364	42.2975	chr9_bin975
9	chr9_6412442,chr9_6419011,chr9_6419195	43.9831	chr9_bin976
9	chr9_6293675,chr9_6293679,chr9_6293692,chr9_6293666	46.8248	chr9_bin977
9	chr9_6220963,chr9_6220909,chr9_6220977,chr9_6220992	47.9421	chr9_bin978
9	chr9_6145474,chr9_6145401	50.2024	chr9_bin979
9	chr9_5818682,chr9_5191873,chr9_5191888,chr9_5191900,chr9_5191927,chr9_5375452,chr9_5399008,chr9_5404251,chr9_5605207,chr9_5605240,chr9_5605284,chr9_5681083,chr9_5735761,chr9_5191861,chr9_5196935,chr9_5399003,chr9_5399241,chr9_5399325,chr9_5399366,chr9_5496530,chr9_5522863,chr9_5580068,chr9_5696685,chr9_5803528,chr9_5803534,chr9_5818794,chr9_5399159	53.0441	chr9_bin980
9	chr9_5191499	53.905	chr9_bin981
9	chr9_5119081,chr9_5119082,chr9_5121171,chr9_5191177,chr9_5191210,chr9_5191488,chr9_4962223,chr9_5119043,chr9_5121101,chr9_5191195,chr9_5191456,chr9_5191481	54.7154	chr9_bin982
9	chr9_4788428	55.5736	chr9_bin983
9	chr9_4770966,chr9_4770711	56.3868	chr9_bin984
9	chr9_4765026,chr9_4765071,chr9_4765302	56.6166	chr9_bin985
9	chr9_4746314,chr9_4746284	56.9409	chr9_bin986
9	chr9_4404230,chr9_4404476,chr9_4561539,chr9_4404186,chr9_4404406,chr9_4404434,chr9_4470862,chr9_4470888,chr9_4404433,chr9_4404454,chr9_4471048	57.4964	chr9_bin987
9	chr9_3683929	59.5116	chr9_bin988
9	chr9_3683920	60.8697	chr9_bin989
9	chr9_3637648,chr9_3637692,chr9_3637720,chr9_3645889,chr9_3645899,chr9_3637685,chr9_3637671	61.9871	chr9_bin990
9	chr9_3568368,chr9_3567914,chr9_3588034	62.5426	chr9_bin991
9	chr9_3567722,chr9_3567731	63.0982	chr9_bin992
9	chr9_3567642	63.844	chr9_bin993
9	chr9_3529801,chr9_3545708,chr9_3175044,chr9_3357410,chr9_3420717,chr9_3421318	65.3357	chr9_bin994
9	chr9_3032297,chr9_2977193,chr9_2977389,chr9_3074316	66.4531	chr9_bin995
9	chr9_3007074	67.0086	chr9_bin996
9	chr9_3007031,chr9_3068488,chr9_3106236,chr9_3106474,chr9_3161153	67.5642	chr9_bin997
9	chr9_2977191,chr9_2977160	68.1197	chr9_bin998
9	chr9_2765766,chr9_2765843,chr9_2890778	69.8053	chr9_bin999
9	chr9_2688950,chr9_2699911	70.1657	chr9_bin1000
9	chr9_2681571,chr9_2681547,chr9_2681583,chr9_2681584	70.3594	chr9_bin1001
9	chr9_2464736,chr9_2474723,chr9_2603728	71.4768	chr9_bin1002
9	chr9_2464701	72.0324	chr9_bin1003
9	chr9_2456379	72.2178	chr9_bin1004
9	chr9_2428292,chr9_2446857	72.5866	chr9_bin1005
9	chr9_1961548,chr9_2009065,chr9_2009234,chr9_2064003,chr9_2064303,chr9_2329717,chr9_1954529,chr9_1954559,chr9_1966396,chr9_2035269,chr9_2072966,chr9_2092536,chr9_2143485,chr9_2168967,chr9_2169181,chr9_2169186	73.1421	chr9_bin1006
9	chr9_1926499,chr9_1943159,chr9_1804186,chr9_1804191,chr9_1930330,chr9_1930346,chr9_1930410	73.6977	chr9_bin1007
9	chr9_1481770	74.2532	chr9_bin1008
9	chr9_957679,chr9_1140873,chr9_1101203,chr9_1101225,chr9_1101230,chr9_1101246,chr9_1121462,chr9_1137499,chr9_1140882,chr9_1194679,chr9_1194689,chr9_957657,chr9_957674	74.8088	chr9_bin1009
9	chr9_1233128,chr9_516017,chr9_549633,chr9_557506,chr9_564029,chr9_625688,chr9_625909,chr9_625940,chr9_1419795,chr9_1419808,chr9_1420090,chr9_1427474,chr9_1440909,chr9_1481773,chr9_1615408,chr9_1624461,chr9_1629437,chr9_1419727,chr9_1419728,chr9_1509134,chr9_1563567,chr9_1610684,chr9_1615342,chr9_1615411,chr9_1663210,chr9_516006,chr9_516004,chr9_1663268,chr9_1794734	75.3644	chr9_bin1010
9	chr9_370849,chr9_477799,chr9_360840	75.9199	chr9_bin1011
9	chr9_1919397,chr9_1911440,chr9_1919458,chr9_318683	76.4755	chr9_bin1012
9	chr9_318662,chr9_318671	77.0311	chr9_bin1013
9	chr9_318438	77.5559	chr9_bin1014
9	chr9_318413,chr9_318409	77.5863	chr9_bin1015
9	chr9_252651	78.1419	chr9_bin1016
9	chr9_14415,chr9_92487,chr9_136131	78.6974	chr9_bin1017
9	chr9_129428	78.8967	chr9_bin1018
9	chr9_202607,chr9_244368,chr9_244578,chr9_252599	79.2516	chr9_bin1019
10	chr10_138828	0	chr10_bin1020
10	chr10_139066	1.71985	chr10_bin1021
10	chr10_178276	2.23074	chr10_bin1022
10	chr10_847111,chr10_847320,chr10_246263,chr10_260848,chr10_260855,chr10_184445,chr10_190745,chr10_847342,chr10_261280,chr10_494087,chr10_640464,chr10_714282,chr10_714329	2.83101	chr10_bin1023
10	chr10_714460,chr10_714469,chr10_811463,chr10_811470,chr10_266633,chr10_300674,chr10_494178,chr10_714458,chr10_854024	3.38657	chr10_bin1024
10	chr10_853983	3.38934	chr10_bin1025
10	chr10_1038230,chr10_1038258,chr10_1013281,chr10_1018631,chr10_1462804,chr10_1646971,chr10_1647063,chr10_1038265,chr10_1038474,chr10_1445460,chr10_1445462,chr10_1451977,chr10_1452283,chr10_1467576,chr10_1467795,chr10_1516134,chr10_1516787,chr10_1525442,chr10_1529174,chr10_1529206,chr10_1563189,chr10_1563435,chr10_1577523,chr10_1577580,chr10_1590992,chr10_1591182,chr10_1591192,chr10_1646969,chr10_1…	4.50388	chr10_bin1026
10	chr10_2010286	4.80589	chr10_bin1027
10	chr10_2127817,chr10_2037322,chr10_2072399,chr10_2018795,chr10_2037577	5.05791	chr10_bin1028
10	chr10_2405608	5.90763	chr10_bin1029
10	chr10_2471777,chr10_2780664,chr10_2723644,chr10_2471835	6.72926	chr10_bin1030
10	chr10_2472960,chr10_2703629	7.01738	chr10_bin1031
10	chr10_2488563,chr10_2559555,chr10_2588784,chr10_2654264,chr10_2654553,chr10_2668106,chr10_2668127,chr10_2668132	7.28328	chr10_bin1032
10	chr10_2896393	10.122	chr10_bin1033
10	chr10_2896433	10.1248	chr10_bin1034
10	chr10_2938330,chr10_2938366,chr10_2986157,chr10_2986356	10.6804	chr10_bin1035
10	chr10_2986379,chr10_2986372	11.7977	chr10_bin1036
10	chr10_2986393	11.8226	chr10_bin1037
10	chr10_2986397	13.2602	chr10_bin1038
10	chr10_2986410	14.0509	chr10_bin1039
10	chr10_2986419	14.794	chr10_bin1040
10	chr10_3000986	16.2629	chr10_bin1041
10	chr10_3038475	16.2712	chr10_bin1042
10	chr10_3129626,chr10_3146484,chr10_3146552,chr10_3170427,chr10_3052682,chr10_3052869	17.3885	chr10_bin1043
10	chr10_3199690,chr10_3199734,chr10_3199957,chr10_3281133,chr10_3260074,chr10_3281145	17.9441	chr10_bin1044
10	chr10_3410159,chr10_3392125,chr10_3397024,chr10_3397025,chr10_3397219,chr10_3397221,chr10_3397226	18.4997	chr10_bin1045
10	chr10_3545761,chr10_3455151	19.0552	chr10_bin1046
10	chr10_3545830,chr10_3594572	19.6108	chr10_bin1047
10	chr10_3701940,chr10_3895482,chr10_3895483,chr10_3967694,chr10_4016768,chr10_4016779,chr10_4016819,chr10_4087437,chr10_4087516,chr10_4087520,chr10_4176134,chr10_4359690,chr10_4377864,chr10_4381677,chr10_4421154,chr10_4421171,chr10_4498491,chr10_4529823,chr10_4538623,chr10_4558324,chr10_4564164,chr10_4630456,chr10_4636749,chr10_4636973,chr10_4636978,chr10_3675638,chr10_3675684,chr10_3807826,chr10_3…	20.1663	chr10_bin1048
10	chr10_4866642,chr10_4866650,chr10_4890824,chr10_4929510,chr10_4939175,chr10_4947497,chr10_4981900,chr10_4850979,chr10_4939198,chr10_4981895,chr10_4982053,chr10_4993020,chr10_4993200	20.7219	chr10_bin1049
10	chr10_5318333,chr10_5318335,chr10_5318361,chr10_5318371,chr10_5440052,chr10_5251147,chr10_5251240,chr10_5439976,chr10_5439992,chr10_5440044,chr10_5440053,chr10_5450385,chr10_5455706	21.8393	chr10_bin1050
10	chr10_5899024,chr10_6126585,chr10_5899103,chr10_5787457,chr10_6147686,chr10_5810570,chr10_6078304	22.3948	chr10_bin1051
10	chr10_6193462,chr10_6321540,chr10_6292649,chr10_6292931,chr10_6311670,chr10_6311816,chr10_6321727,chr10_6340297,chr10_6500797,chr10_6321737,chr10_6321758,chr10_6333415,chr10_6543075,chr10_6543146,chr10_6543155,chr10_6340399,chr10_6406930,chr10_6479462	22.9504	chr10_bin1052
10	chr10_6690976,chr10_6689018	23.5059	chr10_bin1053
10	chr10_6761948	24.5979	chr10_bin1054
10	chr10_6747881	24.6421	chr10_bin1055
10	chr10_6761962,chr10_6762209,chr10_6860555,chr10_6880066,chr10_6762234,chr10_6853889	25.7397	chr10_bin1056
10	chr10_6880347,chr10_6880266	26.2953	chr10_bin1057
10	chr10_6884669	26.8508	chr10_bin1058
10	chr10_6963298,chr10_6893426	27.4064	chr10_bin1059
10	chr10_7142776	27.962	chr10_bin1060
10	chr10_7312065,chr10_7312075	28.5175	chr10_bin1061
10	chr10_7353927	28.7529	chr10_bin1062
10	chr10_7802262,chr10_7512649,chr10_7514277,chr10_7514289,chr10_7514242,chr10_7581443	29.0716	chr10_bin1063
10	chr10_7888415	31.811	chr10_bin1064
10	chr10_7888457	32.3526	chr10_bin1065
10	chr10_8034910,chr10_8034932,chr10_8035246	32.4632	chr10_bin1066
10	chr10_8053611	32.7319	chr10_bin1067
10	chr10_8064456,chr10_8095442,chr10_8144784,chr10_8309121,chr10_8392488,chr10_8122443	33.0172	chr10_bin1068
10	chr10_8224924	33.3332	chr10_bin1069
10	chr10_8224939,chr10_8392545	33.5713	chr10_bin1070
10	chr10_8392528	33.8733	chr10_bin1071
10	chr10_8309175	34.1253	chr10_bin1072
10	chr10_8337166	34.419	chr10_bin1073
10	chr10_8312683,chr10_8122327,chr10_8122367,chr10_8122406,chr10_8312710	34.6793	chr10_bin1074
10	chr10_8754280	35.2349	chr10_bin1075
10	chr10_8834696	35.7905	chr10_bin1076
10	chr10_8921808,chr10_8921825,chr10_8989490,chr10_9269598,chr10_9147643,chr10_8905172,chr10_8834813,chr10_8835005,chr10_8904855,chr10_8904856,chr10_8904954,chr10_8989508,chr10_8989509,chr10_9050256,chr10_9050439,chr10_9161625,chr10_9169064,chr10_9169076,chr10_9211706,chr10_9268822,chr10_9269578,chr10_9274022,chr10_9274049,chr10_9614955,chr10_9614968,chr10_8834786,chr10_9672094	36.346	chr10_bin1077
10	chr10_9672288,chr10_9725946,chr10_9725957,chr10_9885142,chr10_9885197,chr10_9903082,chr10_9964849,chr10_9964865,chr10_10098246,chr10_10098477,chr10_10214734,chr10_10214759,chr10_10218434,chr10_10353378,chr10_9773967,chr10_9672277	36.9016	chr10_bin1078
10	chr10_10381731,chr10_10381736,chr10_10381743,chr10_10381939	37.4572	chr10_bin1079
10	chr10_10391855	38.5689	chr10_bin1080
10	chr10_10527253,chr10_11058302,chr10_11111085,chr10_11443843,chr10_11084219,chr10_10972588,chr10_10984596,chr10_11408931,chr10_11521180,chr10_10418247,chr10_10494151	38.5744	chr10_bin1081
10	chr10_11553669	39.6918	chr10_bin1082
10	chr10_12006804,chr10_12005055,chr10_12005057,chr10_12005060,chr10_12080665,chr10_11899103	40.8091	chr10_bin1083
10	chr10_12266274,chr10_12266295,chr10_12266333,chr10_12266519,chr10_12780108,chr10_12780081	42.4947	chr10_bin1084
10	chr10_12780085	42.7134	chr10_bin1085
10	chr10_12780109,chr10_12780141,chr10_12780154,chr10_12780156	42.9904	chr10_bin1086
10	chr10_12802447	43.0236	chr10_bin1087
10	chr10_12982639,chr10_12780097,chr10_12780289,chr10_12780343	43.0484	chr10_bin1088
10	chr10_13454450	43.2755	chr10_bin1089
10	chr10_13454480,chr10_13454479,chr10_13454718,chr10_13465794	43.6025	chr10_bin1090
10	chr10_13471431,chr10_13475143,chr10_13471430,chr10_13474945,chr10_13475134,chr10_13899269,chr10_13899491	44.1581	chr10_bin1091
10	chr10_13899547	44.7136	chr10_bin1092
10	chr10_13899554	45.2776	chr10_bin1093
10	chr10_14111499,chr10_14146337,chr10_14075299	45.9086	chr10_bin1094
10	chr10_14111555	46.1856	chr10_bin1095
10	chr10_14229182,chr10_14167952,chr10_14167986	46.4626	chr10_bin1096
10	chr10_14417862,chr10_14386478,chr10_14386548	47.58	chr10_bin1097
10	chr10_14639481	48.6973	chr10_bin1098
10	chr10_15107535,chr10_15107542,chr10_15150051,chr10_14937225,chr10_15029598	49.2529	chr10_bin1099
10	chr10_15191179,chr10_15191425,chr10_15191440,chr10_15269625,chr10_15403217,chr10_15551818,chr10_16076482,chr10_16076516,chr10_16076527,chr10_16107967,chr10_16161055,chr10_16161059,chr10_16161246,chr10_16161265,chr10_16161283,chr10_15150052,chr10_15191230,chr10_15292282,chr10_16098233,chr10_16098275,chr10_16161027,chr10_16161038,chr10_16161051,chr10_16225731,chr10_16225992,chr10_16335834,chr10_163…	49.8085	chr10_bin1100
10	chr10_16367037	50.1272	chr10_bin1101
10	chr10_16367061	50.3625	chr10_bin1102
10	chr10_16394026	50.5064	chr10_bin1103
10	chr10_16394033,chr10_16424816,chr10_16424849,chr10_16443401,chr10_16563183,chr10_16563247	50.9169	chr10_bin1104
10	chr10_16723743,chr10_16789183,chr10_16789219,chr10_16839644,chr10_16909334,chr10_16839692,chr10_16974471,chr10_17144934,chr10_17274990,chr10_17303908,chr10_17304104,chr10_17389195,chr10_17096037,chr10_17750198,chr10_17097249,chr10_17261501,chr10_17433681	51.4724	chr10_bin1105
10	chr10_17833351,chr10_18121959,chr10_16839683,chr10_16893041	52.028	chr10_bin1106
10	chr10_17744654	52.5836	chr10_bin1107
11	chr11_19763787,chr11_19764063,chr11_19802742	0	chr11_bin1108
11	chr11_19757796	0.293678	chr11_bin1109
11	chr11_19681686,chr11_19681699	0.554024	chr11_bin1110
11	chr11_19657437	0.667412	chr11_bin1111
11	chr11_19525577,chr11_19653323,chr11_19653374,chr11_19525861	2.23596	chr11_bin1112
11	chr11_19507357	2.33827	chr11_bin1113
11	chr11_19500678,chr11_19500906,chr11_19507333	3.91822	chr11_bin1114
11	chr11_19325399,chr11_19325442	4.20079	chr11_bin1115
11	chr11_19325248,chr11_19325410,chr11_19325466,chr11_19366982	4.47224	chr11_bin1116
11	chr11_19279836	4.6549	chr11_bin1117
11	chr11_19279786	4.8847	chr11_bin1118
11	chr11_19187212,chr11_19172332	5.02579	chr11_bin1119
11	chr11_19094547	5.05342	chr11_bin1120
11	chr11_19017647,chr11_18718983,chr11_19030970	6.14254	chr11_bin1121
11	chr11_18635660,chr11_18635664,chr11_18635665,chr11_18635695,chr11_18635932,chr11_19094533,chr11_18635561,chr11_18635579,chr11_18635884,chr11_19059705,chr11_19059859	6.69811	chr11_bin1122
11	chr11_18635550	6.8863	chr11_bin1123
11	chr11_18626844,chr11_18626628,chr11_18635471,chr11_18635475	7.25228	chr11_bin1124
11	chr11_18564168	7.44048	chr11_bin1125
11	chr11_18323715,chr11_18547588,chr11_18323801,chr11_18379749,chr11_18379926,chr11_18266648,chr11_18380013,chr11_18418396,chr11_18547545	7.80646	chr11_bin1126
11	chr11_18235822	8.36202	chr11_bin1127
11	chr11_18235597	8.65014	chr11_bin1128
11	chr11_18227310,chr11_18235541,chr11_18235568,chr11_18220443	8.91604	chr11_bin1129
11	chr11_18209645,chr11_18209632	9.4716	chr11_bin1130
11	chr11_18209424	10.3185	chr11_bin1131
11	chr11_18045184,chr11_18163441	11.143	chr11_bin1132
11	chr11_17972626	11.42	chr11_bin1133
11	chr11_17972623,chr11_17972595	11.697	chr11_bin1134
11	chr11_17895594,chr11_17416848,chr11_17416850,chr11_17416862,chr11_17417031,chr11_17417041,chr11_17417045,chr11_17417050,chr11_17417054,chr11_17417055,chr11_17417066,chr11_17417082,chr11_17417098,chr11_17417099,chr11_17417103,chr11_17584341,chr11_17656735,chr11_17656736,chr11_17854206,chr11_17878142,chr11_17584357,chr11_17584383,chr11_17595810,chr11_17584352,chr11_17584385,chr11_17584325	12.2525	chr11_bin1135
11	chr11_17416831	12.6102	chr11_bin1136
11	chr11_17184691,chr11_16648012,chr11_16648132,chr11_16884950,chr11_16896986,chr11_16937164,chr11_17005694,chr11_17280671,chr11_16937386,chr11_16937506,chr11_16585650,chr11_16585672,chr11_16708396,chr11_16885195	12.8067	chr11_bin1137
11	chr11_16553453	12.9949	chr11_bin1138
11	chr11_16553425,chr11_16553416,chr11_16108458,chr11_16215265,chr11_16215396,chr11_16215440,chr11_16215454,chr11_16362353,chr11_16392954,chr11_16392969,chr11_16526105,chr11_16553403,chr11_16095655	13.3609	chr11_bin1139
11	chr11_15811401,chr11_16095390	13.9164	chr11_bin1140
11	chr11_15811320	13.9192	chr11_bin1141
11	chr11_15686652	15.5391	chr11_bin1142
11	chr11_15191042,chr11_15191173,chr11_15194801,chr11_15195163,chr11_15195171,chr11_15292999,chr11_15191254	17.2875	chr11_bin1143
11	chr11_13691481,chr11_14325385,chr11_14646551,chr11_14646570,chr11_15191023,chr11_14900429,chr11_14740974,chr11_14759786,chr11_14759801,chr11_14759830,chr11_14900218,chr11_14913411,chr11_14740703,chr11_14740696,chr11_14051464,chr11_14051482,chr11_14051488,chr11_14051511,chr11_14185297,chr11_14318134,chr11_14605021,chr11_13546943,chr11_13546959,chr11_13581303,chr11_13581328,chr11_13581365,chr11_136…	17.8431	chr11_bin1144
11	chr11_13470698,chr11_13470891,chr11_13445705,chr11_13445708,chr11_13445759,chr11_13445938,chr11_13470713,chr11_13515765,chr11_13445662,chr11_13470864,chr11_13470886,chr11_13470933,chr11_13470942,chr11_13504381,chr11_13546933	18.9604	chr11_bin1145
11	chr11_12866522,chr11_13105193,chr11_13105201,chr11_13105238,chr11_13105274,chr11_13105234,chr11_13105391	19.516	chr11_bin1146
11	chr11_12866501	19.6737	chr11_bin1147
11	chr11_12703046,chr11_12703078,chr11_12718470,chr11_12718474,chr11_12866454,chr11_12344183,chr11_12344208,chr11_12344239,chr11_12344319,chr11_12344359,chr11_12505626,chr11_12505672,chr11_12540661,chr11_12555379,chr11_12555388,chr11_12555391,chr11_12555398,chr11_12555403,chr11_12555406,chr11_12555414,chr11_12555421,chr11_12555423,chr11_12555436,chr11_12555453,chr11_12555471,chr11_12692205,chr11_127…	20.0703	chr11_bin1148
11	chr11_12240144,chr11_12148443,chr11_12240123,chr11_12240138,chr11_12240063	21.1877	chr11_bin1149
11	chr11_12103877,chr11_11980855,chr11_11980873,chr11_12103872,chr11_12104120,chr11_12147984	21.7432	chr11_bin1150
11	chr11_10308032,chr11_10308051,chr11_10308234,chr11_10405123,chr11_10308056,chr11_10308250,chr11_11863837,chr11_11009713	22.2988	chr11_bin1151
11	chr11_11608754,chr11_11608936,chr11_11009719,chr11_11009751,chr11_10308024,chr11_11863794	22.8543	chr11_bin1152
11	chr11_11009776,chr11_11585572,chr11_9855984,chr11_9897177,chr11_9897183,chr11_10082502,chr11_9897383,chr11_9897379,chr11_9897417,chr11_10125762,chr11_10125792,chr11_10204444,chr11_10204451,chr11_10204453,chr11_10204465,chr11_10204468,chr11_10204472,chr11_10283574	23.4099	chr11_bin1153
11	chr11_9710898,chr11_9557443,chr11_9607233,chr11_9836666,chr11_9710877,chr11_9711237	23.9655	chr11_bin1154
11	chr11_9557218	25.8543	chr11_bin1155
11	chr11_9557188,chr11_9540055,chr11_9540062,chr11_9540069	26.7715	chr11_bin1156
11	chr11_9369247,chr11_9435209	27.3271	chr11_bin1157
11	chr11_8459885,chr11_8686462,chr11_9271116,chr11_8676274,chr11_8686237,chr11_8941961,chr11_8983111,chr11_9115263,chr11_9115269,chr11_9115271,chr11_9115275,chr11_9271123	27.8826	chr11_bin1158
11	chr11_8388247	28.1624	chr11_bin1159
11	chr11_8220730,chr11_8220733,chr11_8156488,chr11_8220673,chr11_8220700,chr11_8237361,chr11_8076878,chr11_8077086,chr11_8077128,chr11_8156758,chr11_8355125	28.4366	chr11_bin1160
11	chr11_8071506	28.9838	chr11_bin1161
11	chr11_7952663,chr11_7952773,chr11_7972001,chr11_8071102,chr11_7952673,chr11_7952743,chr11_7952758,chr11_8059525,chr11_8071315	28.9921	chr11_bin1162
11	chr11_7851105,chr11_7872776	30.1095	chr11_bin1163
11	chr11_7846179	30.665	chr11_bin1164
11	chr11_7733472,chr11_7733483,chr11_7733492,chr11_7846156,chr11_7733458	31.2206	chr11_bin1165
11	chr11_7733436,chr11_7719334,chr11_7719336,chr11_7719337,chr11_7685414,chr11_7685436,chr11_7733202,chr11_7733232	32.338	chr11_bin1166
11	chr11_7608869	34.477	chr11_bin1167
11	chr11_7573090,chr11_7573076	35.15	chr11_bin1168
11	chr11_7573040,chr11_7393333,chr11_7393390,chr11_7402115,chr11_7402129,chr11_7452518,chr11_7573057,chr11_7256658,chr11_7256659,chr11_7256661,chr11_7256672,chr11_7256675,chr11_7256676,chr11_7256678,chr11_7256687	35.7056	chr11_bin1169
11	chr11_7256656	36.002	chr11_bin1170
11	chr11_7256647,chr11_6970025,chr11_6970100,chr11_6970243,chr11_7005149,chr11_7030226,chr11_7058679,chr11_7058863,chr11_7100036	36.2596	chr11_bin1171
11	chr11_6574913,chr11_6670715,chr11_6866921,chr11_6899426,chr11_6626613,chr11_6626619,chr11_6626622,chr11_6117021,chr11_6304050,chr11_6304140,chr11_6378761,chr11_6464514,chr11_6464639,chr11_6626691,chr11_6633431,chr11_6713105,chr11_6713158,chr11_6713346,chr11_6251999,chr11_6364630,chr11_6378003,chr11_6117050,chr11_6323353,chr11_6117045,chr11_6181088,chr11_6251979,chr11_6276705,chr11_6323106,chr11_6…	36.8152	chr11_bin1172
11	chr11_5881791,chr11_5881802,chr11_5915146,chr11_5915176,chr11_5955380,chr11_6059614,chr11_6116408,chr11_6116573,chr11_6116603,chr11_6116664,chr11_6116924,chr11_6116950,chr11_6117018,chr11_5872040,chr11_5882010,chr11_5902700,chr11_5960683,chr11_5960968,chr11_5961093,chr11_5976486,chr11_6059570,chr11_6081253	37.3707	chr11_bin1173
11	chr11_5881730	37.5894	chr11_bin1174
11	chr11_5826942,chr11_5866729	37.9248	chr11_bin1175
11	chr11_5826940	38.2435	chr11_bin1176
11	chr11_5810146	38.4789	chr11_bin1177
11	chr11_5502248,chr11_5739496,chr11_5739777,chr11_5476367,chr11_5678230,chr11_5739509,chr11_5476442,chr11_5739527	39.0344	chr11_bin1178
11	chr11_5447930,chr11_5413065,chr11_5413075	39.59	chr11_bin1179
11	chr11_5348501,chr11_5348745,chr11_5358255,chr11_5408626,chr11_5408628,chr11_5413062,chr11_5408859,chr11_5298005	40.1455	chr11_bin1180
11	chr11_5231597,chr11_5231570,chr11_5231586,chr11_5284300,chr11_5284500,chr11_5248584,chr11_5284202	40.7011	chr11_bin1181
11	chr11_4918111,chr11_4918123,chr11_4918133,chr11_5016032,chr11_5087565,chr11_5112833,chr11_5112842,chr11_4933553,chr11_4947489,chr11_4947695,chr11_4978939,chr11_4983232,chr11_5112800,chr11_5112870,chr11_5112889	41.2567	chr11_bin1182
11	chr11_4873399,chr11_4873457,chr11_4873502,chr11_4885920,chr11_4901180,chr11_4918079,chr11_4918103,chr11_4885995,chr11_4900882,chr11_4820173	41.8122	chr11_bin1183
11	chr11_4627177,chr11_4655966,chr11_4694309,chr11_4535260,chr11_4535270,chr11_4565634,chr11_4426262,chr11_4426288,chr11_4501860,chr11_4527761,chr11_4535076,chr11_4655931,chr11_4694294,chr11_4403830,chr11_4501865,chr11_4535265,chr11_4627133,chr11_4722387	42.9296	chr11_bin1184
11	chr11_4390529	43.4851	chr11_bin1185
11	chr11_4181565,chr11_4286598,chr11_4295840,chr11_4296059,chr11_4354452,chr11_4354333,chr11_4181491	45.7454	chr11_bin1186
11	chr11_3981765,chr11_3981794,chr11_3988470,chr11_4000893,chr11_4011761,chr11_4104567,chr11_4174323,chr11_4000913,chr11_4174308,chr11_4178624,chr11_4178659,chr11_4178700	46.8628	chr11_bin1187
11	chr11_3942127	47.1731	chr11_bin1188
11	chr11_3377075,chr11_3397841,chr11_3397939,chr11_3715631,chr11_3728510,chr11_3942031,chr11_3942261,chr11_3383326,chr11_3566997,chr11_3826000,chr11_3383304,chr11_3383291	47.4168	chr11_bin1189
11	chr11_3211619	47.9724	chr11_bin1190
11	chr11_3162621	48.2411	chr11_bin1191
11	chr11_3049855,chr11_3081465	48.5264	chr11_bin1192
11	chr11_2949440,chr11_2949441,chr11_2929390,chr11_2949348,chr11_2949367,chr11_2949370,chr11_2933889	50.212	chr11_bin1193
11	chr11_2544145,chr11_2597996	51.3293	chr11_bin1194
11	chr11_2528404,chr11_2296669,chr11_2481054,chr11_2528174,chr11_2383759,chr11_2456358,chr11_2481356	53.0149	chr11_bin1195
11	chr11_795188,chr11_992454,chr11_1035435,chr11_1209795,chr11_1266570,chr11_1019609,chr11_851892,chr11_851950,chr11_951955,chr11_1035448,chr11_1314571,chr11_1328302	70.7304	chr11_bin1196
11	chr11_772675	70.913	chr11_bin1197
11	chr11_772612,chr11_772643	71.2846	chr11_bin1198
11	chr11_666618	71.4672	chr11_bin1199
11	chr11_405254,chr11_502856,chr11_549264,chr11_618286,chr11_618290,chr11_490523,chr11_594744	71.8388	chr11_bin1200
11	chr11_233825,chr11_284642,chr11_284740,chr11_362350,chr11_27926,chr11_27939,chr11_39964,chr11_39969,chr11_39999,chr11_40003,chr11_89547,chr11_89569,chr11_89589,chr11_118622,chr11_118650,chr11_148651,chr11_157824,chr11_386928,chr11_27585,chr11_27655,chr11_27676,chr11_27883,chr11_27962,chr11_58018,chr11_89249,chr11_89303,chr11_157820,chr11_362380,chr11_362391	72.3943	chr11_bin1201
12	chr12_22601536,chr12_22601602,chr12_22652759	0	chr12_bin1202
12	chr12_22305648,chr12_22305652,chr12_22313339,chr12_22313306,chr12_22479376	1.11736	chr12_bin1203
12	chr12_22350415,chr12_22327056	1.67293	chr12_bin1204
12	chr12_21882131,chr12_22271995,chr12_22313648,chr12_22350345,chr12_22305497	2.22849	chr12_bin1205
12	chr12_21649951,chr12_21733457	2.78405	chr12_bin1206
12	chr12_21315058	3.33961	chr12_bin1207
12	chr12_21308968,chr12_21249147,chr12_21308614,chr12_21308731,chr12_21308740,chr12_21308771,chr12_21314998,chr12_21308748	5.02516	chr12_bin1208
12	chr12_21248979,chr12_21248982	5.26607	chr12_bin1209
12	chr12_21248946,chr12_20620657	5.57921	chr12_bin1210
12	chr12_21248877	5.80069	chr12_bin1211
12	chr12_20758226	5.90577	chr12_bin1212
12	chr12_20949312,chr12_20881041,chr12_20892893,chr12_21022556,chr12_21191317,chr12_21195680,chr12_21195975,chr12_20881016,chr12_20892895,chr12_21191321,chr12_21191338,chr12_21191358	6.13281	chr12_bin1213
12	chr12_21241713	6.47653	chr12_bin1214
12	chr12_21022593,chr12_21103919,chr12_21191291	6.68691	chr12_bin1215
12	chr12_20425596,chr12_20305425	7.80428	chr12_bin1216
12	chr12_20220168	8.35984	chr12_bin1217
12	chr12_20192600,chr12_20192397	9.47721	chr12_bin1218
12	chr12_20101751	9.60998	chr12_bin1219
12	chr12_20168303,chr12_20168328	9.83424	chr12_bin1220
12	chr12_20069065,chr12_20069112	10.0308	chr12_bin1221
12	chr12_20069048	10.3383	chr12_bin1222
12	chr12_20046049	10.5848	chr12_bin1223
12	chr12_19800649,chr12_19620808,chr12_19639327,chr12_19639328,chr12_19709964,chr12_20034712	11.7022	chr12_bin1224
12	chr12_19532038,chr12_19532057	13.3335	chr12_bin1225
12	chr12_19520081	13.3473	chr12_bin1226
12	chr12_19013877,chr12_19013918,chr12_19424945,chr12_19431943,chr12_19431961,chr12_19431962,chr12_19431993,chr12_18217188,chr12_19023355	13.8637	chr12_bin1227
12	chr12_18894431,chr12_18894519,chr12_18102305,chr12_18192311,chr12_18217163,chr12_18217177,chr12_18894432,chr12_18903025,chr12_18967101,chr12_18967301,chr12_18410547,chr12_18091254,chr12_18192539,chr12_18217236,chr12_18192308	14.4193	chr12_bin1228
12	chr12_18491239,chr12_18491244,chr12_18491445	14.6935	chr12_bin1229
12	chr12_18410621,chr12_18439356,chr12_18491459,chr12_18491464,chr12_18491472,chr12_18491519,chr12_18678422,chr12_18091053,chr12_18410594,chr12_18439357,chr12_18439451	14.9733	chr12_bin1230
12	chr12_18046504,chr12_18072192,chr12_18046490	15.5289	chr12_bin1231
12	chr12_18046453,chr12_18046425,chr12_17921026,chr12_17921037	16.0844	chr12_bin1232
12	chr12_17455279,chr12_17551637,chr12_17551643	16.64	chr12_bin1233
12	chr12_17356813,chr12_17407247,chr12_17407252,chr12_17407268,chr12_17420814,chr12_17407239,chr12_17359208	17.7574	chr12_bin1234
12	chr12_17407466	18.3129	chr12_bin1235
12	chr12_17060821	19.4303	chr12_bin1236
12	chr12_16789711,chr12_16881434,chr12_16775252,chr12_16775534,chr12_16775539,chr12_16786966,chr12_16786978,chr12_16787030,chr12_16787031,chr12_16787044,chr12_16789690,chr12_16881462,chr12_16737562,chr12_16749735,chr12_16775313,chr12_16786946,chr12_16786955,chr12_16787019,chr12_16787193,chr12_16789473,chr12_16789488,chr12_16789510,chr12_16789687,chr12_16789709,chr12_16620010	19.9859	chr12_bin1237
12	chr12_16302021	20.5414	chr12_bin1238
12	chr12_15892913,chr12_16301872	20.8212	chr12_bin1239
12	chr12_15696230,chr12_15696248,chr12_15696214,chr12_16301997,chr12_15696040	21.0954	chr12_bin1240
12	chr12_15695974,chr12_15696035	21.651	chr12_bin1241
12	chr12_15695997	21.928	chr12_bin1242
12	chr12_15695931,chr12_15659113	22.205	chr12_bin1243
12	chr12_15659103	22.4348	chr12_bin1244
12	chr12_15659071	22.7591	chr12_bin1245
12	chr12_15589789,chr12_15590007,chr12_15590082,chr12_15590017	23.3146	chr12_bin1246
12	chr12_14443518,chr12_14449503,chr12_14476165,chr12_14645529,chr12_14645541,chr12_14645602,chr12_14747820,chr12_14747834,chr12_14747886,chr12_15053946,chr12_15228237,chr12_15228256,chr12_15238102,chr12_15238119,chr12_15238326,chr12_15238368,chr12_14449486,chr12_14788091,chr12_15053738,chr12_14885996,chr12_14886006,chr12_14886256,chr12_14886326,chr12_14645568,chr12_15216741,chr12_15281210	23.8702	chr12_bin1247
12	chr12_14128686,chr12_14128687,chr12_14128690,chr12_14195069,chr12_14003282,chr12_14128649	24.9876	chr12_bin1248
12	chr12_14113217	25.4873	chr12_bin1249
12	chr12_14337884	26.0987	chr12_bin1250
12	chr12_14113210,chr12_14128610	26.6152	chr12_bin1251
12	chr12_13981734	27.2015	chr12_bin1252
12	chr12_14020773,chr12_13981763,chr12_14020687,chr12_14104078,chr12_14206503	27.2098	chr12_bin1253
12	chr12_13862378,chr12_13837687,chr12_13837703	27.7654	chr12_bin1254
12	chr12_13966423	27.9175	chr12_bin1255
12	chr12_13966728,chr12_13966488,chr12_13966722,chr12_13966502,chr12_13862383,chr12_13862387	28.3197	chr12_bin1256
12	chr12_13862398	28.5301	chr12_bin1257
12	chr12_13862602	29.4332	chr12_bin1258
12	chr12_13896297	29.4608	chr12_bin1259
12	chr12_13837675,chr12_13837678	30.55	chr12_bin1260
12	chr12_13462869,chr12_13462883,chr12_13462894,chr12_13487111,chr12_13168943,chr12_13279480,chr12_13732094,chr12_13486892,chr12_13487133,chr12_13635224,chr12_13732068,chr12_13837652,chr12_13837655,chr12_13344579,chr12_13635255,chr12_13837670,chr12_13711176,chr12_13711182,chr12_13711192,chr12_13711202,chr12_13711253,chr12_13630806	31.1055	chr12_bin1261
12	chr12_13123668,chr12_13074499,chr12_13103321,chr12_13103439,chr12_13074577,chr12_13103403,chr12_13123635	31.6611	chr12_bin1262
12	chr12_12765018,chr12_12321767,chr12_12321794,chr12_12321800	32.2167	chr12_bin1263
12	chr12_13074385,chr12_12124916	32.7722	chr12_bin1264
12	chr12_12091018,chr12_12124848,chr12_12124868,chr12_12124932,chr12_12125160,chr12_12090950,chr12_12139893,chr12_12139928,chr12_12140090,chr12_12140142,chr12_12289393,chr12_12321678,chr12_12321720,chr12_12139828	33.3278	chr12_bin1265
12	chr12_12041519	33.5909	chr12_bin1266
12	chr12_11873061,chr12_11999474,chr12_11817685,chr12_11191858,chr12_11212450,chr12_11212780,chr12_11817745,chr12_12316519,chr12_12316782,chr12_11817667,chr12_12289443,chr12_12292783,chr12_12292826,chr12_12321674,chr12_12321677	33.8818	chr12_bin1267
12	chr12_10691009,chr12_11132988,chr12_11125358,chr12_11133055	34.9992	chr12_bin1268
12	chr12_10372523,chr12_10230915,chr12_10287000,chr12_10690902,chr12_10690943,chr12_11141511	35.5547	chr12_bin1269
12	chr12_10126565	37.6851	chr12_bin1270
12	chr12_10073070,chr12_10072855,chr12_10072878	38.3665	chr12_bin1271
12	chr12_10072800	38.6852	chr12_bin1272
12	chr12_10069979,chr12_10038427	38.9206	chr12_bin1273
12	chr12_9796911,chr12_9796893,chr12_9987148,chr12_9796866,chr12_9796878,chr12_9906565,chr12_9796925,chr12_9796883,chr12_10005096,chr12_10005111,chr12_9796709,chr12_9906729	41.7623	chr12_bin1274
12	chr12_9303526,chr12_9754286	42.3178	chr12_bin1275
12	chr12_9717929	42.8148	chr12_bin1276
12	chr12_9717729,chr12_9606955,chr12_9670515,chr12_9691888,chr12_9595640,chr12_9717774	43.429	chr12_bin1277
12	chr12_9303538,chr12_9303678,chr12_9303680	43.9846	chr12_bin1278
12	chr12_9259738	44.3172	chr12_bin1279
12	chr12_9198178	44.8225	chr12_bin1280
12	chr12_9205227,chr12_9205334	45.6525	chr12_bin1281
12	chr12_8965798	46.2053	chr12_bin1282
12	chr12_9035906	46.2081	chr12_bin1283
12	chr12_8740030	46.7636	chr12_bin1284
12	chr12_8616239,chr12_8701196	47.3192	chr12_bin1285
12	chr12_8615990,chr12_8468644,chr12_8576126,chr12_8616018	49.0047	chr12_bin1286
12	chr12_8436050	49.0268	chr12_bin1287
12	chr12_8436033	49.5154	chr12_bin1288
12	chr12_8433456	50.0877	chr12_bin1289
12	chr12_8402783	50.096	chr12_bin1290
12	chr12_8152789,chr12_8152795,chr12_8152798,chr12_8183444,chr12_8152709,chr12_8436028	50.1154	chr12_bin1291
12	chr12_8183417	50.1292	chr12_bin1292
12	chr12_8113188	51.5668	chr12_bin1293
12	chr12_8008725,chr12_7624253,chr12_8063559	52.3519	chr12_bin1294
12	chr12_7729464	52.7903	chr12_bin1295
12	chr12_7729576,chr12_7753394,chr12_8014578	52.9064	chr12_bin1296
12	chr12_8063038	53.462	chr12_bin1297
12	chr12_7564798,chr12_7624223,chr12_7558744,chr12_7564770	54.5794	chr12_bin1298
12	chr12_7558799	54.6153	chr12_bin1299
12	chr12_7480800,chr12_7480747	55.696	chr12_bin1300
12	chr12_7326130,chr12_7331797,chr12_7332002,chr12_7332007,chr12_7332011,chr12_7381327,chr12_7417521,chr12_7445657,chr12_7445877,chr12_7446249,chr12_7344970,chr12_7344973,chr12_7345016,chr12_7345024,chr12_7345238	56.2515	chr12_bin1301
12	chr12_7133427,chr12_7133413	57.3689	chr12_bin1302
12	chr12_7081228,chr12_7104247	57.9244	chr12_bin1303
12	chr12_6788867,chr12_6896391	58.48	chr12_bin1304
12	chr12_6419843,chr12_6419980,chr12_6419990,chr12_6420052	61.9099	chr12_bin1305
12	chr12_6419772	62.1814	chr12_bin1306
12	chr12_6411531,chr12_6419776	62.4639	chr12_bin1307
12	chr12_6345999,chr12_6346115	63.0195	chr12_bin1308
12	chr12_6312247,chr12_6312269,chr12_6312232,chr12_6295491,chr12_6295513	63.5751	chr12_bin1309
12	chr12_6295285,chr12_6295453,chr12_6295456,chr12_6212238,chr12_6212017,chr12_6275610,chr12_6275567,chr12_6250465	64.6924	chr12_bin1310
12	chr12_6250444	65.0139	chr12_bin1311
12	chr12_6127871,chr12_6148835,chr12_6166828,chr12_6166860,chr12_6167100	65.2465	chr12_bin1312
12	chr12_5491764,chr12_5516469,chr12_5576355,chr12_5822868,chr12_5885258,chr12_5896635,chr12_5896687,chr12_5901779,chr12_5901805,chr12_5491853,chr12_5608624,chr12_5896703,chr12_5901707,chr12_5901727,chr12_5901809	68.0882	chr12_bin1313
12	chr12_5466463,chr12_5466490,chr12_5466183,chr12_5152470	69.7737	chr12_bin1314
12	chr12_4776393,chr12_5141124,chr12_5096853	70.3293	chr12_bin1315
12	chr12_4764821,chr12_4744663,chr12_4744654,chr12_4764617	72.0148	chr12_bin1316
12	chr12_4659664,chr12_4648900,chr12_4649023,chr12_4659651	72.5704	chr12_bin1317
12	chr12_4486476	73.1259	chr12_bin1318
12	chr12_4004619,chr12_4046824,chr12_4062343,chr12_4144837,chr12_4144862,chr12_4178667,chr12_4178731,chr12_4227842,chr12_4228157,chr12_4275265,chr12_4178721,chr12_4226588,chr12_4046817,chr12_3846375,chr12_4082330,chr12_4144879,chr12_3983801	75.9676	chr12_bin1319
12	chr12_3335123,chr12_3425781	78.2279	chr12_bin1320
12	chr12_3335031,chr12_3335034	78.7834	chr12_bin1321
12	chr12_3207874,chr12_3207939	79.0188	chr12_bin1322
12	chr12_3235192,chr12_3235409,chr12_3103340,chr12_3127274,chr12_3127323,chr12_3146753,chr12_3235191,chr12_3235356,chr12_3146961,chr12_3263255,chr12_3084833,chr12_3085039,chr12_3085052,chr12_3085063,chr12_3085092	79.3375	chr12_bin1323
12	chr12_3075312,chr12_3021918,chr12_3021933,chr12_3037018,chr12_3037047,chr12_3037051,chr12_3037252,chr12_3075529	79.8931	chr12_bin1324
12	chr12_2968652,chr12_3036999,chr12_3037014,chr12_3037020	80.4486	chr12_bin1325
12	chr12_2751714,chr12_2598639,chr12_2598918,chr12_2598923,chr12_2598929,chr12_2751575,chr12_2751726,chr12_2751820,chr12_2751821,chr12_2727305,chr12_2727457,chr12_2727476,chr12_2727471	81.0042	chr12_bin1326
12	chr12_2541829,chr12_2121870,chr12_2386617,chr12_2308272,chr12_2314662,chr12_2595506	81.5597	chr12_bin1327
12	chr12_2001129,chr12_2086702	82.6771	chr12_bin1328
12	chr12_1986229,chr12_1992546,chr12_2001173,chr12_1631693,chr12_1674817,chr12_1690595,chr12_1690945,chr12_1745685,chr12_1781497,chr12_1781763,chr12_1986043,chr12_1986188,chr12_1922742,chr12_1992498,chr12_1986065,chr12_1685389,chr12_1745659,chr12_1745678,chr12_1752977,chr12_1753013,chr12_1753059,chr12_1762139,chr12_1986223,chr12_1702628	83.2327	chr12_bin1329
12	chr12_1580230,chr12_1580262	83.7882	chr12_bin1330
12	chr12_1580270,chr12_1580289,chr12_1580302	84.3438	chr12_bin1331
12	chr12_1098832,chr12_1098897,chr12_1117680,chr12_1117694,chr12_1117709,chr12_1346038	87.1855	chr12_bin1332
12	chr12_1117712,chr12_1354867,chr12_1422234,chr12_1266253	87.741	chr12_bin1333
12	chr12_1098866	88.2966	chr12_bin1334
12	chr12_949642,chr12_949686,chr12_949900,chr12_808944,chr12_808872,chr12_808825	89.414	chr12_bin1335
12	chr12_796001,chr12_796019	89.9695	chr12_bin1336
12	chr12_755391	90.6874	chr12_bin1337
12	chr12_734315,chr12_760969,chr12_760728	90.8478	chr12_bin1338
12	chr12_705672,chr12_705753	91.0582	chr12_bin1339
12	chr12_672221,chr12_161847,chr12_223129,chr12_223485,chr12_367197,chr12_551342,chr12_614853,chr12_651769,chr12_658515,chr12_658549,chr12_658733,chr12_658779,chr12_683937,chr12_684140,chr12_684144,chr12_684145,chr12_693534,chr12_693569,chr12_161855,chr12_223348,chr12_223349,chr12_496012,chr12_541253,chr12_541298,chr12_683934	91.4019	chr12_bin1340
13	chr13_456359,chr13_371098,chr13_371087,chr13_64507,chr13_135343,chr13_448116,chr13_448154,chr13_448210,chr13_456451,chr13_456598,chr13_465790,chr13_466007,chr13_466030,chr13_364260,chr13_364269	0	chr13_bin1341
13	chr13_466076	0.340939	chr13_bin1342
13	chr13_488412,chr13_488450,chr13_519259	0.5541	chr13_bin1343
13	chr13_627286,chr13_627320,chr13_886528,chr13_886532,chr13_817320,chr13_998226,chr13_695573,chr13_736691,chr13_806628,chr13_998206,chr13_998214	3.98402	chr13_bin1344
13	chr13_1004047,chr13_1140528,chr13_613890,chr13_627060,chr13_627229,chr13_1153059,chr13_1140289	4.53958	chr13_bin1345
13	chr13_1480183,chr13_1480159	6.79985	chr13_bin1346
13	chr13_1642524,chr13_1642538,chr13_1642543,chr13_1642577,chr13_1642581,chr13_1642587	7.91721	chr13_bin1347
13	chr13_1705209	10.1775	chr13_bin1348
13	chr13_1705789	13.0192	chr13_bin1349
13	chr13_1943287,chr13_2438893	27.6803	chr13_bin1350
13	chr13_1943331,chr13_2147965,chr13_2438907	28.2358	chr13_bin1351
13	chr13_2782410,chr13_2848308,chr13_2848535,chr13_3056822,chr13_3071066,chr13_3071195,chr13_3071462,chr13_3071472,chr13_3143033,chr13_3143065,chr13_3156405,chr13_3169647,chr13_3169664,chr13_3169666,chr13_3169730,chr13_3178500	29.9214	chr13_bin1352
13	chr13_3194161,chr13_3194189,chr13_3228385	30.4965	chr13_bin1353
13	chr13_3325211	31.0325	chr13_bin1354
13	chr13_3415240	31.549	chr13_bin1355
13	chr13_3984876,chr13_4177540,chr13_4300320,chr13_4300502,chr13_4320682,chr13_4254642,chr13_4320747	32.1437	chr13_bin1356
13	chr13_4330415	32.3929	chr13_bin1357
13	chr13_4390076,chr13_4390134,chr13_4456371,chr13_4390100,chr13_4330418	32.6977	chr13_bin1358
13	chr13_4408248	32.9275	chr13_bin1359
13	chr13_4415010,chr13_4433226,chr13_4449662	33.1462	chr13_bin1360
13	chr13_4687390,chr13_4746709,chr13_4687599	34.9405	chr13_bin1361
13	chr13_5001706	35.793	chr13_bin1362
13	chr13_5198237,chr13_5198239,chr13_5216187	36.6118	chr13_bin1363
13	chr13_4635516	37.7292	chr13_bin1364
13	chr13_5249174,chr13_5276878,chr13_5390374,chr13_5574976	38.2847	chr13_bin1365
13	chr13_5776297,chr13_5776536	40.545	chr13_bin1366
13	chr13_6326855	41.5833	chr13_bin1367
13	chr13_6381658	41.705	chr13_bin1368
13	chr13_6802078,chr13_6802162,chr13_6802102,chr13_6802056	45.6823	chr13_bin1369
13	chr13_7035396,chr13_7035603,chr13_7035666,chr13_7035674,chr13_6896912,chr13_7042357,chr13_6976225	50.3099	chr13_bin1370
13	chr13_7064948,chr13_7077483	50.8655	chr13_bin1371
13	chr13_7630304,chr13_8153417,chr13_8197099,chr13_8777792,chr13_8777964,chr13_8777969,chr13_8777971,chr13_8778081,chr13_8741269,chr13_8598952,chr13_8741078,chr13_7537626,chr13_7537640,chr13_7583577,chr13_8097249,chr13_8153538,chr13_8160408,chr13_8160573,chr13_8160587,chr13_8171096,chr13_8197089,chr13_8197090,chr13_8197094,chr13_8197102,chr13_8197135,chr13_8197241,chr13_8197267,chr13_8197280,chr13_8…	51.421	chr13_bin1372
13	chr13_9159086,chr13_8936641,chr13_8936586	51.9766	chr13_bin1373
13	chr13_9159138,chr13_9333092,chr13_9333094,chr13_9333128,chr13_9333186,chr13_9159110	53.0939	chr13_bin1374
13	chr13_9333206,chr13_9740160,chr13_9339924,chr13_9916208	53.6495	chr13_bin1375
13	chr13_10021312	54.1911	chr13_bin1376
13	chr13_10133061,chr13_10133317	54.2049	chr13_bin1377
13	chr13_11135133,chr13_11135540,chr13_10388298,chr13_10408521,chr13_10409479,chr13_10416067,chr13_10440040,chr13_10440043,chr13_11135492,chr13_11176102,chr13_11223120,chr13_11223126,chr13_11223127,chr13_11223469,chr13_11259408,chr13_11259418,chr13_11259429,chr13_10408366,chr13_10409542,chr13_11282471	55.3223	chr13_bin1378
13	chr13_13296506,chr13_13316243	58.7522	chr13_bin1379
13	chr13_13296487	59.0626	chr13_bin1380
13	chr13_13316437,chr13_13316444,chr13_13316446	59.3062	chr13_bin1381
13	chr13_13622478	60.4236	chr13_bin1382
13	chr13_13812889,chr13_13622679	60.9792	chr13_bin1383
13	chr13_14237369	61.0206	chr13_bin1384
13	chr13_14375470,chr13_14375502,chr13_14392005,chr13_14237420,chr13_14237385,chr13_14375454,chr13_14392022,chr13_14392049,chr13_14392209,chr13_14536431	62.0956	chr13_bin1385
13	chr13_14738591,chr13_14702453,chr13_14702752,chr13_15426541,chr13_14738606,chr13_14738625,chr13_14702651,chr13_14816604,chr13_14835778,chr13_14835789,chr13_14836004,chr13_14836005,chr13_14836853,chr13_15048810,chr13_15048987,chr13_15049036,chr13_15283665,chr13_15426284,chr13_15043635,chr13_15076433,chr13_14819994,chr13_14835962,chr13_14836037,chr13_14837047,chr13_15048752,chr13_15048773	62.6512	chr13_bin1386
13	chr13_15711723	63.0589	chr13_bin1387
13	chr13_15871008,chr13_15822196,chr13_16048576	63.2056	chr13_bin1388
13	chr13_16048581,chr13_16061955,chr13_16048580,chr13_16061736,chr13_16048579	63.7611	chr13_bin1389
13	chr13_16152206,chr13_16206924,chr13_16279583,chr13_16279585,chr13_16279550,chr13_16279749	65.4467	chr13_bin1390
13	chr13_17973959,chr13_18158978,chr13_16969629,chr13_17238248,chr13_17255670,chr13_17493081,chr13_17949706,chr13_17949712,chr13_17949747,chr13_17973703,chr13_18004408,chr13_16768594,chr13_16787494,chr13_16800595,chr13_16787438,chr13_16831864,chr13_18004391,chr13_18004403,chr13_18216307	66.564	chr13_bin1391
13	chr13_18260915	66.8577	chr13_bin1392
13	chr13_18260927,chr13_18260962,chr13_18260922,chr13_18260918	67.1181	chr13_bin1393
13	chr13_18413675,chr13_18413651	69.3783	chr13_bin1394
13	chr13_18550959	69.5083	chr13_bin1395
13	chr13_18836039	69.6494	chr13_bin1396
13	chr13_18716652	69.8237	chr13_bin1397
13	chr13_18413847,chr13_18419637,chr13_18419665,chr13_18550772,chr13_18586135	69.9316	chr13_bin1398
13	chr13_18966000	70.4872	chr13_bin1399
13	chr13_18981880,chr13_18974473,chr13_18989216	71.0427	chr13_bin1400
13	chr13_19160570	71.3336	chr13_bin1401
13	chr13_19010325,chr13_19160582,chr13_19160604,chr13_19183268,chr13_19230583,chr13_19230599,chr13_19387367,chr13_19387624,chr13_19399635,chr13_19160617,chr13_19003017,chr13_19010283,chr13_19087477,chr13_19160590	71.5967	chr13_bin1402
13	chr13_19190204,chr13_19193457,chr13_19190211	72.1523	chr13_bin1403
13	chr13_19453935,chr13_19463478,chr13_19463488,chr13_19463489,chr13_19463695,chr13_19463741,chr13_19468385,chr13_19468389,chr13_19419049,chr13_19430053,chr13_19483512	72.7079	chr13_bin1404
13	chr13_19468394,chr13_19483977,chr13_19598716,chr13_19598798,chr13_19655231,chr13_19673761,chr13_19679463,chr13_19679682,chr13_19483979,chr13_19679454,chr13_19673715	73.2634	chr13_bin1405
13	chr13_19679753,chr13_19704023,chr13_19774383	74.3808	chr13_bin1406
13	chr13_19795411,chr13_19704073,chr13_19774321,chr13_19774334,chr13_19774382,chr13_19795082,chr13_19795088,chr13_19704069,chr13_19795060,chr13_19795257	74.9364	chr13_bin1407
13	chr13_19851214,chr13_19851313,chr13_19851285,chr13_19960064,chr13_19986676,chr13_19986720,chr13_19986842,chr13_19991506,chr13_19959976,chr13_19960003,chr13_19986621,chr13_19991473	76.0537	chr13_bin1408
13	chr13_20303767,chr13_20000856,chr13_20000939,chr13_20346460,chr13_20346472,chr13_20346499,chr13_20346553,chr13_20346556,chr13_20197706,chr13_20346485,chr13_20346683,chr13_20355727,chr13_20355458	76.6093	chr13_bin1409
13	chr13_20355664,chr13_20355780	76.9085	chr13_bin1410
13	chr13_20355864,chr13_20355866,chr13_20355891,chr13_20409884,chr13_20355880,chr13_20355911,chr13_20365039,chr13_20404322,chr13_20404360,chr13_20356068	77.1633	chr13_bin1411
13	chr13_20410060,chr13_20410228,chr13_20410264,chr13_20465841,chr13_20410063,chr13_20415757,chr13_20465815,chr13_20465991	77.7189	chr13_bin1412
13	chr13_20593910	79.2048	chr13_bin1413
13	chr13_20594095,chr13_20600836	79.9563	chr13_bin1414
13	chr13_20600874	80.1722	chr13_bin1415
13	chr13_20601158	80.5104	chr13_bin1416
13	chr13_20628377,chr13_20628500,chr13_20628528,chr13_20628750,chr13_20628299	81.066	chr13_bin1417
13	chr13_20722154	81.3652	chr13_bin1418
13	chr13_21048072,chr13_21067002	81.62	chr13_bin1419
13	chr13_21074038,chr13_21108226,chr13_21074308,chr13_21075449	82.1755	chr13_bin1420
13	chr13_21340881	82.7311	chr13_bin1421
13	chr13_21323991,chr13_21376546	82.8556	chr13_bin1422
13	chr13_21323795	83.0465	chr13_bin1423
13	chr13_21199570,chr13_21199772,chr13_21245549,chr13_21245652,chr13_21199784,chr13_21199788,chr13_21323788	83.2847	chr13_bin1424
13	chr13_21323975	83.5478	chr13_bin1425
13	chr13_21451938,chr13_21460142,chr13_21480589	83.8387	chr13_bin1426
13	chr13_21486689,chr13_21502438	84.9165	chr13_bin1427
13	chr13_21502592,chr13_21502662	84.9552	chr13_bin1428
13	chr13_21581671,chr13_21581978,chr13_21597008,chr13_21581959,chr13_21596725,chr13_21596804	85.5108	chr13_bin1429
13	chr13_21598584,chr13_21620940,chr13_21620954,chr13_21630951,chr13_21631033,chr13_21631397,chr13_21638739,chr13_21630764,chr13_21620923	86.0663	chr13_bin1430
13	chr13_21638756	86.3322	chr13_bin1431
13	chr13_21639120,chr13_21639139,chr13_21639322,chr13_21639348,chr13_21639408,chr13_21664253,chr13_21664280,chr13_21664303,chr13_21700031,chr13_21700100,chr13_21803365	86.6204	chr13_bin1432
13	chr13_21877438	87.7377	chr13_bin1433
13	chr13_21877630	87.7736	chr13_bin1434
13	chr13_22265692,chr13_22265702,chr13_22268791,chr13_22107593	88.8543	chr13_bin1435
13	chr13_22074648,chr13_22074666,chr13_21897085,chr13_22106504,chr13_21918710	89.4099	chr13_bin1436
13	chr13_22297463,chr13_22318440,chr13_22617814	89.9654	chr13_bin1437
13	chr13_22693059,chr13_22705375,chr13_22705587,chr13_22693018	91.0828	chr13_bin1438
13	chr13_22875050	91.6384	chr13_bin1439
13	chr13_22875295	92.6259	chr13_bin1440
13	chr13_22875286,chr13_22875310,chr13_22875648	92.7532	chr13_bin1441
13	chr13_22875328,chr13_22875324,chr13_22875400,chr13_22875479,chr13_22875503	93.3087	chr13_bin1442
13	chr13_22967125	94.4261	chr13_bin1443
13	chr13_23069708,chr13_23043470,chr13_23046848,chr13_23046887	96.6864	chr13_bin1444
13	chr13_23096242,chr13_23096291,chr13_23127871,chr13_23110015,chr13_23127876,chr13_23190089	97.8037	chr13_bin1445
13	chr13_23246070,chr13_23401829,chr13_23345586,chr13_23345603,chr13_23345796,chr13_23345826,chr13_23345850,chr13_23345799,chr13_23345577,chr13_23345578	99.4893	chr13_bin1446
13	chr13_23890554,chr13_23896656,chr13_23896863	100.045	chr13_bin1447
13	chr13_24347219,chr13_24375281,chr13_24385155,chr13_24337047,chr13_24337298,chr13_24347185,chr13_24390223	100.6	chr13_bin1448
14	chr14_92664,chr14_117098,chr14_207937	0	chr14_bin1449
14	chr14_310841,chr14_311072,chr14_315701,chr14_412060,chr14_515830,chr14_521243,chr14_569926,chr14_570102,chr14_411831,chr14_411821,chr14_479428,chr14_479430,chr14_415362,chr14_315541,chr14_354955,chr14_411832,chr14_479369,chr14_483660,chr14_376499,chr14_376542	1.11736	chr14_bin1450
14	chr14_577181	1.3666	chr14_bin1451
14	chr14_1090600,chr14_710811,chr14_846139,chr14_975354,chr14_1121253,chr14_885118,chr14_982424,chr14_998283,chr14_1057851,chr14_692977,chr14_731957,chr14_731961,chr14_825921,chr14_839839,chr14_1090633,chr14_588761,chr14_594428,chr14_966193,chr14_975120,chr14_570127,chr14_594477	1.6714	chr14_bin1452
14	chr14_1253886,chr14_1253953,chr14_1283558,chr14_1310467	2.78876	chr14_bin1453
14	chr14_1318045,chr14_1379074	3.90613	chr14_bin1454
14	chr14_1421172,chr14_1432410,chr14_1432432,chr14_1437703,chr14_1437746,chr14_1552098,chr14_1589514	4.46169	chr14_bin1455
14	chr14_1590849	5.01725	chr14_bin1456
14	chr14_1638377	5.57281	chr14_bin1457
14	chr14_1672663	5.60597	chr14_bin1458
14	chr14_1847558,chr14_1847521,chr14_1834480	6.68945	chr14_bin1459
14	chr14_2055720,chr14_2137419,chr14_2137476,chr14_2055925	7.80682	chr14_bin1460
14	chr14_2456232,chr14_2173086,chr14_2173162,chr14_2173514,chr14_2173711	8.92418	chr14_bin1461
14	chr14_2049941,chr14_1933655,chr14_1847805,chr14_2167454,chr14_2173065	9.47974	chr14_bin1462
14	chr14_2461176,chr14_2461201,chr14_2225581	10.0353	chr14_bin1463
14	chr14_2686635	11.4644	chr14_bin1464
14	chr14_2656472,chr14_2656441	12.8366	chr14_bin1465
14	chr14_2845465	13.047	chr14_bin1466
14	chr14_2835479	13.2546	chr14_bin1467
14	chr14_2720539,chr14_2835463,chr14_2835467,chr14_2948676,chr14_2948692,chr14_2912494,chr14_2924701,chr14_2924931,chr14_2912543,chr14_2912626,chr14_2912842,chr14_2912843	13.3902	chr14_bin1468
14	chr14_2948706	13.6755	chr14_bin1469
14	chr14_3058281,chr14_2948707,chr14_2948752,chr14_2964750,chr14_3155189,chr14_3060074,chr14_3060077,chr14_3060083,chr14_3155158,chr14_3060116,chr14_3080136	13.9442	chr14_bin1470
14	chr14_3211548,chr14_3168909,chr14_3211532,chr14_3211584	14.4997	chr14_bin1471
14	chr14_3217940,chr14_3218102	14.9548	chr14_bin1472
14	chr14_3313071,chr14_3277900,chr14_3277813,chr14_3277816,chr14_3277833,chr14_3277852	15.6111	chr14_bin1473
14	chr14_3354939,chr14_3354975,chr14_3367107,chr14_3413195	16.1666	chr14_bin1474
14	chr14_3423303,chr14_3447789,chr14_3423313,chr14_3423292,chr14_3423301	16.7222	chr14_bin1475
14	chr14_3654927,chr14_3769407,chr14_3769440,chr14_3891450,chr14_3891484,chr14_3654856,chr14_3654874,chr14_3654935,chr14_3654962,chr14_3654967,chr14_3891527	17.8396	chr14_bin1476
14	chr14_3944531,chr14_3969078,chr14_4009235	18.9569	chr14_bin1477
14	chr14_4084773,chr14_4073939,chr14_4074050,chr14_4084788	21.2172	chr14_bin1478
14	chr14_4085015,chr14_4085033,chr14_4729571,chr14_4265509,chr14_5037720,chr14_4250394	22.3346	chr14_bin1479
14	chr14_4174011	22.6005	chr14_bin1480
14	chr14_4174010	22.8886	chr14_bin1481
14	chr14_4173987	23.16	chr14_bin1482
14	chr14_4741870,chr14_4838988,chr14_4853799,chr14_4860350,chr14_4860351,chr14_4860356,chr14_4860358,chr14_4261410,chr14_4522039,chr14_4522125,chr14_4729548,chr14_4838785,chr14_4838810,chr14_4933805,chr14_4933994	23.4426	chr14_bin1483
14	chr14_5214434	23.6946	chr14_bin1484
14	chr14_4284841,chr14_4408122,chr14_4497980,chr14_4497988,chr14_4498017,chr14_4498023,chr14_4498033,chr14_4913504,chr14_5047578,chr14_5052712,chr14_5678906,chr14_5678938,chr14_5678946,chr14_5678948,chr14_5214431,chr14_5052921,chr14_5191033	23.9966	chr14_bin1485
14	chr14_5678977,chr14_5679015,chr14_5743075,chr14_5751829,chr14_5766140,chr14_5766143,chr14_5829423,chr14_5829424,chr14_5829452,chr14_5991909,chr14_6001326,chr14_6031162,chr14_6031215,chr14_6031336,chr14_5813056,chr14_5766060,chr14_5766090,chr14_6001243,chr14_6031276,chr14_6040292,chr14_5751832	24.5522	chr14_bin1486
14	chr14_6047900,chr14_6040322,chr14_6047639,chr14_6064607	25.1078	chr14_bin1487
14	chr14_6243057	27.9494	chr14_bin1488
14	chr14_6618879	28.505	chr14_bin1489
14	chr14_6720607,chr14_6752879	29.0605	chr14_bin1490
14	chr14_6752961,chr14_6752964	30.1779	chr14_bin1491
14	chr14_6780429	30.6553	chr14_bin1492
14	chr14_6805505,chr14_6812786,chr14_6811216,chr14_6811312,chr14_6812817,chr14_6805556	31.2892	chr14_bin1493
14	chr14_6812888	32.4065	chr14_bin1494
14	chr14_6922001	32.9621	chr14_bin1495
14	chr14_6921963,chr14_6921965,chr14_6900798	33.5176	chr14_bin1496
14	chr14_7346409,chr14_7369737,chr14_7175868	35.2032	chr14_bin1497
14	chr14_7424073	36.3206	chr14_bin1498
14	chr14_7424070,chr14_7702473,chr14_7713386,chr14_7434788,chr14_7631595,chr14_7631614,chr14_7631622,chr14_7631626,chr14_7631630,chr14_7631633,chr14_7702860,chr14_7702650,chr14_7445519,chr14_7434792,chr14_7665691	36.8761	chr14_bin1499
14	chr14_7848500,chr14_8034819,chr14_8105099,chr14_8105129,chr14_8070142,chr14_8070178,chr14_8070209,chr14_8070224,chr14_8070229,chr14_8070230,chr14_8070234,chr14_8105372,chr14_8120311,chr14_7735170,chr14_7713454,chr14_8035046,chr14_8070236	37.4317	chr14_bin1500
14	chr14_8304439,chr14_8519727,chr14_8397211	37.9872	chr14_bin1501
14	chr14_8519663	38.0757	chr14_bin1502
14	chr14_8519730	38.542	chr14_bin1503
14	chr14_8539379	38.6941	chr14_bin1504
14	chr14_8543820	38.9795	chr14_bin1505
14	chr14_8543900,chr14_8543886	39.0956	chr14_bin1506
14	chr14_8543902	39.6791	chr14_bin1507
14	chr14_8544308,chr14_8544324,chr14_8560251,chr14_8560259,chr14_8544368	40.2068	chr14_bin1508
14	chr14_8560330	40.7623	chr14_bin1509
14	chr14_8700692,chr14_8700749,chr14_8700777,chr14_8619113	41.3179	chr14_bin1510
14	chr14_8619078,chr14_8752685,chr14_8752715,chr14_8815130,chr14_8815140	43.0035	chr14_bin1511
14	chr14_8863642,chr14_8868064,chr14_8815150,chr14_8854035	43.559	chr14_bin1512
14	chr14_8961181	43.8083	chr14_bin1513
14	chr14_9205259,chr14_9205590,chr14_8961220,chr14_9292436,chr14_9292478,chr14_9292479,chr14_9292485,chr14_9380594,chr14_9747610,chr14_9747640,chr14_9839102,chr14_9839356,chr14_9839415,chr14_9839574,chr14_9205214,chr14_9292513,chr14_9747642,chr14_9838859,chr14_9839085,chr14_9839591,chr14_9839594,chr14_9839615	44.1131	chr14_bin1514
14	chr14_9859526,chr14_9859571,chr14_9859573,chr14_9864093,chr14_9864139,chr14_9870770	45.2304	chr14_bin1515
14	chr14_9870991,chr14_9870969,chr14_9871006	46.3478	chr14_bin1516
14	chr14_9871016,chr14_9871050	46.5998	chr14_bin1517
14	chr14_9871159	46.9018	chr14_bin1518
14	chr14_9882414,chr14_9882597,chr14_9882613,chr14_9899417,chr14_9899415	47.4574	chr14_bin1519
14	chr14_10352296,chr14_10352337,chr14_10283827,chr14_10300811,chr14_10301006,chr14_10530103,chr14_10300774,chr14_10300789	48.0129	chr14_bin1520
14	chr14_10741517	48.5685	chr14_bin1521
14	chr14_10804025,chr14_10919088,chr14_10963148,chr14_10744237,chr14_10975066	49.6859	chr14_bin1522
14	chr14_10934313,chr14_10975068	49.8076	chr14_bin1523
14	chr14_10975075,chr14_10975085,chr14_10975094,chr14_10975099	50.2404	chr14_bin1524
14	chr14_10975107,chr14_10975116,chr14_10975125,chr14_10975146,chr14_11075822,chr14_11124779	50.7959	chr14_bin1525
14	chr14_10975152	51.1758	chr14_bin1526
14	chr14_10993911,chr14_11124832,chr14_10975381	51.3502	chr14_bin1527
14	chr14_11124856	51.6077	chr14_bin1528
14	chr14_11124858	51.9042	chr14_bin1529
14	chr14_11125081	52.4597	chr14_bin1530
14	chr14_11880469,chr14_11857237	53.5771	chr14_bin1531
14	chr14_12405866,chr14_12530179,chr14_12577359,chr14_12586411,chr14_12597299,chr14_12405872,chr14_12529907	54.1327	chr14_bin1532
14	chr14_12405886,chr14_12405915,chr14_12529873	54.6882	chr14_bin1533
14	chr14_12529942,chr14_12577496	55.2438	chr14_bin1534
14	chr14_12597351,chr14_12623613	55.4653	chr14_bin1535
14	chr14_12623830,chr14_12623661,chr14_12623820,chr14_12623627	55.7979	chr14_bin1536
14	chr14_12893692	57.4834	chr14_bin1537
14	chr14_13350171,chr14_13367963	60.3251	chr14_bin1538
14	chr14_13379533	60.6688	chr14_bin1539
14	chr14_13157543,chr14_13142741,chr14_13150585,chr14_13150599	60.8792	chr14_bin1540
14	chr14_13735977,chr14_13736252,chr14_13736209,chr14_13736225,chr14_13478730,chr14_13736263	61.4348	chr14_bin1541
14	chr14_13804904,chr14_13804911,chr14_13907488,chr14_13940907,chr14_13750984,chr14_13736270,chr14_13751015,chr14_13891679,chr14_13907446,chr14_13913409,chr14_13913423	62.5521	chr14_bin1542
14	chr14_14133210,chr14_14179119,chr14_14179138,chr14_14394999,chr14_14395290,chr14_14179080,chr14_14030968,chr14_14133232,chr14_14391436,chr14_14391585,chr14_14391604,chr14_14394989,chr14_14395072,chr14_14395084,chr14_14395085	63.1077	chr14_bin1543
14	chr14_14465475,chr14_14600850,chr14_14600866,chr14_14600909,chr14_14614570,chr14_14665920,chr14_14665933,chr14_14765132,chr14_14809749,chr14_14853159,chr14_14853160,chr14_14853172,chr14_14853180,chr14_14853235,chr14_15625940,chr14_15626019,chr14_15734850,chr14_15734852,chr14_15770832,chr14_15780787,chr14_15780865,chr14_15867381,chr14_15884329,chr14_15891682,chr14_16018463,chr14_16050691,chr14_162…	63.6633	chr14_bin1544
14	chr14_16581614	64.2188	chr14_bin1545
14	chr14_16816010,chr14_17146684,chr14_17182986,chr14_17183068,chr14_17640056,chr14_17520329,chr14_16813180	64.7744	chr14_bin1546
14	chr14_17667899	65.1181	chr14_bin1547
14	chr14_17667992,chr14_17667916	65.3285	chr14_bin1548
14	chr14_17146605,chr14_17520385,chr14_17640009	65.884	chr14_bin1549
14	chr14_17982087,chr14_17829219,chr14_17857374,chr14_17982189,chr14_17982132,chr14_17829241	68.7257	chr14_bin1550
14	chr14_17997834	69.0111	chr14_bin1551
14	chr14_17997603	69.4634	chr14_bin1552
14	chr14_17997837	69.8154	chr14_bin1553
14	chr14_18090650	70.2566	chr14_bin1554
14	chr14_18090697	70.9464	chr14_bin1555
14	chr14_18094136,chr14_18230000	71.5327	chr14_bin1556
14	chr14_18230073,chr14_18230028,chr14_18235133	72.0576	chr14_bin1557
14	chr14_18426391	73.5606	chr14_bin1558
14	chr14_18459369,chr14_19150921,chr14_19150959,chr14_19162033,chr14_19150933,chr14_19151073,chr14_18569624	74.2952	chr14_bin1559
14	chr14_19120047,chr14_18554335,chr14_19120109	74.8508	chr14_bin1560
14	chr14_19516488,chr14_19541075,chr14_19541076,chr14_19554034,chr14_19554384,chr14_19499826,chr14_19499843,chr14_19499859,chr14_19527282,chr14_19540848,chr14_19554365,chr14_19554682	75.9682	chr14_bin1561
14	chr14_19619043,chr14_19619064,chr14_19616463,chr14_19619077,chr14_19640398,chr14_19640477,chr14_19644226,chr14_19640423	76.5237	chr14_bin1562
14	chr14_19386726,chr14_19499276,chr14_19499283,chr14_19499611,chr14_19162043,chr14_19353973,chr14_19476639,chr14_19476689,chr14_19499823,chr14_19162068,chr14_19162073	77.0793	chr14_bin1563
14	chr14_19644227	77.6349	chr14_bin1564
14	chr14_20101611,chr14_19791149,chr14_19913059,chr14_19913239,chr14_19913264,chr14_19913275,chr14_20065221,chr14_20101605,chr14_20065206	78.1904	chr14_bin1565
14	chr14_20213266,chr14_20365695,chr14_20365714,chr14_20213316,chr14_20216077,chr14_20213267,chr14_20213255,chr14_20216041,chr14_20365718,chr14_20430837,chr14_20431023,chr14_20431025,chr14_20365672,chr14_20420008	78.746	chr14_bin1566
14	chr14_20431095,chr14_20526155,chr14_20431097,chr14_20503211,chr14_20510287,chr14_20526148,chr14_20503323,chr14_20526089,chr14_20526091,chr14_20526270,chr14_20526355,chr14_20572432,chr14_20572437	79.3015	chr14_bin1567
14	chr14_20736429,chr14_20618702,chr14_20715427,chr14_20738826,chr14_20738836	79.8571	chr14_bin1568
14	chr14_20855018,chr14_20936195,chr14_20936219,chr14_21050272,chr14_20789438,chr14_20789427,chr14_20789439,chr14_20752707	80.4127	chr14_bin1569
14	chr14_21448399,chr14_21448402,chr14_21448406,chr14_21428686,chr14_21448378	83.2543	chr14_bin1570
14	chr14_21448609	84.335	chr14_bin1571
14	chr14_21448622,chr14_21469799,chr14_21448620	84.3709	chr14_bin1572
14	chr14_21471524,chr14_21471559,chr14_21469826,chr14_21471575,chr14_21525547	84.9265	chr14_bin1573
14	chr14_21525564	85.6331	chr14_bin1574
14	chr14_21648253,chr14_21624314,chr14_21638912	86.5982	chr14_bin1575
14	chr14_21648240	87.1091	chr14_bin1576
14	chr14_21676496,chr14_21676499,chr14_21676554,chr14_21676456	87.7093	chr14_bin1577
14	chr14_21665497	87.748	chr14_bin1578
14	chr14_21448643	88.8258	chr14_bin1579
14	chr14_21676681	89.9009	chr14_bin1580
14	chr14_21583209,chr14_21583258,chr14_21583277,chr14_21583276,chr14_21676503	89.9423	chr14_bin1581
14	chr14_21676729	90.2888	chr14_bin1582
14	chr14_21676715,chr14_21676719,chr14_21900150,chr14_21985725	90.4964	chr14_bin1583
14	chr14_21985782,chr14_21992068,chr14_22011935,chr14_22202683,chr14_22202954,chr14_22202768	91.6138	chr14_bin1584
14	chr14_22279132	93.2993	chr14_bin1585
14	chr14_22385472,chr14_22408036,chr14_22485204	94.4167	chr14_bin1586
14	chr14_22485206,chr14_22489740,chr14_22498763	95.5341	chr14_bin1587
14	chr14_22627819,chr14_22695245,chr14_22683043,chr14_22695306,chr14_22616859,chr14_22695493	97.2196	chr14_bin1588
14	chr14_22703993	97.5189	chr14_bin1589
14	chr14_22716403,chr14_22801427,chr14_22716352	97.7737	chr14_bin1590
14	chr14_22865150	98.009	chr14_bin1591
14	chr14_22865326	98.3277	chr14_bin1592
14	chr14_22865346	98.8833	chr14_bin1593
14	chr14_22865375	98.8998	chr14_bin1594
14	chr14_22865377	99.9918	chr14_bin1595
14	chr14_22891994	100	chr14_bin1596
14	chr14_23267048,chr14_22988925,chr14_23302553,chr14_23018461,chr14_22951201,chr14_23017556,chr14_23129825	100.556	chr14_bin1597
14	chr14_23435768,chr14_23473621	102.816	chr14_bin1598
14	chr14_23649206,chr14_23712768,chr14_23712783,chr14_23712792,chr14_23712807,chr14_23654574	103.933	chr14_bin1599
14	chr14_23636176,chr14_23649192,chr14_23528599,chr14_23649091,chr14_23649197,chr14_23528570,chr14_23565406,chr14_23565429	104.489	chr14_bin1600
14	chr14_23417019,chr14_23346602,chr14_23407439	105.606	chr14_bin1601
14	chr14_23712947,chr14_23713007,chr14_23713008,chr14_23713010,chr14_23807537,chr14_23713011,chr14_23713013	106.724	chr14_bin1602
14	chr14_23807547	106.735	chr14_bin1603
14	chr14_23936716,chr14_23813700,chr14_23936907	108.409	chr14_bin1604
14	chr14_23936920	108.697	chr14_bin1605
14	chr14_23936935,chr14_24014209,chr14_24003738,chr14_23936961	108.963	chr14_bin1606
14	chr14_24076394	109.176	chr14_bin1607
14	chr14_24104188	109.517	chr14_bin1608
14	chr14_24201318	109.542	chr14_bin1609
14	chr14_24240689,chr14_24250639,chr14_24240801,chr14_24250633,chr14_24312600	110.634	chr14_bin1610
14	chr14_24433892,chr14_24379000,chr14_24427946,chr14_24433916,chr14_24519538,chr14_24559381,chr14_24559399	111.189	chr14_bin1611
14	chr14_24600888	111.745	chr14_bin1612
14	chr14_24559148,chr14_24559170,chr14_24559387,chr14_24559394	112.3	chr14_bin1613
14	chr14_24222681,chr14_24226567,chr14_24240601	113.418	chr14_bin1614
14	chr14_24793432	116.256	chr14_bin1615
14	chr14_24793460,chr14_24842066	116.259	chr14_bin1616
14	chr14_24842259	116.815	chr14_bin1617
14	chr14_24846512,chr14_24856549,chr14_25025995,chr14_24846521,chr14_24871088,chr14_24877585,chr14_25017917,chr14_24933338,chr14_24933366,chr14_24933585,chr14_24954555,chr14_24954614,chr14_25000774,chr14_25017865,chr14_25074996,chr14_25075168	117.932	chr14_bin1618
14	chr14_25189152,chr14_25189182,chr14_25157044,chr14_25170320	119.618	chr14_bin1619
14	chr14_25189106	120.249	chr14_bin1620
14	chr14_25075268	120.729	chr14_bin1621
14	chr14_25170545	120.917	chr14_bin1622
14	chr14_25026260	121.075	chr14_bin1623
14	chr14_25202328	121.282	chr14_bin1624
14	chr14_25270835,chr14_25270882	121.615	chr14_bin1625
14	chr14_25284332,chr14_25284378	121.837	chr14_bin1626
14	chr14_25284395,chr14_25284510	122.15	chr14_bin1627
14	chr14_25284530,chr14_25327240,chr14_25327455,chr14_25369524,chr14_25407752	122.391	chr14_bin1628
14	chr14_25407996,chr14_25641343,chr14_25407824,chr14_25641315	124.076	chr14_bin1629
14	chr14_25641173	124.716	chr14_bin1630
14	chr14_25609477,chr14_25609731,chr14_25641146,chr14_25641144,chr14_25556816	125.187	chr14_bin1631
14	chr14_25728656,chr14_25724199,chr14_25736415,chr14_25724130,chr14_25724213	128.617	chr14_bin1632
14	chr14_25763009,chr14_25763029,chr14_25763085	128.7	chr14_bin1633
14	chr14_25714202	129.34	chr14_bin1634
14	chr14_25763039,chr14_25763072	130.265	chr14_bin1635
14	chr14_25874675,chr14_25874653	131.575	chr14_bin1636
14	chr14_26230334	136.203	chr14_bin1637
14	chr14_26230254	136.46	chr14_bin1638
14	chr14_26245944,chr14_26276028,chr14_26339330,chr14_26388116,chr14_26396629,chr14_26421747,chr14_26421774,chr14_26428884,chr14_26438215,chr14_26229999,chr14_26230245	136.757	chr14_bin1639
14	chr14_26140174,chr14_26140181,chr14_26155257,chr14_26164632,chr14_26173075	137.312	chr14_bin1640
14	chr14_26218679,chr14_26218680,chr14_26218725	137.548	chr14_bin1641
14	chr14_26218764	137.797	chr14_bin1642
14	chr14_26324239,chr14_26388344,chr14_26421756,chr14_26230289,chr14_26245660,chr14_26287372	137.866	chr14_bin1643
14	chr14_26562897,chr14_26562908,chr14_26563212	138.983	chr14_bin1644
14	chr14_27044368	142.413	chr14_bin1645
14	chr14_27078593,chr14_27180159,chr14_27180162,chr14_27285953,chr14_27286302,chr14_27135859,chr14_27285704	144.674	chr14_bin1646
14	chr14_27339325	145.757	chr14_bin1647
14	chr14_27339577	145.79	chr14_bin1648
14	chr14_27341434	145.796	chr14_bin1649
14	chr14_27788470,chr14_27823867,chr14_27873632,chr14_27915379,chr14_27915381,chr14_27927086,chr14_27939825,chr14_27940125,chr14_27963119,chr14_28000969,chr14_28010013,chr14_27489911,chr14_27477783,chr14_27489950,chr14_27571604	147.476	chr14_bin1650
14	chr14_27815004,chr14_27915366	147.478	chr14_bin1651
14	chr14_27939882,chr14_27708523,chr14_27455327,chr14_27985881,chr14_28009782	147.481	chr14_bin1652
14	chr14_29873883,chr14_29873620,chr14_30217558,chr14_30258615,chr14_30258632,chr14_30258633,chr14_30258644	157.511	chr14_bin1653
15	chr15_44579,chr15_102038	0	chr15_bin1654
15	chr15_466663,chr15_848984,chr15_408172,chr15_466898,chr15_481184	0.555561	chr15_bin1655
15	chr15_578127	0.710497	chr15_bin1656
15	chr15_621400,chr15_849068,chr15_867258,chr15_867259,chr15_1071695,chr15_1071703,chr15_1106200,chr15_1106214,chr15_1106217,chr15_1106227	0.898696	chr15_bin1657
15	chr15_577880	1.00101	chr15_bin1658
15	chr15_1112166,chr15_1144422,chr15_1112157,chr15_1187093,chr15_1187297,chr15_1187091	1.10886	chr15_bin1659
15	chr15_1267172,chr15_1385943,chr15_1385946,chr15_1386108,chr15_1386144,chr15_1386218,chr15_1386222,chr15_1386272,chr15_1386282,chr15_1386322,chr15_1266954,chr15_1266968,chr15_1480451	2.22623	chr15_bin1660
15	chr15_1480470,chr15_1480475,chr15_1516198	2.78179	chr15_bin1661
15	chr15_1557784,chr15_1608834	3.33735	chr15_bin1662
15	chr15_1608900,chr15_1689060,chr15_1721950	3.38986	chr15_bin1663
15	chr15_1608870,chr15_1608875,chr15_1608878	3.70022	chr15_bin1664
15	chr15_1743297,chr15_1976798,chr15_1688988,chr15_1689147,chr15_1689157,chr15_1711023,chr15_1711100,chr15_1734615,chr15_1743252,chr15_1743317,chr15_1976817,chr15_2155382,chr15_2155392,chr15_2155412	3.89119	chr15_bin1665
15	chr15_2925123,chr15_3296497,chr15_3011752,chr15_3296505,chr15_3296513,chr15_3296516	6.15146	chr15_bin1666
15	chr15_3296464	6.22887	chr15_bin1667
15	chr15_3060224	6.70628	chr15_bin1668
15	chr15_3409834	7.26184	chr15_bin1669
15	chr15_5448594,chr15_5448605	10.6918	chr15_bin1670
15	chr15_5434646	11.8091	chr15_bin1671
15	chr15_5233990	12.9265	chr15_bin1672
15	chr15_4643084,chr15_5174888,chr15_5174889	13.482	chr15_bin1673
15	chr15_5088586,chr15_5088606	13.8341	chr15_bin1674
15	chr15_4587939,chr15_4588038,chr15_4593150,chr15_4593163,chr15_4593230,chr15_4630934,chr15_4585563,chr15_4619364,chr15_4619562,chr15_4619579,chr15_4619587,chr15_4593127,chr15_4580524,chr15_4606435,chr15_4641007	14.0362	chr15_bin1675
15	chr15_4587750,chr15_4648369,chr15_5088604	14.5917	chr15_bin1676
15	chr15_5174787,chr15_5174845,chr15_5174847,chr15_5174849	14.816	chr15_bin1677
15	chr15_5174883,chr15_5174853	15.1458	chr15_bin1678
15	chr15_4642804,chr15_4648247	15.7014	chr15_bin1679
15	chr15_4333897,chr15_4333887,chr15_4334158,chr15_4574528,chr15_4574562	16.8187	chr15_bin1680
15	chr15_5443518,chr15_5443284,chr15_5434706,chr15_5443251	18.5043	chr15_bin1681
15	chr15_5443508,chr15_5443509,chr15_5443368,chr15_5443488,chr15_5443297	19.0599	chr15_bin1682
15	chr15_6463859,chr15_6563930,chr15_6563998,chr15_6530634,chr15_6564020,chr15_6530607,chr15_6463841	20.7454	chr15_bin1683
15	chr15_6463612	21.301	chr15_bin1684
15	chr15_5473369,chr15_5448622	22.9865	chr15_bin1685
15	chr15_5473381	23.5505	chr15_bin1686
15	chr15_5505079,chr15_6242765,chr15_5501391,chr15_6284819,chr15_6284822,chr15_6284772,chr15_5501381,chr15_6284782,chr15_6242646	24.0976	chr15_bin1687
15	chr15_5501394	24.3858	chr15_bin1688
15	chr15_6708674	24.6517	chr15_bin1689
15	chr15_5555856	24.7235	chr15_bin1690
15	chr15_5506486	24.8508	chr15_bin1691
15	chr15_6284827,chr15_5499167,chr15_5555915,chr15_6242640,chr15_6242643,chr15_6630198,chr15_6630205,chr15_6630213,chr15_6630442,chr15_6630455,chr15_6630482,chr15_6630485,chr15_6630487,chr15_6642956,chr15_6648754,chr15_6648755,chr15_6672626,chr15_6672658,chr15_6672663,chr15_6672683	25.0501	chr15_bin1692
15	chr15_6708730,chr15_6713219,chr15_6713272,chr15_6725501,chr15_6725730	25.6056	chr15_bin1693
15	chr15_8069812	26.1612	chr15_bin1694
15	chr15_8931237,chr15_8998259,chr15_6725553	26.7167	chr15_bin1695
15	chr15_8931176,chr15_8963077,chr15_9003970	26.9882	chr15_bin1696
15	chr15_8617167,chr15_8709036,chr15_8709048,chr15_8742283,chr15_8755520,chr15_8931158,chr15_9156719,chr15_9156943,chr15_8696854,chr15_8825095,chr15_8921418,chr15_8930945,chr15_9004036,chr15_9004065,chr15_9004079,chr15_9004115,chr15_9004151,chr15_9004413,chr15_9020259,chr15_9020291,chr15_9025967	27.2708	chr15_bin1697
15	chr15_8921425	27.6145	chr15_bin1698
15	chr15_8152763,chr15_8153044,chr15_8153051,chr15_9153352,chr15_8696842,chr15_9156696,chr15_8070067,chr15_8152722,chr15_8295794	27.8249	chr15_bin1699
15	chr15_7546692,chr15_7414458,chr15_7414410,chr15_7414413,chr15_7414463	28.3804	chr15_bin1700
15	chr15_7083418	28.6158	chr15_bin1701
15	chr15_6929118,chr15_6924811,chr15_6929052,chr15_6929088,chr15_6929098,chr15_7083336	28.9345	chr15_bin1702
15	chr15_6849525,chr15_6924818	29.2615	chr15_bin1703
15	chr15_6812204,chr15_6812226,chr15_6849501,chr15_6924824,chr15_6812229,chr15_6812821,chr15_6849474,chr15_6849504,chr15_6924405,chr15_6919289,chr15_6924409,chr15_6924743,chr15_6928835,chr15_6929005	29.4886	chr15_bin1704
15	chr15_6784255	29.7184	chr15_bin1705
15	chr15_6725492,chr15_6725499,chr15_6725522	30.0426	chr15_bin1706
15	chr15_5506483,chr15_6242602,chr15_6242604,chr15_6406517,chr15_6443836,chr15_6284856,chr15_6677441,chr15_6242585,chr15_6642987,chr15_6648932,chr15_6630407,chr15_6630409,chr15_6630431,chr15_6648994,chr15_6630174	30.5982	chr15_bin1707
15	chr15_9213332	31.7155	chr15_bin1708
15	chr15_9398298,chr15_9409779	32.6299	chr15_bin1709
15	chr15_9493511	33.387	chr15_bin1710
15	chr15_9619731,chr15_9662629,chr15_9662640,chr15_9662669,chr15_9619783,chr15_9662715,chr15_9662302,chr15_9662306,chr15_9662313,chr15_9662322	35.6473	chr15_bin1711
15	chr15_9801595,chr15_9801573	36.2028	chr15_bin1712
15	chr15_9992526,chr15_9931861,chr15_9944468,chr15_9944424	38.4631	chr15_bin1713
15	chr15_9992535	38.7818	chr15_bin1714
15	chr15_10345210,chr15_10345216,chr15_10096687,chr15_10186611,chr15_10344947	39.0172	chr15_bin1715
15	chr15_10344933,chr15_10344943,chr15_10344946,chr15_10344981	39.0199	chr15_bin1716
15	chr15_10747418,chr15_10444147,chr15_10747519	39.5727	chr15_bin1717
15	chr15_10869739,chr15_10869765	40.1283	chr15_bin1718
15	chr15_10933757	41.2456	chr15_bin1719
15	chr15_10991929,chr15_10991931,chr15_11109086,chr15_11109104,chr15_11109136,chr15_11109158,chr15_11358938,chr15_11471571,chr15_11475138,chr15_11109147,chr15_11109156,chr15_11160810,chr15_11160822,chr15_11475113,chr15_11528277,chr15_11214904	41.8012	chr15_bin1720
15	chr15_11846983,chr15_11902471,chr15_11586897,chr15_11586933,chr15_11696431,chr15_11769405,chr15_11847191,chr15_11895851,chr15_11895945,chr15_11847214	42.9186	chr15_bin1721
15	chr15_11902518	42.9904	chr15_bin1722
15	chr15_11924305	43.9752	chr15_bin1723
15	chr15_11924350,chr15_11943419,chr15_11943466	44.0332	chr15_bin1724
15	chr15_11943499	44.2742	chr15_bin1725
15	chr15_12062264,chr15_12080808,chr15_12062335	44.5873	chr15_bin1726
15	chr15_12136181	44.8282	chr15_bin1727
15	chr15_12081048	44.9693	chr15_bin1728
15	chr15_12363104,chr15_12363115,chr15_12223675,chr15_12363174,chr15_12382866,chr15_12363139,chr15_12363147	45.1409	chr15_bin1729
15	chr15_12541276,chr15_12541267,chr15_12541272,chr15_12541331	45.6964	chr15_bin1730
15	chr15_12848900,chr15_13005626,chr15_13005946,chr15_12848886,chr15_13005728,chr15_13066259,chr15_12848975	46.252	chr15_bin1731
15	chr15_13072051	46.5373	chr15_bin1732
15	chr15_13072066,chr15_13072094	46.806	chr15_bin1733
15	chr15_13097631	47.3616	chr15_bin1734
15	chr15_13110448,chr15_13143544,chr15_13143633,chr15_13257599,chr15_13270805,chr15_13270865,chr15_13384866,chr15_13385215,chr15_13385240,chr15_13384829,chr15_13385118,chr15_13385508,chr15_13418276,chr15_13418297,chr15_13418305,chr15_13435767,chr15_13443926,chr15_13489558,chr15_13489611,chr15_13385056,chr15_13385399,chr15_13385446,chr15_13097717,chr15_13097723,chr15_13104662,chr15_13110152,chr15_131…	48.4789	chr15_bin1735
15	chr15_13614364,chr15_13662258,chr15_13613957,chr15_13614395,chr15_13614397,chr15_13614588,chr15_13620971	49.0345	chr15_bin1736
15	chr15_13613964,chr15_13613982	49.3143	chr15_bin1737
15	chr15_13613983,chr15_13614041,chr15_13614232	49.5885	chr15_bin1738
15	chr15_13614214,chr15_13614316	50.1441	chr15_bin1739
15	chr15_13662637,chr15_13662555	51.2614	chr15_bin1740
15	chr15_13756936	52.3534	chr15_bin1741
15	chr15_14353903,chr15_13789203,chr15_14269445,chr15_14269463,chr15_14482094,chr15_14446287	53.4962	chr15_bin1742
15	chr15_14523214,chr15_14482437	54.6135	chr15_bin1743
15	chr15_14903332,chr15_14903357,chr15_14903364,chr15_14885633	58.0434	chr15_bin1744
15	chr15_14977675,chr15_15003511	59.729	chr15_bin1745
15	chr15_14558519,chr15_14573794,chr15_14573968,chr15_14634010,chr15_14634047,chr15_14655692,chr15_14655832,chr15_14573768,chr15_14580214,chr15_14633823,chr15_14580279,chr15_14655838,chr15_14573985	62.5707	chr15_bin1746
15	chr15_14718244,chr15_14718263	63.6485	chr15_bin1747
15	chr15_14718292	63.6678	chr15_bin1748
15	chr15_14771854,chr15_14771896,chr15_14874957,chr15_14874984,chr15_14771812,chr15_14808666,chr15_14808713	63.6872	chr15_bin1749
15	chr15_14885559,chr15_14885567,chr15_14885592	63.7369	chr15_bin1750
15	chr15_14956088	64.7612	chr15_bin1751
15	chr15_14955967	64.8026	chr15_bin1752
15	chr15_14956097	64.8081	chr15_bin1753
15	chr15_14885593	65.3581	chr15_bin1754
15	chr15_14956370,chr15_14956356,chr15_14973273,chr15_14956118,chr15_14973618,chr15_14956115	65.9137	chr15_bin1755
15	chr15_15065243,chr15_15065519	67.031	chr15_bin1756
15	chr15_15072086,chr15_15065552,chr15_15072098,chr15_15072103,chr15_15072047,chr15_15072108	67.5866	chr15_bin1757
15	chr15_15156267	69.7055	chr15_bin1758
15	chr15_15407417,chr15_15407139,chr15_15327287,chr15_15350110,chr15_15407133	72.6906	chr15_bin1759
15	chr15_15414929	74.9076	chr15_bin1760
15	chr15_15703544,chr15_15415085,chr15_15703564	74.949	chr15_bin1761
15	chr15_15703570	75.2705	chr15_bin1762
15	chr15_15703609,chr15_15703805	75.5031	chr15_bin1763
15	chr15_15732337,chr15_15726876	76.0586	chr15_bin1764
15	chr15_15737814	76.294	chr15_bin1765
15	chr15_15737826,chr15_15847252	76.6127	chr15_bin1766
15	chr15_15847269	76.632	chr15_bin1767
15	chr15_15847454	77.4593	chr15_bin1768
15	chr15_15913345,chr15_15913366	78.2837	chr15_bin1769
15	chr15_15965959,chr15_15966153	78.4802	chr15_bin1770
15	chr15_16030808,chr15_16011529,chr15_16417228,chr15_15966166,chr15_15970290,chr15_15970309,chr15_16428094,chr15_16417136	78.8379	chr15_bin1771
15	chr15_16407286	79.1149	chr15_bin1772
15	chr15_16407218,chr15_16492976,chr15_16492977,chr15_16458167,chr15_16492922,chr15_16650099,chr15_16650109,chr15_16650121,chr15_16650132,chr15_16657397,chr15_16657440	79.3919	chr15_bin1773
15	chr15_16592731	79.7662	chr15_bin1774
15	chr15_16553774	79.9461	chr15_bin1775
15	chr15_16160638	80.3121	chr15_bin1776
15	chr15_16657423	80.5003	chr15_bin1777
15	chr15_16663644,chr15_16663456,chr15_16663699	82.1858	chr15_bin1778
15	chr15_16663807	82.4045	chr15_bin1779
15	chr15_16674345,chr15_16674463,chr15_16698370	82.7399	chr15_bin1780
15	chr15_16698457,chr15_16698469	82.7786	chr15_bin1781
15	chr15_16698492	83.7972	chr15_bin1782
15	chr15_16812159	83.8552	chr15_bin1783
15	chr15_16833641,chr15_16894757,chr15_16833636,chr15_16833890	84.4108	chr15_bin1784
15	chr15_16902517,chr15_16902519	84.7128	chr15_bin1785
15	chr15_16961252,chr15_16940162	84.9648	chr15_bin1786
15	chr15_17067071,chr15_17067111	85.3224	chr15_bin1787
15	chr15_17067325,chr15_17161980,chr15_17161985	85.519	chr15_bin1788
15	chr15_17162219	85.8989	chr15_bin1789
15	chr15_17168167,chr15_17173576,chr15_17274563,chr15_17274596,chr15_17167967	86.6307	chr15_bin1790
15	chr15_17994052,chr15_17277923,chr15_17429754,chr15_17586123,chr15_17994050,chr15_17994001,chr15_17277684	87.7481	chr15_bin1791
15	chr15_18017850	88.4911	chr15_bin1792
15	chr15_18093770,chr15_18093818,chr15_18076519	89.9856	chr15_bin1793
15	chr15_18245841,chr15_18245867,chr15_18246012,chr15_18246018,chr15_18245849,chr15_18245843	91.6712	chr15_bin1794
15	chr15_18281341,chr15_18281329,chr15_18281352	92.7885	chr15_bin1795
15	chr15_18281342	93.1657	chr15_bin1796
15	chr15_18329918,chr15_18330120,chr15_18335725	93.3428	chr15_bin1797
15	chr15_18342052,chr15_18342098,chr15_18347685,chr15_18482184,chr15_18482214,chr15_18335835	94.4601	chr15_bin1798
15	chr15_18554612,chr15_18500419,chr15_18641524,chr15_18500440,chr15_18554640,chr15_18600186	95.5775	chr15_bin1799
15	chr15_18641602,chr15_18641703,chr15_18641590	96.6949	chr15_bin1800
15	chr15_18727403	97.7924	chr15_bin1801
15	chr15_18735080,chr15_18727404	97.8118	chr15_bin1802
15	chr15_18872675,chr15_19021243,chr15_19021254,chr15_18872563,chr15_19021267,chr15_19045989	98.9292	chr15_bin1803
15	chr15_19211943,chr15_19178829,chr15_19178915,chr15_19185631,chr15_19211927	99.4847	chr15_bin1804
15	chr15_19178608	99.5151	chr15_bin1805
15	chr15_19057229	99.5483	chr15_bin1806
15	chr15_19692775,chr15_19185667,chr15_19211719,chr15_19211924,chr15_19383351,chr15_19178803,chr15_19185684,chr15_19262991,chr15_19263024,chr15_19263030,chr15_19263046,chr15_19263083,chr15_19263097,chr15_19277136,chr15_19304750,chr15_19383465,chr15_19394207,chr15_19559993,chr15_19755238,chr15_19755262,chr15_19755301,chr15_19755302,chr15_19779301,chr15_19779323,chr15_19960593,chr15_19960644,chr15_199…	99.6118	chr15_bin1807
15	chr15_20038933	100.204	chr15_bin1808
15	chr15_20097670,chr15_20129015,chr15_20143762,chr15_20128973	100.723	chr15_bin1809
15	chr15_20187652	101.84	chr15_bin1810
15	chr15_20219494,chr15_20219503,chr15_20219507	102.062	chr15_bin1811
15	chr15_20251841,chr15_20225926,chr15_20230176	102.394	chr15_bin1812
16	chr16_151572	0	chr16_bin1813
16	chr16_2134168,chr16_2220905,chr16_2220907,chr16_2220908	1.13149	chr16_bin1814
16	chr16_2293526	1.35853	chr16_bin1815
16	chr16_1600537,chr16_1963550,chr16_1985990,chr16_1986005,chr16_1986019,chr16_2070734,chr16_2075217,chr16_2134102,chr16_1327272,chr16_1327286,chr16_1327287,chr16_1327290,chr16_1498555,chr16_2070737,chr16_2075222,chr16_2075409,chr16_2123642,chr16_2134069,chr16_2134133,chr16_2134119	1.68556	chr16_bin1816
16	chr16_1207769,chr16_1261349	2.24112	chr16_bin1817
16	chr16_2628678,chr16_2676403,chr16_2327948,chr16_2327998,chr16_2328017,chr16_2328022,chr16_2328056,chr16_2331928,chr16_2410477,chr16_2317774,chr16_2327978,chr16_2376117,chr16_2410186	3.92667	chr16_bin1818
16	chr16_2625630,chr16_2625657,chr16_2800252,chr16_2800340,chr16_2800582,chr16_2802498,chr16_2806950,chr16_3667778	4.48223	chr16_bin1819
16	chr16_3034906	4.71204	chr16_bin1820
16	chr16_3681522,chr16_3681767,chr16_3681904,chr16_3681948	5.0363	chr16_bin1821
16	chr16_3027694,chr16_3064979	5.29942	chr16_bin1822
16	chr16_2800512,chr16_2802341,chr16_2802503,chr16_2802515,chr16_2807521,chr16_2855902,chr16_3681014,chr16_3681112,chr16_3681282,chr16_3681294	5.59032	chr16_bin1823
16	chr16_3835975,chr16_3836289,chr16_4069105,chr16_4069120	6.14588	chr16_bin1824
16	chr16_3682236	6.70144	chr16_bin1825
16	chr16_3757890,chr16_3757962,chr16_3757891	7.257	chr16_bin1826
16	chr16_4467512,chr16_4467564,chr16_4596249	8.37437	chr16_bin1827
16	chr16_4467307	8.38818	chr16_bin1828
16	chr16_4631662	8.82099	chr16_bin1829
16	chr16_4260586,chr16_4260677,chr16_4621804,chr16_4082993,chr16_4260624,chr16_4260651,chr16_4621441,chr16_4621742,chr16_4621769,chr16_4621770,chr16_4621806	8.92884	chr16_bin1830
16	chr16_4631864	9.4844	chr16_bin1831
16	chr16_4870172,chr16_4931094,chr16_4931157	10.6018	chr16_bin1832
16	chr16_4870163	10.9789	chr16_bin1833
16	chr16_4870162,chr16_4901324	11.156	chr16_bin1834
16	chr16_5522957	11.7115	chr16_bin1835
16	chr16_5522698,chr16_5522919,chr16_5522925	11.8111	chr16_bin1836
16	chr16_5422463	12.6861	chr16_bin1837
16	chr16_5310037,chr16_5305235	12.8244	chr16_bin1838
16	chr16_5275167	13.0237	chr16_bin1839
16	chr16_5310232,chr16_5310302,chr16_5310235,chr16_5015718	13.3786	chr16_bin1840
16	chr16_5007897,chr16_5007880,chr16_4994876,chr16_5007857	13.9341	chr16_bin1841
16	chr16_4931195,chr16_4994821	14.4897	chr16_bin1842
16	chr16_5589104,chr16_5579925,chr16_5580012,chr16_5522942,chr16_5589346	15.607	chr16_bin1843
16	chr16_5422511,chr16_5422533,chr16_5422535,chr16_5522616,chr16_5522625	16.1626	chr16_bin1844
16	chr16_6137825,chr16_5601547	16.7182	chr16_bin1845
16	chr16_6283154,chr16_6288211,chr16_6292418,chr16_6292158,chr16_6292511,chr16_6309378,chr16_6415797,chr16_6415958,chr16_6282863,chr16_6283130,chr16_6309732,chr16_6415790,chr16_6636502,chr16_6636755,chr16_6539559	17.8355	chr16_bin1846
16	chr16_7114428,chr16_7119651,chr16_7156862,chr16_6703308,chr16_6703556,chr16_6729203,chr16_6729211,chr16_6753214,chr16_6753229,chr16_6753261,chr16_6753262,chr16_7119642,chr16_7156832,chr16_7156868,chr16_7388800,chr16_7388806,chr16_7778546	18.3911	chr16_bin1847
16	chr16_7940917,chr16_7813374	18.9467	chr16_bin1848
16	chr16_7941101,chr16_7994262,chr16_7994264,chr16_7994277,chr16_7994439,chr16_8247307,chr16_8247336,chr16_8296888,chr16_8317489	19.5022	chr16_bin1849
16	chr16_8275628	20.0578	chr16_bin1850
16	chr16_7941016,chr16_7941361,chr16_7994536,chr16_8247309,chr16_8275641,chr16_8275680,chr16_8275681,chr16_8309402,chr16_8309431	20.6133	chr16_bin1851
16	chr16_8324846	20.8654	chr16_bin1852
16	chr16_8330876,chr16_8365101,chr16_8365124,chr16_8317524	21.1674	chr16_bin1853
16	chr16_8374900	21.4555	chr16_bin1854
16	chr16_8374952,chr16_8431465	21.7214	chr16_bin1855
16	chr16_9036993,chr16_9037010,chr16_8852262	23.9817	chr16_bin1856
16	chr16_9037013	24.0784	chr16_bin1857
16	chr16_9037247,chr16_9302295,chr16_9574457,chr16_9574582,chr16_9574632,chr16_9574845,chr16_9574855,chr16_9607970,chr16_9966925,chr16_9966978,chr16_10025732,chr16_10211488,chr16_10211497,chr16_10384497,chr16_10755415,chr16_10755539,chr16_10755550,chr16_10755559,chr16_10779633,chr16_10779639,chr16_10944933,chr16_10945919,chr16_10945950,chr16_10965651,chr16_10965751,chr16_10968495,chr16_10968521,chr1…	24.5363	chr16_bin1858
16	chr16_10384536,chr16_10747118	24.6885	chr16_bin1859
16	chr16_10714723,chr16_10714740,chr16_10714742,chr16_10715034,chr16_10715182,chr16_10715185,chr16_10715201,chr16_10746593,chr16_10746595,chr16_10746597,chr16_10746718,chr16_10746901,chr16_10747086,chr16_10747096,chr16_10559687,chr16_10559725,chr16_10593569,chr16_10671668,chr16_10715406,chr16_10715418,chr16_10746933,chr16_10746940,chr16_10747127	25.0907	chr16_bin1860
16	chr16_11223152,chr16_11538547,chr16_11554061,chr16_11554327,chr16_11250535,chr16_11339474,chr16_11686313,chr16_11686454,chr16_11481924,chr16_11488757,chr16_11686108	26.208	chr16_bin1861
16	chr16_9037068,chr16_9082648,chr16_9596084,chr16_9608048,chr16_9966955,chr16_9967001,chr16_10030511,chr16_10030799,chr16_10384507,chr16_11176594,chr16_11538578,chr16_11686488,chr16_11787501,chr16_11787599,chr16_11872183	26.7636	chr16_bin1862
16	chr16_11946020,chr16_11872422,chr16_11872454,chr16_11872221	27.3192	chr16_bin1863
16	chr16_11951409	30.1608	chr16_bin1864
16	chr16_11982855,chr16_11990858,chr16_12050916	31.8464	chr16_bin1865
16	chr16_12187091,chr16_12187278,chr16_12187062	32.9637	chr16_bin1866
16	chr16_12187288	32.9969	chr16_bin1867
16	chr16_12187316,chr16_12222062	33.519	chr16_bin1868
16	chr16_12303033,chr16_12303048,chr16_12237342,chr16_12237362,chr16_12237392	34.0745	chr16_bin1869
16	chr16_12303157	34.3154	chr16_bin1870
16	chr16_12303222,chr16_12310005,chr16_12310012,chr16_12310488	34.6286	chr16_bin1871
16	chr16_12310516	34.8417	chr16_bin1872
16	chr16_12310659,chr16_12388510,chr16_12331497,chr16_12331503,chr16_12331686	35.1827	chr16_bin1873
16	chr16_12388522	35.7382	chr16_bin1874
16	chr16_12388573,chr16_12511836,chr16_12517482,chr16_12517508,chr16_13060538,chr16_13077775,chr16_13077792,chr16_13077799,chr16_12388548,chr16_12511804,chr16_12511876,chr16_12511888,chr16_12537476,chr16_13077798	36.2938	chr16_bin1875
16	chr16_13221503,chr16_13221779,chr16_13229118,chr16_13229277	36.8493	chr16_bin1876
16	chr16_13222781,chr16_13230676	37.1041	chr16_bin1877
16	chr16_13233341,chr16_13233367,chr16_13246893,chr16_13246897,chr16_13246904,chr16_13229162,chr16_13229106,chr16_13233000,chr16_13233138	37.4034	chr16_bin1878
16	chr16_13247493	37.7554	chr16_bin1879
16	chr16_13310650,chr16_13310654	37.9575	chr16_bin1880
16	chr16_13402127,chr16_13402130,chr16_13744341,chr16_13744367,chr16_13818977,chr16_13818993,chr16_13819209,chr16_13953752,chr16_13953803,chr16_13304541,chr16_13304551,chr16_13310580,chr16_13310583,chr16_13310600,chr16_13629901,chr16_13662227,chr16_13818952,chr16_13819022,chr16_13819201,chr16_13851266,chr16_13953228	38.5131	chr16_bin1881
16	chr16_13209436,chr16_13221501	39.3403	chr16_bin1882
16	chr16_13209384,chr16_13209406,chr16_13209424	39.7007	chr16_bin1883
16	chr16_13176049,chr16_13077845	40.1809	chr16_bin1884
16	chr16_13209373	40.7365	chr16_bin1885
16	chr16_13208935	41.0691	chr16_bin1886
16	chr16_13184763,chr16_13185004,chr16_13176188,chr16_13184873,chr16_13185082	41.2906	chr16_bin1887
16	chr16_14212152,chr16_14303838	42.4079	chr16_bin1888
16	chr16_14059398,chr16_14190114,chr16_14198960	42.9635	chr16_bin1889
16	chr16_14349188,chr16_14361460	44.0809	chr16_bin1890
16	chr16_14377756,chr16_14377803,chr16_14433610,chr16_14435925,chr16_14361731	45.1982	chr16_bin1891
16	chr16_14435957	45.9357	chr16_bin1892
16	chr16_13961656,chr16_13961638,chr16_13961655	47.4359	chr16_bin1893
16	chr16_13961612,chr16_13953197	47.9914	chr16_bin1894
16	chr16_13310628,chr16_13310673	48.547	chr16_bin1895
16	chr16_14019962,chr16_13961614	49.1025	chr16_bin1896
16	chr16_14020191,chr16_14059366	49.6581	chr16_bin1897
16	chr16_14435960	50.5247	chr16_bin1898
16	chr16_14435998,chr16_14436168,chr16_14436000,chr16_14558031,chr16_14436201,chr16_14436238,chr16_14436243,chr16_14558068,chr16_14594102	51.3295	chr16_bin1899
16	chr16_14629292,chr16_14729737,chr16_14745806,chr16_14629266,chr16_14594136,chr16_14594329,chr16_14629259	51.885	chr16_bin1900
16	chr16_14780755	52.1482	chr16_bin1901
16	chr16_14973352,chr16_14978274,chr16_14780990,chr16_14973358,chr16_14781036,chr16_14875499,chr16_14883613,chr16_14883627,chr16_14973262,chr16_14973321	52.4391	chr16_bin1902
16	chr16_14978502,chr16_14978551,chr16_14978514	52.9946	chr16_bin1903
16	chr16_15089262,chr16_15050397,chr16_15054543	53.5502	chr16_bin1904
16	chr16_15622170,chr16_15638739	53.8466	chr16_bin1905
16	chr16_15089294,chr16_15686591,chr16_15720425,chr16_15947100,chr16_15622161,chr16_15651374,chr16_15651451,chr16_15720356,chr16_15905206,chr16_15651366	54.1042	chr16_bin1906
16	chr16_16019386,chr16_16062760,chr16_16062840,chr16_16062803	56.3645	chr16_bin1907
16	chr16_16328609,chr16_16383723,chr16_16383744,chr16_16383748,chr16_16383760,chr16_16383762,chr16_16328934,chr16_16328970,chr16_16386528,chr16_16386636	57.4818	chr16_bin1908
16	chr16_16676891	57.5675	chr16_bin1909
16	chr16_16280059	57.992	chr16_bin1910
16	chr16_16584770	58.0362	chr16_bin1911
16	chr16_16676967	58.5918	chr16_bin1912
16	chr16_16677077,chr16_16677088,chr16_16677111,chr16_16704889,chr16_16909974,chr16_16909771,chr16_16910066,chr16_16920436	59.1473	chr16_bin1913
16	chr16_17047165,chr16_17046957,chr16_17046955,chr16_17047146	60.2647	chr16_bin1914
16	chr16_17207500	62.525	chr16_bin1915
16	chr16_17567149	64.7852	chr16_bin1916
16	chr16_17601751	65.3408	chr16_bin1917
16	chr16_17627471,chr16_17667238,chr16_17684990,chr16_17627480	65.8964	chr16_bin1918
16	chr16_17712622,chr16_17797135,chr16_17766726	66.4519	chr16_bin1919
16	chr16_17718450,chr16_17733336	66.7567	chr16_bin1920
16	chr16_17718401	67.006	chr16_bin1921
16	chr16_17896142,chr16_17983685,chr16_17797197,chr16_17873117,chr16_17873343,chr16_17873355,chr16_17896135,chr16_17914163,chr16_17914576,chr16_17948402,chr16_17908667,chr16_17914426,chr16_17896167,chr16_17914393,chr16_17926104,chr16_17914504	67.5615	chr16_bin1922
16	chr16_18004659,chr16_18054012,chr16_18054183,chr16_18061802,chr16_18062052,chr16_18062088,chr16_18078868,chr16_18079055,chr16_18742656,chr16_18742702,chr16_18759456,chr16_17983933,chr16_18004664,chr16_18054136,chr16_18054147,chr16_18062089,chr16_18078894,chr16_18083645,chr16_18642585,chr16_18105955	68.1171	chr16_bin1923
16	chr16_18135616,chr16_18308979,chr16_18313338,chr16_18318683,chr16_18374462,chr16_18392767,chr16_18392790,chr16_18453121,chr16_18545461,chr16_18545682,chr16_18308900,chr16_18308980,chr16_18325573,chr16_18392809,chr16_18545521,chr16_18545679,chr16_18552620,chr16_18635772,chr16_18642376,chr16_18642536,chr16_18078964,chr16_18135597	68.6726	chr16_bin1924
16	chr16_18849736	69.2282	chr16_bin1925
16	chr16_18759490,chr16_18772440,chr16_18804930	69.4913	chr16_bin1926
16	chr16_18816468,chr16_18816494,chr16_18816379	69.7822	chr16_bin1927
16	chr16_18950948,chr16_18950969,chr16_18961455,chr16_18910604	70.8996	chr16_bin1928
16	chr16_19120459,chr16_19120488,chr16_19120498,chr16_19074438	71.4552	chr16_bin1929
16	chr16_19128183,chr16_19152764,chr16_19160793,chr16_19161052	72.5725	chr16_bin1930
16	chr16_19194221,chr16_19206195	73.6899	chr16_bin1931
16	chr16_19181040	73.7286	chr16_bin1932
16	chr16_19206508,chr16_19212295	74.245	chr16_bin1933
16	chr16_19223722,chr16_19223512,chr16_19223686	74.8006	chr16_bin1934
16	chr16_19315131,chr16_19315088,chr16_19315313	75.3562	chr16_bin1935
16	chr16_19284268	75.6221	chr16_bin1936
16	chr16_19384857	75.9102	chr16_bin1937
16	chr16_19412504,chr16_19412526,chr16_19529155,chr16_19449598,chr16_19449716,chr16_19529349	77.0276	chr16_bin1938
16	chr16_20313548,chr16_19529392,chr16_19549338,chr16_19558654,chr16_19639804,chr16_20313305,chr16_20313407,chr16_20313445,chr16_19591215,chr16_19591253,chr16_20313399,chr16_20313448	78.1449	chr16_bin1939
16	chr16_20313573	78.4608	chr16_bin1940
16	chr16_20837196,chr16_21236046,chr16_20574628,chr16_20675873,chr16_20675878,chr16_20781316,chr16_20827207,chr16_21133169,chr16_20313586,chr16_20313595,chr16_20637759,chr16_20637763,chr16_20773402,chr16_20773423,chr16_20806278,chr16_20827426	78.699	chr16_bin1941
16	chr16_21133376	78.9954	chr16_bin1942
16	chr16_20887154,chr16_21000930,chr16_21000976,chr16_21043676,chr16_21150015,chr16_21043718,chr16_21013307	79.253	chr16_bin1943
16	chr16_21271174,chr16_21270861	79.8086	chr16_bin1944
16	chr16_21300677,chr16_21404262,chr16_21584031,chr16_21609723,chr16_21965228,chr16_21965345	81.4941	chr16_bin1945
17	chr17_17080847,chr17_17114779,chr17_17114641,chr17_17047512	0	chr17_bin1946
17	chr17_17080837	0.0801747	chr17_bin1947
17	chr17_17080824	0.554796	chr17_bin1948
17	chr17_16380472,chr17_16384257,chr17_16384407,chr17_16384464,chr17_16384488,chr17_16404474,chr17_16404479,chr17_16404719,chr17_16404763	1.67216	chr17_bin1949
17	chr17_16597610,chr17_16634613,chr17_16742021,chr17_16742042,chr17_16789968,chr17_16789992,chr17_16934945,chr17_16934959,chr17_16955801,chr17_16955843,chr17_16955845,chr17_16976033,chr17_16976083,chr17_17022039,chr17_17047215,chr17_17047235,chr17_16136693,chr17_16136699,chr17_16136727,chr17_16136736,chr17_16136954,chr17_16136956,chr17_16223303,chr17_16223379,chr17_16319802,chr17_16319826,chr17_167…	2.22772	chr17_bin1950
17	chr17_16404655	2.23325	chr17_bin1951
17	chr17_16634611,chr17_16634674	2.24706	chr17_bin1952
17	chr17_16420822,chr17_16447996,chr17_16420626,chr17_16431776,chr17_16431881,chr17_16432051	3.35595	chr17_bin1953
17	chr17_15144444,chr17_14883264,chr17_14883330,chr17_14962379,chr17_14962524,chr17_14962583,chr17_14964894,chr17_14964899,chr17_15014164,chr17_15038034,chr17_15038056,chr17_15144136,chr17_15144159,chr17_15144224,chr17_15688906,chr17_15701085,chr17_15715190,chr17_15869639,chr17_15869678,chr17_16136734,chr17_16136762,chr17_14904318,chr17_15144476,chr17_16447945,chr17_14860720,chr17_14751774,chr17_147…	3.91151	chr17_bin1954
17	chr17_14742032	4.46708	chr17_bin1955
17	chr17_14009622,chr17_14291164,chr17_14217268,chr17_14152483,chr17_14217097,chr17_14359292,chr17_14359293,chr17_14359333,chr17_14543079,chr17_13946091,chr17_13946094,chr17_14020321,chr17_14051287,chr17_14217113,chr17_14290939,chr17_13930190,chr17_14020244,chr17_14291169	5.02264	chr17_bin1956
17	chr17_13862102	5.36914	chr17_bin1957
17	chr17_13212688,chr17_13212975,chr17_13231279,chr17_13231318,chr17_13231502,chr17_13238354,chr17_13247984,chr17_13302043,chr17_13343575,chr17_13347434,chr17_13302086,chr17_13343496,chr17_13343513	6.13464	chr17_bin1958
17	chr17_12159352,chr17_12159362,chr17_12182508,chr17_12482174,chr17_12482358,chr17_12482465,chr17_12482553,chr17_11827545,chr17_11956463,chr17_11982927,chr17_11982935,chr17_11982936,chr17_11982962,chr17_11982963,chr17_11982965,chr17_12034805,chr17_12159031,chr17_12159350,chr17_12159409,chr17_12159421,chr17_12182499,chr17_12182714,chr17_12386861,chr17_12386912,chr17_12493418,chr17_12493465,chr17_124…	6.6902	chr17_bin1959
17	chr17_11749167,chr17_11749184,chr17_11748972,chr17_11699218	7.24576	chr17_bin1960
17	chr17_11671916,chr17_11671929,chr17_11678884,chr17_11671915	7.80132	chr17_bin1961
17	chr17_11644699,chr17_11633542,chr17_11590547,chr17_11590567,chr17_11590548,chr17_11633515,chr17_11633548,chr17_11633804,chr17_11644600,chr17_11644639,chr17_11644702,chr17_11644725	8.35688	chr17_bin1962
17	chr17_11453790	8.91244	chr17_bin1963
17	chr17_10824282,chr17_10861337,chr17_10872092,chr17_10953899,chr17_10861518	10.0236	chr17_bin1964
17	chr17_10824278	10.2561	chr17_bin1965
17	chr17_10520060,chr17_10668018,chr17_10520251,chr17_10520279,chr17_10673650,chr17_10824112,chr17_10520053	10.5776	chr17_bin1966
17	chr17_10520028	10.5859	chr17_bin1967
17	chr17_10519977	10.5914	chr17_bin1968
17	chr17_10211694,chr17_10238995,chr17_10239039,chr17_10365945,chr17_10366155,chr17_10502886,chr17_10372635,chr17_10211662	12.2627	chr17_bin1969
17	chr17_10042554,chr17_10053529,chr17_10119086,chr17_10042474,chr17_10069759	13.3801	chr17_bin1970
17	chr17_9741938,chr17_10012856	14.4974	chr17_bin1971
17	chr17_9472409,chr17_9489214,chr17_9730708,chr17_9581423	15.053	chr17_bin1972
17	chr17_9556998,chr17_9557037,chr17_9489275,chr17_9489272	15.6086	chr17_bin1973
17	chr17_9489244	15.6777	chr17_bin1974
17	chr17_9460406	15.7053	chr17_bin1975
17	chr17_9460476,chr17_9581373,chr17_9472350,chr17_9472376,chr17_9472401,chr17_9484238,chr17_9489216,chr17_9581403,chr17_9489231,chr17_9730684	15.7468	chr17_bin1976
17	chr17_9451548	17.4209	chr17_bin1977
17	chr17_9310220,chr17_9451346,chr17_9302361,chr17_9302385	17.4319	chr17_bin1978
17	chr17_9302316	17.7506	chr17_bin1979
17	chr17_9302311	17.986	chr17_bin1980
17	chr17_9258303,chr17_9258363,chr17_9302187	18.5415	chr17_bin1981
17	chr17_9258294	18.7825	chr17_bin1982
17	chr17_9222985,chr17_9226990	19.0956	chr17_bin1983
17	chr17_9222980,chr17_9223196	19.2893	chr17_bin1984
17	chr17_8831267,chr17_8874882,chr17_8994483,chr17_8994498,chr17_9222844,chr17_8927058,chr17_8927060,chr17_8927064,chr17_8994504,chr17_9222973,chr17_8831261	19.6497	chr17_bin1985
17	chr17_8770991,chr17_8807612,chr17_8823216,chr17_8712101,chr17_8712130,chr17_8771014,chr17_8784166	20.2053	chr17_bin1986
17	chr17_8620616,chr17_8620628	20.7609	chr17_bin1987
17	chr17_8367596,chr17_8367616,chr17_8486984,chr17_8496816,chr17_8567324,chr17_8567335,chr17_8596420,chr17_8606998,chr17_8389290,chr17_8395219,chr17_8455035,chr17_8496829,chr17_8516542,chr17_8559438,chr17_8562275,chr17_8567250,chr17_8567319	21.3164	chr17_bin1988
17	chr17_8112620,chr17_8139845,chr17_8140448,chr17_8241531,chr17_7675477,chr17_7675522,chr17_7952449,chr17_7952465,chr17_8053365,chr17_8059724,chr17_8059892,chr17_8079779,chr17_8079826,chr17_8079844,chr17_8116825,chr17_8139913,chr17_8145199,chr17_8225107,chr17_8225149,chr17_8225170,chr17_8225171,chr17_7622061,chr17_7622275,chr17_7675263,chr17_7675222	21.872	chr17_bin1989
17	chr17_7299326,chr17_7308629,chr17_7429869,chr17_7429895,chr17_7475722,chr17_7527351,chr17_7527519,chr17_7559828,chr17_7559912,chr17_7430091,chr17_7559822,chr17_7583409,chr17_7607152,chr17_7622060	22.4275	chr17_bin1990
17	chr17_7210119,chr17_7262558	23.5449	chr17_bin1991
17	chr17_7108672,chr17_7108683	24.1005	chr17_bin1992
17	chr17_7045211,chr17_7045486,chr17_7052589,chr17_7096327,chr17_7108645,chr17_7045145,chr17_7045220,chr17_7052601,chr17_7108566,chr17_7108621,chr17_7108481,chr17_7108528,chr17_7108642,chr17_7108670	24.656	chr17_bin1993
17	chr17_7045078	25.2116	chr17_bin1994
17	chr17_6993694	25.6918	chr17_bin1995
17	chr17_6667234,chr17_6603817,chr17_6742738,chr17_6760143,chr17_6835759,chr17_6852805,chr17_6993400,chr17_6632936,chr17_6852817,chr17_6857384	26.3228	chr17_bin1996
17	chr17_6472075,chr17_6456068,chr17_6482490	29.1645	chr17_bin1997
17	chr17_6044593,chr17_6044668,chr17_6044620,chr17_6088001	29.7201	chr17_bin1998
17	chr17_5956194,chr17_5973699	29.9194	chr17_bin1999
[truncated: 331 more rows]

## Sheet: integrated map
linkage group	number of marker	genetic distance	binname
1	chr1_22927705,chr1_22955152,chr1_22917960,chr1_22955264,chr1_22969923,chr1_22969977,chr1_22970087	0	chr1_bin1
1	chr1_22800299,chr1_22792831,chr1_22955175,chr1_22969879,chr1_22792878,chr1_22803644	0.0106149	chr1_bin2
1	chr1_22358728,chr1_22635029,chr1_22696028,chr1_22358725,chr1_22538990,chr1_22539172,chr1_22671176,chr1_22358619,chr1_22358623	1.11736	chr1_bin3
1	chr1_22737880,chr1_22792624,chr1_22792647,chr1_22792790	1.12798	chr1_bin4
1	chr1_22641231,chr1_22737404,chr1_22696069	1.68354	chr1_bin5
1	chr1_19955277,chr1_19962070	10.8896	chr1_bin6
1	chr1_19729867,chr1_19736288,chr1_19759619,chr1_19700857,chr1_19729855,chr1_19729853,chr1_19729900	10.9813	chr1_bin7
1	chr1_19700827	11.7728	chr1_bin8
1	chr1_19950065	12.2707	chr1_bin9
1	chr1_19616688,chr1_19602344,chr1_19606836,chr1_19634588	12.4066	chr1_bin10
1	chr1_19656795,chr1_19834911,chr1_19873614,chr1_19873630,chr1_19873641,chr1_19873648,chr1_19873649,chr1_19641461,chr1_19656868	13.1863	chr1_bin11
1	chr1_19641374	13.2656	chr1_bin12
1	chr1_19489226,chr1_19501967,chr1_19502017,chr1_19530867,chr1_19569894,chr1_19641218,chr1_19641219	13.6408	chr1_bin13
1	chr1_19489174	13.6974	chr1_bin14
1	chr1_19531084,chr1_19583047,chr1_19583090,chr1_19583115	13.8398	chr1_bin15
1	chr1_19502023	14.0706	chr1_bin16
1	chr1_19392522,chr1_19480742,chr1_19392500,chr1_19392571,chr1_19392645,chr1_19392656	14.0955	chr1_bin17
1	chr1_19374658,chr1_19020025,chr1_19097696,chr1_19158001,chr1_19209388,chr1_19374637,chr1_18300773,chr1_18300777,chr1_18422258,chr1_18635977,chr1_18635999,chr1_18636052,chr1_18636202,chr1_18799878,chr1_18969474,chr1_18969486,chr1_19414188,chr1_19428463,chr1_19444011,chr1_19460725,chr1_19501993,chr1_19501999,chr1_19583125,chr1_19602292,chr1_18182160,chr1_18422022,chr1_18636000,chr1_18636003,chr1_18…	14.5507	chr1_bin18
1	chr1_18907955	14.7884	chr1_bin19
1	chr1_18636188,chr1_18636231	14.9789	chr1_bin20
1	chr1_18636006	15.1007	chr1_bin21
1	chr1_18182098	15.3377	chr1_bin22
1	chr1_18895446,chr1_18636072,chr1_18636039,chr1_18636040	15.4072	chr1_bin23
1	chr1_17988110,chr1_17988557,chr1_17988561,chr1_18155444,chr1_17988501,chr1_18017857,chr1_18155498,chr1_18093539	16.1247	chr1_bin24
1	chr1_18537197,chr1_18432422	16.2706	chr1_bin25
1	chr1_18167274	16.6999	chr1_bin26
1	chr1_18093558,chr1_18093628,chr1_18093557,chr1_18111472	16.9118	chr1_bin27
1	chr1_18171699	16.9398	chr1_bin28
1	chr1_18171783	17.0788	chr1_bin29
1	chr1_18232539,chr1_18323677,chr1_18206834,chr1_18422210,chr1_18422213	17.1279	chr1_bin30
1	chr1_18167178	17.3183	chr1_bin31
1	chr1_18111501,chr1_18093802,chr1_18111463,chr1_18138266	17.556	chr1_bin32
1	chr1_17952703,chr1_17962123	18.8585	chr1_bin33
1	chr1_17952673,chr1_17962111	19.2425	chr1_bin34
1	chr1_17690135	19.2874	chr1_bin35
1	chr1_18093791	19.2881	chr1_bin36
1	chr1_17690275	19.2888	chr1_bin37
1	chr1_17690350,chr1_17690039,chr1_17145527,chr1_17145529,chr1_17145543,chr1_17179624,chr1_17196761,chr1_17205195,chr1_17236699,chr1_17242484,chr1_17242488,chr1_17242520,chr1_17196753,chr1_17205562,chr1_17242509,chr1_17242512,chr1_17242514,chr1_17690338,chr1_17145513,chr1_17926584,chr1_17952666,chr1_18093576,chr1_17926542	19.2915	chr1_bin38
1	chr1_17314452,chr1_17314549,chr1_17463309,chr1_17537417,chr1_17314382,chr1_17314768,chr1_17314772,chr1_17314812,chr1_17537379	19.6479	chr1_bin39
1	chr1_22629104,chr1_22629138	2.2391	chr1_bin40
1	chr1_22217907,chr1_22218215,chr1_22287524,chr1_22336657,chr1_22539021,chr1_22217900,chr1_22287538	2.79466	chr1_bin41
1	chr1_17205181,chr1_17236957,chr1_17242497	20.0042	chr1_bin42
1	chr1_17205217	20.4898	chr1_bin43
1	chr1_17537401,chr1_17230755,chr1_17236657,chr1_17236664,chr1_17537339	20.5515	chr1_bin44
1	chr1_17038710,chr1_16976862,chr1_16976869,chr1_16976871,chr1_17021261,chr1_16981290,chr1_16890977,chr1_16905144	21.4392	chr1_bin45
1	chr1_16583760	21.7956	chr1_bin46
1	chr1_16556304,chr1_16556337,chr1_16583767,chr1_16798865,chr1_16799261,chr1_16890948	21.8115	chr1_bin47
1	chr1_16583778,chr1_16583797	21.8263	chr1_bin48
1	chr1_16206470,chr1_16364135	22.2622	chr1_bin49
1	chr1_16556311,chr1_16556313	22.3379	chr1_bin50
1	chr1_16556303	22.9021	chr1_bin51
[truncated: 4,332 more rows]
