# Supplementary material for: High-density genetic linkage map construction and cane cold hardiness QTL mapping for Vitis based on restriction site-associated DNA sequencing
Source: BMC Genomics. 2020 Jun 22;21:419. doi: 10.1186/s12864-020-06836-z (PMC7310074; doi:10.1186/s12864-020-06836-z)
Supplement: Supplementary file 9 — Additional file 9: Data S6. BLUP values of LTP and LTX used for QTL mapping. [file 12864_2020_6836_MOESM9_ESM.xlsx]

## Sheet: Sheet1
line	LTP	LTX
1	-25.1967	-35.1264
2	-23.0777	-34.4726
3	-23.9862	-34.642
4	-23.2636	-34.5872
5	-24.0885	-35.2092
6	-23.682	-34.8621
7	-24.3399	-35.1582
8	-24.2711	-34.5612
9	-23.3343	-35.0894
10	-24.4745	-35.0669
11	-23.6989	-34.5737
12	-23.7199	-35.1434
13	-23.9182	-34.9082
14	-23.8576	-34.7508
15	-23.6361	-34.6459
16	-23.0912	-34.548
17	-24.3531	-35.2229
18	-23.9113	-34.9323
19	-24.4607	-35.1009
20	-23.7333	-34.8077
21	-22.935	-34.8348
22	-23.3345	-34.8041
23	-24.4254	-34.9696
24	-23.9565	-35.1723
25	-23.7105	-35.2169
26	-23.9573	-34.9193
27	-24.1077	-35.0471
28	-23.8021	-34.8845
29	-23.8131	-34.6529
30	-23.6683	-34.796
31	-24.2906	-34.8611
32	-24.3847	-35.1974
33	-23.6074	-34.7402
34	-23.6859	-35.0766
35	-24.3783	-35.0712
36	-23.9815	-35.1933
37	-24.2498	-34.8637
38	-23.2346	-34.8238
39	-23.9132	-35.0082
40	-24.0419	-34.8102
41	-23.4463	-34.6499
42	-23.8949	-34.8831
43	-23.9886	-34.9364
44	-25.1037	-35.0535
45	-21.843	-34.2668
46	-23.8294	-35.0082
47	-24.031	-35.0492
48	-23.3288	-34.6617
49	-22.9435	-34.8283
50	-24.1526	-34.6366
51	-24.1558	-34.8665
52	-24.3692	-35.0445
53	-24.3523	-35.1104
54	-23.8764	-34.8716
55	-24.1651	-35.0272
56	-24.0742	-34.7294
57	-24.1351	-34.4511
58	-24.4043	-34.6984
59	-24.4529	-32.9964
60	-24.7049	-35.0857
61	-24.5558	-35.258
62	-23.6788	-34.9228
63	-23.3863	-34.794
64	-23.4182	-34.7339
65	-24.0446	-35.1177
66	-24.068	-34.7122
67	-24.1044	-34.9917
68	-23.4603	-34.8584
69	-24.1924	-35.174
70	-24.6827	-35.1921
71	-23.8867	-34.8161
72	-24.1047	-35.0903
73	-23.488	-34.7179
74	-23.699	-34.7453
75	-23.8535	-34.6379
76	-23.8735	-34.9224
77	-23.7126	-35.1458
78	-24.3276	-34.9723
79	-23.7329	-35.1695
80	-23.5066	-35.1421
81	-23.8148	-35.0559
82	-23.128	-34.7508
83	-23.7687	-34.8206
84	-24.0715	-34.4143
85	-22.9634	-34.4581
86	-23.3493	-34.6941
87	-23.5415	-34.8217
88	-24.0786	-35.2776
89	-24.134	-34.5806
90	-24.0198	-35.148
91	-23.4995	-34.6459
92	-23.848	-35.1284
93	-23.8814	-34.5657
94	-23.586	-34.941
95	-23.8469	-35.0646
96	-23.807	-34.7374
97	-24.287	-35.277
98	-23.7791	-34.9767
99	-23.3797	-34.7258
100	-23.9988	-34.7734
101	-24.3913	-35.02
102	-24.2245	-35.0948
103	-23.7252	-35.0076
104	-23.3482	-34.5543
105	-24.4827	-35.1231
106	-24.348	-35.2847
107	-23.0307	-34.8918
108	-22.9886	-34.5978
109	-23.1305	-34.8327
110	-24.0104	-34.1859
111	-24.2834	-34.8463
112	-23.8856	-34.8848
113	-23.4525	-34.2795
114	-23.1578	-34.8578
115	-23.8587	-35.1285
116	-23.7304	-35.0484
117	-23.695	-34.7066
118	-23.8341	-34.69
119	-23.6181	-34.8973
120	-24.2967	-34.9279
121	-24.0573	-32.9853
122	-24.0019	-34.7226
123	-23.2926	-34.6265
124	-24.3406	-34.9656
125	-24.1306	-34.8337
126	-23.9034	-34.7412
127	-24.0014	-35.0857
128	-24.0082	-34.8884
129	-24.1854	-35.1868
130	-23.5113	-35.0631
131	-23.7682	-34.6365
132	-24.2661	-35.0036
133	-24.2444	-34.7229
134	-24.4081	-34.9249
135	-24.0009	-34.7729
136	-23.7403	-34.9627
137	-24.3729	-35.1402
138	-23.7119	-34.8879
139	-22.1373	-34.586
140	-23.6344	-34.8494
141	-24.3698	-34.4093
142	-23.4776	-34.7519
143	-23.9746	-35.1099
144	-23.8333	-34.7436
145	-24.3431	-34.87
146	-23.2521	-35.1618
147	-23.3423	-34.5997
148	-23.4846	-34.5705
149	-23.0728	-34.6374
150	-23.5582	-34.9757
151	-23.5434	-34.8916
152	-23.4728	-34.5878
153	-23.6692	-35.038
154	-23.7255	-35.0345
155	-24.4772	-35.1933
156	-22.8632	-34.5566
157	-23.5437	-34.7457
158	-22.8347	-34.6653
159	-23.3939	-34.4636
160	-23.523	-34.8671
161	-23.6634	-34.8298
162	-22.9092	-34.9453
163	-23.8245	-35.122
164	-23.2599	-34.7266
165	-23.6397	-34.7955
166	-23.5258	-34.8738
167	-23.0999	-34.6186
168	-21.8714	-34.3527
169	-23.9425	-34.7094
170	-24.0503	-34.955
171	-23.3242	-35.1784
172	-23.8135	-34.9868
173	-23.8142	-34.5293
174	-23.8621	-35.0241
175	-24.1515	-35.266
176	-23.5087	-35.2479
177	-23.7203	-34.6
178	-24.4812	-35.1714
179	-23.3085	-34.7462
180	-24.2857	-35.0331
181	-23.9206	-35.0507
