# Supplementary material for: High-density genetic linkage map construction and cane cold hardiness QTL mapping for Vitis based on restriction site-associated DNA sequencing
Source: BMC Genomics. 2020 Jun 22;21:419. doi: 10.1186/s12864-020-06836-z (PMC7310074; doi:10.1186/s12864-020-06836-z)
Supplement: Supplementary file 10 — Additional file 10: Data S7. Candidate genes involved in the confidence intercal of QTL mapping. [file 12864_2020_6836_MOESM10_ESM.xlsx]

## Sheet: Sheet2
Unique ID	Chromosome position	Functional annotation
VIT_02s0012g01990	chr02_08633024_08634459	4-hydroxyphenylpyruvate dioxygenase
VIT_02s0012g02000	chr02_08693268_08703051	Binding
VIT_02s0012g02010	chr02_08707221_08707947	Retrovirus Pol polyprotein
VIT_02s0012g02020	chr02_08734266_08734785	GTP binding protein
VIT_02s0012g02030	chr02_08739817_08746008	Homeobox-7
VIT_02s0012g02040	chr02_08751387_08751702	No hit
VIT_02s0012g02050	chr02_08757229_08762708	PAP/fibrillin family
VIT_02s0012g02060	chr02_08764178_08764669	Calmodulin
VIT_02s0012g02070	chr02_08765754_08781039	Dolichol phosphate-mannose biosynthesis regulatory protein
VIT_02s0012g02080	chr02_08791757_08792733	No hit
VIT_02s0012g02090	chr02_08806571_08811075	Unknown protein
VIT_02s0012g02100	chr02_08817979_08819684	Retrovirus Pol polyprotein
VIT_02s0012g02110	chr02_08824033_08841682	No hit
VIT_02s0012g02120	chr02_08849450_08856306	Defender against cell death 1 (DAD1)
VIT_02s0012g02130	chr02_08897707_08898444	Unknown
VIT_02s0012g02140	chr02_08908626_08912204	No hit
VIT_02s0012g02150	chr02_08916390_08916758	Reduced sugar response 4 RSR4
VIT_02s0012g02160	chr02_08943039_08978181	Glycerol-3-phosphate acyltransferase
VIT_02s0012g02170	chr02_08986720_08987668	No hit
VIT_02s0012g02180	chr02_08991156_08995034	Abhydrolase domain-containing protein
VIT_02s0012g02190	chr02_09012134_09017246	Cellulose synthase CSLD2
VIT_02s0012g02200	chr02_09021994_09032208	No hit
VIT_02s0012g02210	chr02_09039188_09039439	No hit
VIT_02s0012g02220	chr02_09053548_09055638	Xyloglucan endotransglucosylase/hydrolase 30
VIT_02s0012g02230	chr02_09107062_09115010	Unknown
VIT_02s0012g02240	chr02_09124761_09137033	Unknown protein
VIT_02s0012g02250	chr02_09137736_09153313	BZIP transcription factor
VIT_02s0012g02260	chr02_09164518_09172074	Transposon protein Ac/Ds sub-class
VIT_02s0012g02270	chr02_09179277_09192023	Autophagy protein ATG5
VIT_02s0012g02280	chr02_09198880_09205984	No hit
VIT_02s0012g02290	chr02_09220337_09222116	DNAJ heat shock N-terminal domain-containing protein
VIT_02s0012g02300	chr02_09222117_09222785	DNAJ heat shock N-terminal domain-containing protein
VIT_02s0012g02310	chr02_09242365_09253899	No hit
VIT_02s0012g02320	chr02_09256655_09257612	Transposon
VIT_02s0012g02330	chr02_09261517_09262290	Pol polyprotein
VIT_02s0012g02340	chr02_09295170_09300215	CYP76C4
VIT_02s0012g02350	chr02_09312233_09313256	Retroelement
VIT_02s0012g02360	chr02_09314941_09320028	CYP76J1
VIT_02s0012g02370	chr02_09320224_09320646	Geraniol 10-hydroxylase
VIT_02s0012g02380	chr02_09320647_09321140	Geraniol 10-hydroxylase
VIT_02s0012g02390	chr02_09325319_09325519	Transposon
VIT_02s0012g02400	chr02_09345180_09349939	No hit
VIT_02s0012g02410	chr02_09361987_09363758	Transposon
VIT_02s0012g02420	chr02_09372696_09380547	TRNA pseudouridine synthase
VIT_02s0012g02430	chr02_09385187_09392050	No hit
VIT_02s0012g02440	chr02_09393862_09395234	No hit
VIT_02s0012g02450	chr02_09395764_09397535	No hit
VIT_02s0012g02460	chr02_09406992_09411582	NADP-malic enzyme
VIT_02s0012g02470	chr02_09422283_09430921	No hit
VIT_02s0012g02480	chr02_09435453_09436975	No hit
VIT_02s0012g02490	chr02_09461852_09462500	No hit
VIT_02s0012g02500	chr02_09560531_09563757	Acyl-[acyl-carrier-protein] desaturase
VIT_02s0012g02510	chr02_09912738_09926343	No hit
VIT_02s0012g02520	chr02_09983291_09995352	Vacuolar protein sorting 25
VIT_02s0012g02530	chr02_10032915_10045270	Phosphomevalonate kinase
VIT_02s0012g02540	chr02_10045477_10047509	Chlororespiratory reduction 4 (CRR4)
VIT_02s0012g02550	chr02_10051280_10052168	Transposon
VIT_02s0012g02560	chr02_10099014_10099295	No hit
VIT_02s0012g02570	chr02_10191824_10201432	Guanine nucleotide-binding protein alpha-1 subunit
VIT_02s0012g02580	chr02_10221778_10221987	No hit
VIT_02s0012g02590	chr02_10221988_10223088	Galacturonosyltransferase 1
VIT_02s0012g02600	chr02_10225140_10225656	Octicosapeptide/Phox/Bem1p (PB1) domain-containing protein
VIT_02s0012g02610	chr02_10234831_10235283	SAR1 (suppressor of auxin resistance1) ( Nup160)
VIT_02s0012g02620	chr02_10246628_10247351	PFT1 (phytochrome and flowering time 1) MED25
VIT_02s0012g02630	chr02_10251819_10255912	Retrovirus Pol polyprotein
VIT_02s0012g02640	chr02_10259560_10260238	Aspartic-type endopeptidase
VIT_02s0012g02650	chr02_10267258_10268647	Purple acid phosphatase 2 PAP2
VIT_02s0012g02660	chr02_10269951_10293929	Proteasome 26S regulatory subunit (RPN9)
VIT_02s0012g02670	chr02_10370685_10373984	Unknown protein
VIT_02s0012g02680	chr02_10426524_10430565	No hit
VIT_02s0012g02690	chr02_10444047_10444299	No hit
VIT_02s0012g02700	chr02_10491214_10495155	Unknown
VIT_02s0012g02710	chr02_10505022_10506720	Unknown
VIT_02s0012g02720	chr02_10508820_10511615	RPM1 (resistance to p. syringae pv maculicola 1)
VIT_02s0012g02730	chr02_10544419_10546723	No hit
VIT_02s0012g02740	chr02_10549480_10550814	Retrovirus Pol polyprotein
VIT_02s0012g02750	chr02_10570263_10572002	Transposase AC
VIT_02s0012g02760	chr02_10573744_10587498	Methionyl-tRNA synthetase
VIT_02s0012g02770	chr02_10591357_10591814	ABC transporter g family pleiotropic drug resistance 12 PDR12
VIT_02s0012g02780	chr02_10594921_10608570	Cytochrome b5 domain-containing protein
VIT_02s0012g02790	chr02_10652351_10716601	Secretory carrier membrane protein (SCAMP4)
VIT_02s0012g02800	chr02_10728555_10733826	No hit
VIT_02s0012g02810	chr02_10784957_10786852	CYP76C4
VIT_02s0012g02820	chr02_10832753_10835365	Geraniol 10-hydroxylase
VIT_02s0012g02830	chr02_10849889_10851763	UDP-glucosyl transferase
VIT_02s0012g02840	chr02_10872893_10872997	No hit
VIT_02s0012g02850	chr02_10907106_10908017	Transposon
VIT_02s0012g02860	chr02_10908567_10909555	Retrovirus Pol polyprotein
VIT_02s0012g02870	chr02_10939521_10942206	Transposon
VIT_02s0012g02880	chr02_10980702_10982633	Transposon
VIT_02s0012g02890	chr02_10983102_10985144	Retrotransposable element Tf2
VIT_02s0012g02900	chr02_10988377_10989371	No hit
VIT_02s0012g02910	chr02_11011001_11014801	Retrovirus Pol polyprotein
VIT_02s0012g02920	chr02_11021985_11024348	Acyl-CoA oxidase ACX3
VIT_02s0012g02930	chr02_11027205_11031649	Transposon
VIT_02s0012g02940	chr02_11034039_11035157	No hit
VIT_02s0012g02950	chr02_11047438_11051612	No hit
VIT_02s0012g02960	chr02_11064165_11070779	Retrovirus Pol polyprotein
VIT_02s0012g02970	chr02_11071823_11074833	No hit
VIT_02s0012g02980	chr02_11113631_11120594	No hit
VIT_02s0012g02990	chr02_11134567_11137984	Transposon
VIT_02s0012g03000	chr02_11173163_11174930	Transposon
VIT_02s0012g03010	chr02_11361340_11367742	Transposon
VIT_02s0012g03020	chr02_11446979_11447967	Transposon
VIT_02s0012g03030	chr02_11448516_11449321	No hit
VIT_02s0012g03040	chr02_11554981_11575642	AAA-type ATPase
VIT_02s0012g03050	chr02_11576054_11579157	AAA-type ATPase
VIT_02s0012g03060	chr02_11598058_11598462	6-phosphogluconate dehydrogenase, decarboxylating
VIT_02s0012g03070	chr02_11605900_11609334	Retroelement
VIT_02s0012g03080	chr02_11623470_11626872	Retrovirus Pol polyprotein
VIT_02s0012g03090	chr02_11639039_11640950	AAA-type ATPase
VIT_02s0012g03100	chr02_11659976_11661560	No hit
VIT_02s0012g03110	chr02_11662823_11664355	CTV.22
VIT_02s0012g03120	chr02_11703567_11704034	Retrovirus Pol polyprotein
VIT_02s0012g03130	chr02_11705590_11719313	No hit
VIT_02s0012g03140	chr02_11719314_11720598	Ribosomal protein S7 30S
VIT_02s0012g03150	chr02_11722469_11724638	Retrovirus Pol polyprotein
VIT_02s0012g03160	chr02_11728325_11729711	No hit
VIT_02s0012g03170	chr02_11761090_11762715	No hit
VIT_02s0012g03180	chr02_11767298_11767707	Unknown
VIT_02s0012g03190	chr02_11773509_11774223	CTV.22
VIT_02s0012g03200	chr02_11781088_11782139	Armadillo/beta-catenin repeat
VIT_02s0012g03210	chr02_11785305_11785874	No hit
VIT_02s0012g03220	chr02_11820421_11822819	Retrovirus Pol polyprotein
VIT_02s0012g03230	chr02_11823426_11824363	Copia protein
VIT_02s0012g03240	chr02_11835894_11847570	AAA-type ATPase
VIT_02s0012g03250	chr02_11847579_11848204	AAA-type ATPase
VIT_02s0012g03260	chr02_11875892_11876793	No hit
VIT_02s0109g00010	chr02_11961620_11962864	Transposon
VIT_02s0109g00020	chr02_12067052_12068756	Retrotransposable element Tf2
VIT_02s0109g00030	chr02_12121014_12121933	No hit
VIT_02s0109g00040	chr02_12140616_12154325	Transposon
VIT_02s0109g00050	chr02_12183675_12184348	No hit
VIT_02s0109g00060	chr02_12189940_12190767	Retroelement
VIT_02s0109g00070	chr02_12193475_12195913	No hit
VIT_02s0109g00080	chr02_12236164_12239904	Phosphoribulokinase
VIT_02s0109g00090	chr02_12250350_12256242	Transposon
VIT_02s0109g00100	chr02_12262014_12264797	Retrovirus Pol polyprotein
VIT_02s0109g00110	chr02_12280962_12281208	Transposon TNP2
VIT_02s0109g00120	chr02_12300688_12302647	No hit
VIT_02s0109g00130	chr02_12310840_12329135	No hit
VIT_02s0109g00140	chr02_12362552_12364174	No hit
VIT_02s0109g00150	chr02_12372900_12374939	Transposon
VIT_02s0109g00160	chr02_12445349_12445839	No hit
VIT_02s0109g00170	chr02_12459291_12461462	Retrotransposable element Tf2
VIT_02s0109g00180	chr02_12528921_12529307	No hit
VIT_02s0109g00190	chr02_12530482_12531853	No hit
VIT_02s0109g00200	chr02_12574637_12575725	No hit
VIT_02s0109g00210	chr02_12649058_12674003	Transposon
VIT_02s0109g00220	chr02_12664134_12672055	No hit
VIT_02s0109g00230	chr02_12674747_12696922	Early-responsive to dehydration protein / ERD protein
VIT_02s0109g00240	chr02_12702814_12703038	No hit
VIT_02s0109g00250	chr02_12710110_12715877	4-coumarate-CoA ligase
VIT_02s0109g00260	chr02_12756385_12764282	Retrotransposon gag protein
VIT_02s0109g00270	chr02_12789900_12795909	Transposon
VIT_02s0109g00280	chr02_12800307_12817428	No hit
VIT_02s0109g00290	chr02_12817478_12817909	CYP76C6
VIT_02s0109g00300	chr02_12817910_12819566	CYP76B1
VIT_02s0109g00310	chr02_12824239_12826715	flavonoid 3-monooxygenase
VIT_02s0109g00320	chr02_12870399_12870921	Translation initiation factor eIF-3 subunit 8
VIT_02s0109g00330	chr02_12927364_12928059	No hit
VIT_02s0109g00340	chr02_12928734_12931704	Transposon
VIT_02s0109g00350	chr02_12946348_12947534	Carboxyl-terminal proteinase
VIT_02s0109g00360	chr02_13004318_13007877	Translocase of chloroplast 34
VIT_02s0109g00370	chr02_13051596_13055990	RNA recognition motif (RRM)-containing protein
VIT_02s0109g00380	chr02_13058240_13081615	Stress response suppressor 1
VIT_02s0109g00390	chr02_13170202_13170766	N-hydroxycinnamoyl/benzoyltransferase 5
VIT_02s0109g00400	chr02_13170779_13171708	Serine-type peptidase SLP3
VIT_02s0109g00410	chr02_13196758_13200394	No hit
VIT_02s0109g00420	chr02_13229560_13230324	Disease resistance protein (CC-NBS-LRR class)
VIT_02s0109g00430	chr02_13235365_13237571	Nitrilase 4 (NIT4)
VIT_02s0109g00440	chr02_13241463_13241986	No hit
VIT_02s0109g00450	chr02_13261200_13263300	Retrotransposable element Tf2
VIT_02s0033g00010	chr02_13345766_13348163	Unknown protein
VIT_02s0033g00020	chr02_13348164_13349471	Unknown protein
VIT_02s0033g00030	chr02_13394519_13399728	No hit
VIT_02s0033g00040	chr02_13400258_13400650	No hit
VIT_02s0033g00050	chr02_13406894_13407180	Scarecrow transcription factor 3 (SCL3)
VIT_02s0033g00060	chr02_13419788_13426079	DNAJ plastid division protein (ARC6)
VIT_02s0033g00070	chr02_13456565_13457349	No hit
VIT_02s0033g00080	chr02_13478738_13525353	Pleckstriny (PH) domain-containing protein
VIT_02s0033g00090	chr02_13527224_13528253	DNA replication licensing factor MCM2
VIT_02s0033g00100	chr02_13569862_13571103	Transposon
VIT_02s0033g00110	chr02_13571304_13572208	No hit
VIT_02s0033g00120	chr02_13593068_13673561	Pleckstriny (PH) domain-containing protein
VIT_02s0033g00130	chr02_13674112_13675769	Cis-zeatin O-beta-D-glucosyltransferase
VIT_02s0033g00140	chr02_13681703_13716339	Retrovirus Pol polyprotein
VIT_02s0033g00150	chr02_13720783_13721456	No hit
VIT_02s0033g00160	chr02_13744082_13747537	Pleckstriny (PH) domain-containing protein
VIT_02s0033g00170	chr02_13761815_13769172	Unknown
VIT_02s0033g00180	chr02_13768090_13769942	Phenylpropanoid:glucosyltransferase 2
VIT_02s0033g00190	chr02_13772201_13821647	DNA replication licensing factor MCM2
VIT_02s0033g00200	chr02_13826643_13833540	Retroelement
VIT_02s0033g00210	chr02_13838051_13840801	Retrovirus Pol polyprotein
VIT_02s0033g00220	chr02_13851250_13857993	No hit
VIT_02s0033g00230	chr02_13886725_13895203	Unknown protein
VIT_02s0033g00240	chr02_13919672_13921253	Glucosyltransferase twi1
VIT_02s0033g00250	chr02_13939743_13940883	No hit
VIT_02s0033g00260	chr02_13992115_13995828	Pinoresinol-lariciresinol reductase
VIT_02s0033g00270	chr02_14011185_14014332	Pinoresinol-lariciresinol reductase
VIT_02s0033g00280	chr02_14019671_14021367	Retrovirus Pol polyprotein
VIT_02s0033g00290	chr02_14027882_14029543	Pinoresinol-lariciresinol reductase
VIT_02s0033g00300	chr02_14032839_14036930	Myb family
VIT_02s0033g00310	chr02_14046367_14047003	No hit
VIT_02s0033g00320	chr02_14047004_14071583	PRLI-interacting factor L
VIT_02s0033g00330	chr02_14137361_14137814	No hit
VIT_02s0033g00340	chr02_14138025_14139867	Transposon CACTA
VIT_02s0033g00350	chr02_14141250_14142162	No hit
VIT_02s0033g00360	chr02_14153227_14154016	Urease
VIT_02s0033g00370	chr02_14163373_14163753	Myb domain protein 113
VIT_02s0033g00380	chr02_14179439_14179684	Myb VvMYBA1
VIT_02s0033g00390	chr02_14179728_14180733	Myb domain protein 113
VIT_02s0033g00400	chr02_14190188_14191283	Myb domain protein 113
VIT_02s0033g00410	chr02_14239792_14240808	Myb VvMYBA1
VIT_02s0033g00420	chr02_14274897_14275182	Ribosomal protein S28 (RPS28C) 40S
VIT_02s0033g00430	chr02_14280776_14281843	Myb domain protein 113
VIT_02s0033g00440	chr02_14288038_14289093	Myb VvMYBA1
VIT_02s0033g00450	chr02_14308526_14309284	Myb VvMYBA3 [Vitis vinifera]
VIT_02s0033g00460	chr02_14313417_14314479	Myb domain protein 113
VIT_02s0033g00470	chr02_14338052_14338661	No hit
VIT_02s0033g00480	chr02_14386733_14387420	No hit
VIT_02s0033g00490	chr02_14455217_14456105	No hit
VIT_02s0033g00500	chr02_14478819_14480829	No hit
VIT_02s0033g00510	chr02_14486531_14486699	PBS1 (avrPphB susceptible 1)
VIT_02s0033g00520	chr02_14558378_14566953	Disease resistance protein (NBS-LRR class)
VIT_02s0033g00530	chr02_14614997_14616258	N2, N2-dimethylguanosine tRNA methyltransferases-like protein
VIT_02s0033g00540	chr02_14617300_14620860	No hit
VIT_02s0033g00550	chr02_14620861_14622075	No hit
VIT_02s0033g00560	chr02_14622645_14635079	Unknown
VIT_02s0033g00570	chr02_14678078_14679469	Polyprotein
VIT_02s0033g00580	chr02_14717666_14717734	No hit
VIT_02s0033g00590	chr02_14820631_14824676	BRXL1 (Brevis radix like 1)
VIT_02s0033g00600	chr02_14892534_14893330	Retrovirus Pol polyprotein
VIT_02s0033g00610	chr02_14943456_14983872	Chromomethylase 2
VIT_02s0033g00620	chr02_15039760_15044339	No hit
VIT_02s0033g00630	chr02_15083007_15086780	Nitrilase
VIT_02s0033g00640	chr02_15143097_15143624	Octicosapeptide/Phox/Bem1p (PB1) domain-containing protein
VIT_02s0033g00650	chr02_15210349_15212314	Serine/threonine protein phosphatase 7
VIT_02s0033g00660	chr02_15250145_15252075	Nitrilase 4B
VIT_02s0033g00670	chr02_15294883_15296794	Nitrilase 4B
VIT_02s0033g00680	chr02_15297641_15306938	No hit
VIT_02s0033g00690	chr02_15309201_15311360	Retrovirus Pol polyprotein
VIT_02s0033g00700	chr02_15324013_15326009	Nitrilase
VIT_02s0033g00710	chr02_15349214_15350315	No hit
VIT_02s0033g00720	chr02_15368471_15374818	No hit
VIT_02s0033g00730	chr02_15381460_15381957	Papain cysteine proteinase isoform I
VIT_02s0033g00740	chr02_15383049_15384243	Kinesin motor
VIT_02s0033g00750	chr02_15384244_15387176	Kinesin motor protein
VIT_02s0033g00760	chr02_15414675_15419359	No hit
VIT_02s0033g00770	chr02_15448609_15450470	Nitrilase 4B
VIT_02s0033g00780	chr02_15461190_15461553	14-3-3 protein GF14 omega (GRF2)
VIT_02s0033g00790	chr02_15479009_15480899	Nitrilase 4B
VIT_02s0033g00800	chr02_15494322_15496744	Nitrilase 4 (NIT4)
VIT_02s0033g00810	chr02_15500722_15501041	No hit
VIT_02s0033g00820	chr02_15524010_15524634	Retrovirus Pol polyprotein
VIT_02s0033g00830	chr02_15539192_15539722	RAB GTPase RABA4A
VIT_02s0033g00840	chr02_15547958_15557175	Nitrilase 4B
VIT_02s0033g00850	chr02_15557872_15559772	Nitrilase
VIT_02s0033g00860	chr02_15564834_15571453	No hit
VIT_02s0033g00870	chr02_15588025_15590439	Nitrilase 4B
VIT_02s0033g00880	chr02_15602341_15602679	Ribosomal protein L8 (RPL8C) 60S
VIT_02s0033g00890	chr02_15684005_15686062	No hit
VIT_02s0033g00900	chr02_15717984_15722400	Unc51-like kinase
VIT_02s0033g00910	chr02_15723534_15724149	Kinesin motor protein
VIT_02s0033g00920	chr02_15809499_15810179	No hit
VIT_02s0033g00930	chr02_15829056_15840366	Single-strand DNA binding protein
VIT_02s0033g00940	chr02_15842834_15856885	Copia protein
VIT_02s0033g00950	chr02_15856893_15859408	Reverse transcriptase
VIT_02s0033g00960	chr02_15862264_15866141	Zinc-binding protein
VIT_02s0033g00970	chr02_15941538_15950152	No hit
VIT_02s0033g00980	chr02_15969575_15972858	NADH-plastoquinone oxidoreductase subunit 2
VIT_02s0033g00990	chr02_15972859_15973541	Ribosomal protein S7 30S
VIT_02s0033g01000	chr02_15981115_15983442	Anthraniloyal-CoA: methanol anthraniloyal transferase
VIT_02s0033g01010	chr02_16040696_16042134	Ribosomal protein S7 30S
VIT_02s0033g01020	chr02_16078949_16081335	Anthraniloyal-CoA: methanol anthraniloyal transferase
VIT_02s0033g01030	chr02_16140685_16142942	Anthraniloyal-CoA: methanol anthraniloyal transferase
VIT_02s0033g01040	chr02_16148963_16162865	No hit
VIT_02s0033g01050	chr02_16187330_16189081	Anthraniloyal-CoA: methanol anthraniloyal transferase
VIT_02s0033g01060	chr02_16237046_16239279	Anthraniloyal-CoA: methanol anthraniloyal transferase
VIT_02s0033g01070	chr02_16244697_16247432	Anthraniloyal-CoA: methanol anthraniloyal transferase
VIT_02s0033g01080	chr02_16292531_16293646	No hit
VIT_02s0033g01090	chr02_16300907_16318428	F-box protein SKIP14
VIT_02s0033g01100	chr02_16323670_16327358	No hit
VIT_02s0033g01110	chr02_16327359_16335347	Male germ cell-associated kinase
VIT_02s0033g01120	chr02_16403096_16408471	Dehydration-responsive protein
VIT_02s0033g01130	chr02_16443005_16444116	SAR1 (secretion-associated ras)
VIT_02s0033g01140	chr02_16475650_16478491	No hit
VIT_02s0033g01150	chr02_16490267_16499446	Unknown protein
VIT_02s0033g01160	chr02_16537638_16542776	Unknown protein
VIT_02s0033g01170	chr02_16545560_16552676	Replication protein RPA 70kDa subunit
VIT_02s0033g01180	chr02_16560285_16561142	Copia protein
VIT_02s0033g01190	chr02_16565462_16578103	Unknown protein
VIT_15s0048g01130	chr15_15244253_15252325	Subtilase
VIT_15s0048g01140	chr15_15252829_15259012	Pex16 shrunken seed protein (SSE1)
VIT_15s0048g01150	chr15_15268234_15269562	TCP family transcription factor TCP9
VIT_15s0048g01160	chr15_15273832_15289373	Phospholipase D beta 1
VIT_15s0048g01170	chr15_15292110_15303630	Subtilisin serine protease
VIT_15s0048g01180	chr15_15309080_15311386	Subtilisin serine protease
VIT_15s0048g01190	chr15_15316571_15318969	Copia protein
VIT_15s0048g01200	chr15_15327281_15338686	Subtilisin serine endopeptidase (XSP1)
VIT_15s0048g01210	chr15_15340663_15344226	Subtilisin serine endopeptidase (XSP1)
VIT_15s0048g01220	chr15_15345676_15353061	CRS2-associated factor 1
VIT_15s0048g01230	chr15_15353619_15366200	1-acylglycerol-3-phosphate O-acyltransferase
VIT_15s0048g01240	chr15_15375538_15377389	MADS-box protein AGL20
VIT_15s0048g01250	chr15_15396917_15399138	MADS-box protein AGL20
VIT_15s0048g01260	chr15_15399688_15404025	fructokinase 1
VIT_15s0048g01270	chr15_15406740_15424210	MADS-box agamous-like 6
VIT_15s0048g01280	chr15_15432479_15432618	No hit
VIT_15s0048g01290	chr15_15433768_15442142	Sin3 associated polypeptide p18
VIT_15s0048g01300	chr15_15443048_15448056	Glycosyl transferase family 8 protein
VIT_15s0048g01310	chr15_15448057_15451670	No hit
VIT_15s0048g01320	chr15_15453736_15455160	Gibberellin 20-oxidase
VIT_15s0048g01330	chr15_15460995_15466578	Glyoxylate reductase
VIT_15s0048g01340	chr15_15466657_15476736	Nucleotidyltransferase
VIT_15s0048g01350	chr15_15485260_15486403	Gibberellin receptor GID1L3
VIT_15s0048g01360	chr15_15498580_15500021	Copia protein
VIT_15s0048g01370	chr15_15505526_15512726	Retrovirus Pol polyprotein
VIT_15s0048g01380	chr15_15513258_15513691	No hit
VIT_15s0048g01390	chr15_15519633_15521101	Gibberellin receptor GID1L3
VIT_15s0048g01400	chr15_15537179_15539470	Protein kinase
VIT_15s0048g01410	chr15_15541609_15564871	NTMC2T4/NTMC2TYPE4; NTMC2T4/NTMC2TYPE4
VIT_15s0048g01420	chr15_15567798_15569037	Plastocyanin domain-containing protein
VIT_15s0048g01430	chr15_15569038_15571165	24-sterol C-methyltransferase
VIT_15s0048g01440	chr15_15573142_15574026	Geraniol 10-hydroxylase
VIT_15s0048g01450	chr15_15582333_15582997	No hit
VIT_15s0048g01460	chr15_15591664_15591909	No hit
VIT_15s0048g01470	chr15_15595607_15596584	Geraniol 10-hydroxylase
VIT_15s0048g01480	chr15_15597991_15598545	Geraniol 10-hydroxylase
VIT_15s0048g01490	chr15_15609857_15612332	Geraniol 10-hydroxylase
VIT_15s0048g01500	chr15_15635769_15636949	Geraniol 10-hydroxylase
VIT_15s0048g01510	chr15_15647284_15647979	Retrovirus Pol polyprotein
VIT_15s0048g01520	chr15_15654893_15683871	Retrovirus Pol polyprotein
VIT_15s0048g01530	chr15_15688633_15691321	Geraniol 10-hydroxylase
VIT_15s0048g01540	chr15_15696589_15697021	CYP76B1
VIT_15s0048g01550	chr15_15697124_15697786	CYP76C1
VIT_15s0048g01560	chr15_15701205_15702365	Copia protein
VIT_15s0048g01570	chr15_15703530_15707230	CYP76C2
VIT_15s0048g01580	chr15_15721224_15722208	Retrovirus Pol polyprotein
VIT_15s0048g01590	chr15_15730371_15740256	CYP76B1
VIT_15s0048g01600	chr15_15741593_15744038	Geraniol 10-hydroxylase
VIT_15s0048g01610	chr15_15775359_15776766	Geraniol 10-hydroxylase
VIT_15s0048g01620	chr15_15781146_15781403	CYP76E3
VIT_15s0048g01630	chr15_15788790_15789683	No hit
VIT_15s0048g01640	chr15_15791895_15792816	No hit
VIT_15s0048g01650	chr15_15795757_15857112	WD-40 repeat family protein / beige-related
VIT_15s0048g01660	chr15_15859833_15863061	Unknown protein
VIT_15s0048g01670	chr15_15868804_15872017	CYP704G7
VIT_15s0048g01680	chr15_15882456_15885257	CYP704G7
VIT_15s0048g01690	chr15_15892125_15894930	CYP86A1
VIT_15s0048g01700	chr15_15906684_15909439	CYP86A1
VIT_15s0048g01710	chr15_15912985_15914689	Alcohol dehydrogenase
VIT_15s0048g01720	chr15_15927267_15935062	fidgetin-like 1
VIT_15s0048g01730	chr15_15935816_15939020	Aurora kinase 3
VIT_15s0048g01740	chr15_15941212_15945130	Growth-regulating factor 9
VIT_15s0048g01750	chr15_15946906_15948451	fasciclin arabinogalactan-protein (FLA8)
VIT_15s0048g01760	chr15_15953148_15959209	Unknown protein
VIT_15s0048g01770	chr15_15959607_15961221	Unknown
VIT_15s0048g01780	chr15_15962121_15964892	Peptidyl-prolyl cis-trans isomerase-like 3
VIT_15s0048g01790	chr15_15965410_15970201	Dimethyladenosine transferase
VIT_15s0048g01800	chr15_15970455_15971325	Unknown
VIT_15s0048g01810	chr15_15971494_15975198	fructosamine kinase
VIT_15s0048g01820	chr15_15980226_15981864	Acclimation of photosynthesis to environment APE1
VIT_15s0048g01830	chr15_15982752_15988568	Pentatricopeptide (PPR) repeat-containing
VIT_15s0048g01840	chr15_15988642_15991207	Zinc finger (C3HC4-type ring finger)
VIT_15s0048g01850	chr15_15995787_15996694	Xyloglucan endotransglucosylase/hydrolase XTH19
VIT_15s0048g01860	chr15_15997583_16002415	No hit
VIT_15s0048g01870	chr15_16004435_16009685	Arginine/serine-rich splicing factor RSP41
VIT_15s0048g01880	chr15_16013630_16015423	Armadillo/beta-catenin repeat
VIT_15s0048g01890	chr15_16018809_16022887	Peroxisomal biogenesis factor 11 (PEX11)
VIT_15s0048g01900	chr15_16030366_16030938	Unknown protein
VIT_15s0048g01910	chr15_16030939_16031314	Unknown protein
VIT_15s0048g01920	chr15_16031382_16036798	F-box family protein
VIT_15s0048g01930	chr15_16042025_16045313	ATPP2-A13
VIT_15s0048g01940	chr15_16064252_16067916	Generic methyltransferase
VIT_15s0048g01950	chr15_16070237_16070890	CYP87A3
VIT_15s0048g01960	chr15_16085964_16088384	CYP87A3
VIT_15s0048g01970	chr15_16088931_16091721	CYP708A1
VIT_15s0048g01980	chr15_16098098_16109673	COP9 signalosome complex subunit 1
VIT_15s0048g01990	chr15_16111683_16122635	Methyltransferase dehydration-responsive
VIT_15s0048g02000	chr15_16133315_16138857	Homeodomain GLABROUS1
VIT_15s0048g02010	chr15_16152025_16158132	Shaggy protein kinase theta
VIT_15s0048g02020	chr15_16159217_16161694	EMB2744 (embryo defective 2744)
VIT_15s0048g02030	chr15_16165343_16170176	Zinc finger (C3HC4-type ring finger)
VIT_15s0048g02040	chr15_16172663_16173612	No hit
VIT_15s0048g02050	chr15_16177760_16179912	Hydrolase, alpha/beta fold family protein, expressed
VIT_15s0048g02060	chr15_16182891_16185511	Hydrolase, alpha/beta fold
VIT_15s0048g02070	chr15_16195864_16196634	BON2-associated protein (BAP2)
VIT_15s0048g02080	chr15_16202300_16209673	Signal recognition particle receptor protein, chloroplast (FTSY)
VIT_15s0048g02090	chr15_16209879_16212551	Thioesterase family
VIT_15s0048g02100	chr15_16213792_16216676	Thioesterase family
VIT_15s0048g02110	chr15_16216677_16220655	Thioesterase family
VIT_15s0048g02120	chr15_16221913_16224544	Myb domain protein 3R2
VIT_15s0048g02130	chr15_16252689_16266370	No hit
VIT_15s0048g02140	chr15_16294037_16324919	DET1 (de-etiolated 1)
VIT_15s0048g02150	chr15_16328655_16359867	Methionine aminopeptidase 2B
VIT_15s0048g02160	chr15_16362876_16369895	Retrovirus Pol polyprotein
VIT_15s0048g02170	chr15_16370157_16370675	Copia protein
VIT_15s0048g02180	chr15_16372107_16399920	Unknown protein
VIT_15s0048g02190	chr15_16401017_16407015	PAP/fibrillin family
VIT_15s0048g02200	chr15_16407167_16411334	Caffeoyl-CoA O-methyltransferase
VIT_15s0048g02210	chr15_16412418_16417685	Unknown protein
VIT_15s0048g02220	chr15_16422238_16423593	Unknown protein
VIT_15s0048g02230	chr15_16427749_16441708	Calcineurin phosphoesterase
VIT_15s0048g02240	chr15_16442293_16444742	Acid phosphatase PAP14
VIT_15s0048g02250	chr15_16445764_16446785	Calcium ion binding protein
VIT_15s0048g02260	chr15_16447701_16451310	Calcium-binding EF hand
VIT_15s0048g02270	chr15_16452429_16456023	No apical meristem cup-shaped cotyledon2
VIT_15s0048g02280	chr15_16457415_16460100	NAC transcription factor-like 9
VIT_15s0048g02290	chr15_16461804_16463972	No apical meristem cup-shaped cotyledon2
VIT_15s0048g02300	chr15_16465782_16469436	NAC transcription factor-like 9
VIT_15s0048g02310	chr15_16471043_16474509	NAC transcription factor-like 9 NTL9
VIT_15s0048g02320	chr15_16477881_16480539	No apical meristem cup-shaped cotyledon2
VIT_15s0048g02330	chr15_16494124_16496905	Transposon
VIT_15s0048g02340	chr15_16505034_16505772	No hit
VIT_15s0048g02350	chr15_16518113_16525844	Prohibitin 1
VIT_15s0048g02360	chr15_16526057_16531214	ARV1
VIT_15s0048g02370	chr15_16539821_16542081	NGA1 (NGATHA1)
VIT_15s0048g02380	chr15_16551973_16565680	DCL1 (DICER 1)
VIT_15s0048g02390	chr15_16573796_16580800	Wall-associated receptor kinase-like 14
VIT_15s0048g02400	chr15_16583085_16591113	Serine/threonine-protein kinase
VIT_15s0048g02410	chr15_16591114_16601303	Myb CCA1 (circadian clock associated 1)
VIT_15s0048g02420	chr15_16601304_16602232	No hit
VIT_15s0048g02430	chr15_16617750_16619204	Naringenin,2-oxoglutarate 3-dioxygenase
VIT_15s0048g02440	chr15_16622869_16623313	Reverse transcriptase
VIT_15s0048g02450	chr15_16636713_16638187	Caffeate 3-O-methyltransferase 1
VIT_15s0048g02460	chr15_16644975_16646441	Quercetin 3-O-methyltransferase 1
VIT_15s0048g02470	chr15_16655392_16656379	Reverse transcriptase
VIT_15s0048g02480	chr15_16656694_16658792	Caffeate 3-O-methyltransferase 1
VIT_15s0048g02490	chr15_16662968_16665173	Catechol O-methyltransferase
VIT_15s0048g02500	chr15_16666862_16668469	Thylakoid membrane phosphoprotein 14 kda, chloroplast precursor
VIT_15s0048g02510	chr15_16674193_16676470	Basic helix-loop-helix (bHLH) family
VIT_15s0048g02520	chr15_16679096_16681509	Zinc transporter (ZAT)
VIT_15s0048g02530	chr15_16684428_16685323	Harpin-induced 1
VIT_15s0048g02540	chr15_16686274_16691769	Pseudo-response regulator 9 (APRR9)
VIT_15s0048g02550	chr15_16694582_16697490	Pentatricopeptide (PPR) repeat
VIT_15s0048g02560	chr15_16698073_16699348	Ribonucleoprotein, chloroplast 33 kDa
VIT_15s0048g02570	chr15_16699532_16704496	Component of oligomeric golgi complex 4
VIT_15s0048g02580	chr15_16705122_16707944	Pyruvate dehydrogenase E1 component alpha subunit
VIT_15s0048g02590	chr15_16709165_16729417	Vacuolar protein sorting 8 (VPS8)
VIT_15s0048g02600	chr15_16729965_16734102	Starch synthase
VIT_15s0048g02610	chr15_16734823_16736027	Ribosomal protein P1 acidic 60S
VIT_15s0048g02620	chr15_16737023_16738776	Pentatricopeptide (PPR) repeat-containing protein
VIT_15s0048g02630	chr15_16765810_16768433	RNA binding motif protein 38
VIT_15s0048g02640	chr15_16774559_16775257	No hit
VIT_15s0048g02650	chr15_16779776_16780479	Unknown protein
VIT_15s0048g02660	chr15_16791135_16792605	NAC Secondary wall thickening promoting factor1
VIT_15s0048g02670	chr15_16807997_16809403	UMP/CMP kinase b
VIT_15s0048g02680	chr15_16814247_16816927	Calmodulin-binding region IQD17
VIT_15s0048g02690	chr15_16818393_16821136	FAD-binding domain-containing protein
VIT_15s0048g02700	chr15_16831342_16836139	RNA recognition motif (RRM)-containing protein
VIT_15s0048g02710	chr15_16836334_16836928	No hit
VIT_15s0048g02720	chr15_16838283_16840163	fatty acid elongase
VIT_15s0048g02730	chr15_16867611_16876297	Ribosome biogenesis regulatory protein (RRS1)
VIT_15s0048g02740	chr15_16877305_16882506	CBL-interacting protein kinase 9 (CIPK9)
VIT_15s0048g02750	chr15_16892434_16893060	Unknown
VIT_15s0048g02760	chr15_16893491_16897728	Zinc finger (DHHC type)
VIT_15s0048g02770	chr15_16901877_16906784	GIF3 (GRF1- interacting factor 3)
VIT_15s0048g02780	chr15_16907687_16909066	Unknown protein
