# Supplementary material for: High-density genetic linkage map construction and cane cold hardiness QTL mapping for Vitis based on restriction site-associated DNA sequencing
Source: BMC Genomics. 2020 Jun 22;21:419. doi: 10.1186/s12864-020-06836-z (PMC7310074; doi:10.1186/s12864-020-06836-z)
Supplement: Supplementary file 14 — Additional file 14: Figure S6. Heat maps of integrated map. [file 12864_2020_6836_MOESM14_ESM.zip]

Archive with 20 entries (19 files):
- Additional file 3. Heat maps/
- Additional file 3. Heat maps/1.heatMap.sexAver.png
- Additional file 3. Heat maps/10.heatMap.sexAver.png
- Additional file 3. Heat maps/11.heatMap.sexAver.png
- Additional file 3. Heat maps/12.heatMap.sexAver.png
- Additional file 3. Heat maps/13.heatMap.sexAver.png
- Additional file 3. Heat maps/14.heatMap.sexAver.png
- Additional file 3. Heat maps/15.heatMap.sexAver.png
- Additional file 3. Heat maps/16.heatMap.sexAver.png
- Additional file 3. Heat maps/17.heatMap.sexAver.png
- Additional file 3. Heat maps/18.heatMap.sexAver.png
- Additional file 3. Heat maps/19.heatMap.sexAver.png
- Additional file 3. Heat maps/2.heatMap.sexAver.png
- Additional file 3. Heat maps/3.heatMap.sexAver.png
- Additional file 3. Heat maps/4.heatMap.sexAver.png
- Additional file 3. Heat maps/5.heatMap.sexAver.png
- Additional file 3. Heat maps/6.heatMap.sexAver.png
- Additional file 3. Heat maps/7.heatMap.sexAver.png
- Additional file 3. Heat maps/8.heatMap.sexAver.png
- Additional file 3. Heat maps/9.heatMap.sexAver.png
